# Supplementary material for: Integrative Omics Analysis Reveals the Importance and Scope of Translational Repression in microRNA-mediated Regulation
Source: Mol Cell Proteomics. 2013 Apr 2;12(7):1900–11. doi: 10.1074/mcp.M112.025783 (PMC3708174; doi:10.1074/mcp.M112.025783)
Supplement: Supplemental Data [file supp_M112.025783_mcp.M112.025783-2.zip]

Archive with 12 entries (9 files):
- data/
- data/.DS_Store
- __MACOSX/
- __MACOSX/data/
- __MACOSX/data/._.DS_Store
- data/colocellline-protein-to-peptide-table.tsv
- data/colocellline-sequences-per-protein-by-group.tsv
- data/colocellline-spectra-per-peptide-by-group.tsv
- data/colocellline-spectra-per-protein-by-group.tsv
- data/colocellline-spectra-table.tsv
- data/colocellline-summary.tsv
- data/ColoCellLine.xml
