# Supplementary material for: Integrative Omics Analysis Reveals the Importance and Scope of Translational Repression in microRNA-mediated Regulation
Source: Mol Cell Proteomics. 2013 Apr 2;12(7):1900–11. doi: 10.1074/mcp.M112.025783 (PMC3708174; doi:10.1074/mcp.M112.025783)
Supplement: Supplemental Data [file supp_M112.025783_mcp.M112.025783-2.zip › data/colocellline-protein-to-peptide-table.tsv]

Protein Group ID	Peptide Group ID
1634	7441
1634	144
1634	5707
1634	16008
1634	15773
1634	16320
1634	16064
1634	12288
1634	15440
1634	16122
1634	13381
1634	16078
1634	15723
1634	16345
1634	15957
1634	15277
1634	11227
7347	14690
7347	144
7347	5707
7347	16008
7347	15773
7347	16320
7347	16064
7347	12288
7347	15440
7347	16122
7347	13381
7347	16078
7347	15723
7347	16345
7347	15957
7347	15277
7347	11227
7330	14159
7330	144
7330	5707
7330	16008
7330	15773
7330	16320
7330	16064
7330	12288
7330	15440
7330	16122
7330	13381
7330	16078
7330	15723
7330	16345
7330	15957
7330	15277
7330	11227
2297	699
2297	15288
2297	15947
2297	15601
2297	16100
2297	9711
2297	15765
2073	4725
2073	2125
2073	7425
2073	15485
2073	2168
2073	16283
2073	16370
2073	14768
2073	653
2073	5315
2073	6740
2073	8051
2073	13617
2073	16169
2073	10474
2073	14664
2073	2247
9542	12137
9542	13476
9542	308
9542	15529
9542	15834
9711	12136
9711	13476
9711	308
9711	15529
9711	15834
9532	13477
9532	12137
9532	308
9532	15529
9532	15834
6003	327
6003	15756
6003	15154
6003	15559
8481	4828
8481	8248
8481	14702
8481	10034
8481	6341
8481	14030
8481	14367
8481	2912
8481	14308
8481	13623
8481	10697
8481	885
8481	14008
8481	14575
8481	13098
8481	15930
8481	13968
8481	14628
8481	11683
8481	14265
8481	16391
8481	7610
8481	5493
8481	6111
8481	12437
8481	14577
8481	12758
8481	4243
8481	11682
8481	14576
8481	7612
8481	13087
8481	14567
8481	6110
8481	9319
8481	11681
8481	15464
8481	10664
8481	12094
8481	12187
8481	13605
8481	884
8481	9633
8481	13635
8481	14694
8481	14783
8481	8404
8481	15975
8481	16014
8481	15130
8481	15131
8481	14998
8481	11901
8481	12093
8481	16011
8481	12245
8481	15525
8481	16111
8481	13043
8481	15908
8481	15862
8481	13042
8481	15028
8481	10671
8481	11900
8481	16388
8481	7945
8481	14640
8481	15027
8481	8443
8481	15694
8481	15564
8481	8442
5584	1151
5584	1583
5584	16189
5584	4302
5584	15962
5584	15257
5584	15904
5584	12020
5584	5717
5584	12923
5584	15670
5584	16105
558	1125
558	5466
558	15669
558	10118
558	10380
558	15286
558	15353
558	15116
558	4229
558	15981
8181	9643
8181	240
8181	6365
8181	15620
8181	9501
8181	5206
5618	9642
5618	240
5618	6365
5618	15620
5618	9501
5618	5206
7991	714
7991	15138
7245	11601
7245	2125
7245	15485
7245	2168
7245	16370
7245	653
7245	8051
7245	13617
7245	16169
7245	10474
7245	2247
6866	877
6866	16350
6866	15655
6866	15485
6866	15982
6866	15035
6866	15175
6866	14256
6866	6740
6866	13465
6866	13617
6866	16169
6866	2149
6866	2247
7781	10370
7781	15474
7781	1583
7781	15204
7781	16189
7781	4302
7781	15962
7781	15257
7781	15904
7781	12288
7781	12020
7781	5717
7781	15670
1537	998
1537	16116
9567	184
9567	15996
9567	4839
9567	15645
9567	15860
9567	16143
6342	902
6342	10244
6342	15328
6342	9501
6342	5206
407	6137
407	453
407	15805
8489	1284
8489	16041
8489	12121
8489	2085
8489	11188
8489	9641
8489	8209
8489	10760
8489	6229
8489	3070
8489	15508
8489	15795
8489	6817
8489	15393
8489	15724
8489	11381
8489	11382
9145	1182
9145	16323
9145	15757
9145	16043
9145	15374
7550	14369
7550	453
7550	15805
9196	246
9196	10550
9196	15234
9196	16318
463	2701
463	16029
463	2138
463	16117
463	15172
2538	624
2538	15956
2538	15912
9253	11859
9253	14702
9253	13623
9253	885
9253	14008
9253	13968
9253	14265
9253	16391
9253	7610
9253	5493
9253	6111
9253	12437
9253	14577
9253	4243
9253	14576
9253	7612
9253	13087
9253	6110
9253	9319
9253	15464
9253	10664
9253	12094
9253	12187
9253	13605
9253	884
9253	9633
9253	14694
9253	14783
9253	8404
9253	15975
9253	16014
9253	15130
9253	15131
9253	14998
9253	12093
9253	16011
9253	12245
9253	15525
9253	16111
9253	15908
9253	13042
9253	15027
9253	15694
9253	15564
7310	754
7310	14768
7310	15035
7310	653
7310	15552
7310	15598
7310	2124
7310	2149
7310	10474
7310	14664
7310	2247
7310	15171
5495	2099
5495	12816
5495	9283
5495	15470
5495	1654
1511	540
1511	3056
1511	4832
1511	9977
1511	2061
1511	15922
1511	3989
1511	15981
116	120
116	14659
8931	116
8931	16394
8931	15887
1217	872
1217	5707
1217	15723
1217	15599
1014	1860
1014	15894
1014	15398
1014	13025
1014	12884
1014	11823
5517	881
5517	4527
5800	82
5800	15702
5800	15736
5800	10898
7608	463
7608	1958
7608	9104
7608	16032
7608	7524
7608	6656
7608	15640
7608	731
7608	6655
7608	14230
10	1068
10	6106
10	14845
10	2914
10	14913
10	7433
10	12749
10	13596
10	6105
10	9797
10	13048
10	11534
10	13043
10	11069
10	16325
10	13042
10	11899
10	11426
10	15028
10	10671
10	7945
10	14640
10	15027
10	8443
10	15564
10	8442
375	3929
375	6494
375	2943
375	9702
375	4204
375	14890
375	10416
375	14902
375	10515
375	5598
375	3532
375	12878
375	16142
375	13176
375	14901
375	10714
375	14706
375	9267
375	16346
375	14092
375	10415
375	14701
375	9290
375	14119
375	14780
375	11824
375	15588
8240	3673
8240	1057
8240	15186
8240	15210
8240	15200
8240	3455
7022	2672
7022	6656
7022	15163
7022	15640
7022	731
7022	6655
7022	15185
7022	14230
2266	4380
2266	3951
2266	16319
2266	14698
2266	3952
2266	3717
2266	3171
2266	10394
2266	7228
2266	13485
2266	5457
2266	14697
2266	14520
2266	14696
2266	9504
2266	3417
2266	1542
2266	9777
2266	14519
2266	15312
2266	1541
2266	10771
2266	12859
6162	25
6162	3334
6162	15721
6162	16353
832	98
832	15833
832	11716
832	12912
832	16142
832	13176
2267	6737
2267	3951
2267	16319
2267	14698
2267	3952
2267	3717
2267	3171
2267	10394
2267	7228
2267	13485
2267	5457
2267	14697
2267	14520
2267	14696
2267	9504
2267	3417
2267	1542
2267	9777
2267	14519
2267	15312
2267	1541
2267	10771
2267	12859
1010	641
1010	5426
1010	15669
1010	8196
1010	12858
321	1957
321	15693
321	15875
321	16334
321	10416
321	16142
321	10415
321	16120
321	14780
321	11824
5435	11715
5435	1057
5435	15186
5435	15200
5435	3455
2260	2989
2260	482
2260	15929
2260	11070
7732	297
7732	16244
7732	6753
7732	15344
7732	15804
8238	2104
8238	286
8238	2741
8238	14130
8238	10760
8238	11656
8238	14643
8238	16239
8238	15795
8238	12847
8238	16238
8238	15342
8238	14557
8238	15787
8238	8573
8238	16131
8238	14843
8238	11670
8238	11460
8238	15388
8238	11459
8238	11381
8238	11382
4882	2258
4882	9432
4882	16149
2037	899
2037	15181
2037	15553
2037	15632
2037	15935
7187	6242
7187	3420
7187	7177
7187	11622
7187	14199
7187	5890
7187	3352
7187	6638
7187	569
7187	3592
7187	8478
7187	1448
7187	16105
7187	8488
7187	9279
3465	10925
3465	6494
3465	2943
3465	9702
3465	4204
3465	14890
3465	10416
3465	14902
3465	10515
3465	5598
3465	3532
3465	16142
3465	13176
3465	14901
3465	14706
3465	9267
3465	16346
3465	14092
3465	10415
3465	14701
3465	9290
3465	14119
3465	14780
3465	11824
3465	15588
6107	920
6107	15212
5034	14515
5034	482
5034	15929
5034	11070
8054	1584
8054	15021
8054	7047
8054	15203
8054	465
8054	15764
8054	16387
8054	15359
8054	16385
5193	3353
5193	3420
5193	14612
5193	7177
5193	11622
5193	5890
5193	6638
5193	569
5193	8478
5193	1448
5193	16105
5193	8488
5193	9279
849	460
849	16119
849	16177
4594	193
4594	8627
5711	65
1493	539
1493	1687
1493	3056
1493	12336
1493	9977
1493	2061
1493	15922
1493	1686
1493	3989
1493	15981
9110	14598
9110	1687
9110	3056
9110	12336
9110	9977
9110	2061
9110	15922
9110	1686
9110	3989
9110	15981
2218	605
2218	15673
2218	13077
2866	4391
2866	6495
2866	2779
2866	9591
2866	7524
2866	15394
9718	890
9718	6456
9718	11462
9718	7592
9718	15819
8614	96
8614	15642
8614	15772
8614	4608
2420	1750
2420	15153
2420	15639
2420	15615
5523	601
5523	15292
5523	8525
8693	438
3048	2579
3048	14223
3048	15135
3048	16009
3048	16202
6663	220
6663	16351
6663	15192
6663	16325
8932	14323
8932	7425
8932	2168
8932	16283
8932	14664
101	350
101	16000
101	12102
101	16344
8244	9730
8244	330
8244	15636
8244	8670
8244	15174
828	10591
828	9098
828	12827
828	12839
828	16050
828	2377
828	3478
828	15511
828	12285
828	10546
828	6346
828	15076
828	6973
828	16051
828	10345
828	10672
828	14543
828	9097
828	10649
828	15777
828	2376
828	10372
828	11802
828	13162
828	13097
828	16254
828	14915
828	8902
828	14914
828	15174
828	11570
828	15928
5759	429
5759	15202
7086	14095
7086	330
7086	15636
7086	8670
7086	15174
1483	311
1483	8468
1483	15197
9661	257
9661	15265
9661	12130
1282	2381
1282	12839
1282	1857
1282	15511
1282	12285
1282	10546
1282	6346
1282	15076
1282	6973
1282	10345
1282	10672
1282	14543
1282	9097
1282	10649
1282	15777
1282	10372
1282	11802
1282	13162
1282	13097
1282	16254
1282	14915
1282	8902
1282	14914
1282	15174
1282	11570
1282	15928
8538	1375
8538	15941
7652	4875
7652	16200
7652	12395
7652	15521
7652	8403
7652	15862
7652	11900
7652	15694
7652	15564
9429	13035
9429	10034
9429	2912
9429	14308
9429	885
9429	14628
9429	16391
9429	7610
9429	5493
9429	7612
9429	14567
9429	9319
9429	15464
9429	10664
9429	12094
9429	884
9429	9633
9429	13635
9429	14694
9429	14783
9429	15130
9429	15131
9429	12093
9429	16011
9429	12245
9429	16111
9429	10671
9429	16388
827	3419
827	11622
827	14199
827	3352
827	6638
827	569
827	3592
827	8478
827	1448
827	16105
827	8488
827	9279
298	1239
298	12991
298	15326
298	11592
298	9174
298	11714
6726	256
6726	15903
6726	16034
422	2967
422	5830
422	13110
422	13045
5240	2225
5240	5148
5240	7516
5240	15797
5240	15256
8659	1044
8659	1281
8659	16005
5693	563
5693	15426
5693	16241
9693	13785
9693	5148
9693	7516
9693	15797
9693	15256
8682	2074
8682	15738
8241	13525
8241	1281
8241	16005
2899	981
2899	16329
5308	975
5308	7969
5308	15441
4740	6606
4740	14612
4740	5890
4740	3352
4740	569
4740	3592
4740	8478
4740	1448
4740	16105
4740	8488
4740	9279
1413	2602
1413	10675
1413	8300
1413	5925
2500	8246
2500	9098
2500	16050
2500	2377
2500	3478
2500	9490
2500	12285
2500	10546
2500	6346
2500	15076
2500	10345
2500	10672
2500	14543
2500	9097
2500	15777
2500	2376
2500	10372
2500	11802
2500	13162
2500	13097
2500	16254
2500	14915
2500	8902
2500	14914
2500	15174
2500	11570
2500	15928
9707	7611
9707	6341
9707	14575
9707	13098
9707	15930
9707	7610
9707	6111
9707	12758
9707	6110
9707	12187
9707	884
9707	13635
9707	14783
9707	15130
9707	15131
9707	14998
9707	11901
9707	16111
9707	13043
9707	15862
9707	13042
9707	15028
9707	11900
9707	16388
9707	14640
9707	15027
9707	8443
9707	15564
9707	8442
2212	97
2212	15680
1528	38
1528	16057
4932	29
4932	4448
4932	13067
4932	10541
94	2666
94	10079
94	7776
94	8631
94	4938
3255	2379
3255	12827
3255	8097
3255	12839
3255	16050
3255	1857
3255	10545
3255	15511
3255	12285
3255	6973
3255	16051
3255	10345
3255	10672
3255	14543
3255	9097
3255	10649
3255	15777
3255	2376
3255	10372
3255	11802
3255	13162
3255	13097
3255	16254
3255	14915
3255	8902
3255	14914
3255	15174
3255	11570
3255	15928
6572	803
6572	15352
6572	6157
6572	16018
6572	16063
1086	431
1086	15839
1086	15909
2758	231
9709	6345
9709	15929
9709	10697
9709	13968
9709	6111
9709	12437
9709	12758
9709	13087
9709	6110
9709	11681
9709	15464
9709	13605
9709	14694
9709	14783
9709	8404
9709	15975
9709	16014
9709	14998
9709	11901
9709	15525
9709	16111
9709	15862
9709	13042
9709	11426
9709	11900
9709	15027
9709	8442
5450	2055
5450	15891
5450	16036
7626	2279
7626	16237
7626	941
7626	16228
7626	15368
7626	16195
8732	495
8732	16260
8732	16328
9114	160
9114	15782
4437	122
4437	15665
4437	15812
9036	1226
9036	16178
9036	10903
9036	15175
9036	15660
9036	15286
9036	16165
9036	2643
9036	15429
9036	15735
7805	54
7805	16173
7906	1200
7906	15841
7906	16146
8697	3037
8697	1120
8697	15686
6391	388
6391	8828
9552	131
9552	16004
6460	35
6460	12878
6460	12912
6460	10714
6460	14706
6460	9267
6460	14092
6460	10415
6460	14701
6460	9290
6460	14119
6460	14780
6460	11824
6460	15588
7292	4853
7292	12448
7292	13089
7292	12935
7292	4084
7292	4852
7292	14606
7292	10362
7292	8553
7292	7114
7292	8336
7292	12076
7292	16390
6767	2158
6767	14330
6767	11603
6767	15337
1197	2025
5265	1173
5265	15022
5265	12262
5452	9395
5452	1015
5452	15136
2892	6279
2892	1015
2892	15136
9788	11680
9788	13098
9788	14628
9788	5493
9788	14577
9788	12758
9788	14576
9788	14567
9788	13605
9788	884
9788	9633
9788	13635
9788	8404
9788	15975
9788	16014
9788	15130
9788	15131
9788	14998
9788	12245
9788	15525
9788	16290
9788	10671
9788	16388
9788	15564
8896	810
8896	15952
5737	233
5737	12432
5737	16123
8333	1396
8333	12991
8333	15977
8333	15539
8333	5052
8333	9174
4729	1256
4729	4514
4729	15856
5422	202
5422	15435
5164	1565
5164	15381
5164	12108
5164	15850
5164	11070
9191	1474
9191	16069
9191	15131
8475	336
8475	15500
3139	102
3139	3126
3139	16309
9600	1479
9600	16171
9600	11559
6364	1315
6364	15205
6364	16246
6364	9277
6364	9023
6364	16045
6241	1289
2558	910
2558	3574
2558	16309
1896	3065
1896	14308
1896	13968
1896	14628
1896	4243
1896	14567
1896	6110
1896	12187
1896	13605
1896	884
1896	9633
1896	13635
1896	15975
1896	16014
1896	15130
1896	15131
1896	14998
1896	11901
1896	12245
1896	15565
1896	15862
1896	13042
1896	10671
1896	11900
1896	16388
1896	7945
1896	14640
1896	15027
1896	15694
1896	8442
9569	14258
9569	1973
9569	874
9569	8405
9569	7612
9569	15464
9569	10664
9569	14694
9569	15908
9569	16325
9569	15862
9569	10671
9569	11900
9569	7945
9569	14640
9569	8443
9569	15694
9569	15564
9569	8442
668	3339
668	705
668	568
668	462
668	14761
668	11829
668	14603
5475	458
5475	15504
9330	14499
9330	286
9330	14130
9330	11656
9330	14643
9330	16239
9330	12847
9330	16238
9330	15342
9330	14557
9330	16131
9330	14843
9330	11670
9330	15388
6169	8151
6169	216
6169	12884
6169	15306
6169	15933
6169	11823
6437	182
1177	77
1177	2160
1177	12212
1177	10673
5850	5677
5850	16369
6477	10282
6477	4571
8338	5503
8338	4571
2705	7113
2705	4853
2705	13089
2705	12935
2705	4084
2705	4852
2705	14606
2705	10362
2705	8553
2705	8336
2705	12076
2705	16390
7261	4997
7261	1816
7261	15638
7261	15677
6438	1536
6438	15947
6438	13969
6438	2223
6438	3529
6438	16103
6438	15162
6565	13044
6565	1973
6565	874
6565	8405
6565	7612
6565	15464
6565	10664
6565	14694
6565	15908
6565	16325
6565	15862
6565	10671
6565	11900
6565	7945
6565	14640
6565	8443
6565	15694
6565	15564
6565	8442
5	9663
5	825
5	887
5	14527
5	12749
5	13596
5	6105
5	9797
5	2915
5	15191
5	8404
5	13048
5	12245
5	15525
5	11534
5	13043
5	11069
5	15565
5	13042
5	11899
5	11426
5	15028
5	7945
5	14640
5	15027
5	8443
5	15564
5	8442
6178	3074
6178	825
6178	14845
6178	887
6178	14527
6178	13596
6178	6105
6178	9797
6178	2915
6178	15191
6178	8404
6178	13048
6178	12245
6178	15525
6178	11534
6178	13043
6178	11069
6178	13042
6178	11899
6178	11426
6178	15028
6178	7945
6178	14640
6178	15027
6178	8443
6178	15564
6178	8442
3972	494
3972	16300
9722	8152
9722	216
9722	12884
9722	15306
9722	15933
9722	11823
2881	3051
2881	7516
2881	15256
6281	2239
6281	7161
6281	15480
517	2038
3749	1408
3749	11963
2242	1339
1063	1106
1063	12108
1063	11070
4703	1066
4703	6365
4703	10244
4703	5206
10471	7903
10471	565
10471	15399
10471	16068
10471	12098
10471	10574
10471	14158
10471	16113
9132	205
9132	16140
5192	6115
5192	148
5192	14846
5192	15415
9411	6114
9411	148
9411	14846
9411	15415
3264	5326
3264	6226
3264	13610
3264	15589
3264	8486
8154	3396
8154	15248
6056	3279
6056	3930
6056	15477
6056	15675
6056	15333
2379	2841
489	2328
489	15661
36	1802
7816	1783
7816	15696
1193	1314
1193	15534
1193	16246
1193	15998
9815	14170
9815	1277
9815	6250
9815	15356
9815	6677
9815	12243
7288	9447
7288	1277
7288	6250
7288	15356
7288	6677
7288	12243
7639	1194
7639	9078
1194	1105
1194	15385
1194	3529
7609	704
3852	99
3852	8256
2680	4263
2680	15354
2680	15355
5016	2337
5016	5212
5016	10412
5016	13068
4744	1988
4744	16027
7287	1190
4498	499
4498	8646
4498	15233
4498	16118
4498	16383
1719	456
1719	6974
6094	251
6094	15372
4016	63
9172	3140
341	2835
341	6054
1342	2759
7986	2586
8729	2422
8729	15999
5855	6070
5855	12816
5855	7549
5855	1654
2263	5481
2263	11491
2263	9990
2263	3171
2263	10394
2263	7228
2263	5457
2263	14520
2263	3417
2263	1542
2263	9777
2263	14519
2263	15312
2263	1541
2263	10771
2263	12859
6798	1203
6798	15683
6798	15980
2947	813
2947	12051
5388	187
5388	15753
2347	76
2347	15756
2347	16358
2347	15771
2386	23
2386	4298
9388	8
9388	7005
9388	16074
9548	5730
9548	15460
9548	13848
9548	15971
7306	3406
7306	15246
7306	14498
483	2139
483	16396
483	15968
2170	9785
2170	5315
2170	14256
2170	6740
2170	8051
2170	13465
2170	13617
2170	2124
2170	16169
2170	2149
2170	10474
2170	14664
2170	2247
2170	15171
5749	2116
5749	3269
4687	1936
4687	9154
4687	9873
4687	6965
6961	14068
6961	15629
6961	9283
6961	7549
6961	1654
2915	2323
2915	1609
2915	15656
2440	5480
2440	11491
2440	9990
2440	3171
2440	10394
2440	7228
2440	5457
2440	14520
2440	3417
2440	1542
2440	9777
2440	14519
2440	15312
2440	1541
2440	10771
2440	12859
2681	1317
5038	2997
5038	1006
5038	9879
5038	11091
5038	15472
5038	15923
5038	10064
5038	10634
5038	15152
5038	11371
5038	11594
5038	15030
5263	922
2472	800
2472	16130
2472	4558
2472	11220
2472	15524
2472	15394
6187	795
6187	15936
6187	15481
6744	755
2837	403
2837	15836
1877	5810
1877	15855
1877	2690
1877	12636
1877	15725
1877	15077
915	6962
915	3082
915	2419
915	13387
915	2087
915	9025
915	10559
8262	1865
8262	15558
8262	3552
8262	10637
1198	1712
3826	1214
3826	6207
209	1212
209	3196
209	15151
3973	1019
3973	6754
3973	14332
3973	14334
3973	14434
7567	1010
7567	3342
7567	7634
7567	15868
7567	15439
7567	15688
8341	1980
8341	12848
8341	4377
8341	4553
8341	5919
8341	709
8341	15321
8341	14203
8341	16322
1872	619
1872	15824
1872	6777
1872	15892
5059	9239
5059	387
5059	16016
5059	9360
5059	15736
5059	16268
5059	16106
9442	378
9442	10365
9442	4757
9442	14840
9310	340
9310	7050
3782	132
3782	1620
3782	15740
3782	1778
3782	12020
3782	5717
3782	12923
3782	15670
9795	14220
9795	16207
9795	14367
9795	14008
9795	15930
9795	11683
9795	14265
9795	12437
9795	11682
9795	13087
9795	11681
9795	12094
9795	12187
9795	11901
9795	12093
9795	16011
9795	13043
9795	15862
9795	13042
9795	15028
9795	11900
9795	15027
9795	8443
9795	15564
9795	8442
5865	3112
5189	2939
5189	10993
5189	3901
5189	2237
5189	6775
5189	10647
5189	10514
5189	7680
5189	10064
5189	15244
5189	10634
5189	15466
5189	11371
5189	11594
5189	15030
1972	1285
7053	1090
7053	12192
3261	1083
6	883
6	16224
6	15349
6	10277
6	8767
6	11534
6	13043
6	15908
6	13042
6	15028
6	11900
6	15027
6	8443
6	15694
6	8442
7979	449
7979	15479
2854	14773
2854	387
2854	16016
2854	9360
2854	15736
2854	16268
2854	16106
5688	374
5688	9277
5688	13713
2415	71
5978	51
5978	16400
8660	3939
8660	15396
8773	13632
8773	4073
8773	2690
8773	16170
8773	12636
8773	15077
2519	12011
2519	4073
2519	2690
2519	16170
2519	12636
2519	15077
9316	2414
9316	15320
9316	5239
2864	2134
2864	10772
2864	15753
848	2129
9199	2089
4092	12410
4092	2377
4092	1857
4092	8245
4092	14745
4092	10546
4092	6973
4092	10672
4092	15777
4092	2376
4092	10372
4092	13162
4092	13097
4092	16254
4092	8902
4092	14914
4092	11570
4092	15928
3424	1705
3424	15510
3424	5397
3424	9984
8622	14817
8622	1620
8622	15740
8622	1778
8622	5717
8622	12923
8622	15670
968	1137
3097	1086
9044	949
4951	9880
4951	9879
4951	3193
4951	1005
4951	15472
4951	870
4951	15923
4951	15942
4951	15244
4951	10634
4951	11371
4951	11594
4951	15030
12686	7263
12686	565
12686	15399
12686	16068
12686	12098
12686	10574
12686	14158
12686	16113
9626	382
9626	15921
7491	6028
7491	7247
2985	3091
2985	15268
1862	3063
1862	15986
1862	15478
823	7134
823	2943
823	10416
823	14902
823	10515
823	5598
823	16142
823	13176
823	14901
823	10714
823	9267
823	16346
823	10415
823	14701
823	9290
823	14119
823	14780
823	11824
823	15588
9591	14154
9591	2340
9591	7207
5359	14153
5359	2340
5359	7207
9654	2326
5303	2152
5303	15189
5303	13714
5303	15173
5303	16165
5303	2643
1458	1840
1458	9950
1458	14784
1458	15785
7024	1557
7024	16175
7024	5527
7024	2548
7024	16272
3173	1384
3173	15640
5553	1101
5553	15142
5553	16189
5624	1084
98	659
98	15268
8077	195
8077	15245
5529	4447
5529	15264
5529	5381
5529	15317
5529	16272
2243	4100
2243	11383
2243	16392
2243	11461
2243	14671
2243	11670
1725	2801
9406	9091
9406	2741
9406	10760
9406	11656
9406	15795
9406	12847
9406	14557
9406	15787
9406	8573
9406	14843
9406	11460
9406	15388
9406	11459
9406	11381
9406	11382
9138	2730
6476	2541
6902	7967
6902	2528
6902	16306
9184	1909
9184	7377
6429	1901
6429	3272
6429	11461
2712	4744
2712	12048
2712	1888
2712	9495
2712	15220
2712	9976
2712	9530
2712	11330
2712	15282
8191	1855
8191	11647
8191	15761
8191	11786
7506	1762
6233	1646
4715	13964
4715	1595
2964	1552
2964	1595
7381	1413
7325	1331
7325	15621
3272	923
3272	16331
9761	12095
9761	2914
9761	11682
9761	11681
9761	10664
9761	884
9761	9633
9761	13635
9761	14694
9761	14783
9761	15130
9761	15131
9761	14998
9761	11901
9761	12245
9761	16111
9761	15862
9761	10671
9761	11900
9761	16388
9761	7945
9761	14640
9761	8443
9761	15564
9761	8442
8806	12745
8806	4377
8806	4553
8806	5919
8806	709
8806	15321
8806	14203
8806	16322
471	489
471	16257
5256	487
144	447
144	15427
2409	1
147	2417
9539	2206
9539	15791
1396	2026
1396	5466
1396	10380
1396	4229
1807	1986
8605	8577
8605	1908
8605	8844
8605	4522
8605	15351
4852	1586
4852	16272
4934	14183
4934	14123
4934	13134
4934	10364
4934	15055
4934	3318
4934	14377
4934	10319
4934	1451
4934	6672
4934	14972
4934	13263
4934	6677
4934	9363
4934	15357
4934	12243
[truncated: 20,423 more rows]
