# Supplementary material for: Integrative Omics Analysis Reveals the Importance and Scope of Translational Repression in microRNA-mediated Regulation
Source: Mol Cell Proteomics. 2013 Apr 2;12(7):1900–11. doi: 10.1074/mcp.M112.025783 (PMC3708174; doi:10.1074/mcp.M112.025783)
Supplement: Supplemental Data [file supp_M112.025783_mcp.M112.025783-2.zip › data/colocellline-spectra-per-peptide-by-group.tsv]

Peptide	Specific Termini	Decoy	Mass	Sequence ID	Group ID	Cluster ID	/	/MMR-/	/MMR-/DLD1/	/MMR-/DLD1/Rep1	/MMR-/DLD1/Rep2	/MMR-/DLD1/Rep3	/MMR-/HCT116/	/MMR-/HCT116/Rep1	/MMR-/HCT116/Rep2	/MMR-/HCT116/Rep3	/MMR-/HCT15/	/MMR-/HCT15/Rep1	/MMR-/HCT15/Rep2	/MMR-/HCT15/Rep3	/MMR-/Lovo/	/MMR-/Lovo/Rep1	/MMR-/Lovo/Rep2	/MMR-/Lovo/Rep3	/MMR-/Ls174T/	/MMR-/Ls174T/Rep1	/MMR-/Ls174T/Rep2	/MMR-/Ls174T/Rep3	/MMR-/RKO/	/MMR-/RKO/Rep1	/MMR-/RKO/Rep2	/MMR-/RKO/Rep3	/MMR+/	/MMR+/Caco-2/	/MMR+/Caco-2/Rep1	/MMR+/Caco-2/Rep2	/MMR+/Caco-2/Rep3	/MMR+/COLO205/	/MMR+/COLO205/Rep1	/MMR+/COLO205/Rep2	/MMR+/COLO205/Rep3	/MMR+/HT29/	/MMR+/HT29/Rep1	/MMR+/HT29/Rep2	/MMR+/HT29/Rep3	/MMR+/SW480/	/MMR+/SW480/Rep1	/MMR+/SW480/Rep2	/MMR+/SW480/Rep3
AAAAAAAAAAAAAAAGAGAGAK	2	No	1595.838	1	1	267	6	3	0	0	0	0	0	0	0	0	1	0	0	1	0	0	0	0	2	1	1	0	0	0	0	0	3	2	0	1	1	1	0	1	0	0	0	0	0	0	0	0	0
AAAAAAAAAAAPPAPPEGASPGDSAR	2	No	2186.072	1	2	2611	1	1	0	0	0	0	1	0	0	1	0	0	0	0	0	0	0	0	0	0	0	0	0	0	0	0	0	0	0	0	0	0	0	0	0	0	0	0	0	0	0	0	0
AAAAAAALQAK	2	No	955.5451	1	3	152	31	19	3	0	1	2	2	0	1	1	3	1	2	0	3	0	2	1	4	2	0	2	4	1	2	1	12	3	1	0	2	3	0	2	1	4	1	2	1	2	0	1	1
AAAAAGSGAGTGGGTASGGTEGGSAESEGAK	1	No	2451.074	1	4	174	1	0	0	0	0	0	0	0	0	0	0	0	0	0	0	0	0	0	0	0	0	0	0	0	0	0	1	0	0	0	0	0	0	0	0	1	0	0	1	0	0	0	0
AAAAC1LDK{1=56.8878}	2	No	818.2619	1	5	447	1	1	0	0	0	0	0	0	0	0	0	0	0	0	0	0	0	0	0	0	0	0	1	0	0	1	0	0	0	0	0	0	0	0	0	0	0	0	0	0	0	0	0
AAAADGRGM1LPKRAK{1=15.8393}	2	No	1527.674	1	6	60	1	0	0	0	0	0	0	0	0	0	0	0	0	0	0	0	0	0	0	0	0	0	0	0	0	0	1	0	0	0	0	0	0	0	0	0	0	0	0	1	0	1	0
AAAAGLGHPASPGGSEDGPPGSEEEDAAR	2	No	2659.175	1	7	1751	1	0	0	0	0	0	0	0	0	0	0	0	0	0	0	0	0	0	0	0	0	0	0	0	0	0	1	1	0	1	0	0	0	0	0	0	0	0	0	0	0	0	0
AAAALINFTEDC1PK{1=56.8878}	1	No	1519.601	1	8	170	24	15	2	1	1	0	3	2	1	0	4	2	1	1	2	2	0	0	2	1	1	0	2	1	1	0	9	3	2	1	0	4	2	1	1	1	1	0	0	1	1	0	0
AAAANIDEVQK	2	No	1128.578	1	9	3089	2	2	1	0	0	1	0	0	0	0	1	1	0	0	0	0	0	0	0	0	0	0	0	0	0	0	0	0	0	0	0	0	0	0	0	0	0	0	0	0	0	0	0
AAAAPGASPSPGGDAAWSEAGPGPR	2	No	2204.025	1	10	449	6	3	0	0	0	0	1	0	0	1	0	0	0	0	0	0	0	0	1	0	0	1	1	0	0	1	3	1	1	0	0	0	0	0	0	0	0	0	0	2	2	0	0
AAAASAAEAGIATTGTEDSDDALLK	2	No	2319.108	1	11	512	58	37	2	1	1	0	8	3	4	1	3	1	1	1	5	2	2	1	11	7	4	0	8	3	3	2	21	7	2	3	2	2	0	0	2	5	1	2	2	7	4	3	0
AAAASAAEAGIATTGTEGER	2	No	1803.86	1	12	512	4	3	1	1	0	0	0	0	0	0	2	1	0	1	0	0	0	0	0	0	0	0	0	0	0	0	1	1	1	0	0	0	0	0	0	0	0	0	0	0	0	0	0
AAAASAAEAGIATTGTEGERDSDDALLK	2	No	2661.273	2	12	512	3	3	0	0	0	0	0	0	0	0	1	0	1	0	1	1	0	0	0	0	0	0	1	0	1	0	0	0	0	0	0	0	0	0	0	0	0	0	0	0	0	0	0
AAAAVEPDVVVK	2	No	1167.65	1	13	2187	10	6	1	0	1	0	1	0	0	1	1	0	1	0	1	0	0	1	0	0	0	0	2	1	0	1	4	1	1	0	0	2	0	1	1	1	0	1	0	0	0	0	0
AAADGDRDC1VLQK{1=56.8878}	2	No	1417.529	1	14	2527	4	2	0	0	0	0	0	0	0	0	0	0	0	0	0	0	0	0	1	0	0	1	1	0	0	1	2	0	0	0	0	0	0	0	0	1	0	1	0	1	0	0	1
AAADSDPNLDPLM1NPH{1=15.8393}	1	No	1692.585	1	15	4104	6	2	1	0	1	0	0	0	0	0	0	0	0	0	0	0	0	0	1	0	1	0	0	0	0	0	4	0	0	0	0	3	1	1	1	0	0	0	0	1	0	0	1
AAADSDPNLDPLMNPHIR	2	No	1945.932	2	15	4104	2	0	0	0	0	0	0	0	0	0	0	0	0	0	0	0	0	0	0	0	0	0	0	0	0	0	2	0	0	0	0	1	0	0	1	0	0	0	0	1	1	0	0
AAADSDPNLDPLM1NPHIR{1=15.8393}	2	No	1961.771	3	15	4104	2	1	0	0	0	0	0	0	0	0	1	0	1	0	0	0	0	0	0	0	0	0	0	0	0	0	1	0	0	0	0	0	0	0	0	0	0	0	0	1	0	1	0
AAAEDVNVTFEDQQK	2	No	1663.769	1	16	2345	37	23	0	0	0	0	5	1	2	2	4	1	2	1	4	2	1	1	5	2	1	2	5	2	1	2	14	4	2	1	1	4	1	2	1	4	1	2	1	2	1	0	1
AAAEDVNVTFEDQQKINK	2	No	2018.991	2	16	2345	2	1	1	0	0	1	0	0	0	0	0	0	0	0	0	0	0	0	0	0	0	0	0	0	0	0	1	0	0	0	0	0	0	0	0	0	0	0	0	1	0	1	0
AAAEELLAR	2	No	942.5134	1	17	1914	4	3	2	0	1	1	0	0	0	0	1	0	1	0	0	0	0	0	0	0	0	0	0	0	0	0	1	1	0	1	0	0	0	0	0	0	0	0	0	0	0	0	0
AAAEELQEAAGAGDGATENGVQPPK	2	No	2380.114	1	18	3424	5	4	0	0	0	0	0	0	0	0	0	0	0	0	1	0	1	0	1	0	1	0	2	2	0	0	1	0	0	0	0	0	0	0	0	0	0	0	0	1	0	1	0
AAAEEQIK	2	No	858.4447	1	19	974	4	2	0	0	0	0	0	0	0	0	0	0	0	0	2	2	0	0	0	0	0	0	0	0	0	0	2	1	1	0	0	0	0	0	0	1	0	1	0	0	0	0	0
AAAEGLM1SLLR{1=15.8393}	2	No	1146.451	1	20	1642	1	1	0	0	0	0	0	0	0	0	0	0	0	0	1	0	0	1	0	0	0	0	0	0	0	0	0	0	0	0	0	0	0	0	0	0	0	0	0	0	0	0	0
AAAEKPEEQGPEPLPISTQEW	2	No	2306.107	1	21	7543	1	1	0	0	0	0	0	0	0	0	0	0	0	0	0	0	0	0	1	0	0	1	0	0	0	0	0	0	0	0	0	0	0	0	0	0	0	0	0	0	0	0	0
AAAEQAISVR	2	No	1014.546	1	22	755	1	0	0	0	0	0	0	0	0	0	0	0	0	0	0	0	0	0	0	0	0	0	0	0	0	0	1	1	1	0	0	0	0	0	0	0	0	0	0	0	0	0	0
AAAEVAGQFVIK	2	No	1202.666	1	23	175	5	5	2	1	1	0	1	0	0	1	2	1	0	1	0	0	0	0	0	0	0	0	0	0	0	0	0	0	0	0	0	0	0	0	0	0	0	0	0	0	0	0	0
AAAEVNQDYGLD	1	No	1264.557	1	24	933	3	1	0	0	0	0	0	0	0	0	1	1	0	0	0	0	0	0	0	0	0	0	0	0	0	0	2	0	0	0	0	1	0	1	0	1	1	0	0	0	0	0	0
AAAEVNQDYGLDPK	2	No	1489.705	2	24	933	80	50	9	4	1	4	9	3	5	1	7	3	3	1	6	2	2	2	11	3	6	2	8	3	3	2	30	9	3	5	1	9	4	3	2	5	2	2	1	7	2	3	2
AAAFEEQENETVVVK	2	No	1662.81	1	25	45	45	28	4	1	2	1	3	1	1	1	8	2	2	4	4	2	2	0	4	3	0	1	5	2	1	2	17	6	3	1	2	5	1	2	2	5	1	2	2	1	1	0	0
AAAFEEQENETVVVKEK	2	No	1919.948	2	25	45	2	2	1	0	0	1	0	0	0	0	1	0	1	0	0	0	0	0	0	0	0	0	0	0	0	0	0	0	0	0	0	0	0	0	0	0	0	0	0	0	0	0	0
AAAFEQLQK	2	No	1004.529	1	26	610	2	1	0	0	0	0	0	0	0	0	0	0	0	0	0	0	0	0	1	1	0	0	0	0	0	0	1	1	1	0	0	0	0	0	0	0	0	0	0	0	0	0	0
AAAFSPADQDDFVI	2	No	1465.672	1	27	2481	7	6	2	1	1	0	0	0	0	0	4	1	2	1	0	0	0	0	0	0	0	0	0	0	0	0	1	0	0	0	0	0	0	0	0	0	0	0	0	1	1	0	0
AAAGDLGGDHLAFSC1DVAK{1=56.8878}	2	No	1873.729	1	28	6160	29	19	3	1	1	1	3	0	2	1	2	1	1	0	3	1	1	1	6	2	3	1	2	1	1	0	10	3	1	1	1	2	0	1	1	3	1	1	1	2	1	1	0
AAAGEFADDPC1SSVK{1=56.8878}	2	No	1523.523	1	29	120	53	30	6	3	2	1	6	2	2	2	5	2	2	1	6	2	2	2	7	3	2	2	0	0	0	0	23	5	2	1	2	5	2	2	1	7	2	2	3	6	4	1	1
AAAGELQEDSGLC1VLAR{1=56.8878}	2	No	1758.724	1	30	1792	49	30	5	2	2	1	5	2	2	1	4	1	2	1	2	1	1	0	4	2	1	1	10	4	4	2	19	4	2	1	1	7	3	2	2	6	2	2	2	2	0	1	1
AAAGLGGGDSGDGTAR	2	No	1331.607	1	31	24	10	6	0	0	0	0	0	0	0	0	3	1	1	1	2	0	1	1	0	0	0	0	1	0	0	1	4	0	0	0	0	2	1	0	1	2	1	1	0	0	0	0	0
AAAGPDVGAAGDAPAPAPNK	1	No	1716.843	1	32	3830	1	0	0	0	0	0	0	0	0	0	0	0	0	0	0	0	0	0	0	0	0	0	0	0	0	0	1	0	0	0	0	1	0	1	0	0	0	0	0	0	0	0	0
AAAGQESEGPAVGPPQPLGK	2	No	1859.938	1	33	464	1	0	0	0	0	0	0	0	0	0	0	0	0	0	0	0	0	0	0	0	0	0	0	0	0	0	1	0	0	0	0	0	0	0	0	0	0	0	0	1	0	1	0
AAAGYDVEK	1	No	922.4396	1	34	192	3	1	0	0	0	0	0	0	0	0	0	0	0	0	0	0	0	0	0	0	0	0	1	0	0	1	2	0	0	0	0	1	1	0	0	0	0	0	0	1	1	0	0
AAAIGIDLGTTYSC1VGVFQHGK{1=56.8878}	2	No	2263.992	1	35	1	1	1	0	0	0	0	0	0	0	0	0	0	0	0	0	0	0	0	0	0	0	0	1	1	0	0	0	0	0	0	0	0	0	0	0	0	0	0	0	0	0	0	0
AAALAAAVAQDPAASGAPSS	2	No	1695.843	1	36	1811	56	35	6	2	1	3	8	2	4	2	5	1	3	1	8	3	3	2	4	1	2	1	4	1	3	0	21	4	0	3	1	7	1	4	2	5	1	3	1	5	0	4	1
AAALEAC1LDVTK{1=56.8878}	2	No	1260.505	1	37	1	8	5	0	0	0	0	0	0	0	0	2	1	0	1	2	1	1	0	0	0	0	0	1	0	0	1	3	0	0	0	0	0	0	0	0	1	1	0	0	2	1	0	1
AAALEAMK	2	No	803.4211	1	38	48	5	5	0	0	0	0	1	0	0	1	2	0	1	1	0	0	0	0	1	1	0	0	1	1	0	0	0	0	0	0	0	0	0	0	0	0	0	0	0	0	0	0	0
AAALEFLNR	2	No	1003.545	2	38	48	23	16	2	1	0	1	3	1	2	0	3	1	2	0	3	1	1	1	2	1	1	0	3	1	2	0	7	2	1	1	0	2	0	1	1	2	1	1	0	1	1	0	0
AAALEQFK	2	No	876.4705	1	39	760	1	1	0	0	0	0	0	0	0	0	1	0	0	1	0	0	0	0	0	0	0	0	0	0	0	0	0	0	0	0	0	0	0	0	0	0	0	0	0	0	0	0	0
AAALGASGGAGAGDDDFDQFDK	2	No	2054.882	1	40	2992	1	1	0	0	0	0	0	0	0	0	0	0	0	0	0	0	0	0	0	0	0	0	1	1	0	0	0	0	0	0	0	0	0	0	0	0	0	0	0	0	0	0	0
AAALGGPEDEPGAAEAHFLPR	2	No	2075.007	1	41	7075	2	1	0	0	0	0	0	0	0	0	1	0	0	1	0	0	0	0	0	0	0	0	0	0	0	0	1	0	0	0	0	0	0	0	0	0	0	0	0	1	0	1	0
AAALLDRGELLPR	2	Yes	1393.804	1	42	5602	1	1	0	0	0	0	0	0	0	0	0	0	0	0	0	0	0	0	0	0	0	0	1	0	0	1	0	0	0	0	0	0	0	0	0	0	0	0	0	0	0	0	0
AAALLLQNDNNADVESK	2	No	1784.891	1	43	1	6	2	0	0	0	0	0	0	0	0	0	0	0	0	1	0	1	0	1	0	0	1	0	0	0	0	4	2	1	0	1	0	0	0	0	2	1	1	0	0	0	0	0
AAALQYPSPSAAQDM1VER{1=15.8393}	2	No	1919.749	1	44	1	1	1	0	0	0	0	0	0	0	0	0	0	0	0	1	1	0	0	0	0	0	0	0	0	0	0	0	0	0	0	0	0	0	0	0	0	0	0	0	0	0	0	0
AAAMDVDTPSGTNSGAGKK	2	No	1776.831	1	45	6692	1	1	0	0	0	0	0	0	0	0	0	0	0	0	0	0	0	0	1	1	0	0	0	0	0	0	0	0	0	0	0	0	0	0	0	0	0	0	0	0	0	0	0
AAANEQLTR	2	No	972.4988	1	46	870	12	6	0	0	0	0	1	0	0	1	1	0	0	1	1	0	0	1	2	1	0	1	1	0	0	1	6	2	0	0	2	3	0	1	2	1	0	1	0	0	0	0	0
AAAPAPEEEMDEC1EQALAAEPK{1=56.8878}	2	No	2355.887	1	47	316	20	11	0	0	0	0	3	0	3	0	0	0	0	0	1	1	0	0	2	2	0	0	5	4	0	1	9	3	3	0	0	0	0	0	0	1	0	0	1	5	5	0	0
AAAPAPEEEM1DEC2EQALAAEPK{1=15.8393,2=56.8878}	2	No	2371.726	2	47	316	174	97	14	4	5	5	18	6	8	4	0	0	0	0	18	10	6	2	22	8	9	5	25	9	10	6	77	28	13	9	6	18	4	8	6	10	5	0	5	21	7	8	6
AAAPAPVSEAVC1R{1=56.8878}	2	No	1297.511	1	48	308	4	2	1	0	0	1	1	0	1	0	0	0	0	0	0	0	0	0	0	0	0	0	0	0	0	0	2	1	0	1	0	0	0	0	0	0	0	0	0	1	1	0	0
AAAPGVEDEPLLR	2	No	1336.699	1	49	450	46	31	8	2	2	4	3	1	1	1	8	3	3	2	5	2	2	1	4	2	1	1	3	1	1	1	15	3	2	0	1	5	2	2	1	5	3	1	1	2	1	1	0
AAAPGVEDEPLLRENPR	2	No	1832.938	2	49	450	1	1	1	0	0	1	0	0	0	0	0	0	0	0	0	0	0	0	0	0	0	0	0	0	0	0	0	0	0	0	0	0	0	0	0	0	0	0	0	0	0	0	0
AAAPTPEEEM1DEC2EQALAAEPK{1=15.8393,2=56.8878}	2	No	2401.736	1	50	316	6	6	0	0	0	0	1	1	0	0	5	1	0	4	0	0	0	0	0	0	0	0	0	0	0	0	0	0	0	0	0	0	0	0	0	0	0	0	0	0	0	0	0
AAAQC1YIDLIIK{1=56.8878}	2	No	1377.599	1	51	1	4	1	0	0	0	0	0	0	0	0	0	0	0	0	0	0	0	0	0	0	0	0	1	0	1	0	3	2	1	0	1	1	0	0	1	0	0	0	0	0	0	0	0
AAAQLLQSQAQQSGAQQTK	2	No	1956.002	1	52	35	2	2	0	0	0	0	1	1	0	0	0	0	0	0	1	0	0	1	0	0	0	0	0	0	0	0	0	0	0	0	0	0	0	0	0	0	0	0	0	0	0	0	0
AAARAHTAAM1ANAR{1=15.8393}	2	No	1397.539	1	53	7076	2	1	1	0	0	1	0	0	0	0	0	0	0	0	0	0	0	0	0	0	0	0	0	0	0	0	1	1	0	0	1	0	0	0	0	0	0	0	0	0	0	0	0
AAASAASGSPGPGEGSAGGEKR	1	No	1870.877	1	54	1	1	1	0	0	0	0	0	0	0	0	0	0	0	0	0	0	0	0	0	0	0	0	1	0	1	0	0	0	0	0	0	0	0	0	0	0	0	0	0	0	0	0	0
AAASAPPEEAESAQASLAPK	2	No	1894.927	1	55	2541	1	1	0	0	0	0	0	0	0	0	0	0	0	0	0	0	0	0	0	0	0	0	1	1	0	0	0	0	0	0	0	0	0	0	0	0	0	0	0	0	0	0	0
AAASLSQPEEEQK	2	No	1386.663	1	56	1732	3	2	1	0	0	1	0	0	0	0	0	0	0	0	1	1	0	0	0	0	0	0	0	0	0	0	1	1	1	0	0	0	0	0	0	0	0	0	0	0	0	0	0
AAASTDYYK	2	No	988.4502	1	57	2	1	1	0	0	0	0	0	0	0	0	0	0	0	0	0	0	0	0	1	0	0	1	0	0	0	0	0	0	0	0	0	0	0	0	0	0	0	0	0	0	0	0	0
AAASVMC1HIEPDDGDDFVR{1=56.8878}	2	No	2103.766	1	58	5591	1	0	0	0	0	0	0	0	0	0	0	0	0	0	0	0	0	0	0	0	0	0	0	0	0	0	1	1	1	0	0	0	0	0	0	0	0	0	0	0	0	0	0
AAATAEEPDPK	2	No	1098.519	1	59	677	16	9	4	0	1	3	0	0	0	0	1	0	1	0	4	2	2	0	0	0	0	0	0	0	0	0	7	3	3	0	0	1	1	0	0	3	0	3	0	0	0	0	0
AAATEEPEVIPDPAK	2	No	1536.767	1	60	1257	3	3	1	1	0	0	0	0	0	0	1	1	0	0	0	0	0	0	1	1	0	0	0	0	0	0	0	0	0	0	0	0	0	0	0	0	0	0	0	0	0	0	0
AAATFTQEDVNLGLIR	2	No	1717.9	1	61	1780	1	1	0	0	0	0	1	0	1	0	0	0	0	0	0	0	0	0	0	0	0	0	0	0	0	0	0	0	0	0	0	0	0	0	0	0	0	0	0	0	0	0	0
AAATPESQEPQAK	2	No	1326.642	1	62	2333	18	8	0	0	0	0	1	0	0	1	0	0	0	0	1	0	1	0	3	1	0	2	3	2	1	0	10	2	2	0	0	3	0	1	2	5	2	0	3	0	0	0	0
AAATQPDAK	2	No	871.4399	1	63	186	7	4	0	0	0	0	0	0	0	0	0	0	0	0	0	0	0	0	4	0	0	4	0	0	0	0	3	0	0	0	0	1	0	0	1	1	0	0	1	1	0	0	1
AAATQPDAKDTPDEPWAFPAR	2	No	2254.065	2	63	186	3	1	0	0	0	0	0	0	0	0	0	0	0	0	0	0	0	0	0	0	0	0	1	0	1	0	2	2	0	2	0	0	0	0	0	0	0	0	0	0	0	0	0
AAATTAQEYLK	2	No	1165.598	1	64	385	8	2	0	0	0	0	0	0	0	0	0	0	0	0	0	0	0	0	2	0	1	1	0	0	0	0	6	4	1	1	2	2	0	1	1	0	0	0	0	0	0	0	0
AAAVGTANK	2	No	801.4344	1	65	87	5	4	0	0	0	0	1	0	0	1	0	0	0	0	1	0	0	1	2	0	0	2	0	0	0	0	1	0	0	0	0	0	0	0	0	1	0	0	1	0	0	0	0
AAAVLPVLDLAQR	2	No	1335.787	1	66	2051	10	5	0	0	0	0	3	1	1	1	0	0	0	0	1	1	0	0	0	0	0	0	1	0	1	0	5	2	0	1	1	0	0	0	0	1	0	1	0	2	0	1	1
AAAVQADDVEVLK	2	No	1327.698	1	67	662	9	6	1	1	0	0	2	0	1	1	1	0	1	0	0	0	0	0	0	0	0	0	2	1	1	0	3	1	0	0	1	1	0	1	0	0	0	0	0	1	0	1	0
AAAVSEAEADFYEQNSR	2	No	1856.818	1	68	2593	3	0	0	0	0	0	0	0	0	0	0	0	0	0	0	0	0	0	0	0	0	0	0	0	0	0	3	0	0	0	0	1	0	1	0	1	1	0	0	1	0	0	1
AAAVSLENVLLDVK	2	No	1440.819	1	69	723	11	8	1	0	1	0	1	1	0	0	1	0	0	1	1	1	0	0	1	1	0	0	3	2	0	1	3	2	1	0	1	0	0	0	0	0	0	0	0	1	1	0	0
AAAYDLLVEMVK	2	No	1321.695	1	70	527	5	3	0	0	0	0	2	1	1	0	0	0	0	0	1	1	0	0	0	0	0	0	0	0	0	0	2	1	1	0	0	0	0	0	0	0	0	0	0	1	0	0	1
AAAYDLLVEM1VK{1=15.8393}	2	No	1337.534	2	70	527	1	1	0	0	0	0	1	1	0	0	0	0	0	0	0	0	0	0	0	0	0	0	0	0	0	0	0	0	0	0	0	0	0	0	0	0	0	0	0	0	0	0	0
AAC1DLVR{1=56.8878}	2	No	803.2623	1	71	222	1	0	0	0	0	0	0	0	0	0	0	0	0	0	0	0	0	0	0	0	0	0	0	0	0	0	1	1	1	0	0	0	0	0	0	0	0	0	0	0	0	0	0
AAC1EQLHQQQQQQQEETAAATLLLQGEEEGEED{1=56.8878}	2	No	3738.522	1	72	6901	2	2	0	0	0	0	0	0	0	0	0	0	0	0	0	0	0	0	0	0	0	0	2	2	0	0	0	0	0	0	0	0	0	0	0	0	0	0	0	0	0	0	0
AAC1EQQAVALTLQEDR{1=56.8878}	2	No	1801.729	1	73	2724	12	7	0	0	0	0	1	0	1	0	0	0	0	0	0	0	0	0	1	1	0	0	5	2	1	2	5	1	1	0	0	2	1	1	0	2	1	0	1	0	0	0	0
AAC1IC2AEEEKEEL{1=56.8878,2=56.8878}	2	No	1550.392	1	74	7081	2	0	0	0	0	0	0	0	0	0	0	0	0	0	0	0	0	0	0	0	0	0	0	0	0	0	2	2	1	1	0	0	0	0	0	0	0	0	0	0	0	0	0
AAC1LAAGALQIR{1=56.8878}	2	No	1213.527	1	75	4288	1	0	0	0	0	0	0	0	0	0	0	0	0	0	0	0	0	0	0	0	0	0	0	0	0	0	1	0	0	0	0	0	0	0	0	1	0	1	0	0	0	0	0
AAC1LESAQEPAGAWGNK{1=56.8878}	2	No	1758.666	1	76	4	2	1	1	0	1	0	0	0	0	0	0	0	0	0	0	0	0	0	0	0	0	0	0	0	0	0	1	0	0	0	0	0	0	0	0	1	1	0	0	0	0	0	0
AAC1LPLPGYR{1=56.8878}	2	No	1116.442	1	77	41	1	1	0	0	0	0	0	0	0	0	0	0	0	0	0	0	0	0	0	0	0	0	1	0	1	0	0	0	0	0	0	0	0	0	0	0	0	0	0	0	0	0	0
AAC1SAAAMEEDSEASSSR{1=56.8878}	2	No	1828.587	1	78	1	3	2	1	0	0	1	0	0	0	0	0	0	0	0	0	0	0	0	0	0	0	0	1	0	0	1	1	1	0	1	0	0	0	0	0	0	0	0	0	0	0	0	0
AAC1SAAAM2EEDSEASSSR{1=56.8878,2=15.8393}	2	No	1844.426	2	78	1	4	2	0	0	0	0	1	0	0	1	1	1	0	0	0	0	0	0	0	0	0	0	0	0	0	0	2	0	0	0	0	1	1	0	0	1	1	0	0	0	0	0	0
AAC1SSSEEDDC2VSLSK{1=56.8878,2=56.8878}	2	No	1743.426	1	79	2294	4	3	0	0	0	0	0	0	0	0	0	0	0	0	1	0	1	0	0	0	0	0	2	1	1	0	1	0	0	0	0	1	1	0	0	0	0	0	0	0	0	0	0
AAC1VSC2PAQGVSSVDVA{1=56.8878,2=56.8878}	2	No	1676.483	1	80	4804	1	1	0	0	0	0	0	0	0	0	0	0	0	0	0	0	0	0	0	0	0	0	1	1	0	0	0	0	0	0	0	0	0	0	0	0	0	0	0	0	0	0	0
AADAEPLEIILHLPLLC1EDK{1=56.8878}	1	No	2259.049	1	81	2088	22	15	1	0	1	0	2	1	0	1	2	0	0	2	3	1	0	2	4	2	0	2	3	1	0	2	7	3	2	0	1	0	0	0	0	2	0	0	2	2	2	0	0
AADALEEQQR	2	No	1129.536	1	82	1	16	8	1	0	1	0	1	0	0	1	3	1	1	1	2	0	1	1	0	0	0	0	1	1	0	0	8	1	0	0	1	1	1	0	0	3	1	2	0	3	0	2	1
AADAVEDLR	2	No	958.472	1	83	1310	35	20	4	2	1	1	1	0	0	1	4	1	2	1	3	1	2	0	3	2	1	0	5	2	2	1	15	5	2	2	1	4	1	2	1	3	1	1	1	3	1	1	1
AADC1DLQITNAQTK{1=56.8878}	2	No	1547.591	1	84	1213	5	3	1	1	0	0	0	0	0	0	1	1	0	0	1	1	0	0	0	0	0	0	0	0	0	0	2	0	0	0	0	0	0	0	0	1	1	0	0	1	0	1	0
AADC1EVEQWDSDEPIPAK{1=56.8878}	2	No	2058.751	1	85	1612	12	9	1	0	1	0	3	0	3	0	2	0	1	1	0	0	0	0	1	1	0	0	2	2	0	0	3	0	0	0	0	1	0	0	1	0	0	0	0	2	2	0	0
AADC1EVEQWDSDEPIPAKELER{1=56.8878}	2	No	2586.021	2	85	1612	1	1	0	0	0	0	0	0	0	0	1	0	1	0	0	0	0	0	0	0	0	0	0	0	0	0	0	0	0	0	0	0	0	0	0	0	0	0	0	0	0	0	0
AADC1ISEPVNR{1=56.8878}	2	No	1230.433	1	86	411	15	10	0	0	0	0	2	0	1	1	2	1	1	0	2	1	0	1	2	1	0	1	2	0	1	1	5	1	1	0	0	1	1	0	0	2	1	1	0	1	0	0	1
AADDGEGIVGAAMPDSGPLPLLQDMNK	2	No	2681.268	1	87	1695	1	1	0	0	0	0	1	0	1	0	0	0	0	0	0	0	0	0	0	0	0	0	0	0	0	0	0	0	0	0	0	0	0	0	0	0	0	0	0	0	0	0	0
AADDSKEVESFQQLLNAR	2	No	2019.986	1	88	2144	1	1	0	0	0	0	1	0	1	0	0	0	0	0	0	0	0	0	0	0	0	0	0	0	0	0	0	0	0	0	0	0	0	0	0	0	0	0	0	0	0	0	0
AADEDVFR	2	No	921.4192	1	89	925	3	2	1	0	0	1	0	0	0	0	1	0	1	0	0	0	0	0	0	0	0	0	0	0	0	0	1	0	0	0	0	0	0	0	0	0	0	0	0	1	1	0	0
AADEEAFEDNSEEYIR	2	No	1886.781	2	71	222	59	37	4	2	2	0	7	1	3	3	6	1	2	3	5	3	0	2	6	2	2	2	9	4	2	3	22	7	4	1	2	4	1	2	1	7	2	1	4	4	2	0	2
AADEEAFEDNSEEYIRR	2	No	2042.882	3	71	222	18	12	2	0	0	2	2	0	2	0	3	0	3	0	1	0	1	0	2	0	2	0	2	0	2	0	6	3	0	3	0	1	0	1	0	1	0	1	0	1	0	1	0
AADEESLEGEGAGGADAAEESSGTK	2	No	2336.973	1	90	7570	1	0	0	0	0	0	0	0	0	0	0	0	0	0	0	0	0	0	0	0	0	0	0	0	0	0	1	0	0	0	0	0	0	0	0	0	0	0	0	1	1	0	0
AADENFDYLFK	2	No	1331.603	1	91	4758	7	4	1	1	0	0	0	0	0	0	1	1	0	0	1	1	0	0	1	0	1	0	0	0	0	0	3	0	0	0	0	2	1	1	0	1	1	0	0	0	0	0	0
AADEPAYLTVGTDVSAK	2	No	1706.836	1	92	2268	2	1	1	0	0	1	0	0	0	0	0	0	0	0	0	0	0	0	0	0	0	0	0	0	0	0	1	1	0	1	0	0	0	0	0	0	0	0	0	0	0	0	0
AADETLC1QTK{1=56.8878}	2	No	1135.384	1	93	595	14	7	1	0	1	0	1	0	0	1	3	2	0	1	1	1	0	0	0	0	0	0	1	0	0	1	7	0	0	0	0	2	2	0	0	4	1	2	1	1	0	0	1
AADEVAEGK	2	No	888.4189	3	24	933	1	1	0	0	0	0	1	0	0	1	0	0	0	0	0	0	0	0	0	0	0	0	0	0	0	0	0	0	0	0	0	0	0	0	0	0	0	0	0	0	0	0	0
AADEVLAEAK	2	No	1015.519	1	94	1	21	13	1	0	0	1	1	0	1	0	2	1	1	0	5	3	1	1	2	1	1	0	2	0	1	1	8	3	1	1	1	0	0	0	0	3	1	1	1	2	0	1	1
AADFIDQALAQK	2	No	1289.662	1	95	4726	25	14	2	1	1	0	2	1	1	0	2	2	0	0	0	0	0	0	3	1	1	1	5	3	1	1	11	4	1	2	1	4	2	1	1	2	1	1	0	1	1	0	0
AADFLSEPEGGPEM1AK{1=15.8393}	2	No	1663.584	1	96	24	1	0	0	0	0	0	0	0	0	0	0	0	0	0	0	0	0	0	0	0	0	0	0	0	0	0	1	0	0	0	0	1	1	0	0	0	0	0	0	0	0	0	0
AADGAAEPGVVGQ	1	No	1140.541	1	97	84	3	1	0	0	0	0	0	0	0	0	0	0	0	0	0	0	0	0	1	0	0	1	0	0	0	0	2	0	0	0	0	1	0	0	1	0	0	0	0	1	1	0	0
AADGQTQVEIK	1	No	1158.588	1	98	1	2	2	0	0	0	0	0	0	0	0	1	1	0	0	0	0	0	0	1	0	0	1	0	0	0	0	0	0	0	0	0	0	0	0	0	0	0	0	0	0	0	0	0
AADIDQEVK	2	No	987.4873	1	99	164	21	17	3	0	1	2	1	0	0	1	3	1	1	1	6	3	2	1	2	2	0	0	2	0	1	1	4	1	0	0	1	0	0	0	0	3	1	2	0	0	0	0	0
AADIGVAMGQTGTDVC1K{1=56.8878}	2	No	1692.648	1	100	1104	5	5	1	0	1	0	1	0	0	1	0	0	0	0	3	1	1	1	0	0	0	0	0	0	0	0	0	0	0	0	0	0	0	0	0	0	0	0	0	0	0	0	0
AADIGVAM1GQTGTDVC2K{1=15.8393,2=56.8878}	2	No	1708.487	2	100	1104	6	4	1	0	0	1	1	0	0	1	2	0	1	1	0	0	0	0	0	0	0	0	0	0	0	0	2	0	0	0	0	1	0	1	0	1	0	0	1	0	0	0	0
AADIIDGLR	2	No	942.5134	1	101	998	29	18	3	1	1	1	2	0	1	1	3	1	1	1	3	1	1	1	4	2	1	1	3	1	1	1	11	3	1	1	1	3	1	1	1	3	1	1	1	2	1	1	0
AADISLDNLVEGK	2	No	1343.693	1	102	1	40	25	4	1	1	2	6	2	3	1	4	1	2	1	5	1	3	1	3	0	2	1	3	1	2	0	15	3	1	2	0	5	1	2	2	4	1	2	1	3	1	2	0
AADISLDNLVEGKR	2	No	1499.794	2	102	1	1	0	0	0	0	0	0	0	0	0	0	0	0	0	0	0	0	0	0	0	0	0	0	0	0	0	1	0	0	0	0	1	0	1	0	0	0	0	0	0	0	0	0
AADKLIQNLDANHDGR	2	No	1749.876	1	103	3864	2	2	1	0	0	1	0	0	0	0	0	0	0	0	1	0	1	0	0	0	0	0	0	0	0	0	0	0	0	0	0	0	0	0	0	0	0	0	0	0	0	0	0
AADLFESEGAK	2	No	1136.535	1	104	2936	5	4	1	0	0	1	0	0	0	0	0	0	0	0	0	0	0	0	2	2	0	0	1	0	0	1	1	1	0	1	0	0	0	0	0	0	0	0	0	0	0	0	0
AADLLVNPLDPR	2	No	1292.709	1	105	153	19	11	5	1	1	3	2	1	0	1	1	0	0	1	1	0	1	0	1	0	1	0	1	0	1	0	8	2	0	1	1	2	1	0	1	1	1	0	0	3	0	3	0
AADLLYAMC1DR{1=56.8878}	2	No	1297.446	1	106	29	19	9	3	1	0	2	1	0	0	1	2	0	1	1	1	0	1	0	2	0	2	0	0	0	0	0	10	4	1	2	1	2	0	1	1	2	1	0	1	2	1	0	1
AADLLYAM1C2DR{1=15.8393,2=56.8878}	2	No	1313.285	2	106	29	12	6	1	1	0	0	1	1	0	0	2	2	0	0	0	0	0	0	2	1	0	1	0	0	0	0	6	3	1	1	1	1	1	0	0	1	1	0	0	1	0	1	0
AADLNGDLTATR	2	No	1216.605	1	107	151	69	39	8	3	1	4	5	1	3	1	8	2	4	2	5	2	2	1	8	3	4	1	5	2	2	1	30	3	1	1	1	7	2	3	2	9	2	6	1	11	5	3	3
AADPAPEVR	2	No	924.4665	1	108	296	32	22	4	1	2	1	0	0	0	0	5	1	3	1	10	5	4	1	3	0	2	1	0	0	0	0	10	2	0	1	1	1	1	0	0	4	1	2	1	3	0	2	1
AADPGPGAELDPAAPPPAR	2	No	1768.874	1	109	208	1	0	0	0	0	0	0	0	0	0	0	0	0	0	0	0	0	0	0	0	0	0	0	0	0	0	1	0	0	0	0	0	0	0	0	0	0	0	0	1	0	1	0
AADPPAENSSAPEAEQGGAE	2	No	1896.797	1	110	288	29	18	2	0	2	0	1	0	0	1	3	0	2	1	2	1	0	1	6	3	2	1	4	0	2	2	11	3	0	1	2	4	1	1	2	2	1	1	0	2	1	0	1
AADPVSPLLHELTFQAM1{1=15.8393}	1	No	1854.763	1	111	1178	1	1	0	0	0	0	1	1	0	0	0	0	0	0	0	0	0	0	0	0	0	0	0	0	0	0	0	0	0	0	0	0	0	0	0	0	0	0	0	0	0	0	0
AADQFDIYSSQQSK	2	No	1586.721	1	112	4305	2	1	0	0	0	0	0	0	0	0	1	1	0	0	0	0	0	0	0	0	0	0	0	0	0	0	1	0	0	0	0	0	0	0	0	0	0	0	0	1	0	1	0
AADQTTAEQGMR	2	No	1277.567	1	113	1766	3	1	0	0	0	0	0	0	0	0	1	0	0	1	0	0	0	0	0	0	0	0	0	0	0	0	2	0	0	0	0	2	1	0	1	0	0	0	0	0	0	0	0
AADSDDGAVSAPAASDGGVSK	2	No	1846.818	1	114	2503	11	9	2	0	1	1	0	0	0	0	1	1	0	0	2	1	1	0	2	1	1	0	2	0	2	0	2	0	0	0	0	0	0	0	0	2	0	1	1	0	0	0	0
AADSIC1DGDLVDSQIR{1=56.8878}	2	No	1733.656	1	115	568	25	16	3	1	0	2	2	0	2	0	2	0	2	0	4	3	1	0	2	1	1	0	3	1	2	0	9	3	2	1	0	2	0	2	0	1	1	0	0	3	1	2	0
AADSQNSGEGNTGAAESSFSQEVSR	2	No	2485.059	1	116	40	21	13	2	1	0	1	1	0	1	0	2	1	1	0	3	0	2	1	2	1	1	0	3	1	1	1	8	3	1	1	1	1	0	1	0	1	1	0	0	3	1	1	1
AADTDGDGQVNYEEFVR	2	No	1884.813	1	117	358	3	0	0	0	0	0	0	0	0	0	0	0	0	0	0	0	0	0	0	0	0	0	0	0	0	0	3	0	0	0	0	3	1	1	1	0	0	0	0	0	0	0	0
AADTIEALQK	2	No	1058.561	1	118	2202	6	2	0	0	0	0	0	0	0	0	1	1	0	0	1	0	0	1	0	0	0	0	0	0	0	0	4	2	0	1	1	2	0	1	1	0	0	0	0	0	0	0	0
AADTNEVVK	2	No	945.4767	1	119	5212	2	1	0	0	0	0	0	0	0	0	0	0	0	0	1	1	0	0	0	0	0	0	0	0	0	0	1	1	1	0	0	0	0	0	0	0	0	0	0	0	0	0	0
AADTQVSETLK	2	No	1161.588	1	120	2	6	3	1	0	1	0	0	0	0	0	1	1	0	0	0	0	0	0	1	0	0	1	0	0	0	0	3	0	0	0	0	2	2	0	0	1	1	0	0	0	0	0	0
AADVEAVQTGLDLLEILR	1	No	1925.047	1	121	1454	4	3	0	0	0	0	0	0	0	0	2	0	0	2	0	0	0	0	1	0	0	1	0	0	0	0	1	0	0	0	0	0	0	0	0	1	0	0	1	0	0	0	0
AADVEQLKPEEIK	2	No	1468.777	1	122	82	9	5	0	0	0	0	2	1	1	0	0	0	0	0	2	0	1	1	1	1	0	0	0	0	0	0	4	2	1	1	0	0	0	0	0	1	1	0	0	1	0	0	1
AAEAAAAPAESAAPAAGEEPSKEEGEPK	2	No	2635.225	1	123	919	4	0	0	0	0	0	0	0	0	0	0	0	0	0	0	0	0	0	0	0	0	0	0	0	0	0	4	4	1	1	2	0	0	0	0	0	0	0	0	0	0	0	0
AAEAAPPTQEAQGETEPTEQAPDALEQAADTSR	2	No	3379.529	1	124	238	18	11	2	1	1	0	0	0	0	0	1	0	0	1	1	0	0	1	4	2	1	1	3	2	0	1	7	2	2	0	0	0	0	0	0	1	0	0	1	4	3	0	1
AAEAAPPTQEAQGETEPTEQAPDALEQAADTSRR	2	No	3535.63	2	124	238	3	3	0	0	0	0	0	0	0	0	2	0	2	0	0	0	0	0	1	0	1	0	0	0	0	0	0	0	0	0	0	0	0	0	0	0	0	0	0	0	0	0	0
AAEAEVELSAR	2	No	1144.572	1	125	1485	16	9	1	1	0	0	3	2	0	1	1	1	0	0	1	1	0	0	2	1	0	1	1	0	0	1	7	1	0	0	1	3	1	1	1	2	0	1	1	1	1	0	0
AAEAFSELSK	2	No	1051.519	1	126	1	28	18	2	1	1	0	3	2	0	1	2	1	0	1	6	3	1	2	4	2	1	1	1	0	0	1	10	1	0	0	1	4	1	2	1	4	2	1	1	1	0	0	1
AAEAGGAEEQYGFLTTPTK	2	No	1939.916	1	127	285	1	0	0	0	0	0	0	0	0	0	0	0	0	0	0	0	0	0	0	0	0	0	0	0	0	0	1	0	0	0	0	0	0	0	0	0	0	0	0	1	0	1	0
AAEALHGEADSSGVLAAVDATVNK	2	No	2295.134	1	128	2105	3	1	1	1	0	0	0	0	0	0	0	0	0	0	0	0	0	0	0	0	0	0	0	0	0	0	2	1	0	1	0	0	0	0	0	0	0	0	0	1	1	0	0
AAEATEGPTSEPSSSGPGR	2	No	1786.797	1	129	5592	1	0	0	0	0	0	0	0	0	0	0	0	0	0	0	0	0	0	0	0	0	0	0	0	0	0	1	1	0	0	1	0	0	0	0	0	0	0	0	0	0	0	0
AAEATNDYETLVK	2	No	1423.683	1	130	909	1	1	0	0	0	0	1	0	0	1	0	0	0	0	0	0	0	0	0	0	0	0	0	0	0	0	0	0	0	0	0	0	0	0	0	0	0	0	0	0	0	0	0
AAEC1NIVVTQPR{1=56.8878}	2	No	1356.549	1	131	2	3	3	0	0	0	0	1	1	0	0	0	0	0	0	1	1	0	0	0	0	0	0	1	1	0	0	0	0	0	0	0	0	0	0	0	0	0	0	0	0	0	0	0
AAEC1SDFPVPSAEGTPIQGSK{1=56.8878}	2	No	2146.851	1	132	1	1	1	1	0	1	0	0	0	0	0	0	0	0	0	0	0	0	0	0	0	0	0	0	0	0	0	0	0	0	0	0	0	0	0	0	0	0	0	0	0	0	0	0
AAEDAVYELQSK	2	No	1322.635	1	133	130	14	9	3	0	1	2	1	0	1	0	3	1	1	1	2	1	1	0	0	0	0	0	0	0	0	0	5	0	0	0	0	1	1	0	0	2	1	1	0	2	0	1	1
AAEDDEDDDVDTK	2	No	1436.543	1	134	555	1	0	0	0	0	0	0	0	0	0	0	0	0	0	0	0	0	0	0	0	0	0	0	0	0	0	1	0	0	0	0	0	0	0	0	1	0	1	0	0	0	0	0
AAEDDEDDDVDTQK	2	No	1564.601	1	135	555	2	2	0	0	0	0	1	0	0	1	0	0	0	0	1	1	0	0	0	0	0	0	0	0	0	0	0	0	0	0	0	0	0	0	0	0	0	0	0	0	0	0	0
AAEDELNIEAK	2	No	1201.583	1	136	4006	5	2	0	0	0	0	0	0	0	0	2	0	1	1	0	0	0	0	0	0	0	0	0	0	0	0	3	0	0	0	0	1	1	0	0	2	1	1	0	0	0	0	0
AAEDHQRRREAELR	2	Yes	1735.883	1	137	1	1	1	0	0	0	0	0	0	0	0	1	0	0	1	0	0	0	0	0	0	0	0	0	0	0	0	0	0	0	0	0	0	0	0	0	0	0	0	0	0	0	0	0
AAEDIQGDDR	1	No	1088.473	1	138	2945	1	1	0	0	0	0	0	0	0	0	0	0	0	0	0	0	0	0	1	1	0	0	0	0	0	0	0	0	0	0	0	0	0	0	0	0	0	0	0	0	0	0	0
AAEDLFVNIR	2	No	1146.603	1	139	1	25	16	1	1	0	0	2	0	1	1	5	2	2	1	3	1	1	1	2	1	0	1	3	1	1	1	9	2	1	1	0	3	1	1	1	4	1	2	1	0	0	0	0
AAEDPVAAAPR	2	No	1066.541	1	140	5113	5	2	0	0	0	0	2	0	0	2	0	0	0	0	0	0	0	0	0	0	0	0	0	0	0	0	3	0	0	0	0	2	1	0	1	1	1	0	0	0	0	0	0
AAEDSPYWVSPAYSK	2	No	1669.762	1	141	1097	6	4	0	0	0	0	1	0	1	0	0	0	0	0	1	0	1	0	0	0	0	0	2	1	1	0	2	0	0	0	0	1	1	0	0	0	0	0	0	1	0	1	0
AAEDYGVIK	2	No	964.4866	1	142	81	30	18	1	0	1	0	4	2	1	1	3	1	1	1	2	1	1	0	0	0	0	0	8	2	4	2	12	12	6	3	3	0	0	0	0	0	0	0	0	0	0	0	0
AAEDYGVIKTDM1FQTVDLFEGK{1=15.8393}	2	No	2492.022	2	142	81	1	0	0	0	0	0	0	0	0	0	0	0	0	0	0	0	0	0	0	0	0	0	0	0	0	0	1	1	0	1	0	0	0	0	0	0	0	0	0	0	0	0	0
AAEEAASTLASSIHPEQC1IK{1=56.8878}	2	No	2111.882	1	143	852	2	1	0	0	0	0	0	0	0	0	0	0	0	0	0	0	0	0	1	0	1	0	0	0	0	0	1	0	0	0	0	0	0	0	0	0	0	0	0	1	1	0	0
AAEEAEEARVQAER	2	No	1557.738	1	144	1	4	1	1	0	0	1	0	0	0	0	0	0	0	0	0	0	0	0	0	0	0	0	0	0	0	0	3	0	0	0	0	0	0	0	0	0	0	0	0	3	0	3	0
AAEEAFVNDIDESSPGTEWER	1	No	2351.019	1	145	2031	18	12	1	1	0	0	1	0	0	1	1	0	0	1	1	0	0	1	4	3	0	1	4	4	0	0	6	1	1	0	0	0	0	0	0	2	0	0	2	3	3	0	0
AAEEEDEADPK	2	No	1202.494	1	146	2729	2	2	0	0	0	0	0	0	0	0	0	0	0	0	1	1	0	0	1	1	0	0	0	0	0	0	0	0	0	0	0	0	0	0	0	0	0	0	0	0	0	0	0
AAEEEDEADPKR	2	No	1358.595	2	146	2729	6	2	0	0	0	0	1	0	0	1	1	0	1	0	0	0	0	0	0	0	0	0	0	0	0	0	4	0	0	0	0	0	0	0	0	0	0	0	0	4	2	2	0
AAEEEDEADPKRQK	2	No	1614.749	3	146	2729	2	0	0	0	0	0	0	0	0	0	0	0	0	0	0	0	0	0	0	0	0	0	0	0	0	0	2	0	0	0	0	0	0	0	0	0	0	0	0	2	0	2	0
AAEEEDEADPKRQKTENGASA	2	No	2245.01	4	146	2729	1	0	0	0	0	0	0	0	0	0	0	0	0	0	0	0	0	0	0	0	0	0	0	0	0	0	1	0	0	0	0	0	0	0	0	0	0	0	0	1	0	1	0
AAEEEPSTSATVPMSK	2	No	1633.75	1	147	2190	1	1	0	0	0	0	0	0	0	0	0	0	0	0	1	0	1	0	0	0	0	0	0	0	0	0	0	0	0	0	0	0	0	0	0	0	0	0	0	0	0	0	0
AAEEEPSTSATVPM1SK{1=15.8393}	2	No	1649.589	2	147	2190	6	2	0	0	0	0	0	0	0	0	1	0	0	1	0	0	0	0	1	0	1	0	0	0	0	0	4	2	0	2	0	2	1	1	0	0	0	0	0	0	0	0	0
AAEEIGIK	2	No	829.4545	1	148	85	25	16	2	1	1	0	2	0	1	1	2	1	0	1	1	0	0	1	5	2	2	1	4	0	1	3	9	1	1	0	0	5	1	2	2	2	1	0	1	1	0	0	1
AAEEPSKVEEK	2	No	1215.598	1	149	1036	9	3	3	0	1	2	0	0	0	0	0	0	0	0	0	0	0	0	0	0	0	0	0	0	0	0	6	4	2	2	0	0	0	0	0	2	0	2	0	0	0	0	0
AAEEQLEQLRP	1	Yes	1282.652	1	150	7568	1	1	0	0	0	0	0	0	0	0	0	0	0	0	0	0	0	0	1	0	0	1	0	0	0	0	0	0	0	0	0	0	0	0	0	0	0	0	0	0	0	0	0
AAEEQLSAR	2	No	973.4828	1	151	4847	9	6	2	0	1	1	1	0	0	1	1	0	1	0	0	0	0	0	1	0	1	0	1	0	0	1	3	2	1	1	0	1	1	0	0	0	0	0	0	0	0	0	0
AAEESASQIQSSAQR	2	No	1561.733	1	152	785	5	4	1	0	1	0	1	0	1	0	0	0	0	0	2	0	1	1	0	0	0	0	0	0	0	0	1	1	0	1	0	0	0	0	0	0	0	0	0	0	0	0	0
AAEETNMEK	2	No	1021.439	1	153	312	2	2	0	0	0	0	0	0	0	0	0	0	0	0	2	0	2	0	0	0	0	0	0	0	0	0	0	0	0	0	0	0	0	0	0	0	0	0	0	0	0	0	0
AAEEVEAK	2	No	845.4131	2	46	870	1	1	0	0	0	0	0	0	0	0	0	0	0	0	0	0	0	0	0	0	0	0	1	0	0	1	0	0	0	0	0	0	0	0	0	0	0	0	0	0	0	0	0
AAEFGEPTSEQTGTAAGK	2	No	1750.801	1	154	1113	7	4	2	1	0	1	0	0	0	0	0	0	0	0	0	0	0	0	1	0	0	1	1	0	1	0	3	2	1	0	1	0	0	0	0	0	0	0	0	1	0	1	0
AAEFLAAC1AGGDLDEAR{1=56.8878}	2	No	1735.65	2	109	208	3	0	0	0	0	0	0	0	0	0	0	0	0	0	0	0	0	0	0	0	0	0	0	0	0	0	3	0	0	0	0	0	0	0	0	1	0	0	1	2	2	0	0
AAEGSPGTPDESTPPPR	1	No	1664.764	1	155	2095	12	4	1	0	0	1	1	0	1	0	0	0	0	0	0	0	0	0	2	2	0	0	0	0	0	0	8	2	1	1	0	3	2	1	0	3	1	0	2	0	0	0	0
AAEGVSAADMAK	2	No	1119.523	1	156	636	26	16	2	0	1	1	3	0	2	1	3	1	1	1	4	1	2	1	1	0	1	0	3	0	2	1	10	3	1	1	1	3	1	1	1	2	1	0	1	2	0	1	1
AAEGVSAADM1AK{1=15.8393}	2	No	1135.362	2	156	636	16	11	1	0	1	0	1	0	0	1	3	2	0	1	3	1	1	1	1	0	0	1	2	0	1	1	5	1	0	0	1	1	1	0	0	2	1	0	1	1	0	0	1
AAEIASSDSANVSSR	2	No	1463.685	1	157	3925	17	9	2	1	0	1	0	0	0	0	4	1	1	2	1	0	0	1	1	0	1	0	1	0	1	0	8	1	1	0	0	4	2	1	1	3	2	0	1	0	0	0	0
AAEIDEEPVSK	1	No	1186.572	1	158	1032	2	2	0	0	0	0	0	0	0	0	0	0	0	0	0	0	0	0	2	2	0	0	0	0	0	0	0	0	0	0	0	0	0	0	0	0	0	0	0	0	0	0	0
AAEIITDLLR	1	No	1113.639	1	159	1	8	4	0	0	0	0	1	0	0	1	3	1	2	0	0	0	0	0	0	0	0	0	0	0	0	0	4	1	0	1	0	2	1	1	0	1	1	0	0	0	0	0	0
AAEINGEVDDDDAGGEWR	2	No	1917.798	1	160	131	1	0	0	0	0	0	0	0	0	0	0	0	0	0	0	0	0	0	0	0	0	0	0	0	0	0	1	0	0	0	0	0	0	0	0	1	0	0	1	0	0	0	0
AAEIVPSDMYK	2	No	1222.59	1	161	3033	1	1	0	0	0	0	0	0	0	0	1	0	1	0	0	0	0	0	0	0	0	0	0	0	0	0	0	0	0	0	0	0	0	0	0	0	0	0	0	0	0	0	0
AAEKDGIK	2	No	830.4498	1	162	4867	5	5	1	0	1	0	1	0	0	1	1	0	1	0	1	1	0	0	1	1	0	0	0	0	0	0	0	0	0	0	0	0	0	0	0	0	0	0	0	0	0	0	0
AAEKEAALVQQEEEK	2	No	1671.832	1	163	393	6	4	2	0	0	2	0	0	0	0	0	0	0	0	2	0	2	0	0	0	0	0	0	0	0	0	2	1	0	1	0	0	0	0	0	0	0	0	0	1	0	1	0
AAELAVQNEVGLVDNPLK	2	No	1879.005	1	164	1	14	11	2	0	2	0	2	0	0	2	2	0	0	2	3	2	0	1	0	0	0	0	2	1	0	1	3	1	0	0	1	1	0	0	1	1	0	0	1	0	0	0	0
AAELEMELNEHSLVIDTLK	2	No	2154.088	1	165	1875	2	2	1	0	1	0	0	0	0	0	1	0	0	1	0	0	0	0	0	0	0	0	0	0	0	0	0	0	0	0	0	0	0	0	0	0	0	0	0	0	0	0	0
AAELEM1ELNEHSLVIDTLK{1=15.8393}	2	No	2169.927	2	165	1875	25	21	2	1	1	0	5	2	2	1	1	0	0	1	4	3	0	1	5	3	1	1	4	2	1	1	4	2	1	0	1	0	0	0	0	1	0	0	1	1	1	0	0
AAELETDIR	2	No	1016.514	1	166	364	28	17	2	1	0	1	3	0	2	1	3	0	2	1	1	0	1	0	5	2	2	1	3	1	1	1	11	3	1	2	0	3	1	1	1	3	1	1	1	2	1	0	1
AAELFSQWMESSGK	2	No	1569.713	1	167	1716	1	0	0	0	0	0	0	0	0	0	0	0	0	0	0	0	0	0	0	0	0	0	0	0	0	0	1	0	0	0	0	0	0	0	0	1	1	0	0	0	0	0	0
AAELFVETIAK	2	No	1190.655	1	168	4101	4	4	2	1	1	0	0	0	0	0	1	1	0	0	0	0	0	0	0	0	0	0	1	1	0	0	0	0	0	0	0	0	0	0	0	0	0	0	0	0	0	0	0
AAELIANSLATAGDGLIELR	2	No	1997.079	1	169	626	65	44	5	2	3	0	4	2	0	2	2	0	0	2	12	7	0	5	17	9	4	4	4	2	0	2	21	7	5	0	2	3	0	0	3	2	0	0	2	9	6	0	3
AAELLQDEYSGR	2	No	1350.642	1	170	3392	1	1	0	0	0	0	0	0	0	0	0	0	0	0	0	0	0	0	0	0	0	0	1	0	0	1	0	0	0	0	0	0	0	0	0	0	0	0	0	0	0	0	0
AAELQEKVKEEVAVPK	2	Yes	1766.978	1	171	11	1	1	0	0	0	0	0	0	0	0	0	0	0	0	1	1	0	0	0	0	0	0	0	0	0	0	0	0	0	0	0	0	0	0	0	0	0	0	0	0	0	0	0
AAELQTGLETNR	2	No	1301.658	1	172	4066	1	1	0	0	0	0	0	0	0	0	0	0	0	0	1	1	0	0	0	0	0	0	0	0	0	0	0	0	0	0	0	0	0	0	0	0	0	0	0	0	0	0	0
AAELREALEQGPRGLALR	2	No	1949.081	1	173	3446	1	0	0	0	0	0	0	0	0	0	0	0	0	0	0	0	0	0	0	0	0	0	0	0	0	0	1	0	0	0	0	0	0	0	0	0	0	0	0	1	1	0	0
AAELTATQVEEEEEEEDFR	2	No	2223.966	1	174	1016	2	1	0	0	0	0	0	0	0	0	0	0	0	0	0	0	0	0	0	0	0	0	1	1	0	0	1	0	0	0	0	1	0	0	1	0	0	0	0	0	0	0	0
AAELVTQNC1EAYEAH{1=56.8878}	1	No	1704.608	1	175	3298	1	1	0	0	0	0	0	0	0	0	1	1	0	0	0	0	0	0	0	0	0	0	0	0	0	0	0	0	0	0	0	0	0	0	0	0	0	0	0	0	0	0	0
AAELWGEQAEAR	2	No	1329.631	1	176	1	4	2	0	0	0	0	0	0	0	0	0	0	0	0	1	1	0	0	0	0	0	0	1	0	0	1	2	0	0	0	0	1	1	0	0	1	1	0	0	0	0	0	0
AAEMELQAK	2	No	989.4852	1	177	3733	1	1	0	0	0	0	0	0	0	0	1	0	1	0	0	0	0	0	0	0	0	0	0	0	0	0	0	0	0	0	0	0	0	0	0	0	0	0	0	0	0	0	0
AAEMEM1EPKERAEKINR{1=15.8393}	2	Yes	2046.827	1	178	7063	1	0	0	0	0	0	0	0	0	0	0	0	0	0	0	0	0	0	0	0	0	0	0	0	0	0	1	1	0	1	0	0	0	0	0	0	0	0	0	0	0	0	0
AAEMLSQLDLFSR	2	No	1479.739	1	179	2386	13	8	1	0	1	0	2	0	1	1	0	0	0	0	1	1	0	0	3	0	2	1	1	1	0	0	5	0	0	0	0	3	0	1	2	0	0	0	0	2	2	0	0
AAEM1LSQLDLFSR{1=15.8393}	2	No	1495.578	2	179	2386	17	9	1	1	0	0	1	0	1	0	3	2	1	0	1	0	1	0	2	1	1	0	1	0	1	0	8	3	0	2	1	3	1	2	0	1	1	0	0	1	0	1	0
AAEPLPSSSVSGEEAR	1	No	1585.758	1	180	1734	3	2	1	0	1	0	0	0	0	0	1	1	0	0	0	0	0	0	0	0	0	0	0	0	0	0	1	1	1	0	0	0	0	0	0	0	0	0	0	0	0	0	0
AAEPPPPLEPRYK	2	Yes	1463.777	1	181	7572	1	1	0	0	0	0	0	0	0	0	0	0	0	0	0	0	0	0	0	0	0	0	1	1	0	0	0	0	0	0	0	0	0	0	0	0	0	0	0	0	0	0	0
AAEPQEQEFGK	2	No	1232.567	1	182	163	10	4	1	0	0	1	0	0	0	0	1	0	1	0	0	0	0	0	1	1	0	0	1	0	1	0	6	2	1	1	0	0	0	0	0	3	1	1	1	1	0	1	0
AAEQGSEPGKPGPKSWPR	2	Yes	1877.938	1	183	6861	3	2	1	0	0	1	0	0	0	0	0	0	0	0	0	0	0	0	1	0	1	0	0	0	0	0	1	0	0	0	0	0	0	0	0	1	1	0	0	0	0	0	0
AAEQYTPK	2	No	906.4447	1	184	16	7	3	0	0	0	0	1	0	0	1	0	0	0	0	0	0	0	0	2	1	0	1	0	0	0	0	4	2	1	0	1	1	0	1	0	1	0	1	0	0	0	0	0
AAERRRLDSGGGPGPAGAR	2	Yes	1849.962	1	185	28	3	2	1	0	0	1	0	0	0	0	0	0	0	0	0	0	0	0	1	0	1	0	0	0	0	0	1	0	0	0	0	1	0	1	0	0	0	0	0	0	0	0	0
AAESAEIEPR	2	No	1071.52	1	186	2183	8	7	2	0	1	1	1	0	0	1	2	0	1	1	2	1	1	0	0	0	0	0	0	0	0	0	1	1	0	1	0	0	0	0	0	0	0	0	0	0	0	0	0
AAESLADPTEYENLFPGLK	2	No	2064.005	1	187	47	14	8	1	0	1	0	2	1	0	1	1	0	0	1	1	0	0	1	2	1	0	1	1	1	0	0	6	2	0	0	2	1	0	0	1	1	0	0	1	2	1	0	1
AAESPDQKDTEGGPK	2	No	1528.701	1	188	2030	1	1	0	0	0	0	0	0	0	0	0	0	0	0	1	0	1	0	0	0	0	0	0	0	0	0	0	0	0	0	0	0	0	0	0	0	0	0	0	0	0	0	0
AAESPDQKDTEGGPKEEESPV	2	No	2198.981	2	188	2030	21	14	4	0	0	4	1	0	1	0	2	0	2	0	3	0	3	0	1	0	1	0	3	0	3	0	7	2	0	2	0	0	0	0	0	2	0	2	0	3	0	3	0
AAESVSKPDVSEEAPGPSK	2	No	1883.911	1	189	3811	38	18	4	1	1	2	2	0	1	1	3	1	1	1	2	1	0	1	3	1	1	1	4	1	2	1	20	5	2	2	1	6	1	3	2	6	1	3	2	3	1	1	1
AAETHFGFETVSEEEK	2	No	1809.806	1	190	6214	11	4	0	0	0	0	0	0	0	0	0	0	0	0	2	1	0	1	2	1	0	1	0	0	0	0	7	1	1	0	0	2	1	1	0	2	1	0	1	2	1	0	1
AAETIIDTK	2	No	960.5128	1	191	2764	26	17	3	1	1	1	3	0	2	1	4	1	2	1	3	1	1	1	2	1	0	1	2	0	1	1	9	2	1	1	0	2	1	1	0	2	1	1	0	3	1	1	1
AAETVVDPEMTPYLDIANQTGR	2	No	2390.142	1	192	2517	1	1	0	0	0	0	0	0	0	0	0	0	0	0	0	0	0	0	0	0	0	0	1	1	0	0	0	0	0	0	0	0	0	0	0	0	0	0	0	0	0	0	0
AAEVLNK	2	No	743.4177	1	193	79	1	0	0	0	0	0	0	0	0	0	0	0	0	0	0	0	0	0	0	0	0	0	0	0	0	0	1	0	0	0	0	1	0	0	1	0	0	0	0	0	0	0	0
AAEVMRATSDALLKAAALLK	2	Yes	2042.156	1	194	5589	1	1	0	0	0	0	0	0	0	0	1	0	0	1	0	0	0	0	0	0	0	0	0	0	0	0	0	0	0	0	0	0	0	0	0	0	0	0	0	0	0	0	0
AAEVPNEELINLLLK	2	No	1664.935	1	195	109	11	8	0	0	0	0	1	1	0	0	1	0	0	1	2	1	0	1	2	1	0	1	2	1	0	1	3	2	1	0	1	0	0	0	0	1	0	0	1	0	0	0	0
AAEVWMDEFK	2	No	1224.548	1	196	2957	4	4	2	0	1	1	0	0	0	0	2	1	0	1	0	0	0	0	0	0	0	0	0	0	0	0	0	0	0	0	0	0	0	0	0	0	0	0	0	0	0	0	0
AAEVWM1DEFK{1=15.8393}	2	No	1240.387	2	196	2957	5	3	2	0	0	2	1	1	0	0	0	0	0	0	0	0	0	0	0	0	0	0	0	0	0	0	2	0	0	0	0	0	0	0	0	1	1	0	0	1	0	1	0
AAEVWMDEYK	2	No	1240.543	1	197	241	10	5	1	0	1	0	2	0	1	1	1	0	0	1	0	0	0	0	1	0	0	1	0	0	0	0	5	1	0	0	1	2	0	1	1	1	0	0	1	1	1	0	0
AAEVWM1DEYK{1=15.8393}	2	No	1256.382	2	197	241	3	1	0	0	0	0	0	0	0	0	1	1	0	0	0	0	0	0	0	0	0	0	0	0	0	0	2	0	0	0	0	1	1	0	0	1	1	0	0	0	0	0	0
AAEWQLDQPSWSGR	2	No	1629.754	1	198	1958	7	4	0	0	0	0	0	0	0	0	1	0	0	1	1	0	0	1	2	1	0	1	0	0	0	0	3	1	1	0	0	1	0	0	1	1	0	0	1	0	0	0	0
AAEWYNIDFSLQNQLR	2	No	1966.954	1	199	325	1	1	0	0	0	0	0	0	0	0	0	0	0	0	0	0	0	0	1	0	0	1	0	0	0	0	0	0	0	0	0	0	0	0	0	0	0	0	0	0	0	0	0
AAFAPFGRISDAR	2	No	1377.715	1	200	1860	1	1	0	0	0	0	0	0	0	0	0	0	0	0	0	0	0	0	1	0	1	0	0	0	0	0	0	0	0	0	0	0	0	0	0	0	0	0	0	0	0	0	0
AAFDDAIAELDTLSEESYK	2	No	2086.958	1	201	23	39	26	4	2	2	0	9	3	0	6	2	0	0	2	2	0	0	2	3	0	0	3	6	4	0	2	13	2	0	0	2	2	0	0	2	3	0	1	2	6	4	0	2
AAFEC1MYTLLDSC2LDR{1=56.8878,2=56.8878}	2	No	1963.581	2	99	164	3	3	0	0	0	0	0	0	0	0	0	0	0	0	0	0	0	0	1	0	0	1	2	2	0	0	0	0	0	0	0	0	0	0	0	0	0	0	0	0	0	0	0
AAFEC1M2YTLLDSC3LDR{1=56.8878,2=15.8393,3=56.8878}	2	No	1979.42	3	99	164	5	5	0	0	0	0	0	0	0	0	0	0	0	0	1	1	0	0	2	2	0	0	2	2	0	0	0	0	0	0	0	0	0	0	0	0	0	0	0	0	0	0	0
AAFEELEK	2	No	935.46	1	202	33	5	3	1	0	0	1	1	0	1	0	1	0	1	0	0	0	0	0	0	0	0	0	0	0	0	0	2	1	0	1	0	0	0	0	0	0	0	0	0	1	0	1	0
AAFFVTLDETEEGYR	2	No	1746.81	1	203	605	7	5	1	0	1	0	1	0	0	1	0	0	0	0	1	0	0	1	2	1	0	1	0	0	0	0	2	0	0	0	0	1	0	0	1	1	0	0	1	0	0	0	0
AAFGEEVDAVDTGISR	2	No	1635.774	1	204	1834	50	34	4	1	0	3	6	2	3	1	6	0	5	1	6	2	3	1	6	2	3	1	6	2	3	1	16	6	2	3	1	2	1	1	0	5	2	2	1	3	1	1	1
AAFGISDSYVDGSSFDPQR	2	No	2017.902	1	205	114	20	14	0	0	0	0	3	2	0	1	2	0	0	2	2	1	0	1	2	1	0	1	5	3	0	2	6	1	0	0	1	0	0	0	0	2	0	0	2	3	2	0	1
AAFGISDSYVDGSSFDPQRR	2	No	2174.003	2	205	114	3	3	0	0	0	0	1	0	1	0	0	0	0	0	0	0	0	0	1	0	1	0	1	0	1	0	0	0	0	0	0	0	0	0	0	0	0	0	0	0	0	0	0
AAFGKADDDDVVVK	2	No	1448.715	1	206	45	1	0	0	0	0	0	0	0	0	0	0	0	0	0	0	0	0	0	0	0	0	0	0	0	0	0	1	1	0	1	0	0	0	0	0	0	0	0	0	0	0	0	0
AAFGQGSGPIMLDEVQC1TGTEASLADC2K{1=56.8878,2=56.8878}	2	No	2912.032	1	207	441	13	7	0	0	0	0	0	0	0	0	2	0	0	2	1	0	0	1	4	3	0	1	0	0	0	0	6	0	0	0	0	1	0	0	1	3	0	0	3	2	2	0	0
AAFGQGSGPIM1LDEVQC2TGTEASLADC3K{1=15.8393,2=56.8878,3=56.8878}	2	No	2927.871	2	207	441	6	5	1	1	0	0	0	0	0	0	0	0	0	0	1	0	0	1	3	1	0	2	0	0	0	0	1	0	0	0	0	0	0	0	0	1	0	0	1	0	0	0	0
AAFIISNEDK	2	Yes	1106.561	1	208	5680	1	1	0	0	0	0	1	0	0	1	0	0	0	0	0	0	0	0	0	0	0	0	0	0	0	0	0	0	0	0	0	0	0	0	0	0	0	0	0	0	0	0	0
AAFISRVLR	1	No	1031.624	1	209	2	3	1	0	0	0	0	0	0	0	0	0	0	0	0	0	0	0	0	0	0	0	0	1	1	0	0	2	1	0	0	1	0	0	0	0	0	0	0	0	1	1	0	0
AAFNM1KLTLVTENNDVK{1=15.8393}	2	No	1922.821	1	210	7495	1	1	0	0	0	0	0	0	0	0	0	0	0	0	0	0	0	0	1	1	0	0	0	0	0	0	0	0	0	0	0	0	0	0	0	0	0	0	0	0	0	0	0
AAFQLGSPWR	2	No	1131.583	1	211	20	5	4	0	0	0	0	0	0	0	0	0	0	0	0	3	1	1	1	1	0	0	1	0	0	0	0	1	1	0	0	1	0	0	0	0	0	0	0	0	0	0	0	0
AAFTAFEEAQLPR	2	No	1449.725	1	212	2360	5	4	0	0	0	0	1	1	0	0	1	0	0	1	1	0	1	0	0	0	0	0	1	0	0	1	1	0	0	0	0	1	0	0	1	0	0	0	0	0	0	0	0
AAFTVSLDPGPLEQFPH	1	No	1824.905	1	213	1285	6	4	1	0	1	0	0	0	0	0	0	0	0	0	0	0	0	0	1	0	0	1	2	1	0	1	2	1	0	0	1	0	0	0	0	1	0	0	1	0	0	0	0
AAFVLPEFAR	2	No	1119.608	1	214	2467	5	4	1	0	0	1	0	0	0	0	1	0	1	0	0	0	0	0	0	0	0	0	2	0	2	0	1	1	0	1	0	0	0	0	0	0	0	0	0	0	0	0	0
AAFVSEQQQK	2	No	1134.567	1	215	993	1	1	0	0	0	0	1	0	1	0	0	0	0	0	0	0	0	0	0	0	0	0	0	0	0	0	0	0	0	0	0	0	0	0	0	0	0	0	0	0	0	0	0
AAFYEEQINYYDTYIK	2	No	2029.931	1	216	19	4	2	0	0	0	0	0	0	0	0	0	0	0	0	1	0	0	1	1	0	0	1	0	0	0	0	2	1	0	0	1	0	0	0	0	1	0	0	1	0	0	0	0
AAGAEGAEPAAPR	2	No	1166.568	1	217	2939	1	1	0	0	0	0	1	0	1	0	0	0	0	0	0	0	0	0	0	0	0	0	0	0	0	0	0	0	0	0	0	0	0	0	0	0	0	0	0	0	0	0	0
AAGAEPDSILKPELLSAIEK	2	No	2051.115	1	218	4846	14	11	1	0	1	0	2	0	1	1	2	0	1	1	0	0	0	0	3	1	2	0	3	1	1	1	3	0	0	0	0	2	0	1	1	1	0	0	1	0	0	0	0
AAGC1DFTNVVK{1=56.8878}	2	No	1180.421	1	219	3482	1	0	0	0	0	0	0	0	0	0	0	0	0	0	0	0	0	0	0	0	0	0	0	0	0	0	1	0	0	0	0	0	0	0	0	1	1	0	0	0	0	0	0
AAGDTTVIENSDVSPETESSEK	2	No	2265.013	1	220	1	33	23	3	2	1	0	1	0	0	1	5	2	2	1	3	2	0	1	4	3	0	1	7	3	2	2	10	1	1	0	0	3	2	1	0	3	1	1	1	3	1	1	1
AAGDVDIGDAAYYFER	2	No	1731.774	1	221	3290	13	8	2	1	1	0	2	1	0	1	4	1	1	2	0	0	0	0	0	0	0	0	0	0	0	0	5	0	0	0	0	0	0	0	0	2	0	0	2	3	2	0	1
AAGEELEK	2	No	845.4131	1	222	285	1	1	0	0	0	0	0	0	0	0	0	0	0	0	1	1	0	0	0	0	0	0	0	0	0	0	0	0	0	0	0	0	0	0	0	0	0	0	0	0	0	0	0
AAGEPIKEGDNDYFTC1ITK{1=56.8878}	2	No	2127.845	1	223	1	16	12	2	0	0	2	2	1	1	0	1	0	1	0	1	0	0	1	3	0	2	1	3	1	1	1	4	3	1	1	1	0	0	0	0	1	0	0	1	0	0	0	0
AAGEVLEPANLLAEEK	2	No	1652.862	1	224	4690	2	1	1	0	0	1	0	0	0	0	0	0	0	0	0	0	0	0	0	0	0	0	0	0	0	0	1	1	0	1	0	0	0	0	0	0	0	0	0	0	0	0	0
AAGFDEIEQDLTQR	2	No	1591.748	1	225	2245	9	5	0	0	0	0	3	1	1	1	1	0	0	1	0	0	0	0	1	0	0	1	0	0	0	0	4	1	0	0	1	1	0	1	0	2	0	1	1	0	0	0	0
AAGGGGGGGGGGGGGGGGGGVGGGGAGGGAGGGR	2	No	2153.929	1	226	5598	1	1	0	0	0	0	0	0	0	0	0	0	0	0	0	0	0	0	0	0	0	0	1	1	0	0	0	0	0	0	0	0	0	0	0	0	0	0	0	0	0	0	0
AAGGYDVEK	1	No	908.424	1	227	192	2	1	0	0	0	0	0	0	0	0	1	1	0	0	0	0	0	0	0	0	0	0	0	0	0	0	1	0	0	0	0	0	0	0	0	0	0	0	0	1	1	0	0
AAGIDEQENWHEGK	2	No	1582.701	1	228	550	19	12	3	0	2	1	1	0	0	1	3	1	1	1	1	0	0	1	3	1	0	2	1	0	1	0	7	3	1	1	1	3	1	1	1	1	1	0	0	0	0	0	0
AAGKELTVDNSFEFEK	2	No	1783.863	1	229	2446	4	2	1	0	0	1	0	0	0	0	0	0	0	0	1	0	1	0	0	0	0	0	0	0	0	0	2	0	0	0	0	0	0	0	0	0	0	0	0	2	0	2	0
AAGKGTKLK	2	No	872.5444	1	230	7096	1	0	0	0	0	0	0	0	0	0	0	0	0	0	0	0	0	0	0	0	0	0	0	0	0	0	1	1	1	0	0	0	0	0	0	0	0	0	0	0	0	0	0
AAGLATM1ISTMRPDIDNMDEYVR{1=15.8393}	2	No	2585.037	1	231	133	1	1	0	0	0	0	0	0	0	0	0	0	0	0	1	0	0	1	0	0	0	0	0	0	0	0	0	0	0	0	0	0	0	0	0	0	0	0	0	0	0	0	0
AAGLVSDLDADSGLTLSR	2	No	1759.895	1	232	2818	13	9	1	0	1	0	1	0	0	1	1	0	0	1	1	0	0	1	1	0	1	0	4	2	1	1	4	0	0	0	0	2	1	1	0	1	0	1	0	1	1	0	0
AAGMGAQGR	2	No	817.3865	1	233	53	1	0	0	0	0	0	0	0	0	0	0	0	0	0	0	0	0	0	0	0	0	0	0	0	0	0	1	0	0	0	0	0	0	0	0	1	0	0	1	0	0	0	0
AAGNESFR	2	No	850.3933	1	234	944	1	1	0	0	0	0	0	0	0	0	0	0	0	0	0	0	0	0	1	1	0	0	0	0	0	0	0	0	0	0	0	0	0	0	0	0	0	0	0	0	0	0	0
AAGPELQADC1DQIVK{1=56.8878}	2	No	1613.638	1	235	618	6	2	1	0	1	0	0	0	0	0	1	1	0	0	0	0	0	0	0	0	0	0	0	0	0	0	4	1	1	0	0	0	0	0	0	3	1	1	1	0	0	0	0
AAGPLLTDEC1R{1=56.8878}	2	No	1201.443	1	236	3812	48	28	0	0	0	0	7	1	4	2	2	1	0	1	7	3	2	2	4	1	1	2	8	4	2	2	20	3	1	1	1	4	1	2	1	5	1	2	2	8	3	3	2
AAGQGDMR	2	No	804.3549	1	237	1102	1	1	0	0	0	0	0	0	0	0	0	0	0	0	0	0	0	0	1	0	0	1	0	0	0	0	0	0	0	0	0	0	0	0	0	0	0	0	0	0	0	0	0
AAGSDEAAAGAAAEAELC1NVPR{1=56.8878}	2	Yes	2099.821	1	238	4393	1	1	0	0	0	0	0	0	0	0	0	0	0	0	1	1	0	0	0	0	0	0	0	0	0	0	0	0	0	0	0	0	0	0	0	0	0	0	0	0	0	0	0
AAGSEPESVEASPVVVEK	2	No	1783.884	1	239	3601	1	0	0	0	0	0	0	0	0	0	0	0	0	0	0	0	0	0	0	0	0	0	0	0	0	0	1	0	0	0	0	0	0	0	0	1	0	0	1	0	0	0	0
AAGSGELGVTMK	2	No	1119.559	1	240	5	4	2	0	0	0	0	0	0	0	0	0	0	0	0	2	1	1	0	0	0	0	0	0	0	0	0	2	2	1	1	0	0	0	0	0	0	0	0	0	0	0	0	0
AAGSLGTAGRVC1SKTSK{1=56.8878}	2	No	1649.718	1	241	7503	1	1	1	0	0	1	0	0	0	0	0	0	0	0	0	0	0	0	0	0	0	0	0	0	0	0	0	0	0	0	0	0	0	0	0	0	0	0	0	0	0	0	0
AAGSPSSSDQDEKLPGQDESTAGTSEQNDILK	2	No	3261.476	1	242	97	10	7	0	0	0	0	2	0	2	0	3	0	2	1	0	0	0	0	1	1	0	0	1	1	0	0	3	2	0	1	1	1	0	1	0	0	0	0	0	0	0	0	0
AAGTEGPFQEVDGVATTR	2	No	1804.859	1	243	573	1	1	0	0	0	0	0	0	0	0	0	0	0	0	0	0	0	0	0	0	0	0	1	0	1	0	0	0	0	0	0	0	0	0	0	0	0	0	0	0	0	0	0
AAGTQLPALMSC1GSADLVRR{1=56.8878}	2	Yes	2072.912	1	244	1	1	0	0	0	0	0	0	0	0	0	0	0	0	0	0	0	0	0	0	0	0	0	0	0	0	0	1	0	0	0	0	1	1	0	0	0	0	0	0	0	0	0	0
AAGTVFTTVEDLGSK	1	No	1494.757	1	245	1141	77	49	9	2	3	4	7	2	3	2	10	3	5	2	6	3	0	3	8	3	3	2	9	4	3	2	28	8	4	2	2	6	1	3	2	4	2	0	2	10	4	4	2
AAGVASLLTTAEVVVTEIPK	1	No	1968.114	1	246	37	3	1	0	0	0	0	0	0	0	0	0	0	0	0	1	0	0	1	0	0	0	0	0	0	0	0	2	1	0	0	1	0	0	0	0	0	0	0	0	1	1	0	0
AAGVEAAAEVAATEIK	2	No	1499.783	2	193	79	2	2	0	0	0	0	0	0	0	0	0	0	0	0	2	1	0	1	0	0	0	0	0	0	0	0	0	0	0	0	0	0	0	0	0	0	0	0	0	0	0	0	0
AAGVNVEPFWPGLFAK	2	No	1701.888	1	247	625	29	22	2	1	1	0	4	1	0	3	1	0	0	1	3	2	0	1	6	2	2	2	6	3	2	1	7	3	1	0	2	1	0	0	1	1	0	0	1	2	1	0	1
AAGVTDGNEVAK	1	No	1130.557	1	248	1833	28	13	1	0	1	0	1	0	0	1	4	3	0	1	1	0	0	1	5	3	0	2	1	0	0	1	15	4	1	2	1	5	2	2	1	3	2	0	1	3	1	0	2
AAGVVLEMIR	2	No	1057.595	1	249	381	4	3	0	0	0	0	1	0	0	1	1	1	0	0	0	0	0	0	0	0	0	0	1	0	0	1	1	0	0	0	0	0	0	0	0	0	0	0	0	1	1	0	0
AAGYDLYSAYDYTIPPMEK	2	No	2166.982	1	250	1461	1	0	0	0	0	0	0	0	0	0	0	0	0	0	0	0	0	0	0	0	0	0	0	0	0	0	1	0	0	0	0	0	0	0	0	1	0	0	1	0	0	0	0
AAGYDLYSAYDYTIPPM1EK{1=15.8393}	2	No	2182.821	2	250	1461	1	1	0	0	0	0	0	0	0	0	1	0	1	0	0	0	0	0	0	0	0	0	0	0	0	0	0	0	0	0	0	0	0	0	0	0	0	0	0	0	0	0	0
AAHSEGNTTAGLDMR	2	No	1529.689	1	251	110	1	0	0	0	0	0	0	0	0	0	0	0	0	0	0	0	0	0	0	0	0	0	0	0	0	0	1	0	0	0	0	0	0	0	0	1	0	0	1	0	0	0	0
AAIDSTYRK	2	No	1023.535	1	252	1	3	2	0	0	0	0	0	0	0	0	1	0	0	1	1	1	0	0	0	0	0	0	0	0	0	0	1	0	0	0	0	0	0	0	0	0	0	0	0	1	1	0	0
AAIDWFDGK	2	No	1021.487	1	253	680	138	84	18	5	3	10	13	3	4	6	12	4	3	5	10	4	4	2	13	3	7	3	18	7	6	5	54	13	5	5	3	16	4	8	4	10	6	0	4	15	6	4	5
AAIDWFDGKEFSGNPIK	2	No	1893.926	1	254	680	7	5	0	0	0	0	0	0	0	0	1	0	1	0	1	0	1	0	1	0	1	0	2	0	2	0	2	0	0	0	0	0	0	0	0	0	0	0	0	2	0	2	0
AAIEC1EQPQPDLYK{1=56.8878}	2	No	1660.643	1	255	279	3	3	0	0	0	0	0	0	0	0	1	0	0	1	1	1	0	0	0	0	0	0	1	0	1	0	0	0	0	0	0	0	0	0	0	0	0	0	0	0	0	0	0
AAIISAEGDSK	2	No	1060.54	2	169	626	84	56	7	4	3	0	7	1	4	2	9	1	5	3	15	7	5	3	12	4	5	3	6	0	3	3	28	13	7	3	3	4	2	0	2	7	2	3	2	4	0	2	2
AAILDLEK	2	No	871.5015	1	256	31	10	7	3	2	0	1	1	1	0	0	1	1	0	0	2	1	1	0	0	0	0	0	0	0	0	0	3	2	1	1	0	0	0	0	0	1	1	0	0	0	0	0	0
AAILETAPK	2	No	912.528	1	257	1	4	0	0	0	0	0	0	0	0	0	0	0	0	0	0	0	0	0	0	0	0	0	0	0	0	0	4	4	1	1	2	0	0	0	0	0	0	0	0	0	0	0	0
AAILPTSIFLTNK	2	No	1387.807	1	258	635	6	6	0	0	0	0	2	1	0	1	1	0	0	1	0	0	0	0	1	0	1	0	2	1	0	1	0	0	0	0	0	0	0	0	0	0	0	0	0	0	0	0	0
AAILQTEVDALR	2	No	1298.719	1	259	313	16	7	1	0	0	1	1	0	1	0	3	1	1	1	2	1	1	0	0	0	0	0	0	0	0	0	9	3	1	1	1	2	1	0	1	2	0	1	1	2	1	1	0
AAINLQDDPIIQK	2	No	1437.783	1	260	7500	1	1	1	1	0	0	0	0	0	0	0	0	0	0	0	0	0	0	0	0	0	0	0	0	0	0	0	0	0	0	0	0	0	0	0	0	0	0	0	0	0	0	0
AAISDSADC1SLSPDVDPVLAFQR{1=56.8878}	2	No	2433.015	1	261	783	1	1	0	0	0	0	0	0	0	0	0	0	0	0	0	0	0	0	0	0	0	0	1	1	0	0	0	0	0	0	0	0	0	0	0	0	0	0	0	0	0	0	0
AAIWESQHEGPEGAR	2	No	1636.759	1	262	851	1	1	0	0	0	0	0	0	0	0	0	0	0	0	0	0	0	0	0	0	0	0	1	0	1	0	0	0	0	0	0	0	0	0	0	0	0	0	0	0	0	0	0
AAKADEEPTPADGR	2	No	1426.669	1	263	4306	1	1	0	0	0	0	0	0	0	0	0	0	0	0	1	0	1	0	0	0	0	0	0	0	0	0	0	0	0	0	0	0	0	0	0	0	0	0	0	0	0	0	0
AAKAQEEC1ESLR{1=56.8878}	2	Yes	1390.518	1	264	7501	1	1	0	0	0	0	0	0	0	0	0	0	0	0	1	1	0	0	0	0	0	0	0	0	0	0	0	0	0	0	0	0	0	0	0	0	0	0	0	0	0	0	0
AAKGAGSAAVSKDSEVEGR	2	Yes	1788.897	1	265	5601	1	1	0	0	0	0	1	0	1	0	0	0	0	0	0	0	0	0	0	0	0	0	0	0	0	0	0	0	0	0	0	0	0	0	0	0	0	0	0	0	0	0	0
AAKKKKRLLQDLQLGDEEDAR	2	No	2424.345	1	266	159	3	0	0	0	0	0	0	0	0	0	0	0	0	0	0	0	0	0	0	0	0	0	0	0	0	0	3	1	0	1	0	1	0	1	0	0	0	0	0	1	0	1	0
AAKKSYEEDK	2	No	1167.577	1	267	3738	1	0	0	0	0	0	0	0	0	0	0	0	0	0	0	0	0	0	0	0	0	0	0	0	0	0	1	0	0	0	0	1	0	1	0	0	0	0	0	0	0	0	0
AAKLNSEPLKSYVK	2	Yes	1546.872	1	268	7485	1	1	0	0	0	0	0	0	0	0	0	0	0	0	0	0	0	0	1	0	0	1	0	0	0	0	0	0	0	0	0	0	0	0	0	0	0	0	0	0	0	0	0
AAKLSEGSQPAEEEEDQETPSR	2	No	2387.073	1	269	24	1	0	0	0	0	0	0	0	0	0	0	0	0	0	0	0	0	0	0	0	0	0	0	0	0	0	1	0	0	0	0	0	0	0	0	0	0	0	0	1	0	1	0
AAKNLELTRLLPLR	2	No	1606.988	1	270	5097	4	1	0	0	0	0	0	0	0	0	1	0	1	0	0	0	0	0	0	0	0	0	0	0	0	0	3	1	0	1	0	1	0	1	0	0	0	0	0	1	1	0	0
AALADDFDTPR	2	No	1190.557	1	271	2103	30	18	2	1	0	1	1	0	1	0	4	1	2	1	4	2	1	1	4	1	2	1	3	1	1	1	12	1	0	1	0	4	1	2	1	3	1	1	1	4	2	1	1
AALADVLR	2	No	827.4865	1	272	444	6	3	0	0	0	0	0	0	0	0	0	0	0	0	0	0	0	0	2	1	0	1	1	0	0	1	3	1	1	0	0	1	0	0	1	1	1	0	0	0	0	0	0
AALAGGTTMIIDHVVPEPESSLTEAYEK	2	No	2928.443	1	273	148	1	0	0	0	0	0	0	0	0	0	0	0	0	0	0	0	0	0	0	0	0	0	0	0	0	0	1	1	0	0	1	0	0	0	0	0	0	0	0	0	0	0	0
AALAHSEEVTASQVAATK	2	No	1782.911	2	144	1	3	1	0	0	0	0	0	0	0	0	0	0	0	0	1	0	1	0	0	0	0	0	0	0	0	0	2	0	0	0	0	0	0	0	0	0	0	0	0	2	1	1	0
AALANLC1IGDVITAIDGENTSNM2THLEAQNR{1=56.8878,2=15.8393}	2	No	3327.293	1	274	773	1	0	0	0	0	0	0	0	0	0	0	0	0	0	0	0	0	0	0	0	0	0	0	0	0	0	1	1	0	0	1	0	0	0	0	0	0	0	0	0	0	0	0
AALASTNSC1SK{1=56.8878}	2	Yes	1108.385	1	275	4548	1	0	0	0	0	0	0	0	0	0	0	0	0	0	0	0	0	0	0	0	0	0	0	0	0	0	1	0	0	0	0	1	0	1	0	0	0	0	0	0	0	0	0
AALDEAQGVGLDSTGYYDQEIYGGSDSR	2	No	2936.295	2	231	133	7	2	0	0	0	0	0	0	0	0	0	0	0	0	1	0	0	1	1	0	0	1	0	0	0	0	5	1	0	0	1	0	0	0	0	4	1	0	3	0	0	0	0
AALDELGR	2	No	843.445	1	276	7482	1	0	0	0	0	0	0	0	0	0	0	0	0	0	0	0	0	0	0	0	0	0	0	0	0	0	1	0	0	0	0	1	0	1	0	0	0	0	0	0	0	0	0
AALDEQFEPQK	2	No	1274.614	1	277	3365	5	5	1	1	0	0	0	0	0	0	0	0	0	0	4	1	2	1	0	0	0	0	0	0	0	0	0	0	0	0	0	0	0	0	0	0	0	0	0	0	0	0	0
AALDGGVASAASPESK	2	No	1429.705	1	278	54	6	5	0	0	0	0	0	0	0	0	0	0	0	0	3	1	0	2	2	1	0	1	0	0	0	0	1	0	0	0	0	0	0	0	0	1	0	0	1	0	0	0	0
AALDSGAFQSVWVSTDHDEIENVAK	2	No	2688.267	1	279	1303	5	2	0	0	0	0	0	0	0	0	0	0	0	0	1	1	0	0	1	1	0	0	0	0	0	0	3	1	1	0	0	0	0	0	0	0	0	0	0	2	2	0	0
AALEAIDELDLFGAHGGR	2	No	1853.927	1	280	3596	1	0	0	0	0	0	0	0	0	0	0	0	0	0	0	0	0	0	0	0	0	0	0	0	0	0	1	0	0	0	0	1	0	0	1	0	0	0	0	0	0	0	0
AALEALGSC1LNNK{1=56.8878}	2	No	1359.548	1	281	259	16	10	0	0	0	0	0	0	0	0	1	0	0	1	2	1	0	1	3	1	2	0	4	1	2	1	6	1	0	0	1	0	0	0	0	3	1	2	0	2	1	0	1
AALEALLGGGEQAYR	2	No	1517.784	1	282	4815	10	6	2	1	0	1	1	1	0	0	1	1	0	0	1	0	1	0	1	0	1	0	0	0	0	0	4	0	0	0	0	2	1	1	0	0	0	0	0	2	0	1	1
AALEALLPYTER	2	No	1345.724	1	283	745	6	5	2	1	1	0	2	0	2	0	0	0	0	0	1	0	1	0	0	0	0	0	0	0	0	0	1	0	0	0	0	0	0	0	0	0	0	0	0	1	1	0	0
AALEAQNALHNMK	2	No	1409.708	1	284	3472	2	1	0	0	0	0	0	0	0	0	1	0	0	1	0	0	0	0	0	0	0	0	0	0	0	0	1	0	0	0	0	0	0	0	0	0	0	0	0	1	1	0	0
AALEAVGGTVVLE	2	No	1227.671	1	285	1444	72	41	6	2	2	2	9	2	4	3	6	3	2	1	9	4	2	3	8	4	4	0	3	1	2	0	31	8	2	5	1	7	3	2	2	7	2	3	2	9	3	3	3
AALEDSSGSSELQEIMR	2	No	1821.841	2	126	1	14	11	0	0	0	0	1	0	0	1	1	0	1	0	6	2	2	2	3	2	1	0	0	0	0	0	3	0	0	0	0	2	0	1	1	1	0	0	1	0	0	0	0
AALEDSSGSSELQEIM1R{1=15.8393}	2	No	1837.68	3	126	1	25	20	1	0	1	0	1	1	0	0	2	1	1	0	12	4	3	5	4	2	1	1	0	0	0	0	5	0	0	0	0	3	1	1	1	1	1	0	0	1	0	1	0
AALEDSSGSSELQEIMRR	2	No	1977.943	4	126	1	1	1	0	0	0	0	0	0	0	0	0	0	0	0	1	0	1	0	0	0	0	0	0	0	0	0	0	0	0	0	0	0	0	0	0	0	0	0	0	0	0	0	0
AALEDTLAETEAR	2	No	1388.678	1	286	2	251	128	17	6	3	8	30	13	13	4	23	7	13	3	27	11	9	7	26	7	9	10	5	1	2	2	123	25	7	9	9	38	11	18	9	36	12	18	6	24	13	3	8
AALEEFSR	2	No	921.4556	1	287	184	4	3	1	0	0	1	1	1	0	0	1	1	0	0	0	0	0	0	0	0	0	0	0	0	0	0	1	0	0	0	0	0	0	0	0	0	0	0	0	1	0	1	0
AALEEGSSQPTER	2	No	1373.642	1	288	1	2	1	0	0	0	0	0	0	0	0	0	0	0	0	0	0	0	0	1	0	0	1	0	0	0	0	1	1	0	0	1	0	0	0	0	0	0	0	0	0	0	0	0
AALEELQR	2	No	928.4978	1	289	1647	6	4	1	0	1	0	1	0	0	1	0	0	0	0	0	0	0	0	2	1	1	0	0	0	0	0	2	0	0	0	0	1	0	1	0	1	1	0	0	0	0	0	0
AALEELVK	2	No	871.5015	1	290	291	29	18	2	1	1	0	3	1	1	1	4	2	1	1	3	1	1	1	2	1	0	1	4	2	1	1	11	4	2	2	0	3	0	2	1	2	1	0	1	2	1	0	1
AALEEVEGDVAELELK	2	No	1713.867	1	291	1	8	7	0	0	0	0	1	1	0	0	1	0	0	1	0	0	0	0	2	0	0	2	3	1	0	2	1	0	0	0	0	1	0	0	1	0	0	0	0	0	0	0	0
AALEEVER	2	No	915.4662	3	144	1	33	21	4	1	1	2	2	0	1	1	4	1	2	1	5	2	2	1	4	2	1	1	2	0	1	1	12	4	2	1	1	1	0	0	1	3	0	2	1	4	0	3	1
AALEEVYPDLTPEETR	2	No	1831.884	1	292	250	40	25	2	1	1	0	4	1	2	1	3	1	1	1	6	2	1	3	4	0	2	2	6	2	2	2	15	4	1	1	2	3	1	1	1	3	1	0	2	5	2	2	1
AALEEVYPDLTPEETRR	2	No	1987.985	2	292	250	26	14	4	0	1	3	1	0	1	0	3	1	2	0	2	1	1	0	2	1	1	0	2	1	1	0	12	4	1	3	0	1	0	1	0	3	1	2	0	4	1	1	2
AALEEWLPR	2	No	1083.571	1	293	86	1	1	0	0	0	0	0	0	0	0	0	0	0	0	1	0	1	0	0	0	0	0	0	0	0	0	0	0	0	0	0	0	0	0	0	0	0	0	0	0	0	0	0
AALEGTATYR	2	No	1051.53	1	294	2711	2	1	0	0	0	0	0	0	0	0	0	0	0	0	0	0	0	0	1	1	0	0	0	0	0	0	1	1	1	0	0	0	0	0	0	0	0	0	0	0	0	0	0
AALELLSLDLK	2	No	1184.702	1	295	1	4	2	1	1	0	0	0	0	0	0	1	1	0	0	0	0	0	0	0	0	0	0	0	0	0	0	2	1	0	1	0	0	0	0	0	1	1	0	0	0	0	0	0
AALEQREQDAVDQVK	2	No	1698.854	1	296	1	1	0	0	0	0	0	0	0	0	0	0	0	0	0	0	0	0	0	0	0	0	0	0	0	0	0	1	0	0	0	0	0	0	0	0	0	0	0	0	1	0	1	0
AALETDENLLLC1APTGAGK{1=56.8878}	2	No	1942.834	1	297	2	49	33	3	1	2	0	6	1	3	2	5	2	1	2	7	4	2	1	5	2	2	1	7	3	2	2	16	5	2	2	1	2	0	1	1	3	0	2	1	6	2	2	2
AALETVDR	2	No	873.4556	1	298	428	11	8	1	0	1	0	3	0	2	1	2	1	1	0	1	1	0	0	1	0	1	0	0	0	0	0	3	0	0	0	0	2	1	0	1	1	1	0	0	0	0	0	0
AALEYLEDIDLK	2	No	1391.718	1	299	3234	33	20	2	1	1	0	1	0	1	0	5	2	2	1	3	2	0	1	5	2	2	1	4	1	2	1	13	5	2	2	1	5	2	2	1	2	0	1	1	1	0	0	1
AALFLQTLK	2	No	1003.607	1	300	3479	1	1	0	0	0	0	0	0	0	0	1	1	0	0	0	0	0	0	0	0	0	0	0	0	0	0	0	0	0	0	0	0	0	0	0	0	0	0	0	0	0	0	0
AALFTLSDLR	2	Yes	1105.613	1	301	4226	1	1	1	1	0	0	0	0	0	0	0	0	0	0	0	0	0	0	0	0	0	0	0	0	0	0	0	0	0	0	0	0	0	0	0	0	0	0	0	0	0	0	0
AALGAAKKRK	2	Yes	1012.651	1	302	7483	1	0	0	0	0	0	0	0	0	0	0	0	0	0	0	0	0	0	0	0	0	0	0	0	0	0	1	1	1	0	0	0	0	0	0	0	0	0	0	0	0	0	0
AALHLPTMGHLDGENLLR	2	Yes	1957.02	1	303	3432	1	0	0	0	0	0	0	0	0	0	0	0	0	0	0	0	0	0	0	0	0	0	0	0	0	0	1	0	0	0	0	0	0	0	0	1	0	0	1	0	0	0	0
AALKADAQD	2	No	901.4505	1	304	1	4	2	1	0	0	1	0	0	0	0	0	0	0	0	1	0	1	0	0	0	0	0	0	0	0	0	2	2	0	2	0	0	0	0	0	0	0	0	0	0	0	0	0
AALLAQYADVTDEEDEADEKDDSGATTM1NIGSDK{1=15.8393}	2	No	3603.397	1	305	2800	2	1	0	0	0	0	0	0	0	0	0	0	0	0	0	0	0	0	0	0	0	0	1	1	0	0	1	0	0	0	0	0	0	0	0	1	0	0	1	0	0	0	0
AALLDQIR	2	No	898.5236	1	306	3488	1	0	0	0	0	0	0	0	0	0	0	0	0	0	0	0	0	0	0	0	0	0	0	0	0	0	1	0	0	0	0	1	0	0	1	0	0	0	0	0	0	0	0
AALLEAGMPEC1TEDK{1=56.8878}	2	No	1633.599	1	307	1704	1	1	0	0	0	0	0	0	0	0	0	0	0	0	0	0	0	0	1	0	0	1	0	0	0	0	0	0	0	0	0	0	0	0	0	0	0	0	0	0	0	0	0
AALLEAGM1PEC2TEDK{1=15.8393,2=56.8878}	2	No	1649.438	2	307	1704	4	3	1	1	0	0	0	0	0	0	1	1	0	0	0	0	0	0	0	0	0	0	1	0	0	1	1	1	0	1	0	0	0	0	0	0	0	0	0	0	0	0	0
AALLEFEER	2	No	1076.55	2	40	2992	7	3	0	0	0	0	0	0	0	0	1	0	1	0	1	0	1	0	0	0	0	0	1	1	0	0	4	1	0	1	0	1	1	0	0	0	0	0	0	2	1	1	0
AALLELWELR	2	No	1212.687	1	308	7	28	17	1	0	1	0	2	1	0	1	3	0	2	1	4	1	2	1	6	3	1	2	1	0	0	1	11	5	3	0	2	1	0	0	1	2	1	0	1	3	2	0	1
AALLETLSLLLAK	2	No	1354.844	2	120	2	2	2	0	0	0	0	0	0	0	0	1	0	0	1	0	0	0	0	0	0	0	0	1	0	0	1	0	0	0	0	0	0	0	0	0	0	0	0	0	0	0	0	0
AALLM1PRR{1=15.8393}	2	No	942.3877	1	309	5596	1	0	0	0	0	0	0	0	0	0	0	0	0	0	0	0	0	0	0	0	0	0	0	0	0	0	1	0	0	0	0	1	0	1	0	0	0	0	0	0	0	0	0
AALLNFDEFAVSK	2	No	1423.735	1	310	1714	9	5	0	0	0	0	1	0	1	0	1	1	0	0	0	0	0	0	2	0	1	1	1	0	1	0	4	3	1	1	1	0	0	0	0	1	1	0	0	0	0	0	0
AALLNQHYQVNFK	2	No	1544.81	1	311	46	1	1	0	0	0	0	0	0	0	0	0	0	0	0	1	1	0	0	0	0	0	0	0	0	0	0	0	0	0	0	0	0	0	0	0	0	0	0	0	0	0	0	0
AALMDASQLEPGEK	2	No	1458.702	1	312	3013	2	0	0	0	0	0	0	0	0	0	0	0	0	0	0	0	0	0	0	0	0	0	0	0	0	0	2	1	1	0	0	1	0	0	1	0	0	0	0	0	0	0	0
AALM1DASQLEPGEK{1=15.8393}	2	No	1474.541	2	312	3013	1	1	0	0	0	0	0	0	0	0	0	0	0	0	0	0	0	0	1	0	0	1	0	0	0	0	0	0	0	0	0	0	0	0	0	0	0	0	0	0	0	0	0
AALMESQGQQQEER	2	No	1603.726	2	82	1	30	18	2	0	1	1	1	0	1	0	4	1	2	1	5	2	2	1	3	2	0	1	3	0	2	1	12	3	1	1	1	1	0	1	0	2	1	0	1	6	2	2	2
AALM1ESQGQQQEER{1=15.8393}	2	No	1619.565	3	82	1	19	12	3	0	1	2	0	0	0	0	2	1	0	1	4	1	1	2	1	1	0	0	2	0	1	1	7	3	1	2	0	1	1	0	0	2	1	1	0	1	0	0	1
AALMFANAEEEFFYEK	2	No	1908.86	1	313	812	1	1	0	0	0	0	0	0	0	0	1	0	0	1	0	0	0	0	0	0	0	0	0	0	0	0	0	0	0	0	0	0	0	0	0	0	0	0	0	0	0	0	0
AALM1FANAEEEFFYEK{1=15.8393}	2	No	1924.699	2	313	812	1	1	0	0	0	0	1	1	0	0	0	0	0	0	0	0	0	0	0	0	0	0	0	0	0	0	0	0	0	0	0	0	0	0	0	0	0	0	0	0	0	0	0
AALNGADIYAGC1C2TLK{1=56.8878,2=56.8878}	2	No	1696.524	1	314	128	3	2	0	0	0	0	1	1	0	0	0	0	0	0	0	0	0	0	0	0	0	0	1	1	0	0	1	0	0	0	0	0	0	0	0	1	1	0	0	0	0	0	0
AALNGPTPGAPDDPIGLFVM1R{1=15.8393}	1	No	2123.912	1	315	957	1	0	0	0	0	0	0	0	0	0	0	0	0	0	0	0	0	0	0	0	0	0	0	0	0	0	1	0	0	0	0	1	1	0	0	0	0	0	0	0	0	0	0
AALNLPEAASYDEVR	2	No	1617.8	1	316	217	23	16	3	1	0	2	2	1	0	1	3	1	1	1	3	1	1	1	2	1	1	0	3	1	2	0	7	2	1	1	0	1	1	0	0	2	1	1	0	2	1	1	0
AALPAQELEEYNK	2	No	1474.73	1	317	5201	1	0	0	0	0	0	0	0	0	0	0	0	0	0	0	0	0	0	0	0	0	0	0	0	0	0	1	0	0	0	0	1	0	0	1	0	0	0	0	0	0	0	0
AALPTPALSPEDK	2	No	1308.693	1	318	656	15	13	2	1	1	0	2	1	1	0	3	1	1	1	1	0	0	1	2	1	1	0	3	1	1	1	2	1	1	0	0	1	1	0	0	0	0	0	0	0	0	0	0
AALQEEEQASK	2	No	1202.578	1	319	598	8	4	0	0	0	0	0	0	0	0	1	0	1	0	3	1	2	0	0	0	0	0	0	0	0	0	4	1	0	1	0	0	0	0	0	2	0	2	0	1	0	1	0
AALQEELQLC1K{1=56.8878}	2	No	1301.531	2	184	16	32	20	3	1	1	1	4	2	1	1	4	0	2	2	1	0	1	0	7	4	1	2	1	0	1	0	12	3	1	2	0	4	0	3	1	3	1	1	1	2	1	0	1
AALQEGHQFLC1SIEA{1=56.8878}	2	No	1672.654	1	320	2864	1	1	0	0	0	0	1	1	0	0	0	0	0	0	0	0	0	0	0	0	0	0	0	0	0	0	0	0	0	0	0	0	0	0	0	0	0	0	0	0	0	0	0
AALQELLSK	2	No	971.5651	1	321	1606	45	27	3	0	1	2	5	2	2	1	6	2	3	1	6	3	2	1	3	2	1	0	4	2	2	0	18	7	2	3	2	3	0	2	1	4	1	2	1	4	2	1	1
AALQLVVDPGDPR	2	No	1349.73	1	322	1750	11	5	0	0	0	0	2	1	1	0	1	1	0	0	0	0	0	0	1	0	1	0	1	0	1	0	6	3	1	1	1	1	1	0	0	2	1	1	0	0	0	0	0
AALQTAPESADDSPSQLSK	2	No	1914.917	1	323	2661	1	0	0	0	0	0	0	0	0	0	0	0	0	0	0	0	0	0	0	0	0	0	0	0	0	0	1	0	0	0	0	0	0	0	0	1	1	0	0	0	0	0	0
AALRALC1GFRGVAAQVLR{1=56.8878}	2	No	1927.956	1	324	1313	1	1	0	0	0	0	1	0	0	1	0	0	0	0	0	0	0	0	0	0	0	0	0	0	0	0	0	0	0	0	0	0	0	0	0	0	0	0	0	0	0	0	0
AALRELRQRKRDQR	2	No	1795.04	1	325	177	1	1	0	0	0	0	0	0	0	0	0	0	0	0	0	0	0	0	1	0	1	0	0	0	0	0	0	0	0	0	0	0	0	0	0	0	0	0	0	0	0	0	0
AALRVHHTR	2	No	1059.605	1	326	6665	4	3	0	0	0	0	0	0	0	0	1	1	0	0	1	1	0	0	1	0	0	1	0	0	0	0	1	0	0	0	0	1	0	0	1	0	0	0	0	0	0	0	0
AALSALESFLK	2	No	1148.644	1	327	4	21	12	2	1	1	0	1	0	0	1	3	0	2	1	2	0	1	1	1	0	0	1	3	1	1	1	9	3	2	0	1	2	0	1	1	2	1	0	1	2	1	0	1
AALSASEGEEVPQDK	2	No	1529.721	1	328	442	51	30	2	0	1	1	2	0	1	1	6	2	3	1	7	3	3	1	7	2	3	2	6	2	3	1	21	7	4	2	1	5	1	2	2	4	1	2	1	5	2	1	2
AALSDAELGR	2	No	1001.514	1	329	5490	2	2	0	0	0	0	0	0	0	0	1	0	0	1	0	0	0	0	0	0	0	0	1	1	0	0	0	0	0	0	0	0	0	0	0	0	0	0	0	0	0	0	0
AALSEEELEK	2	No	1117.55	1	330	6	14	10	2	1	0	1	1	0	0	1	3	2	0	1	1	0	1	0	2	2	0	0	1	1	0	0	4	2	1	1	0	0	0	0	0	0	0	0	0	2	1	1	0
AALSEEELER	2	No	1145.556	1	331	6	2	2	0	0	0	0	0	0	0	0	1	0	1	0	0	0	0	0	0	0	0	0	1	1	0	0	0	0	0	0	0	0	0	0	0	0	0	0	0	0	0	0	0
AALTDAIQDK	1	No	1044.545	3	120	2	8	6	1	1	0	0	2	1	0	1	1	1	0	0	1	1	0	0	0	0	0	0	1	1	0	0	2	1	1	0	0	1	1	0	0	0	0	0	0	0	0	0	0
AALTFVQDENMINFIK	2	No	1852.939	1	332	3144	1	0	0	0	0	0	0	0	0	0	0	0	0	0	0	0	0	0	0	0	0	0	0	0	0	0	1	0	0	0	0	1	0	0	1	0	0	0	0	0	0	0	0
AALTGLLHR	2	No	950.5662	1	333	159	1	0	0	0	0	0	0	0	0	0	0	0	0	0	0	0	0	0	0	0	0	0	0	0	0	0	1	0	0	0	0	0	0	0	0	0	0	0	0	1	1	0	0
AALVDLEPGTMDSVR	2	No	1572.782	1	334	6	18	9	4	0	2	2	2	0	1	1	3	1	2	0	0	0	0	0	0	0	0	0	0	0	0	0	9	7	2	2	3	0	0	0	0	0	0	0	0	2	1	1	0
AALVDLEPGTM1DSVR{1=15.8393}	2	No	1588.621	2	334	6	14	8	4	1	1	2	2	0	1	1	2	0	2	0	0	0	0	0	0	0	0	0	0	0	0	0	6	5	2	2	1	0	0	0	0	0	0	0	0	1	0	1	0
AALVDYLDGK	2	No	1063.555	1	335	532	8	1	0	0	0	0	0	0	0	0	0	0	0	0	0	0	0	0	1	0	1	0	0	0	0	0	7	2	1	1	0	3	1	0	2	2	0	2	0	0	0	0	0
AAMDNSEIAGEK	2	No	1234.55	1	336	48	27	20	1	0	1	0	1	0	0	1	5	2	2	1	7	5	1	1	4	2	1	1	2	0	1	1	7	4	2	1	1	0	0	0	0	1	0	0	1	2	2	0	0
AAM1DNSEIAGEK{1=15.8393}	2	No	1250.389	2	336	48	14	9	1	0	1	0	1	0	0	1	2	1	0	1	1	0	0	1	3	2	0	1	1	1	0	0	5	0	0	0	0	2	2	0	0	1	1	0	0	2	2	0	0
AAMEALVVEVTK	2	No	1259.68	2	131	2	36	23	3	1	2	0	4	1	1	2	4	1	2	1	4	2	1	1	5	2	2	1	3	1	1	1	13	5	4	0	1	3	0	1	2	2	2	0	0	3	2	0	1
AAM1EALVVEVTK{1=15.8393}	2	No	1275.519	3	131	2	5	3	1	1	0	0	0	0	0	0	1	1	0	0	0	0	0	0	1	1	0	0	0	0	0	0	2	1	1	0	0	0	0	0	0	1	1	0	0	0	0	0	0
AAMEELVDEGLVK	1	No	1402.701	1	337	553	2	1	0	0	0	0	0	0	0	0	0	0	0	0	0	0	0	0	1	1	0	0	0	0	0	0	1	1	1	0	0	0	0	0	0	0	0	0	0	0	0	0	0
AAM1EELVDEGLVK{1=15.8393}	1	No	1418.54	2	337	553	3	2	0	0	0	0	0	0	0	0	0	0	0	0	0	0	0	0	2	2	0	0	0	0	0	0	1	1	1	0	0	0	0	0	0	0	0	0	0	0	0	0	0
AAM1ENEKVLFLDR{1=15.8393}	2	Yes	1550.62	1	338	5619	1	1	0	0	0	0	0	0	0	0	1	1	0	0	0	0	0	0	0	0	0	0	0	0	0	0	0	0	0	0	0	0	0	0	0	0	0	0	0	0	0	0	0
AAMENEKVLFLDRFFIK	2	Yes	2070.097	2	338	5619	1	1	0	0	0	0	0	0	0	0	0	0	0	0	0	0	0	0	0	0	0	0	1	0	0	1	0	0	0	0	0	0	0	0	0	0	0	0	0	0	0	0	0
AAMFPETLDEGMQIPSTQFDAAHPTNVQR	2	No	3201.486	1	339	113	7	3	0	0	0	0	0	0	0	0	2	0	0	2	1	0	0	1	0	0	0	0	0	0	0	0	4	1	0	0	1	1	0	0	1	2	0	0	2	0	0	0	0
AAMFPETLDEGM1QIPSTQFDAAHPTNVQR{1=15.8393}	2	No	3217.325	2	339	113	1	1	0	0	0	0	0	0	0	0	1	0	0	1	0	0	0	0	0	0	0	0	0	0	0	0	0	0	0	0	0	0	0	0	0	0	0	0	0	0	0	0	0
AAMIVNQLSK	2	No	1073.59	1	340	113	1	1	0	0	0	0	0	0	0	0	0	0	0	0	0	0	0	0	1	0	1	0	0	0	0	0	0	0	0	0	0	0	0	0	0	0	0	0	0	0	0	0	0
AAM1TSTESESR{1=15.8393}	2	Yes	1184.342	1	341	7489	1	0	0	0	0	0	0	0	0	0	0	0	0	0	0	0	0	0	0	0	0	0	0	0	0	0	1	0	0	0	0	0	0	0	0	0	0	0	0	1	1	0	0
AANAAENDFSVSQAEMSSR	2	No	1983.859	1	342	1	9	4	1	0	1	0	0	0	0	0	1	0	0	1	0	0	0	0	2	0	1	1	0	0	0	0	5	3	1	1	1	1	0	1	0	1	1	0	0	0	0	0	0
AANAAENDFSVSQAEM1SSR{1=15.8393}	2	No	1999.698	2	342	1	7	3	2	1	0	1	0	0	0	0	0	0	0	0	0	0	0	0	0	0	0	0	1	0	1	0	4	1	0	1	0	1	1	0	0	1	1	0	0	1	0	1	0
AANDAGYFNDEMAPIEVK	2	No	1953.878	1	343	407	26	16	1	0	1	0	0	0	0	0	3	0	2	1	5	1	1	3	4	2	2	0	3	2	0	1	10	5	2	1	2	2	0	2	0	1	0	0	1	2	2	0	0
AANDAGYFNDEM1APIEVK{1=15.8393}	2	No	1969.717	2	343	407	89	54	8	2	2	4	0	0	0	0	6	1	3	2	15	5	5	5	17	4	11	2	8	2	5	1	35	16	6	6	4	8	2	4	2	5	3	1	1	6	2	2	2
AANEESNAQVTTENQLK	1	No	1845.87	1	344	92	1	0	0	0	0	0	0	0	0	0	0	0	0	0	0	0	0	0	0	0	0	0	0	0	0	0	1	0	0	0	0	0	0	0	0	1	0	0	1	0	0	0	0
AANFEQFLQER	1	No	1351.652	1	345	1094	1	0	0	0	0	0	0	0	0	0	0	0	0	0	0	0	0	0	0	0	0	0	0	0	0	0	1	0	0	0	0	1	0	1	0	0	0	0	0	0	0	0	0
AANGLEADNSC1PNSK{1=56.8878}	2	No	1546.535	1	346	327	6	3	1	1	0	0	0	0	0	0	1	1	0	0	1	0	0	1	0	0	0	0	0	0	0	0	3	2	0	2	0	1	0	0	1	0	0	0	0	0	0	0	0
AANILVSDTLSC1K{1=56.8878}	2	No	1390.579	1	347	2	1	0	0	0	0	0	0	0	0	0	0	0	0	0	0	0	0	0	0	0	0	0	0	0	0	0	1	0	0	0	0	1	0	1	0	0	0	0	0	0	0	0	0
AANNGALPPDLSYIVR	2	No	1669.879	1	348	1908	22	16	2	1	1	0	7	4	2	1	2	0	1	1	2	2	0	0	1	0	1	0	2	1	0	1	6	2	0	2	0	2	0	1	1	1	1	0	0	1	1	0	0
AANPGC1SLEDFVR{1=56.8878}	2	No	1434.523	1	349	1088	18	11	1	0	0	1	2	0	1	1	2	0	1	1	1	0	0	1	2	0	1	1	3	1	1	1	7	3	1	1	1	2	1	1	0	2	1	1	0	0	0	0	0
AANSLEAFIFETQDK	2	No	1682.815	1	350	88	73	40	4	2	2	0	7	2	3	2	6	2	2	2	9	4	3	2	5	1	2	2	9	3	4	2	33	8	3	4	1	9	3	4	2	9	4	3	2	7	3	2	2
AANSLEAFIFETQDKLYQPEYQEVSTEEQR	2	No	3562.674	2	350	88	1	0	0	0	0	0	0	0	0	0	0	0	0	0	0	0	0	0	0	0	0	0	0	0	0	0	1	1	0	1	0	0	0	0	0	0	0	0	0	0	0	0	0
AANVLLSEQGDVK	2	No	1342.709	1	351	742	22	13	2	1	1	0	2	1	1	0	3	1	1	1	0	0	0	0	2	1	1	0	4	2	1	1	9	2	0	1	1	3	2	0	1	2	0	1	1	2	1	0	1
AANWMESSSWDGR	1	No	1495.615	1	352	176	1	1	0	0	0	0	0	0	0	0	0	0	0	0	0	0	0	0	1	0	0	1	0	0	0	0	0	0	0	0	0	0	0	0	0	0	0	0	0	0	0	0	0
AANYDFYQLLEEK	2	No	1602.757	1	353	2937	5	4	0	0	0	0	2	1	0	1	1	0	0	1	0	0	0	0	0	0	0	0	1	0	0	1	1	1	0	0	1	0	0	0	0	0	0	0	0	0	0	0	0
AAPAEIDQR	2	No	969.488	1	354	2969	7	5	1	0	1	0	0	0	0	0	2	1	0	1	0	0	0	0	2	1	0	1	0	0	0	0	2	0	0	0	0	1	1	0	0	0	0	0	0	1	0	0	1
AAPDDPSGFAVLASC1AR{1=56.8878}	2	No	1703.66	1	355	6412	5	4	1	0	1	0	1	1	0	0	1	1	0	0	0	0	0	0	1	1	0	0	0	0	0	0	1	1	0	0	1	0	0	0	0	0	0	0	0	0	0	0	0
AAPDEDREPESAR	2	No	1441.643	2	7	1751	2	0	0	0	0	0	0	0	0	0	0	0	0	0	0	0	0	0	0	0	0	0	0	0	0	0	2	2	1	1	0	0	0	0	0	0	0	0	0	0	0	0	0
AAPEASGTPSSDAVSR	2	No	1501.701	1	356	100	25	22	5	2	1	2	0	0	0	0	9	2	4	3	0	0	0	0	5	2	1	2	3	0	2	1	3	1	1	0	0	1	1	0	0	0	0	0	0	1	0	0	1
AAPEINNLIEEATEFIK	2	No	1900.978	1	357	6451	6	2	0	0	0	0	0	0	0	0	1	0	0	1	1	0	0	1	0	0	0	0	0	0	0	0	4	1	0	0	1	0	0	0	0	2	0	0	2	1	1	0	0
AAPENPGGVLSVELPGLLAQLAR	2	No	2271.259	1	358	1199	1	1	0	0	0	0	0	0	0	0	0	0	0	0	1	0	0	1	0	0	0	0	0	0	0	0	0	0	0	0	0	0	0	0	0	0	0	0	0	0	0	0	0
AAPEPQQPM1ELYQPSAESLR{1=15.8393}	2	No	2256.912	1	359	3979	1	1	0	0	0	0	0	0	0	0	0	0	0	0	0	0	0	0	0	0	0	0	1	0	1	0	0	0	0	0	0	0	0	0	0	0	0	0	0	0	0	0	0
AAPFSLEYR	2	No	1052.529	1	360	258	14	6	2	0	0	2	2	0	1	1	1	0	1	0	0	0	0	0	0	0	0	0	1	0	1	0	8	3	1	2	0	2	0	2	0	3	1	2	0	0	0	0	0
AAPGAGDAAAGSGAEFAGGDGAAR	2	No	1973.883	1	361	3985	17	11	1	0	0	1	0	0	0	0	5	2	3	0	2	1	1	0	2	1	1	0	1	0	1	0	6	2	1	1	0	1	0	0	1	2	2	0	0	1	0	1	0
AAPPALLEPLQPPTDVSQDPR	2	No	2211.154	1	362	4530	1	1	0	0	0	0	0	0	0	0	1	0	1	0	0	0	0	0	0	0	0	0	0	0	0	0	0	0	0	0	0	0	0	0	0	0	0	0	0	0	0	0	0
AAPSAEFSVDR	2	No	1148.546	1	363	2551	11	7	0	0	0	0	0	0	0	0	0	0	0	0	4	2	1	1	3	2	1	0	0	0	0	0	4	4	2	1	1	0	0	0	0	0	0	0	0	0	0	0	0
AAPSDPTYLIKGMLLPKAAR	2	Yes	2112.177	1	364	1	1	1	0	0	0	0	0	0	0	0	0	0	0	0	0	0	0	0	0	0	0	0	1	0	0	1	0	0	0	0	0	0	0	0	0	0	0	0	0	0	0	0	0
AAPTAASDQPDSAATTEK	2	No	1730.796	1	365	18	42	28	3	0	1	2	5	0	4	1	6	3	2	1	5	1	2	2	5	2	2	1	4	2	1	1	14	1	0	0	1	6	2	2	2	4	1	2	1	3	0	2	1
AAPVTGGMGAVLMR	2	No	1329.69	1	366	1	1	1	0	0	0	0	0	0	0	0	0	0	0	0	0	0	0	0	0	0	0	0	1	1	0	0	0	0	0	0	0	0	0	0	0	0	0	0	0	0	0	0	0
AAPVVTAPGRALLR	2	No	1390.841	1	367	2842	1	0	0	0	0	0	0	0	0	0	0	0	0	0	0	0	0	0	0	0	0	0	0	0	0	0	1	0	0	0	0	0	0	0	0	0	0	0	0	1	0	1	0
AAPYGIESMSQDTEVR	1	No	1752.799	1	368	596	1	1	0	0	0	0	0	0	0	0	0	0	0	0	0	0	0	0	0	0	0	0	1	0	1	0	0	0	0	0	0	0	0	0	0	0	0	0	0	0	0	0	0
AAPYGIESM1SQDTEVR{1=15.8393}	1	No	1768.638	2	368	596	2	1	0	0	0	0	0	0	0	0	0	0	0	0	0	0	0	0	0	0	0	0	1	1	0	0	1	0	0	0	0	0	0	0	0	1	1	0	0	0	0	0	0
AAQAMDC1EVNNGSSLR{1=56.8878}	2	No	1721.613	1	369	2100	1	0	0	0	0	0	0	0	0	0	0	0	0	0	0	0	0	0	0	0	0	0	0	0	0	0	1	0	0	0	0	0	0	0	0	0	0	0	0	1	1	0	0
AAQAPDGASEPR	2	No	1168.547	1	370	18	6	2	0	0	0	0	0	0	0	0	1	1	0	0	0	0	0	0	1	1	0	0	0	0	0	0	4	1	1	0	0	2	1	1	0	1	1	0	0	0	0	0	0
AAQAPSSFQLLYDLK	2	No	1650.862	2	148	85	9	8	1	1	0	0	1	1	0	0	2	0	1	1	0	0	0	0	2	0	1	1	2	0	2	0	1	1	0	0	1	0	0	0	0	0	0	0	0	0	0	0	0
AAQASDLEK	2	No	931.4611	1	371	788	48	24	6	0	1	5	1	0	0	1	2	0	1	1	7	3	3	1	7	3	2	2	1	0	0	1	24	10	5	5	0	7	3	2	2	6	3	2	1	1	0	0	1
AAQDIKDEEPGDLGR	2	No	1612.769	1	372	484	4	2	1	0	1	0	0	0	0	0	0	0	0	0	0	0	0	0	0	0	0	0	1	1	0	0	2	0	0	0	0	0	0	0	0	1	0	0	1	1	1	0	0
AAQDLC1EEALR{1=56.8878}	2	No	1274.459	2	166	364	41	25	4	2	1	1	3	1	1	1	5	3	1	1	5	2	1	2	4	2	2	0	4	2	1	1	16	6	3	2	1	2	1	1	0	3	1	1	1	5	2	1	2
AAQDRDQIYR	2	No	1234.605	1	373	593	5	4	1	0	0	1	0	0	0	0	1	0	1	0	1	0	1	0	0	0	0	0	1	0	1	0	1	0	0	0	0	0	0	0	0	0	0	0	0	1	0	0	1
AAQDSTDLVAK	1	No	1117.562	1	374	13	10	7	0	0	0	0	1	0	0	1	2	2	0	0	1	0	0	1	2	0	0	2	1	0	0	1	3	0	0	0	0	2	1	0	1	1	1	0	0	0	0	0	0
AAQDYLQEK	2	No	1064.514	1	375	1748	6	2	0	0	0	0	0	0	0	0	0	0	0	0	0	0	0	0	2	0	1	1	0	0	0	0	4	1	0	0	1	1	1	0	0	2	2	0	0	0	0	0	0
AAQEAASQEQAQQALER	2	No	1827.871	1	376	4343	1	1	0	0	0	0	1	0	1	0	0	0	0	0	0	0	0	0	0	0	0	0	0	0	0	0	0	0	0	0	0	0	0	0	0	0	0	0	0	0	0	0	0
AAQEEC1VC2ENYK{1=56.8878,2=56.8878}	1	No	1499.335	1	377	869	5	4	1	0	0	1	1	0	1	0	0	0	0	0	1	0	0	1	1	1	0	0	0	0	0	0	1	0	0	0	0	0	0	0	0	1	1	0	0	0	0	0	0
AAQEEYVK	2	No	936.4553	1	378	117	36	19	2	0	2	0	5	1	0	4	4	1	1	2	2	0	2	0	5	2	1	2	1	0	0	1	17	3	3	0	0	7	0	5	2	6	1	2	3	1	0	0	1
AAQGQAGSPDK	2	No	1028.489	1	379	3138	1	0	0	0	0	0	0	0	0	0	0	0	0	0	0	0	0	0	0	0	0	0	0	0	0	0	1	0	0	0	0	0	0	0	0	0	0	0	0	1	0	0	1
AAQKSASAATPLR	2	Yes	1270.699	1	380	5641	1	1	0	0	0	0	0	0	0	0	0	0	0	0	0	0	0	0	1	0	0	1	0	0	0	0	0	0	0	0	0	0	0	0	0	0	0	0	0	0	0	0	0
AAQLATEIADIK	2	No	1242.682	2	256	31	37	23	5	1	3	1	4	2	1	1	3	1	1	1	3	1	1	1	4	1	2	1	4	1	1	2	14	5	2	2	1	1	0	0	1	4	1	2	1	4	3	0	1
AAQLC1GAGM2AAVVDK{1=56.8878,2=15.8393}	2	No	1476.417	1	381	69	3	2	0	0	0	0	1	1	0	0	0	0	0	0	0	0	0	0	0	0	0	0	1	0	0	1	1	0	0	0	0	0	0	0	0	1	1	0	0	0	0	0	0
AAQNSGEAEYIEK	2	No	1408.647	1	382	154	5	2	1	0	1	0	0	0	0	0	0	0	0	0	0	0	0	0	1	0	0	1	0	0	0	0	3	3	2	1	0	0	0	0	0	0	0	0	0	0	0	0	0
AAQPTSYDYDAPLSEAGDLTEK	1	No	2341.06	1	383	962	3	1	0	0	0	0	0	0	0	0	0	0	0	0	0	0	0	0	1	1	0	0	0	0	0	0	2	1	0	0	1	0	0	0	0	0	0	0	0	1	1	0	0
AAQQAASSSGQGQQAQTPTGK	2	No	2000.951	1	384	3259	1	0	0	0	0	0	0	0	0	0	0	0	0	0	0	0	0	0	0	0	0	0	0	0	0	0	1	0	0	0	0	1	0	0	1	0	0	0	0	0	0	0	0
AAQQQEEQEEKEEEDDEQTLHR	2	No	2698.159	3	179	2386	2	0	0	0	0	0	0	0	0	0	0	0	0	0	0	0	0	0	0	0	0	0	0	0	0	0	2	0	0	0	0	0	0	0	0	1	0	0	1	1	0	1	0
AAQQVVDQATEAGQK	1	No	1542.764	1	385	2985	1	1	0	0	0	0	1	0	0	1	0	0	0	0	0	0	0	0	0	0	0	0	0	0	0	0	0	0	0	0	0	0	0	0	0	0	0	0	0	0	0	0	0
AAQSNENLSDSQQEPPK	2	No	1841.839	1	386	357	7	7	3	2	1	0	0	0	0	0	1	1	0	0	1	1	0	0	1	1	0	0	1	1	0	0	0	0	0	0	0	0	0	0	0	0	0	0	0	0	0	0	0
AAQTAEDAM1QIMEQMTK{1=15.8393}	2	No	1911.682	1	387	1	1	1	0	0	0	0	0	0	0	0	0	0	0	0	0	0	0	0	1	0	1	0	0	0	0	0	0	0	0	0	0	0	0	0	0	0	0	0	0	0	0	0	0
AAQTAEDAMQIM1EQMTK{1=15.8393}	2	No	1911.682	2	387	1	3	0	0	0	0	0	0	0	0	0	0	0	0	0	0	0	0	0	0	0	0	0	0	0	0	0	3	1	0	0	1	1	0	0	1	1	0	0	1	0	0	0	0
AAQTAEDAMQIM1EQM2TK{1=15.8393,2=15.8393}	2	No	1927.522	3	387	1	1	1	0	0	0	0	0	0	0	0	0	0	0	0	1	0	1	0	0	0	0	0	0	0	0	0	0	0	0	0	0	0	0	0	0	0	0	0	0	0	0	0	0
AAQTSPSPK	1	No	885.4556	1	388	138	1	0	0	0	0	0	0	0	0	0	0	0	0	0	0	0	0	0	0	0	0	0	0	0	0	0	1	0	0	0	0	0	0	0	0	1	0	0	1	0	0	0	0
AAQVAQDEEIAR	2	No	1299.642	1	389	1549	11	7	1	0	0	1	0	0	0	0	1	0	1	0	2	1	1	0	0	0	0	0	3	1	2	0	4	2	1	1	0	0	0	0	0	1	0	1	0	1	0	1	0
AASAATAAPTATPAAQESGTIPK	2	No	2082.059	1	390	221	1	1	0	0	0	0	0	0	0	0	0	0	0	0	0	0	0	0	1	0	0	1	0	0	0	0	0	0	0	0	0	0	0	0	0	0	0	0	0	0	0	0	0
AASADSTTEGTPADGFTVLSTK	2	No	2126.001	1	391	1	149	91	13	2	4	7	12	4	6	2	18	4	9	5	21	7	9	5	14	6	5	3	13	6	5	2	58	12	5	4	3	18	6	9	3	10	3	4	3	18	6	8	4
AASAGQEPLHNEELAGAGR	2	No	1876.903	1	392	2343	1	1	1	0	1	0	0	0	0	0	0	0	0	0	0	0	0	0	0	0	0	0	0	0	0	0	0	0	0	0	0	0	0	0	0	0	0	0	0	0	0	0	0
AASASISSMSEGDEDEK	2	No	1712.705	1	393	562	1	0	0	0	0	0	0	0	0	0	0	0	0	0	0	0	0	0	0	0	0	0	0	0	0	0	1	1	0	0	1	0	0	0	0	0	0	0	0	0	0	0	0
AASDELSK	2	No	819.3974	2	65	87	1	1	1	0	1	0	0	0	0	0	0	0	0	0	0	0	0	0	0	0	0	0	0	0	0	0	0	0	0	0	0	0	0	0	0	0	0	0	0	0	0	0	0
AASDGQYENQSPEATSPR	2	No	1906.829	1	394	7528	1	0	0	0	0	0	0	0	0	0	0	0	0	0	0	0	0	0	0	0	0	0	0	0	0	0	1	0	0	0	0	0	0	0	0	1	0	0	1	0	0	0	0
AASDIAMTELPPTHPIR	2	No	1818.93	2	201	23	13	10	0	0	0	0	0	0	0	0	1	0	0	1	0	0	0	0	5	2	1	2	4	1	2	1	3	1	1	0	0	2	0	1	1	0	0	0	0	0	0	0	0
AASDIWKPVLSIDTEPR	2	No	1896.995	1	395	1214	1	1	0	0	0	0	1	1	0	0	0	0	0	0	0	0	0	0	0	0	0	0	0	0	0	0	0	0	0	0	0	0	0	0	0	0	0	0	0	0	0	0	0
AASDSDPDEQASLLQR	2	No	1701.781	1	396	6518	4	3	1	0	0	1	0	0	0	0	0	0	0	0	1	0	1	0	0	0	0	0	1	0	1	0	1	0	0	0	0	1	0	0	1	0	0	0	0	0	0	0	0
AASFLKDDGDPPLLYDE	2	No	1864.873	1	397	4900	4	4	0	0	0	0	2	0	2	0	1	0	0	1	0	0	0	0	0	0	0	0	1	0	1	0	0	0	0	0	0	0	0	0	0	0	0	0	0	0	0	0	0
AASGAC1M2TC3NR{1=56.8878,2=15.8393,3=56.8878}	2	No	1213.041	1	398	3667	1	1	0	0	0	0	0	0	0	0	0	0	0	0	0	0	0	0	0	0	0	0	1	1	0	0	0	0	0	0	0	0	0	0	0	0	0	0	0	0	0	0	0
AASGDDNAFPFDIEGSSAVGR	2	No	2081.929	1	399	75	1	1	0	0	0	0	0	0	0	0	0	0	0	0	0	0	0	0	0	0	0	0	1	1	0	0	0	0	0	0	0	0	0	0	0	0	0	0	0	0	0	0	0
AASGFNAMEDAQTLR	2	No	1580.725	1	400	1	56	29	3	1	1	1	4	1	2	1	4	1	2	1	6	2	2	2	8	3	4	1	4	1	2	1	27	4	2	1	1	12	3	5	4	8	3	0	5	3	2	0	1
AASGFNAM1EDAQTLR{1=15.8393}	2	No	1596.564	2	400	1	40	22	3	1	1	1	5	3	1	1	1	1	0	0	5	1	2	2	5	2	2	1	3	1	1	1	18	3	1	1	1	7	4	2	1	7	3	1	3	1	0	0	1
AASIETVGGKPVEK	1	Yes	1384.756	1	401	7516	1	0	0	0	0	0	0	0	0	0	0	0	0	0	0	0	0	0	0	0	0	0	0	0	0	0	1	1	1	0	0	0	0	0	0	0	0	0	0	0	0	0	0
AASIFGGAKPVDTAAR	2	No	1530.815	1	402	370	2	1	0	0	0	0	0	0	0	0	0	0	0	0	0	0	0	0	0	0	0	0	1	0	1	0	1	1	0	1	0	0	0	0	0	0	0	0	0	0	0	0	0
AASITSEVFNK	2	No	1165.598	1	403	160	2	2	0	0	0	0	0	0	0	0	2	1	1	0	0	0	0	0	0	0	0	0	0	0	0	0	0	0	0	0	0	0	0	0	0	0	0	0	0	0	0	0	0
AASKPTLDPIITVEGLR	2	No	1780.009	1	404	3655	1	0	0	0	0	0	0	0	0	0	0	0	0	0	0	0	0	0	0	0	0	0	0	0	0	0	1	1	1	0	0	0	0	0	0	0	0	0	0	0	0	0	0
AASLEAVSYAIDTLK	2	No	1550.819	1	405	6445	5	2	0	0	0	0	0	0	0	0	0	0	0	0	0	0	0	0	2	1	1	0	0	0	0	0	3	0	0	0	0	3	0	1	2	0	0	0	0	0	0	0	0
AASLEYDYETIR	2	No	1429.672	1	406	3827	37	22	3	1	1	1	4	1	2	1	4	1	2	1	3	1	1	1	4	1	1	2	4	2	1	1	15	5	2	2	1	3	1	1	1	4	2	1	1	3	2	0	1
AASLLGADTPVK	2	No	1141.634	1	407	1	3	2	0	0	0	0	1	1	0	0	0	0	0	0	1	1	0	0	0	0	0	0	0	0	0	0	1	1	1	0	0	0	0	0	0	0	0	0	0	0	0	0	0
AASLTEDR	2	No	861.4192	2	330	6	12	8	1	0	1	0	1	0	0	1	2	1	0	1	0	0	0	0	3	2	0	1	1	0	0	1	4	2	2	0	0	0	0	0	0	2	2	0	0	0	0	0	0
AASMDPPRATEPVATSNPAGDPVGSTR	2	No	2651.261	1	408	20	3	2	1	0	0	1	0	0	0	0	0	0	0	0	1	0	1	0	0	0	0	0	0	0	0	0	1	0	0	0	0	0	0	0	0	0	0	0	0	1	0	1	0
AASM1DPPRATEPVATSNPAGDPVGSTR{1=15.8393}	2	No	2667.1	2	408	20	2	1	1	0	0	1	0	0	0	0	0	0	0	0	0	0	0	0	0	0	0	0	0	0	0	0	1	0	0	0	0	0	0	0	0	0	0	0	0	1	0	1	0
AASNMALGK	2	No	861.4379	1	409	1301	1	1	0	0	0	0	0	0	0	0	1	0	0	1	0	0	0	0	0	0	0	0	0	0	0	0	0	0	0	0	0	0	0	0	0	0	0	0	0	0	0	0	0
AASPSGSQLLVGC1EDGSVK{1=56.8878}	1	No	1860.755	1	410	1861	2	2	0	0	0	0	0	0	0	0	0	0	0	0	0	0	0	0	0	0	0	0	2	1	0	1	0	0	0	0	0	0	0	0	0	0	0	0	0	0	0	0	0
AASQILENGEEAPGPDPSLDR	2	No	2165.024	1	411	4037	3	2	0	0	0	0	0	0	0	0	0	0	0	0	0	0	0	0	2	0	2	0	0	0	0	0	1	0	0	0	0	0	0	0	0	1	1	0	0	0	0	0	0
AASRLELNLVR	2	No	1240.725	1	412	2188	2	1	0	0	0	0	0	0	0	0	1	0	0	1	0	0	0	0	0	0	0	0	0	0	0	0	1	1	1	0	0	0	0	0	0	0	0	0	0	0	0	0	0
AASRNRQEITDK	2	No	1387.717	1	413	68	1	0	0	0	0	0	0	0	0	0	0	0	0	0	0	0	0	0	0	0	0	0	0	0	0	0	1	1	1	0	0	0	0	0	0	0	0	0	0	0	0	0	0
AASTGEILEILKK	1	No	1371.797	1	414	3309	1	1	1	0	1	0	0	0	0	0	0	0	0	0	0	0	0	0	0	0	0	0	0	0	0	0	0	0	0	0	0	0	0	0	0	0	0	0	0	0	0	0	0
AASVEEGDEGQDSPGGQSR	2	No	1874.788	1	415	855	1	1	0	0	0	0	0	0	0	0	0	0	0	0	0	0	0	0	1	1	0	0	0	0	0	0	0	0	0	0	0	0	0	0	0	0	0	0	0	0	0	0	0
AASYTEEDENHTAK	2	No	1564.664	1	416	350	7	6	1	0	1	0	0	0	0	0	1	1	0	0	2	1	1	0	2	1	0	1	0	0	0	0	1	0	0	0	0	1	0	0	1	0	0	0	0	0	0	0	0
AATAAADFTAK	2	No	1036.519	1	417	935	1	1	0	0	0	0	1	0	0	1	0	0	0	0	0	0	0	0	0	0	0	0	0	0	0	0	0	0	0	0	0	0	0	0	0	0	0	0	0	0	0	0	0
AATALKDVVK	2	No	1014.607	1	418	729	6	3	1	0	0	1	0	0	0	0	0	0	0	0	1	0	1	0	0	0	0	0	1	0	1	0	3	1	0	1	0	0	0	0	0	1	0	1	0	1	0	1	0
AATC1GLLIEK{1=56.8878}	1	Yes	1074.441	1	419	4541	1	1	0	0	0	0	0	0	0	0	0	0	0	0	0	0	0	0	1	0	0	1	0	0	0	0	0	0	0	0	0	0	0	0	0	0	0	0	0	0	0	0	0
AATDAQDANQC1C2TSC3EDNAPATSYC4VEC5SEPLC6ETC7VEAHQR{1=56.8878,2=56.8878,3=56.8878,4=56.8878,5=56.8878,6=56.8878,7=56.8878}	2	No	4863.941	2	54	1	2	1	0	0	0	0	0	0	0	0	0	0	0	0	0	0	0	0	1	1	0	0	0	0	0	0	1	0	0	0	0	0	0	0	0	0	0	0	0	1	1	0	0
AATDDDLHR	2	No	1012.457	1	420	3485	1	0	0	0	0	0	0	0	0	0	0	0	0	0	0	0	0	0	0	0	0	0	0	0	0	0	1	1	1	0	0	0	0	0	0	0	0	0	0	0	0	0	0
AATDGADTPFGR	2	No	1177.536	1	421	1507	10	6	1	0	1	0	2	0	1	1	3	1	1	1	0	0	0	0	0	0	0	0	0	0	0	0	4	2	1	0	1	2	1	0	1	0	0	0	0	0	0	0	0
AATEALGEKSPDSATVSGYDIM1K{1=15.8393}	2	No	2355.954	1	422	1	3	2	1	0	0	1	0	0	0	0	0	0	0	0	1	0	1	0	0	0	0	0	0	0	0	0	1	0	0	0	0	0	0	0	0	0	0	0	0	1	0	1	0
AATEELLANK	2	No	1058.561	1	423	377	15	8	1	0	1	0	0	0	0	0	3	1	1	1	2	1	0	1	1	0	1	0	1	0	0	1	7	1	1	0	0	3	1	1	1	2	1	1	0	1	0	0	1
AATESVPC1SPSPLAGEIR{1=56.8878}	2	No	1840.765	1	424	6837	1	1	0	0	0	0	0	0	0	0	0	0	0	0	0	0	0	0	0	0	0	0	1	1	0	0	0	0	0	0	0	0	0	0	0	0	0	0	0	0	0	0	0
AATGEEVPR	2	No	928.4614	1	425	1322	9	6	2	0	0	2	0	0	0	0	2	0	1	1	1	0	1	0	0	0	0	0	1	0	0	1	3	2	1	1	0	0	0	0	0	0	0	0	0	1	0	0	1
AATGEEVSAEDLGGADLHC1R{1=56.8878}	2	No	2056.779	1	426	690	54	33	5	2	1	2	3	1	1	1	6	3	2	1	6	2	2	2	7	4	1	2	6	3	2	1	21	4	1	2	1	5	2	2	1	5	1	3	1	7	3	2	2
AATIVATSEGSLWGLDR	2	No	1745.895	1	427	746	19	12	2	1	1	0	0	0	0	0	1	1	0	0	4	2	0	2	3	2	0	1	2	1	0	1	7	2	1	0	1	1	0	0	1	1	1	0	0	3	1	0	2
AATKTKVKNLDIDK	2	Yes	1543.893	1	428	3430	1	1	1	1	0	0	0	0	0	0	0	0	0	0	0	0	0	0	0	0	0	0	0	0	0	0	0	0	0	0	0	0	0	0	0	0	0	0	0	0	0	0	0
AATLAQELEK	2	No	1072.576	1	429	1	2	1	0	0	0	0	0	0	0	0	0	0	0	0	1	0	1	0	0	0	0	0	0	0	0	0	1	0	0	0	0	0	0	0	0	0	0	0	0	1	0	1	0
AATMTAAGHHAEVVVDPEDER	2	No	2205.012	1	430	1824	1	1	0	0	0	0	1	0	0	1	0	0	0	0	0	0	0	0	0	0	0	0	0	0	0	0	0	0	0	0	0	0	0	0	0	0	0	0	0	0	0	0	0
AATQFWR	2	No	878.4399	1	431	64	1	1	0	0	0	0	0	0	0	0	1	0	0	1	0	0	0	0	0	0	0	0	0	0	0	0	0	0	0	0	0	0	0	0	0	0	0	0	0	0	0	0	0
AATSTLSVC1DFLGEK{1=56.8878}	2	No	1597.632	1	432	197	18	10	4	1	1	2	0	0	0	0	3	1	2	0	2	0	2	0	1	0	1	0	0	0	0	0	8	3	1	2	0	2	1	1	0	2	1	1	0	1	0	0	1
AATTGSGVKVPR	2	No	1142.641	1	433	551	1	1	1	0	1	0	0	0	0	0	0	0	0	0	0	0	0	0	0	0	0	0	0	0	0	0	0	0	0	0	0	0	0	0	0	0	0	0	0	0	0	0	0
AATTRALHGGGGGGGTRGGGGGRGGR	2	Yes	2207.113	1	434	1410	1	1	0	0	0	0	0	0	0	0	0	0	0	0	0	0	0	0	0	0	0	0	1	0	0	1	0	0	0	0	0	0	0	0	0	0	0	0	0	0	0	0	0
AATVSVM1DLPTHYKTK{1=15.8393}	2	Yes	1776.752	1	435	499	1	0	0	0	0	0	0	0	0	0	0	0	0	0	0	0	0	0	0	0	0	0	0	0	0	0	1	0	0	0	0	0	0	0	0	1	0	0	1	0	0	0	0
AAVAGEDGR	2	No	844.4039	1	436	18	6	5	1	0	1	0	0	0	0	0	0	0	0	0	0	0	0	0	0	0	0	0	4	1	0	3	1	1	0	0	1	0	0	0	0	0	0	0	0	0	0	0	0
AAVAGQDGQIDADELQR	1	No	1755.839	1	437	2028	13	9	0	0	0	0	1	1	0	0	1	0	0	1	2	1	0	1	2	1	0	1	3	1	0	2	4	1	1	0	0	2	1	0	1	1	1	0	0	0	0	0	0
AAVATFLQSVQVPEFTPK	2	No	1932.036	1	438	98	5	4	0	0	0	0	0	0	0	0	0	0	0	0	0	0	0	0	2	0	1	1	2	1	1	0	1	0	0	0	0	1	0	0	1	0	0	0	0	0	0	0	0
AAVAVVPLVSEDK	2	No	1296.729	1	439	297	15	8	1	0	0	1	0	0	0	0	2	1	1	0	1	1	0	0	2	1	1	0	2	1	1	0	7	2	2	0	0	1	1	0	0	3	2	1	0	1	0	0	1
AAVC1GFEAFINGK{1=56.8878}	2	No	1382.532	1	440	522	1	0	0	0	0	0	0	0	0	0	0	0	0	0	0	0	0	0	0	0	0	0	0	0	0	0	1	0	0	0	0	1	0	1	0	0	0	0	0	0	0	0	0
AAVDAGFVPNDMQVGQTGK	2	No	1903.91	1	441	731	73	44	6	0	2	4	5	1	3	1	6	1	3	2	8	3	3	2	11	5	5	1	8	2	4	2	29	8	4	3	1	9	0	7	2	3	2	0	1	9	3	3	3
AAVDAGFVPNDM1QVGQTGK{1=15.8393}	2	No	1919.749	2	441	731	61	35	7	4	0	3	5	2	2	1	4	3	1	0	6	1	3	2	8	2	4	2	5	2	2	1	26	8	2	5	1	8	3	4	1	5	4	0	1	5	1	3	1
AAVDTSSEITTK	1	No	1221.609	2	134	555	43	26	5	1	2	2	3	0	1	2	7	3	2	2	2	1	0	1	6	2	2	2	3	0	1	2	17	4	1	1	2	6	1	3	2	4	2	0	2	3	0	1	2
AAVEALQSQALHATSQQPLR	2	No	2118.118	1	442	35	1	0	0	0	0	0	0	0	0	0	0	0	0	0	0	0	0	0	0	0	0	0	0	0	0	0	1	0	0	0	0	0	0	0	0	1	1	0	0	0	0	0	0
AAVEDINPADDPNNQGEDEFEEAEQVR	2	No	3000.286	1	443	1682	1	0	0	0	0	0	0	0	0	0	0	0	0	0	0	0	0	0	0	0	0	0	0	0	0	0	1	0	0	0	0	0	0	0	0	1	0	0	1	0	0	0	0
AAVEDSGTTVETIK	2	No	1419.709	1	444	1	26	17	2	0	1	1	5	1	2	2	3	1	1	1	2	1	1	0	2	1	1	0	3	1	2	0	9	3	1	1	1	2	1	1	0	2	1	1	0	2	1	1	0
AAVEEDAYSR	2	No	1109.499	1	445	4536	1	0	0	0	0	0	0	0	0	0	0	0	0	0	0	0	0	0	0	0	0	0	0	0	0	0	1	0	0	0	0	0	0	0	0	1	0	1	0	0	0	0	0
AAVEEGIVLGGGC1{1=56.8878}	1	No	1230.458	2	246	37	7	4	0	0	0	0	0	0	0	0	0	0	0	0	1	1	0	0	2	2	0	0	1	1	0	0	3	2	2	0	0	0	0	0	0	0	0	0	0	1	1	0	0
AAVEEGIVLGGGC1AL{1=56.8878}	1	No	1414.579	3	246	37	7	6	0	0	0	0	1	1	0	0	0	0	0	0	2	1	0	1	2	2	0	0	1	1	0	0	1	0	0	0	0	0	0	0	0	1	0	0	1	0	0	0	0
AAVEEGIVLGGGC1ALLR{1=56.8878}	2	No	1683.764	4	246	37	146	97	14	5	5	4	15	5	3	7	12	0	8	4	22	7	9	6	17	8	4	5	17	8	6	3	49	9	4	3	2	10	0	5	5	11	4	3	4	19	10	5	4
AAVEELLER	2	No	1028.55	1	446	2439	14	8	0	0	0	0	2	0	1	1	3	2	1	0	2	1	0	1	0	0	0	0	1	1	0	0	6	3	1	1	1	3	1	1	1	0	0	0	0	0	0	0	0
AAVELEEPEDAR	2	No	1327.626	3	166	364	40	23	4	1	1	2	3	1	1	1	4	1	2	1	5	2	2	1	4	2	1	1	3	1	1	1	17	5	2	2	1	2	1	1	0	4	1	2	1	6	3	2	1
AAVENLPTFLVELSR	2	No	1657.904	1	447	244	44	31	4	1	3	0	3	1	0	2	3	0	0	3	3	1	0	2	10	5	3	2	8	3	3	2	13	5	4	0	1	2	0	0	2	1	0	0	1	5	3	0	2
AAVEQLTEEQK	2	No	1244.625	1	448	4111	2	2	2	1	1	0	0	0	0	0	0	0	0	0	0	0	0	0	0	0	0	0	0	0	0	0	0	0	0	0	0	0	0	0	0	0	0	0	0	0	0	0	0
AAVEQLTEEQKNEFK	2	No	1762.874	2	448	4111	4	4	3	0	1	2	0	0	0	0	1	0	1	0	0	0	0	0	0	0	0	0	0	0	0	0	0	0	0	0	0	0	0	0	0	0	0	0	0	0	0	0	0
AAVESLGFILFR	2	No	1321.739	1	449	141	18	12	1	1	0	0	2	1	0	1	1	0	0	1	1	1	0	0	3	1	1	1	4	2	1	1	6	2	1	0	1	0	0	0	0	1	0	0	1	3	2	0	1
AAVEWFDGK	2	No	1021.487	1	450	1293	64	38	5	2	2	1	5	2	1	2	8	4	1	3	7	4	1	2	7	3	2	2	6	2	1	3	26	6	3	1	2	8	3	2	3	6	3	1	2	6	4	0	2
AAVEWFDGKDFQGSK	2	No	1683.789	2	450	1293	3	2	1	0	0	1	0	0	0	0	0	0	0	0	0	0	0	0	1	0	1	0	0	0	0	0	1	0	0	0	0	0	0	0	0	0	0	0	0	1	0	1	0
AAVFEEIDTYER	2	No	1441.672	1	451	3222	12	9	2	1	1	0	3	1	1	1	1	0	0	1	1	0	0	1	1	1	0	0	1	0	1	0	3	1	0	0	1	2	1	0	1	0	0	0	0	0	0	0	0
AAVFLALEEQEK	2	No	1346.708	1	452	3413	3	2	1	1	0	0	0	0	0	0	1	1	0	0	0	0	0	0	0	0	0	0	0	0	0	0	1	0	0	0	0	1	1	0	0	0	0	0	0	0	0	0	0
AAVGEEKDINTFVGTPVEK	2	No	2003.021	1	453	43	6	4	1	0	0	1	0	0	0	0	2	0	2	0	0	0	0	0	0	0	0	0	1	0	1	0	2	1	0	1	0	0	0	0	0	0	0	0	0	1	0	1	0
AAVGQESPGGLEAGNAK	2	No	1554.764	1	454	1	1	1	1	1	0	0	0	0	0	0	0	0	0	0	0	0	0	0	0	0	0	0	0	0	0	0	0	0	0	0	0	0	0	0	0	0	0	0	0	0	0	0	0
AAVHLEGK	2	No	823.4552	3	65	87	1	1	0	0	0	0	1	0	0	1	0	0	0	0	0	0	0	0	0	0	0	0	0	0	0	0	0	0	0	0	0	0	0	0	0	0	0	0	0	0	0	0	0
AAVHYDR	2	No	830.4035	1	455	504	3	1	0	0	0	0	0	0	0	0	1	0	0	1	0	0	0	0	0	0	0	0	0	0	0	0	2	0	0	0	0	1	0	1	0	0	0	0	0	1	0	0	1
AAVIGDVIR	2	No	912.5392	1	456	54	13	10	2	1	1	0	2	0	1	1	2	1	1	0	1	1	0	0	1	0	1	0	2	1	1	0	3	3	1	1	1	0	0	0	0	0	0	0	0	0	0	0	0
AAVLEYLTAEILELAGNAAR	1	No	2087.126	1	457	1	3	2	0	0	0	0	0	0	0	0	0	0	0	0	1	0	0	1	0	0	0	0	1	0	0	1	1	0	0	0	0	0	0	0	0	1	0	0	1	0	0	0	0
AAVLLEQER	2	No	1027.566	1	458	155	14	10	1	0	0	1	2	0	1	1	2	1	0	1	1	0	1	0	2	0	0	2	2	0	1	1	4	1	0	1	0	0	0	0	0	1	0	1	0	2	1	1	0
AAVLYVMDLSEQC1GHGLR{1=56.8878}	2	No	2017.838	1	459	1	1	1	0	0	0	0	0	0	0	0	0	0	0	0	0	0	0	0	0	0	0	0	1	1	0	0	0	0	0	0	0	0	0	0	0	0	0	0	0	0	0	0	0
AAVM1HDILDMMPEGIK{1=15.8393}	2	No	1785.69	1	460	67	1	1	1	0	1	0	0	0	0	0	0	0	0	0	0	0	0	0	0	0	0	0	0	0	0	0	0	0	0	0	0	0	0	0	0	0	0	0	0	0	0	0	0
AAVNGYSGSDTVGAGFTQAK	2	No	1899.896	1	461	1222	3	0	0	0	0	0	0	0	0	0	0	0	0	0	0	0	0	0	0	0	0	0	0	0	0	0	3	1	0	1	0	2	1	0	1	0	0	0	0	0	0	0	0
AAVPDAVGK	2	No	826.4549	1	462	112	2	2	0	0	0	0	0	0	0	0	0	0	0	0	0	0	0	0	1	1	0	0	1	0	1	0	0	0	0	0	0	0	0	0	0	0	0	0	0	0	0	0	0
AAVPDEIPPLEGDEDASR	1	No	1879.88	1	463	1	1	1	0	0	0	0	0	0	0	0	0	0	0	0	0	0	0	0	0	0	0	0	1	0	0	1	0	0	0	0	0	0	0	0	0	0	0	0	0	0	0	0	0
AAVPDTVVEPALK	2	No	1308.729	2	64	385	38	15	0	0	0	0	0	0	0	0	3	1	2	0	3	1	1	1	9	4	3	2	0	0	0	0	23	7	3	2	2	6	1	3	2	7	2	2	3	3	1	1	1
AAVPLGGFLC1NVADK{1=56.8878}	2	No	1530.653	1	464	1934	1	0	0	0	0	0	0	0	0	0	0	0	0	0	0	0	0	0	0	0	0	0	0	0	0	0	1	1	0	1	0	0	0	0	0	0	0	0	0	0	0	0	0
AAVPSGASTGIYEALELR	2	No	1803.937	1	465	28	125	86	8	4	4	0	10	3	0	7	13	0	8	5	11	4	4	3	24	10	7	7	20	9	7	4	39	10	5	1	4	7	0	0	7	7	1	0	6	15	9	3	3
AAVQELSSSILAGEDPEER	2	No	1999.97	1	466	4878	9	6	0	0	0	0	2	1	0	1	1	0	1	0	1	0	1	0	2	1	1	0	0	0	0	0	3	1	1	0	0	0	0	0	0	1	0	0	1	1	0	0	1
AAVQVLDDIEK	2	No	1199.64	1	467	22	45	30	4	1	1	2	5	1	2	2	5	2	2	1	4	2	1	1	8	4	3	1	4	1	2	1	15	4	1	2	1	4	1	2	1	3	1	1	1	4	1	2	1
AAVSDELR	2	No	859.4399	1	468	2305	1	1	0	0	0	0	0	0	0	0	0	0	0	0	0	0	0	0	0	0	0	0	1	0	1	0	0	0	0	0	0	0	0	0	0	0	0	0	0	0	0	0	0
AAVSDLDK	2	No	817.4182	1	469	1247	2	1	1	0	1	0	0	0	0	0	0	0	0	0	0	0	0	0	0	0	0	0	0	0	0	0	1	0	0	0	0	1	1	0	0	0	0	0	0	0	0	0	0
AAVSFAKDFLAGGVAAAISK	1	No	1893.036	1	470	1	1	1	0	0	0	0	0	0	0	0	0	0	0	0	0	0	0	0	1	0	0	1	0	0	0	0	0	0	0	0	0	0	0	0	0	0	0	0	0	0	0	0	0
AAVTKSPVK	2	Yes	899.544	1	471	1739	1	1	0	0	0	0	0	0	0	0	1	1	0	0	0	0	0	0	0	0	0	0	0	0	0	0	0	0	0	0	0	0	0	0	0	0	0	0	0	0	0	0	0
AAVVESHK	2	No	839.4501	1	472	1007	2	2	0	0	0	0	0	0	0	0	0	0	0	0	0	0	0	0	2	0	0	2	0	0	0	0	0	0	0	0	0	0	0	0	0	0	0	0	0	0	0	0	0
AAVVVSK	2	No	672.4171	1	473	1041	1	1	0	0	0	0	0	0	0	0	0	0	0	0	1	0	0	1	0	0	0	0	0	0	0	0	0	0	0	0	0	0	0	0	0	0	0	0	0	0	0	0	0
AAVWEITGAEFSK	2	No	1407.703	2	93	595	3	3	0	0	0	0	1	1	0	0	0	0	0	0	1	0	0	1	0	0	0	0	1	0	0	1	0	0	0	0	0	0	0	0	0	0	0	0	0	0	0	0	0
AAVWEVDFPDVAR	2	No	1473.725	1	474	4061	2	1	0	0	0	0	0	0	0	0	0	0	0	0	1	1	0	0	0	0	0	0	0	0	0	0	1	0	0	0	0	1	0	0	1	0	0	0	0	0	0	0	0
AAWDSQQANPHHLR	2	No	1629.776	1	475	3959	1	1	0	0	0	0	0	0	0	0	0	0	0	0	1	0	1	0	0	0	0	0	0	0	0	0	0	0	0	0	0	0	0	0	0	0	0	0	0	0	0	0	0
AAWEVDSGR	2	No	989.4567	1	476	1797	19	14	1	0	1	0	1	0	0	1	2	1	1	0	4	2	1	1	2	1	0	1	4	2	1	1	5	1	1	0	0	3	1	1	1	0	0	0	0	1	0	0	1
AAWGEETDYTPVWC1MR{1=56.8878}	2	No	1970.696	1	477	2181	2	2	0	0	0	0	0	0	0	0	1	0	0	1	0	0	0	0	0	0	0	0	1	1	0	0	0	0	0	0	0	0	0	0	0	0	0	0	0	0	0	0	0
AAWM1S{1=15.8393}	1	No	580.0759	1	478	1009	1	0	0	0	0	0	0	0	0	0	0	0	0	0	0	0	0	0	0	0	0	0	0	0	0	0	1	0	0	0	0	0	0	0	0	1	1	0	0	0	0	0	0
AAWQESTGVEM1GR{1=15.8393}	2	No	1436.48	1	479	3139	1	0	0	0	0	0	0	0	0	0	0	0	0	0	0	0	0	0	0	0	0	0	0	0	0	0	1	0	0	0	0	0	0	0	0	1	0	0	1	0	0	0	0
AAYDIEVNTR	2	No	1150.562	1	480	1320	9	7	1	0	1	0	0	0	0	0	2	1	0	1	1	0	0	1	1	0	0	1	2	1	0	1	2	1	0	0	1	1	0	0	1	0	0	0	0	0	0	0	0
AAYDREESTNLEDYEPNTVASLLK	2	No	2727.288	1	481	2553	1	1	0	0	0	0	0	0	0	0	0	0	0	0	0	0	0	0	0	0	0	0	1	1	0	0	0	0	0	0	0	0	0	0	0	0	0	0	0	0	0	0	0
AAYEAELGDAR	2	No	1164.541	1	482	1	97	54	7	3	2	2	8	1	3	4	7	3	2	2	14	9	2	3	12	5	5	2	6	3	2	1	43	6	2	2	2	14	5	7	2	10	2	5	3	13	5	3	5
AAYEAELGDARK	2	No	1292.636	2	482	1	4	2	0	0	0	0	0	0	0	0	0	0	0	0	1	0	1	0	0	0	0	0	1	0	1	0	2	0	0	0	0	0	0	0	0	1	0	1	0	1	0	1	0
AAYEDFNVQLR	2	No	1324.641	1	483	1	1	1	0	0	0	0	0	0	0	0	0	0	0	0	0	0	0	0	1	0	0	1	0	0	0	0	0	0	0	0	0	0	0	0	0	0	0	0	0	0	0	0	0
AAYFGIYDTAK	2	No	1218.592	2	470	1	20	11	2	1	1	0	1	0	1	0	2	1	0	1	1	1	0	0	2	1	1	0	3	2	0	1	9	2	1	0	1	1	0	0	1	4	1	2	1	2	1	0	1
AAYFGVYDTAK	2	No	1204.576	1	484	1	8	4	0	0	0	0	1	0	0	1	2	1	0	1	1	1	0	0	0	0	0	0	0	0	0	0	4	1	1	0	0	1	0	0	1	0	0	0	0	2	1	0	1
AAYGGGGRGMR	2	No	1051.498	1	485	708	1	0	0	0	0	0	0	0	0	0	0	0	0	0	0	0	0	0	0	0	0	0	0	0	0	0	1	1	1	0	0	0	0	0	0	0	0	0	0	0	0	0	0
AAYLDDLR	2	No	935.4713	1	486	651	6	6	0	0	0	0	3	1	1	1	0	0	0	0	0	0	0	0	2	0	1	1	1	0	1	0	0	0	0	0	0	0	0	0	0	0	0	0	0	0	0	0	0
AAYLQETGKPLDETLK	2	No	1775.931	1	487	256	10	9	1	0	1	0	5	2	1	2	0	0	0	0	0	0	0	0	0	0	0	0	3	1	1	1	1	0	0	0	0	0	0	0	0	1	0	0	1	0	0	0	0
AAYLQETGKPLDETLKK	2	No	1904.026	2	487	256	8	8	0	0	0	0	3	1	1	1	0	0	0	0	1	1	0	0	0	0	0	0	4	2	1	1	0	0	0	0	0	0	0	0	0	0	0	0	0	0	0	0	0
AAYLSDPR	2	No	891.445	2	327	4	4	3	1	0	1	0	1	0	0	1	1	1	0	0	0	0	0	0	0	0	0	0	0	0	0	0	1	0	0	0	0	1	0	1	0	0	0	0	0	0	0	0	0
AAYNLVR	2	No	805.4446	1	488	1473	12	7	0	0	0	0	2	1	0	1	2	1	0	1	0	0	0	0	0	0	0	0	3	1	1	1	5	3	1	1	1	2	0	1	1	0	0	0	0	0	0	0	0
AAYPDLENPPLLVTPSQQAK	2	No	2151.121	1	489	242	88	59	8	2	4	2	11	4	3	4	4	0	2	2	8	4	0	4	15	5	9	1	13	5	5	3	29	9	5	0	4	7	0	3	4	5	1	0	4	8	5	1	2
AAYQVAALPK	2	No	1030.581	2	219	3482	1	1	0	0	0	0	0	0	0	0	0	0	0	0	0	0	0	0	0	0	0	0	1	0	1	0	0	0	0	0	0	0	0	0	0	0	0	0	0	0	0	0	0
AAYWEEEPAEVR	2	No	1448.657	1	490	640	22	16	2	1	1	0	4	1	2	1	4	2	1	1	3	2	0	1	3	2	1	0	0	0	0	0	6	4	2	1	1	1	0	0	1	1	1	0	0	0	0	0	0
AC1AC2PLTDAEC3VEC4ER{1=56.8878,2=56.8878,3=56.8878,4=56.8878}	1	No	1939.218	1	491	7578	1	0	0	0	0	0	0	0	0	0	0	0	0	0	0	0	0	0	0	0	0	0	0	0	0	0	1	0	0	0	0	0	0	0	0	1	1	0	0	0	0	0	0
AC1ADAGLLDESFLR{1=56.8878}	2	No	1536.591	1	492	268	11	9	1	0	0	1	2	0	2	0	2	1	0	1	0	0	0	0	4	2	1	1	0	0	0	0	2	0	0	0	0	0	0	0	0	2	1	1	0	0	0	0	0
AC1ADATLSQITNNIDPVGR{1=56.8878}	2	No	2014.841	1	493	485	58	36	4	2	2	0	6	2	2	2	6	2	2	2	7	4	1	2	8	3	3	2	5	1	2	2	22	6	3	1	2	5	0	3	2	6	1	3	2	5	3	0	2
AC1ADKLKR{1=56.8878}	2	No	960.3838	1	494	101	1	1	0	0	0	0	1	0	1	0	0	0	0	0	0	0	0	0	0	0	0	0	0	0	0	0	0	0	0	0	0	0	0	0	0	0	0	0	0	0	0	0	0
AC1AEIAAQR{1=56.8878}	2	No	988.3423	1	495	65	1	1	0	0	0	0	0	0	0	0	1	1	0	0	0	0	0	0	0	0	0	0	0	0	0	0	0	0	0	0	0	0	0	0	0	0	0	0	0	0	0	0	0
AC1AEKETYIVGWR{1=56.8878}	2	No	1581.628	1	496	5022	1	1	0	0	0	0	0	0	0	0	1	0	0	1	0	0	0	0	0	0	0	0	0	0	0	0	0	0	0	0	0	0	0	0	0	0	0	0	0	0	0	0	0
AC1AELHQNVNVK{1=56.8878}	2	No	1381.544	1	497	387	1	1	0	0	0	0	0	0	0	0	0	0	0	0	1	0	0	1	0	0	0	0	0	0	0	0	0	0	0	0	0	0	0	0	0	0	0	0	0	0	0	0	0
AC1ALAWLDTQDR{1=56.8878}	1	No	1418.528	2	125	1485	1	0	0	0	0	0	0	0	0	0	0	0	0	0	0	0	0	0	0	0	0	0	0	0	0	0	1	0	0	0	0	0	0	0	0	1	1	0	0	0	0	0	0
AC1ANDLLVDEFLK{1=56.8878}	2	No	1506.605	1	498	4065	9	4	0	0	0	0	1	0	1	0	0	0	0	0	2	0	2	0	1	0	1	0	0	0	0	0	5	0	0	0	0	3	0	1	2	2	0	2	0	0	0	0	0
AC1ANPAAGSVILLENLR{1=56.8878}	2	No	1767.797	1	499	123	50	32	3	1	2	0	4	0	0	4	5	0	3	2	4	1	2	1	8	3	3	2	8	3	3	2	18	7	3	1	3	2	0	0	2	3	2	0	1	6	1	3	2
AC1APVGC2SEDLGR{1=56.8878,2=56.8878}	2	No	1390.33	1	500	3563	3	2	0	0	0	0	0	0	0	0	1	0	1	0	0	0	0	0	1	0	0	1	0	0	0	0	1	1	0	0	1	0	0	0	0	0	0	0	0	0	0	0	0
AC1C2FDC3GR{1=56.8878,2=56.8878,3=56.8878}	2	No	1043.957	1	501	7643	1	1	0	0	0	0	0	0	0	0	1	1	0	0	0	0	0	0	0	0	0	0	0	0	0	0	0	0	0	0	0	0	0	0	0	0	0	0	0	0	0	0	0
AC1C2TTQNC3NLALVELQPDR{1=56.8878,2=56.8878,3=56.8878}	2	No	2261.618	1	502	1171	2	1	1	1	0	0	0	0	0	0	0	0	0	0	0	0	0	0	0	0	0	0	0	0	0	0	1	0	0	0	0	0	0	0	0	1	1	0	0	0	0	0	0
AC1DC2DFR{1=56.8878,2=56.8878}	2	No	942.065	2	152	785	1	0	0	0	0	0	0	0	0	0	0	0	0	0	0	0	0	0	0	0	0	0	0	0	0	0	1	1	1	0	0	0	0	0	0	0	0	0	0	0	0	0	0
AC1DC2DFRGTEGPGC3DK{1=56.8878,2=56.8878,3=56.8878}	2	No	1843.292	3	152	785	1	1	0	0	0	0	0	0	0	0	0	0	0	0	1	0	1	0	0	0	0	0	0	0	0	0	0	0	0	0	0	0	0	0	0	0	0	0	0	0	0	0	0
AC1DELVEEMEHYGK{1=56.8878}	2	No	1708.574	1	503	265	4	2	2	0	1	1	0	0	0	0	0	0	0	0	0	0	0	0	0	0	0	0	0	0	0	0	2	2	1	1	0	0	0	0	0	0	0	0	0	0	0	0	0
AC1DELVEEM2EHYGK{1=56.8878,2=15.8393}	2	No	1724.413	2	503	265	1	1	1	0	0	1	0	0	0	0	0	0	0	0	0	0	0	0	0	0	0	0	0	0	0	0	0	0	0	0	0	0	0	0	0	0	0	0	0	0	0	0	0
AC1DESFQPLGDIMK{1=56.8878}	2	No	1609.578	1	504	566	10	8	0	0	0	0	2	0	1	1	2	0	1	1	0	0	0	0	3	1	1	1	1	1	0	0	2	0	0	0	0	2	0	1	1	0	0	0	0	0	0	0	0
AC1DESFQPLGDIM2K{1=56.8878,2=15.8393}	2	No	1625.417	2	504	566	10	6	3	1	0	2	2	1	1	0	1	1	0	0	0	0	0	0	0	0	0	0	0	0	0	0	4	1	1	0	0	2	2	0	0	1	1	0	0	0	0	0	0
AC1DESVLMDLK{1=56.8878}	2	No	1279.445	1	505	762	9	5	0	0	0	0	1	0	1	0	1	0	1	0	2	1	1	0	1	0	1	0	0	0	0	0	4	1	0	1	0	0	0	0	0	0	0	0	0	3	1	1	1
AC1DESVLM2DLK{1=56.8878,2=15.8393}	2	No	1295.284	2	505	762	5	2	1	1	0	0	1	0	0	1	0	0	0	0	0	0	0	0	0	0	0	0	0	0	0	0	3	0	0	0	0	1	1	0	0	1	1	0	0	1	0	0	1
AC1DGVVHTPAEPTGDSR{1=56.8878}	2	No	1767.651	1	506	6487	3	1	0	0	0	0	0	0	0	0	0	0	0	0	0	0	0	0	1	0	0	1	0	0	0	0	2	2	1	1	0	0	0	0	0	0	0	0	0	0	0	0	0
AC1DILAIDK{1=56.8878}	2	No	1017.383	2	204	1834	39	24	4	1	1	2	4	1	2	1	3	1	1	1	4	2	1	1	4	1	2	1	5	2	2	1	15	4	1	2	1	4	1	2	1	4	1	2	1	3	1	1	1
AC1DLLGKYQGTR{1=56.8878}	2	Yes	1380.549	1	507	5644	1	1	1	1	0	0	0	0	0	0	0	0	0	0	0	0	0	0	0	0	0	0	0	0	0	0	0	0	0	0	0	0	0	0	0	0	0	0	0	0	0	0	0
AC1DTGGSGR{1=56.8878}	2	No	879.2168	1	508	2170	1	1	1	0	0	1	0	0	0	0	0	0	0	0	0	0	0	0	0	0	0	0	0	0	0	0	0	0	0	0	0	0	0	0	0	0	0	0	0	0	0	0	0
AC1DYIQELR{1=56.8878}	2	No	1166.406	1	509	6207	19	10	3	1	0	2	1	0	0	1	2	2	0	0	2	0	2	0	1	0	1	0	1	0	1	0	9	2	0	1	1	1	1	0	0	2	1	1	0	4	0	3	1
AC1EAFEAQEC2ER{1=56.8878,2=56.8878}	2	No	1498.315	1	510	1405	2	2	0	0	0	0	0	0	0	0	0	0	0	0	2	1	1	0	0	0	0	0	0	0	0	0	0	0	0	0	0	0	0	0	0	0	0	0	0	0	0	0	0
AC1EEYLR{1=56.8878}	2	No	939.2784	1	511	1407	1	1	0	0	0	0	0	0	0	0	0	0	0	0	0	0	0	0	1	1	0	0	0	0	0	0	0	0	0	0	0	0	0	0	0	0	0	0	0	0	0	0	0
AC1EPGVDYVYK{1=56.8878}	2	No	1299.447	1	512	7650	1	0	0	0	0	0	0	0	0	0	0	0	0	0	0	0	0	0	0	0	0	0	0	0	0	0	1	1	0	0	1	0	0	0	0	0	0	0	0	0	0	0	0
AC1EPSTPRRSRGR{1=56.8878}	2	No	1528.631	1	513	1586	1	1	0	0	0	0	0	0	0	0	0	0	0	0	0	0	0	0	0	0	0	0	1	0	1	0	0	0	0	0	0	0	0	0	0	0	0	0	0	0	0	0	0
AC1EQFLLDNR{1=56.8878}	2	No	1264.454	1	514	3509	1	0	0	0	0	0	0	0	0	0	0	0	0	0	0	0	0	0	0	0	0	0	0	0	0	0	1	0	0	0	0	1	1	0	0	0	0	0	0	0	0	0	0
AC1ETLVSLVPAVSEKLR{1=56.8878}	2	Yes	1870.885	1	515	7648	1	1	0	0	0	0	0	0	0	0	0	0	0	0	0	0	0	0	0	0	0	0	1	1	0	0	0	0	0	0	0	0	0	0	0	0	0	0	0	0	0	0	0
AC1EVALEEIK{1=56.8878}	2	No	1160.441	1	516	283	17	8	2	1	0	1	1	1	0	0	2	1	0	1	2	1	1	0	1	0	1	0	0	0	0	0	9	2	1	1	0	2	1	1	0	5	2	2	1	0	0	0	0
AC1EVALEEIKAETEK{1=56.8878}	2	No	1718.706	2	516	283	1	0	0	0	0	0	0	0	0	0	0	0	0	0	0	0	0	0	0	0	0	0	0	0	0	0	1	0	0	0	0	1	0	0	1	0	0	0	0	0	0	0	0
AC1FC2LLEGDK{1=56.8878,2=56.8878}	2	No	1211.265	1	517	900	2	1	0	0	0	0	0	0	0	0	0	0	0	0	0	0	0	0	0	0	0	0	1	1	0	0	1	0	0	0	0	0	0	0	0	1	1	0	0	0	0	0	0
AC1FDEEATGTIQEDYLR{1=56.8878}	1	No	2016.74	1	518	380	4	1	0	0	0	0	0	0	0	0	0	0	0	0	0	0	0	0	0	0	0	0	1	1	0	0	3	1	0	0	1	0	0	0	0	1	0	0	1	1	1	0	0
AC1FQVGTSEEMK{1=56.8878}	2	No	1385.462	1	519	890	1	1	0	0	0	0	0	0	0	0	0	0	0	0	1	0	0	1	0	0	0	0	0	0	0	0	0	0	0	0	0	0	0	0	0	0	0	0	0	0	0	0	0
AC1FVGLIESPEGTEELK{1=56.8878}	2	No	1877.775	1	520	1741	1	0	0	0	0	0	0	0	0	0	0	0	0	0	0	0	0	0	0	0	0	0	0	0	0	0	1	0	0	0	0	0	0	0	0	0	0	0	0	1	0	0	1
AC1GADSYEMEEDGVR{1=56.8878}	2	No	1687.512	1	521	898	2	2	0	0	0	0	0	0	0	0	1	0	1	0	1	1	0	0	0	0	0	0	0	0	0	0	0	0	0	0	0	0	0	0	0	0	0	0	0	0	0	0	0
AC1GADSYEM2EEDGVR{1=56.8878,2=15.8393}	2	No	1703.351	2	521	898	4	3	0	0	0	0	0	0	0	0	1	1	0	0	2	0	1	1	0	0	0	0	0	0	0	0	1	0	0	0	0	0	0	0	0	0	0	0	0	1	0	1	0
AC1GDSTLTQITAGLD{1=56.8878}	1	No	1521.565	1	522	485	1	1	1	1	0	0	0	0	0	0	0	0	0	0	0	0	0	0	0	0	0	0	0	0	0	0	0	0	0	0	0	0	0	0	0	0	0	0	0	0	0	0	0
AC1GDSTLTQITAGLDPVGR{1=56.8878}	2	No	1930.808	2	522	485	89	57	7	4	3	0	7	3	3	1	9	2	4	3	11	3	3	5	10	4	4	2	13	4	4	5	32	5	3	0	2	8	2	4	2	8	0	3	5	11	8	1	2
AC1GEC2HVLYTNR{1=56.8878,2=56.8878}	2	Yes	1478.373	1	523	3764	1	0	0	0	0	0	0	0	0	0	0	0	0	0	0	0	0	0	0	0	0	0	0	0	0	0	1	0	0	0	0	1	0	0	1	0	0	0	0	0	0	0	0
AC1GKVFC2GVC3C4NRK{1=56.8878,2=56.8878,3=56.8878,4=56.8878}	2	No	1714.218	2	469	1247	1	1	0	0	0	0	0	0	0	0	0	0	0	0	0	0	0	0	0	0	0	0	1	0	1	0	0	0	0	0	0	0	0	0	0	0	0	0	0	0	0	0	0
AC1GLNFADLMAR{1=56.8878}	2	No	1337.489	1	524	1047	13	5	0	0	0	0	1	0	0	1	1	0	0	1	0	0	0	0	1	1	0	0	2	1	1	0	8	6	2	1	3	1	0	0	1	0	0	0	0	1	1	0	0
AC1GLNFADLM2AR{1=56.8878,2=15.8393}	2	No	1353.328	2	524	1047	1	0	0	0	0	0	0	0	0	0	0	0	0	0	0	0	0	0	0	0	0	0	0	0	0	0	1	1	0	1	0	0	0	0	0	0	0	0	0	0	0	0	0
AC1GLSFSVFRKK{1=56.8878}	2	No	1398.611	1	525	4537	1	1	0	0	0	0	0	0	0	0	1	0	1	0	0	0	0	0	0	0	0	0	0	0	0	0	0	0	0	0	0	0	0	0	0	0	0	0	0	0	0	0	0
AC1GNFGIPC2ELR{1=56.8878,2=56.8878}	2	No	1392.361	1	526	505	8	8	2	1	0	1	2	0	1	1	2	1	1	0	0	0	0	0	1	0	1	0	1	0	1	0	0	0	0	0	0	0	0	0	0	0	0	0	0	0	0	0	0
AC1GSSEASAYLDELR{1=56.8878}	2	No	1627.581	1	527	3486	2	1	0	0	0	0	0	0	0	0	0	0	0	0	0	0	0	0	1	1	0	0	0	0	0	0	1	0	0	0	0	1	0	0	1	0	0	0	0	0	0	0	0
AC1GVDFEIR{1=56.8878}	2	No	1065.358	1	528	3389	7	6	1	0	0	1	0	0	0	0	1	0	0	1	0	0	0	0	0	0	0	0	4	1	2	1	1	0	0	0	0	1	1	0	0	0	0	0	0	0	0	0	0
AC1GVDYEVK{1=56.8878}	2	No	1039.331	1	529	1907	16	9	2	1	1	0	2	0	1	1	0	0	0	0	1	1	0	0	3	1	1	1	1	0	0	1	7	4	1	2	1	1	0	0	1	2	0	1	1	0	0	0	0
AC1IANLKLGGKR{1=56.8878}	2	Yes	1299.611	1	530	5643	1	0	0	0	0	0	0	0	0	0	0	0	0	0	0	0	0	0	0	0	0	0	0	0	0	0	1	0	0	0	0	0	0	0	0	0	0	0	0	1	1	0	0
AC1IDSNEDGDLSK{1=56.8878}	2	No	1422.46	1	531	50	32	21	3	0	1	2	1	0	1	0	3	0	2	1	6	2	3	1	4	3	1	0	4	1	1	2	11	4	2	1	1	3	1	1	1	3	1	1	1	1	1	0	0
AC1IDSNEDGDLSKSTVLR{1=56.8878}	2	No	1978.793	2	531	50	1	1	1	0	0	1	0	0	0	0	0	0	0	0	0	0	0	0	0	0	0	0	0	0	0	0	0	0	0	0	0	0	0	0	0	0	0	0	0	0	0	0	0
AC1IGDTLC2QK{1=56.8878,2=56.8878}	2	No	1164.26	1	532	687	1	1	0	0	0	0	0	0	0	0	0	0	0	0	0	0	0	0	0	0	0	0	1	1	0	0	0	0	0	0	0	0	0	0	0	0	0	0	0	0	0	0	0
AC1IGGTNVGEDIR{1=56.8878}	1	No	1360.507	1	533	26	24	14	2	1	1	0	3	1	1	1	1	1	0	0	2	1	0	1	3	1	1	1	3	1	1	1	10	3	2	0	1	3	1	1	1	2	1	0	1	2	1	0	1
AC1KDSVGR{1=56.8878}	2	No	891.2896	1	534	402	1	0	0	0	0	0	0	0	0	0	0	0	0	0	0	0	0	0	0	0	0	0	0	0	0	0	1	0	0	0	0	1	0	1	0	0	0	0	0	0	0	0	0
AC1KTEADGR{1=56.8878}	2	No	1006.317	1	535	2238	1	1	1	1	0	0	0	0	0	0	0	0	0	0	0	0	0	0	0	0	0	0	0	0	0	0	0	0	0	0	0	0	0	0	0	0	0	0	0	0	0	0	0
AC1LDTAVENMPSLK{1=56.8878}	2	No	1547.599	3	184	16	80	51	7	1	2	4	11	4	3	4	8	3	3	2	6	2	3	1	11	3	4	4	8	3	2	3	29	7	2	4	1	13	2	6	5	4	3	0	1	5	2	2	1
AC1LDTAVENM2PSLK{1=56.8878,2=15.8393}	2	No	1563.438	4	184	16	46	31	4	2	0	2	5	3	1	1	6	4	1	1	3	1	2	0	9	3	3	3	4	1	2	1	15	5	1	3	1	8	4	3	1	2	1	0	1	0	0	0	0
AC1LDYPVTSVLPPASLC2K{1=56.8878,2=56.8878}	2	No	1989.723	1	536	1266	1	0	0	0	0	0	0	0	0	0	0	0	0	0	0	0	0	0	0	0	0	0	0	0	0	0	1	0	0	0	0	0	0	0	0	1	0	0	1	0	0	0	0
AC1LENLGLK{1=56.8878}	2	No	1016.399	1	537	599	3	3	0	0	0	0	0	0	0	0	0	0	0	0	3	1	1	1	0	0	0	0	0	0	0	0	0	0	0	0	0	0	0	0	0	0	0	0	0	0	0	0	0
AC1LENLGLKHIFSEDTSDFSGMSETK{1=56.8878}	2	No	2915.198	2	537	599	1	1	0	0	0	0	0	0	0	0	0	0	0	0	1	0	0	1	0	0	0	0	0	0	0	0	0	0	0	0	0	0	0	0	0	0	0	0	0	0	0	0	0
AC1LIFFDEIDAIGGAR{1=56.8878}	2	No	1766.733	1	538	10	2	0	0	0	0	0	0	0	0	0	0	0	0	0	0	0	0	0	0	0	0	0	0	0	0	0	2	0	0	0	0	0	0	0	0	0	0	0	0	2	2	0	0
AC1LISLGYDIGNDPQGEAEFAR{1=56.8878}	2	No	2394.978	1	539	1	7	3	0	0	0	0	0	0	0	0	0	0	0	0	0	0	0	0	0	0	0	0	3	2	0	1	4	0	0	0	0	1	0	0	1	0	0	0	0	3	3	0	0
AC1LISLGYDVENDR{1=56.8878}	2	No	1623.623	1	540	1	111	60	8	3	2	3	10	2	6	2	9	4	3	2	12	6	4	2	11	5	4	2	10	5	3	2	51	11	6	4	1	12	3	4	5	11	3	7	1	17	8	4	5
AC1LISLGYDVENDRQGEAEFNR{1=56.8878}	2	No	2555.038	2	540	1	4	2	0	0	0	0	1	0	1	0	0	0	0	0	1	0	0	1	0	0	0	0	0	0	0	0	2	0	0	0	0	0	0	0	0	0	0	0	0	2	2	0	0
AC1LNFLKLC2KIK{1=56.8878,2=56.8878}	2	No	1506.575	1	541	1058	1	1	0	0	0	0	0	0	0	0	0	0	0	0	0	0	0	0	0	0	0	0	1	0	1	0	0	0	0	0	0	0	0	0	0	0	0	0	0	0	0	0	0
AC1LQDSYDNLQEIMK{1=56.8878}	2	No	1826.684	1	542	111	1	0	0	0	0	0	0	0	0	0	0	0	0	0	0	0	0	0	0	0	0	0	0	0	0	0	1	0	0	0	0	0	0	0	0	1	0	0	1	0	0	0	0
AC1LQDSYDNLQEIM2K{1=56.8878,2=15.8393}	2	No	1842.523	2	542	111	1	0	0	0	0	0	0	0	0	0	0	0	0	0	0	0	0	0	0	0	0	0	0	0	0	0	1	1	0	1	0	0	0	0	0	0	0	0	0	0	0	0	0
AC1NPQPNGENAISAR{1=56.8878}	2	No	1597.593	1	543	3870	3	1	0	0	0	0	0	0	0	0	0	0	0	0	1	0	1	0	0	0	0	0	0	0	0	0	2	1	0	0	1	1	0	1	0	0	0	0	0	0	0	0	0
AC1NVLQSSHLEDYPFDAEY{1=56.8878}	2	No	2256.83	1	544	1219	4	3	0	0	0	0	0	0	0	0	0	0	0	0	0	0	0	0	3	2	1	0	0	0	0	0	1	0	0	0	0	0	0	0	0	1	0	0	1	0	0	0	0
AC1PEEPAAPSPEPR{1=56.8878}	2	No	1506.544	1	545	3531	3	1	0	0	0	0	0	0	0	0	1	1	0	0	0	0	0	0	0	0	0	0	0	0	0	0	2	1	0	1	0	1	1	0	0	0	0	0	0	0	0	0	0
AC1PEPPPEAPTEDDHDEL{1=56.8878}	1	No	2017.688	1	546	51	2	1	0	0	0	0	0	0	0	0	0	0	0	0	1	1	0	0	0	0	0	0	0	0	0	0	1	1	1	0	0	0	0	0	0	0	0	0	0	0	0	0	0
AC1PKC2NIHFNLLDPL{1=56.8878,2=56.8878}	1	No	1810.619	1	547	5143	1	1	0	0	0	0	0	0	0	0	0	0	0	0	1	1	0	0	0	0	0	0	0	0	0	0	0	0	0	0	0	0	0	0	0	0	0	0	0	0	0	0	0
AC1PLSGSGPPWDQGK{1=56.8878}	2	Yes	1555.576	1	548	1	1	1	0	0	0	0	0	0	0	0	0	0	0	0	1	1	0	0	0	0	0	0	0	0	0	0	0	0	0	0	0	0	0	0	0	0	0	0	0	0	0	0	0
AC1PPLSC2SLDEAR{1=56.8878,2=56.8878}	2	No	1474.388	1	549	1	1	1	0	0	0	0	0	0	0	0	0	0	0	0	0	0	0	0	1	0	1	0	0	0	0	0	0	0	0	0	0	0	0	0	0	0	0	0	0	0	0	0	0
AC1PRDGERGGGGRPR{1=56.8878}	2	No	1596.632	1	550	3557	1	0	0	0	0	0	0	0	0	0	0	0	0	0	0	0	0	0	0	0	0	0	0	0	0	0	1	1	0	1	0	0	0	0	0	0	0	0	0	0	0	0	0
AC1PVAQKEGSKKIGGTALPGK{1=56.8878}	2	Yes	2096.008	1	551	5637	1	1	0	0	0	0	0	0	0	0	1	0	1	0	0	0	0	0	0	0	0	0	0	0	0	0	0	0	0	0	0	0	0	0	0	0	0	0	0	0	0	0	0
AC1QAATTDSELLK{1=56.8878}	2	No	1406.538	2	206	45	5	3	0	0	0	0	0	0	0	0	0	0	0	0	1	0	0	1	0	0	0	0	2	1	0	1	2	2	1	0	1	0	0	0	0	0	0	0	0	0	0	0	0
AC1QEQIEALLESSLR{1=56.8878}	2	No	1745.728	1	552	3515	1	0	0	0	0	0	0	0	0	0	0	0	0	0	0	0	0	0	0	0	0	0	0	0	0	0	1	1	0	0	1	0	0	0	0	0	0	0	0	0	0	0	0
AC1QEVLEK{1=56.8878}	2	No	975.3359	1	553	2958	1	1	0	0	0	0	0	0	0	0	0	0	0	0	0	0	0	0	0	0	0	0	1	0	1	0	0	0	0	0	0	0	0	0	0	0	0	0	0	0	0	0	0
AC1QIFVR{1=56.8878}	2	No	892.3252	3	193	79	10	6	0	0	0	0	0	0	0	0	1	0	0	1	2	1	0	1	2	1	0	1	1	1	0	0	4	0	0	0	0	2	0	1	1	0	0	0	0	2	1	1	0
AC1QLSVVVDDK{1=56.8878}	2	No	1232.474	1	554	366	2	1	0	0	0	0	0	0	0	0	1	1	0	0	0	0	0	0	0	0	0	0	0	0	0	0	1	0	0	0	0	1	1	0	0	0	0	0	0	0	0	0	0
AC1QSIYPLHDVFVR{1=56.8878}	2	No	1703.712	1	555	1	29	18	1	1	0	0	4	1	1	2	3	0	2	1	2	1	0	1	4	1	3	0	4	2	2	0	11	6	1	3	2	1	0	0	1	1	1	0	0	3	1	2	0
AC1QVALDEIK{1=56.8878}	2	No	1145.442	1	556	283	9	3	0	0	0	0	1	0	0	1	1	1	0	0	0	0	0	0	0	0	0	0	1	0	0	1	6	3	1	1	1	2	2	0	0	1	0	0	1	0	0	0	0
AC1RILAC2NDPGRR{1=56.8878,2=56.8878}	2	No	1557.495	1	557	2149	1	1	0	0	0	0	0	0	0	0	1	0	0	1	0	0	0	0	0	0	0	0	0	0	0	0	0	0	0	0	0	0	0	0	0	0	0	0	0	0	0	0	0
AC1SDELTVYK{1=56.8878}	2	No	1184.405	1	558	1	4	2	1	1	0	0	0	0	0	0	1	1	0	0	0	0	0	0	0	0	0	0	0	0	0	0	2	0	0	0	0	1	1	0	0	0	0	0	0	1	0	0	1
AC1SGAGGGAAM2KLK{1=56.8878,2=15.8393}	2	No	1293.328	1	559	211	1	0	0	0	0	0	0	0	0	0	0	0	0	0	0	0	0	0	0	0	0	0	0	0	0	0	1	0	0	0	0	0	0	0	0	0	0	0	0	1	0	0	1
AC1STKGSR{1=56.8878}	2	Yes	865.2739	1	560	7628	1	1	1	1	0	0	0	0	0	0	0	0	0	0	0	0	0	0	0	0	0	0	0	0	0	0	0	0	0	0	0	0	0	0	0	0	0	0	0	0	0	0	0
AC1STPPGPQTVLIFDELSDSLC2R{1=56.8878,2=56.8878}	2	No	2561.943	1	561	1185	1	1	0	0	0	0	0	0	0	0	0	0	0	0	0	0	0	0	0	0	0	0	1	0	0	1	0	0	0	0	0	0	0	0	0	0	0	0	0	0	0	0	0
AC1TDESLAVEER{1=56.8878}	2	No	1378.47	1	562	1132	2	0	0	0	0	0	0	0	0	0	0	0	0	0	0	0	0	0	0	0	0	0	0	0	0	0	2	2	0	1	1	0	0	0	0	0	0	0	0	0	0	0	0
AC1TILLR{1=56.8878}	2	No	845.3456	1	563	91	6	6	0	0	0	0	0	0	0	0	2	0	1	1	0	0	0	0	3	1	1	1	1	0	1	0	0	0	0	0	0	0	0	0	0	0	0	0	0	0	0	0	0
AC1TSENQENEENEQTEEGR{1=56.8878}	2	No	2252.739	1	564	3899	1	1	0	0	0	0	0	0	0	0	0	0	0	0	0	0	0	0	0	0	0	0	1	1	0	0	0	0	0	0	0	0	0	0	0	0	0	0	0	0	0	0	0
AC1VKFLYEK{1=56.8878}	2	Yes	1156.462	1	565	56	1	1	0	0	0	0	0	0	0	0	0	0	0	0	0	0	0	0	1	0	1	0	0	0	0	0	0	0	0	0	0	0	0	0	0	0	0	0	0	0	0	0	0
AC1VLELEER{1=56.8878}	2	No	1117.41	1	566	59	11	5	1	0	0	1	0	0	0	0	2	1	1	0	0	0	0	0	0	0	0	0	2	0	1	1	6	1	1	0	0	3	1	1	1	1	1	0	0	1	0	1	0
AC1VMMQGR{1=56.8878}	2	No	951.2752	1	567	502	1	1	0	0	0	0	0	0	0	0	0	0	0	0	0	0	0	0	0	0	0	0	1	0	0	1	0	0	0	0	0	0	0	0	0	0	0	0	0	0	0	0	0
AC1VVHGSDLK{1=56.8878}	2	No	1084.4	1	568	112	1	1	0	0	0	0	0	0	0	0	0	0	0	0	0	0	0	0	1	0	0	1	0	0	0	0	0	0	0	0	0	0	0	0	0	0	0	0	0	0	0	0	0
AC1WELYC2LEHGIQPDGQMPSDK{1=56.8878,2=56.8878}	1	No	2632.868	1	569	1	7	6	0	0	0	0	0	0	0	0	0	0	0	0	0	0	0	0	1	1	0	0	5	3	0	2	1	0	0	0	0	0	0	0	0	0	0	0	0	1	1	0	0
AC1WELYC2LEHGIQPDGQM3PSDK{1=56.8878,2=56.8878,3=15.8393}	1	No	2648.707	2	569	1	5	5	1	0	1	0	1	0	0	1	0	0	0	0	0	0	0	0	2	2	0	0	1	1	0	0	0	0	0	0	0	0	0	0	0	0	0	0	0	0	0	0	0
AC1WSLGNAYVSM2GR{1=56.8878,2=15.8393}	2	No	1586.408	1	570	6652	1	1	0	0	0	0	0	0	0	0	1	0	0	1	0	0	0	0	0	0	0	0	0	0	0	0	0	0	0	0	0	0	0	0	0	0	0	0	0	0	0	0	0
AC1YALENFVENLGPK{1=56.8878}	2	No	1723.69	1	571	601	1	1	0	0	0	0	0	0	0	0	0	0	0	0	0	0	0	0	0	0	0	0	1	0	0	1	0	0	0	0	0	0	0	0	0	0	0	0	0	0	0	0	0
AC1YGVLR{1=56.8878}	2	No	837.2831	1	572	212	1	1	0	0	0	0	0	0	0	0	1	0	0	1	0	0	0	0	0	0	0	0	0	0	0	0	0	0	0	0	0	0	0	0	0	0	0	0	0	0	0	0	0
AC1YLSINPQKDETLETEK{1=56.8878}	2	No	2137.887	1	573	954	7	6	2	1	1	0	1	1	0	0	0	0	0	0	0	0	0	0	2	1	0	1	1	0	0	1	1	1	1	0	0	0	0	0	0	0	0	0	0	0	0	0	0
ADAADQAALAAR	2	No	1142.568	1	574	2912	7	6	1	0	1	0	0	0	0	0	1	1	0	0	2	1	0	1	2	0	1	1	0	0	0	0	1	0	0	0	0	1	1	0	0	0	0	0	0	0	0	0	0
ADAAEFWR	2	No	964.4403	1	575	8	3	2	0	0	0	0	0	0	0	0	1	0	0	1	0	0	0	0	0	0	0	0	1	0	1	0	1	1	1	0	0	0	0	0	0	0	0	0	0	0	0	0	0
ADAASSLTVDVTPPTAK	2	No	1642.841	1	576	2032	19	11	2	1	1	0	2	1	1	0	0	0	0	0	0	0	0	0	3	2	0	1	4	1	1	2	8	2	1	1	0	3	0	2	1	3	2	0	1	0	0	0	0
ADADPSPTSPPTAR	2	No	1381.647	1	577	3396	6	3	0	0	0	0	1	0	1	0	1	1	0	0	0	0	0	0	0	0	0	0	1	0	0	1	3	2	1	0	1	1	1	0	0	0	0	0	0	0	0	0	0
ADADTVLLFLK	2	No	1204.67	1	578	660	1	1	0	0	0	0	1	1	0	0	0	0	0	0	0	0	0	0	0	0	0	0	0	0	0	0	0	0	0	0	0	0	0	0	0	0	0	0	0	0	0	0	0
ADAEAEC1NILR{1=56.8878}	2	No	1260.443	1	579	6659	1	1	0	0	0	0	1	1	0	0	0	0	0	0	0	0	0	0	0	0	0	0	0	0	0	0	0	0	0	0	0	0	0	0	0	0	0	0	0	0	0	0	0
ADAEC1YTAMK{1=56.8878}	2	No	1158.335	1	580	1	16	12	0	0	0	0	1	0	1	0	2	1	1	0	5	2	2	1	4	1	2	1	0	0	0	0	4	1	1	0	0	1	0	0	1	1	1	0	0	1	0	0	1
ADAEC1YTAM2K{1=56.8878,2=15.8393}	2	No	1174.174	2	580	1	11	7	0	0	0	0	1	0	0	1	3	2	0	1	2	1	1	0	1	0	0	1	0	0	0	0	4	0	0	0	0	2	1	0	1	1	1	0	0	1	0	0	1
ADAEEEAATR	2	No	1061.463	1	581	1800	5	2	0	0	0	0	0	0	0	0	0	0	0	0	1	1	0	0	1	1	0	0	0	0	0	0	3	1	1	0	0	0	0	0	0	2	0	2	0	0	0	0	0
ADAEEEAATRIPA	2	No	1342.636	2	581	1800	4	3	0	0	0	0	0	0	0	0	2	0	2	0	1	0	1	0	0	0	0	0	0	0	0	0	1	1	0	1	0	0	0	0	0	0	0	0	0	0	0	0	0
ADAEEGIFEIK	2	No	1220.593	1	582	144	11	9	3	2	0	1	0	0	0	0	2	0	1	1	0	0	0	0	3	1	2	0	1	1	0	0	2	1	0	1	0	1	0	0	1	0	0	0	0	0	0	0	0
ADAEENLEDAM1EEVR{1=15.8393}	2	No	1735.565	1	583	4837	3	2	1	0	1	0	0	0	0	0	0	0	0	0	0	0	0	0	1	0	0	1	0	0	0	0	1	1	1	0	0	0	0	0	0	0	0	0	0	0	0	0	0
ADAEGESDLENSR	2	No	1391.58	3	25	45	13	10	0	0	0	0	0	0	0	0	1	0	0	1	5	4	1	0	2	2	0	0	2	2	0	0	3	2	2	0	0	0	0	0	0	1	0	1	0	0	0	0	0
ADAEGESDLENSRK	2	No	1519.675	4	25	45	1	0	0	0	0	0	0	0	0	0	0	0	0	0	0	0	0	0	0	0	0	0	0	0	0	0	1	1	0	1	0	0	0	0	0	0	0	0	0	0	0	0	0
ADAENAMR	2	No	876.376	1	584	2735	6	3	0	0	0	0	0	0	0	0	1	0	1	0	2	2	0	0	0	0	0	0	0	0	0	0	3	2	2	0	0	1	1	0	0	0	0	0	0	0	0	0	0
ADAENLIYTADPESFEVNTK	2	No	2226.033	1	585	3041	1	0	0	0	0	0	0	0	0	0	0	0	0	0	0	0	0	0	0	0	0	0	0	0	0	0	1	0	0	0	0	0	0	0	0	1	0	0	1	0	0	0	0
ADAETLRK	2	No	902.4821	1	586	1	1	0	0	0	0	0	0	0	0	0	0	0	0	0	0	0	0	0	0	0	0	0	0	0	0	0	1	0	0	0	0	1	0	1	0	0	0	0	0	0	0	0	0
ADAGEEGNNPAENGDAK	2	No	1657.682	1	587	530	1	0	0	0	0	0	0	0	0	0	0	0	0	0	0	0	0	0	0	0	0	0	0	0	0	0	1	0	0	0	0	0	0	0	0	1	0	1	0	0	0	0	0
ADAGEEGNNPAENGDAKTDQAQK	2	No	2329.005	2	587	530	3	1	0	0	0	0	0	0	0	0	1	0	1	0	0	0	0	0	0	0	0	0	0	0	0	0	2	1	0	1	0	0	0	0	0	1	0	1	0	0	0	0	0
ADAGEEGNNPAENGVAK	2	No	1641.723	1	588	530	1	1	0	0	0	0	0	0	0	0	1	0	1	0	0	0	0	0	0	0	0	0	0	0	0	0	0	0	0	0	0	0	0	0	0	0	0	0	0	0	0	0	0
ADAGKEGNNPAENGDAK	2	No	1656.734	1	589	530	15	11	2	0	0	2	0	0	0	0	4	0	4	0	4	0	4	0	0	0	0	0	1	0	1	0	4	0	0	0	0	0	0	0	0	4	0	4	0	0	0	0	0
ADAGKEGNNPAENGDAKTDQAQK	2	No	2328.058	1	590	530	5	4	1	0	0	1	0	0	0	0	0	0	0	0	2	0	2	0	0	0	0	0	1	0	1	0	1	0	0	0	0	0	0	0	0	1	0	1	0	0	0	0	0
ADAGKEGNNPAENGDAKTDQAQKAEGAGDAK	2	No	3027.376	2	590	530	3	2	1	0	0	1	0	0	0	0	0	0	0	0	1	0	1	0	0	0	0	0	0	0	0	0	1	0	0	0	0	0	0	0	0	0	0	0	0	1	0	1	0
ADAGPSGQGDSVSIGK	2	No	1444.679	1	591	3007	3	3	1	0	1	0	1	0	1	0	0	0	0	0	0	0	0	0	0	0	0	0	1	0	0	1	0	0	0	0	0	0	0	0	0	0	0	0	0	0	0	0	0
ADAIFQEGIQQK	2	No	1346.683	1	592	2685	1	1	0	0	0	0	0	0	0	0	1	0	0	1	0	0	0	0	0	0	0	0	0	0	0	0	0	0	0	0	0	0	0	0	0	0	0	0	0	0	0	0	0
ADAKAYSDPSTGEPATYGELQQR	2	No	2454.13	4	144	1	2	0	0	0	0	0	0	0	0	0	0	0	0	0	0	0	0	0	0	0	0	0	0	0	0	0	2	0	0	0	0	0	0	0	0	0	0	0	0	2	0	2	0
ADAKKAIGRLQLRTLK	2	No	1781.1	1	593	6658	1	0	0	0	0	0	0	0	0	0	0	0	0	0	0	0	0	0	0	0	0	0	0	0	0	0	1	0	0	0	0	1	0	1	0	0	0	0	0	0	0	0	0
ADALQAGASQFETSAAK	2	No	1664.801	1	594	221	71	42	7	2	2	3	5	1	3	1	7	2	3	2	5	2	1	2	9	3	4	2	9	4	3	2	29	8	3	3	2	7	2	3	2	7	2	4	1	7	3	2	2
ADALQLSVEEFVER	2	No	1604.805	1	595	2469	8	6	1	1	0	0	1	0	0	1	2	0	0	2	0	0	0	0	0	0	0	0	2	1	0	1	2	0	0	0	0	0	0	0	0	0	0	0	0	2	1	0	1
ADALSM1DNC2K{1=15.8393,2=56.8878}	2	No	1139.169	1	596	6681	1	1	1	0	1	0	0	0	0	0	0	0	0	0	0	0	0	0	0	0	0	0	0	0	0	0	0	0	0	0	0	0	0	0	0	0	0	0	0	0	0	0	0
ADAPDAGAQSDSELPSYHQNDVSLDR	2	No	2757.211	1	597	423	4	4	0	0	0	0	2	1	1	0	0	0	0	0	0	0	0	0	1	1	0	0	1	0	0	1	0	0	0	0	0	0	0	0	0	0	0	0	0	0	0	0	0
ADAPEGLAPEDR	2	No	1239.573	1	598	286	1	1	0	0	0	0	0	0	0	0	0	0	0	0	1	1	0	0	0	0	0	0	0	0	0	0	0	0	0	0	0	0	0	0	0	0	0	0	0	0	0	0	0
ADATSSQDSELER	2	No	1407.611	1	599	5112	2	1	0	0	0	0	0	0	0	0	0	0	0	0	0	0	0	0	1	1	0	0	0	0	0	0	1	1	1	0	0	0	0	0	0	0	0	0	0	0	0	0	0
ADAVQDSEM1VELVELEIR{1=15.8393}	2	No	2060.838	1	600	345	51	34	4	2	2	0	4	0	0	4	2	0	0	2	8	4	0	4	8	4	0	4	8	4	0	4	17	5	3	0	2	1	0	0	1	4	0	0	4	7	5	0	2
ADAYTVELENAESR	2	No	1566.716	1	601	1	1	0	0	0	0	0	0	0	0	0	0	0	0	0	0	0	0	0	0	0	0	0	0	0	0	0	1	0	0	0	0	1	0	0	1	0	0	0	0	0	0	0	0
ADC1ASGIFLAAEK{1=56.8878}	2	No	1351.511	1	602	911	45	24	5	2	1	2	5	1	2	2	4	2	1	1	4	1	2	1	4	1	2	1	2	0	1	1	21	7	3	2	2	5	1	2	2	7	2	3	2	2	0	1	1
ADC1ASGILLAAER{1=56.8878}	2	No	1345.533	1	603	3274	15	7	1	1	0	0	1	0	0	1	2	1	1	0	0	0	0	0	3	2	1	0	0	0	0	0	8	1	0	1	0	4	2	1	1	3	1	1	1	0	0	0	0
ADC1ILYYGFGDIFR{1=56.8878}	2	No	1708.659	1	604	647	4	2	0	0	0	0	0	0	0	0	0	0	0	0	1	1	0	0	1	1	0	0	0	0	0	0	2	0	0	0	0	0	0	0	0	0	0	0	0	2	2	0	0
ADC1ISEPVNR{1=56.8878}	1	No	1159.396	2	86	411	3	2	0	0	0	0	0	0	0	0	0	0	0	0	1	1	0	0	0	0	0	0	1	0	0	1	1	0	0	0	0	0	0	0	0	1	1	0	0	0	0	0	0
ADC1LMGEFK{1=56.8878}	2	No	1069.324	1	605	52	12	9	2	1	1	0	3	1	1	1	2	1	0	1	1	1	0	0	1	0	0	1	0	0	0	0	3	2	1	0	1	0	0	0	0	0	0	0	0	1	0	0	1
ADC1LM2GEFK{1=56.8878,2=15.8393}	2	No	1085.163	2	605	52	12	8	3	2	1	0	2	1	1	0	3	2	0	1	0	0	0	0	0	0	0	0	0	0	0	0	4	2	2	0	0	0	0	0	0	1	1	0	0	1	0	0	1
ADC1PENATMSLK{1=56.8878}	2	No	1335.446	1	606	2518	1	1	0	0	0	0	0	0	0	0	0	0	0	0	0	0	0	0	1	0	0	1	0	0	0	0	0	0	0	0	0	0	0	0	0	0	0	0	0	0	0	0	0
ADC1PENATM2SLK{1=56.8878,2=15.8393}	2	No	1351.285	2	606	2518	3	2	0	0	0	0	0	0	0	0	0	0	0	0	1	0	0	1	0	0	0	0	1	0	1	0	1	0	0	0	0	1	1	0	0	0	0	0	0	0	0	0	0
ADC1PPGNPAPTSNHGPDATEAEEDFVDPWTVQTSSAK{1=56.8878}	2	No	3894.558	1	607	361	3	3	0	0	0	0	0	0	0	0	0	0	0	0	0	0	0	0	1	1	0	0	2	2	0	0	0	0	0	0	0	0	0	0	0	0	0	0	0	0	0	0	0
ADC1PTM2EAQTTLTTNDIVISK{1=56.8878,2=15.8393}	2	No	2323.798	1	608	619	2	1	0	0	0	0	0	0	0	0	0	0	0	0	0	0	0	0	0	0	0	0	1	1	0	0	1	1	0	0	1	0	0	0	0	0	0	0	0	0	0	0	0
ADC1TESYPR{1=56.8878}	2	No	1097.311	1	609	4403	1	1	0	0	0	0	1	0	1	0	0	0	0	0	0	0	0	0	0	0	0	0	0	0	0	0	0	0	0	0	0	0	0	0	0	0	0	0	0	0	0	0	0
ADC1TITMADSDFLALMTGK{1=56.8878}	2	No	2059.793	1	610	483	1	1	0	0	0	0	0	0	0	0	0	0	0	0	0	0	0	0	0	0	0	0	1	1	0	0	0	0	0	0	0	0	0	0	0	0	0	0	0	0	0	0	0
ADC1TITM2ADSDFLALMTGK{1=56.8878,2=15.8393}	2	No	2075.632	2	610	483	5	4	0	0	0	0	0	0	0	0	0	0	0	0	0	0	0	0	2	2	0	0	2	2	0	0	1	0	0	0	0	0	0	0	0	0	0	0	0	1	1	0	0
ADC1TITMADSDFLALM2TGK{1=56.8878,2=15.8393}	2	No	2075.632	3	610	483	2	2	0	0	0	0	0	0	0	0	0	0	0	0	1	1	0	0	1	1	0	0	0	0	0	0	0	0	0	0	0	0	0	0	0	0	0	0	0	0	0	0	0
ADC1TITM2ADSDFLALM3TGK{1=56.8878,2=15.8393,3=15.8393}	2	No	2091.471	4	610	483	56	44	4	2	2	0	7	1	4	2	5	2	0	3	9	6	0	3	13	5	6	2	6	3	0	3	12	5	3	0	2	2	0	0	2	4	0	0	4	1	0	0	1
ADDADEFGYSR	2	No	1244.495	3	63	186	56	32	3	1	1	1	4	0	2	2	5	2	2	1	7	3	2	2	7	3	3	1	6	3	2	1	24	11	4	5	2	3	1	1	1	6	1	4	1	4	2	1	1
ADDAGAAGGPGGPGGPGMGNRGGFR	2	No	2154.961	1	611	468	1	1	0	0	0	0	0	0	0	0	0	0	0	0	0	0	0	0	0	0	0	0	1	0	1	0	0	0	0	0	0	0	0	0	0	0	0	0	0	0	0	0	0
ADDDDVVVK	2	No	974.4556	3	206	45	1	0	0	0	0	0	0	0	0	0	0	0	0	0	0	0	0	0	0	0	0	0	0	0	0	0	1	1	1	0	0	0	0	0	0	0	0	0	0	0	0	0	0
ADDDGIYLC1EM2R{1=56.8878,2=15.8393}	2	No	1472.302	1	612	2653	1	0	0	0	0	0	0	0	0	0	0	0	0	0	0	0	0	0	0	0	0	0	0	0	0	0	1	0	0	0	0	0	0	0	0	0	0	0	0	1	1	0	0
ADDDSFAR	2	No	895.3672	1	613	6363	1	0	0	0	0	0	0	0	0	0	0	0	0	0	0	0	0	0	0	0	0	0	0	0	0	0	1	0	0	0	0	0	0	0	0	1	0	1	0	0	0	0	0
ADDDYKDYGVNC1DK{1=56.8878}	2	No	1676.529	1	614	5639	1	1	0	0	0	0	0	0	0	0	0	0	0	0	0	0	0	0	1	1	0	0	0	0	0	0	0	0	0	0	0	0	0	0	0	0	0	0	0	0	0	0	0
ADDFVLK	2	No	806.4174	1	615	1742	1	1	0	0	0	0	0	0	0	0	1	1	0	0	0	0	0	0	0	0	0	0	0	0	0	0	0	0	0	0	0	0	0	0	0	0	0	0	0	0	0	0	0
ADDGAGEFSTSVTR	2	No	1411.622	1	616	1	1	0	0	0	0	0	0	0	0	0	0	0	0	0	0	0	0	0	0	0	0	0	0	0	0	0	1	1	0	0	1	0	0	0	0	0	0	0	0	0	0	0	0
ADDGRPFPQ	1	No	1001.457	2	378	117	1	0	0	0	0	0	0	0	0	0	0	0	0	0	0	0	0	0	0	0	0	0	0	0	0	0	1	0	0	0	0	1	0	0	1	0	0	0	0	0	0	0	0
ADDGRPFPQVIK	2	No	1341.704	3	378	117	30	23	1	0	0	1	6	2	3	1	6	2	2	2	1	1	0	0	3	1	1	1	6	3	1	2	7	0	0	0	0	4	0	2	2	2	1	0	1	1	0	0	1
ADDILASPPR	2	No	1053.546	1	617	4356	2	0	0	0	0	0	0	0	0	0	0	0	0	0	0	0	0	0	0	0	0	0	0	0	0	0	2	2	1	0	1	0	0	0	0	0	0	0	0	0	0	0	0
ADDILDLK	2	No	901.4756	1	618	710	16	6	0	0	0	0	1	0	0	1	2	0	1	1	0	0	0	0	2	1	1	0	1	1	0	0	10	3	1	1	1	3	1	1	1	1	0	1	0	3	2	0	1
ADDKLIAEEGVDSLNVK	2	No	1814.926	1	619	44	8	5	1	0	0	1	0	0	0	0	1	0	1	0	1	0	1	0	0	0	0	0	2	1	1	0	3	1	0	1	0	1	0	0	1	1	0	1	0	0	0	0	0
ADDLEPIMELGR	2	No	1357.655	1	620	772	1	1	0	0	0	0	0	0	0	0	0	0	0	0	0	0	0	0	1	1	0	0	0	0	0	0	0	0	0	0	0	0	0	0	0	0	0	0	0	0	0	0	0
ADDLEPIM1ELGR{1=15.8393}	2	No	1373.494	2	620	772	8	3	0	0	0	0	0	0	0	0	0	0	0	0	0	0	0	0	3	1	1	1	0	0	0	0	5	2	0	1	1	3	1	2	0	0	0	0	0	0	0	0	0
ADDLGKGGNEESTK	2	No	1419.648	1	621	1428	13	7	2	0	0	2	0	0	0	0	2	0	2	0	3	1	2	0	0	0	0	0	0	0	0	0	6	2	2	0	0	0	0	0	0	4	0	4	0	0	0	0	0
ADDLLPLGDQTQDGDFGSR	2	No	2018.918	1	622	293	18	11	1	0	1	0	2	0	1	1	2	0	2	0	3	2	0	1	2	1	0	1	1	1	0	0	7	3	2	0	1	0	0	0	0	1	0	0	1	3	2	0	1
ADDNATIR	2	No	874.4145	1	623	552	2	2	1	0	1	0	0	0	0	0	0	0	0	0	0	0	0	0	0	0	0	0	1	0	0	1	0	0	0	0	0	0	0	0	0	0	0	0	0	0	0	0	0
ADDNATIRVTNLSEDTR	2	No	1889.908	2	623	552	1	0	0	0	0	0	0	0	0	0	0	0	0	0	0	0	0	0	0	0	0	0	0	0	0	0	1	0	0	0	0	0	0	0	0	0	0	0	0	1	0	1	0
ADDPLRLDQELQQPQTQEK	2	No	2251.108	3	102	1	12	6	1	0	0	1	0	0	0	0	1	0	1	0	2	1	1	0	2	0	2	0	0	0	0	0	6	2	0	2	0	1	0	1	0	2	0	2	0	1	0	1	0
ADDPSSYM1EVVQAANTSGNWEELVK{1=15.8393}	2	No	2755.072	1	624	36	3	3	0	0	0	0	1	0	0	1	1	0	0	1	0	0	0	0	0	0	0	0	1	0	0	1	0	0	0	0	0	0	0	0	0	0	0	0	0	0	0	0	0
ADDPTM1GEGPDK{1=15.8393}	2	No	1247.342	1	625	1204	1	1	0	0	0	0	0	0	0	0	1	0	0	1	0	0	0	0	0	0	0	0	0	0	0	0	0	0	0	0	0	0	0	0	0	0	0	0	0	0	0	0	0
ADDTSAATIEK	2	No	1120.525	1	626	822	18	8	1	0	0	1	0	0	0	0	2	1	1	0	1	1	0	0	1	1	0	0	3	2	0	1	10	3	2	1	0	1	1	0	0	3	1	2	0	3	2	1	0
ADDTSAATIEKK	2	No	1248.62	2	626	822	4	2	0	0	0	0	1	0	1	0	1	0	1	0	0	0	0	0	0	0	0	0	0	0	0	0	2	0	0	0	0	0	0	0	0	0	0	0	0	2	0	2	0
ADDVRPEVTWSFSR	2	No	1663.795	1	627	1856	6	4	0	0	0	0	1	0	0	1	1	0	0	1	0	0	0	0	1	1	0	0	1	0	0	1	2	0	0	0	0	0	0	0	0	0	0	0	0	2	1	0	1
ADDYIEITGAGGK	2	No	1308.62	1	628	1172	19	12	1	1	0	0	2	1	0	1	3	1	1	1	1	0	0	1	3	1	1	1	2	1	0	1	7	2	1	0	1	1	1	0	0	3	1	2	0	1	1	0	0
ADEASELAC1PTPK{1=56.8878}	2	No	1387.495	5	184	16	64	36	6	2	2	2	6	1	4	1	7	3	3	1	5	2	2	1	6	2	3	1	6	3	2	1	28	7	3	3	1	10	5	3	2	8	4	2	2	3	2	0	1
ADEAYLIGR	2	No	1006.508	2	485	708	13	7	1	1	0	0	1	0	0	1	1	1	0	0	1	0	0	1	3	1	1	1	0	0	0	0	6	1	1	0	0	1	1	0	0	3	1	2	0	1	0	0	1
ADEDFVSYTPR	2	No	1298.578	1	629	1693	20	14	5	2	1	2	2	1	1	0	3	1	1	1	0	0	0	0	3	1	1	1	1	0	1	0	6	1	0	1	0	3	1	1	1	1	1	0	0	1	0	1	0
ADEDHASVTMVLSGVPADEK	2	Yes	2069.958	1	630	2656	1	0	0	0	0	0	0	0	0	0	0	0	0	0	0	0	0	0	0	0	0	0	0	0	0	0	1	0	0	0	0	0	0	0	0	1	0	0	1	0	0	0	0
ADEDPALFQSVK	2	No	1318.641	1	631	481	43	29	4	1	1	2	5	1	2	2	4	2	1	1	4	2	1	1	5	2	2	1	7	2	3	2	14	3	1	1	1	5	2	2	1	4	2	1	1	2	1	0	1
ADEDPIM1GFHQMF{1=15.8393}	1	No	1552.477	1	632	1859	2	1	0	0	0	0	0	0	0	0	0	0	0	0	0	0	0	0	1	1	0	0	0	0	0	0	1	1	0	0	1	0	0	0	0	0	0	0	0	0	0	0	0
ADEDPIMGFHQMFLLK	2	No	1890.901	2	632	1859	9	6	0	0	0	0	0	0	0	0	0	0	0	0	2	1	0	1	3	1	1	1	1	1	0	0	3	2	2	0	0	0	0	0	0	1	0	0	1	0	0	0	0
ADEDPIM1GFHQMFLLK{1=15.8393}	2	No	1906.74	3	632	1859	9	6	1	1	0	0	1	1	0	0	0	0	0	0	2	1	0	1	0	0	0	0	2	1	1	0	3	2	1	0	1	0	0	0	0	1	0	0	1	0	0	0	0
ADEDPIMGFHQM1FLLK{1=15.8393}	2	No	1906.74	4	632	1859	5	5	0	0	0	0	0	0	0	0	1	0	0	1	1	1	0	0	1	0	1	0	2	1	1	0	0	0	0	0	0	0	0	0	0	0	0	0	0	0	0	0	0
ADEDPIM1GFHQM2FLLK{1=15.8393,2=15.8393}	2	No	1922.58	5	632	1859	5	5	2	1	0	1	2	2	0	0	0	0	0	0	1	1	0	0	0	0	0	0	0	0	0	0	0	0	0	0	0	0	0	0	0	0	0	0	0	0	0	0	0
ADEEEM1LDNLPEAGDSR{1=15.8393}	2	No	1905.634	1	633	4919	4	0	0	0	0	0	0	0	0	0	0	0	0	0	0	0	0	0	0	0	0	0	0	0	0	0	4	3	2	0	1	0	0	0	0	1	0	0	1	0	0	0	0
ADEEPTPADGR	2	No	1156.5	2	263	4306	3	2	0	0	0	0	0	0	0	0	0	0	0	0	1	1	0	0	1	1	0	0	0	0	0	0	1	1	1	0	0	0	0	0	0	0	0	0	0	0	0	0	0
ADEGISFR	1	No	893.4243	1	634	1	105	65	13	6	4	3	13	4	4	5	9	6	2	1	11	2	5	4	9	4	4	1	10	3	5	2	40	13	6	4	3	11	4	4	3	7	2	4	1	9	4	2	3
ADEGWYWC1GVK{1=56.8878}	2	No	1369.443	1	635	455	7	7	0	0	0	0	0	0	0	0	0	0	0	0	0	0	0	0	7	3	2	2	0	0	0	0	0	0	0	0	0	0	0	0	0	0	0	0	0	0	0	0	0
ADEHVIDQGDDGDNFYVIER	2	No	2306.009	2	427	746	12	10	0	0	0	0	1	1	0	0	2	1	0	1	2	2	0	0	3	2	1	0	2	1	1	0	2	1	1	0	0	0	0	0	0	0	0	0	0	1	1	0	0
ADEIC1IAGSPLTPR{1=56.8878}	2	No	1498.612	1	636	4152	2	1	0	0	0	0	0	0	0	0	0	0	0	0	1	0	1	0	0	0	0	0	0	0	0	0	1	1	0	0	1	0	0	0	0	0	0	0	0	0	0	0	0
ADEIEM1IM2TDLER{1=15.8393,2=15.8393}	2	No	1596.39	1	637	457	20	14	4	2	2	0	1	1	0	0	4	3	0	1	3	1	0	2	2	1	1	0	0	0	0	0	6	2	1	0	1	1	0	0	1	1	0	0	1	2	0	0	2
ADEKEQQALR	2	Yes	1186.594	1	638	5500	1	1	0	0	0	0	0	0	0	0	0	0	0	0	1	0	1	0	0	0	0	0	0	0	0	0	0	0	0	0	0	0	0	0	0	0	0	0	0	0	0	0	0
ADEKESGKWLAAAATSRLR	1	No	2059.081	1	639	7672	1	1	0	0	0	0	0	0	0	0	1	1	0	0	0	0	0	0	0	0	0	0	0	0	0	0	0	0	0	0	0	0	0	0	0	0	0	0	0	0	0	0	0
ADELASQDGR	2	No	1060.479	1	640	249	3	3	0	0	0	0	0	0	0	0	0	0	0	0	1	1	0	0	2	2	0	0	0	0	0	0	0	0	0	0	0	0	0	0	0	0	0	0	0	0	0	0	0
ADELNQTGQILVEQMGK	2	No	1872.925	1	641	1	2	2	0	0	0	0	0	0	0	0	1	0	1	0	0	0	0	0	0	0	0	0	1	0	1	0	0	0	0	0	0	0	0	0	0	0	0	0	0	0	0	0	0
ADELNQTGQILVEQM1GK{1=15.8393}	2	No	1888.764	2	641	1	3	2	1	1	0	0	0	0	0	0	1	1	0	0	0	0	0	0	0	0	0	0	0	0	0	0	1	0	0	0	0	0	0	0	0	1	1	0	0	0	0	0	0
ADELSVPAGAR	2	No	1084.551	1	642	2603	5	0	0	0	0	0	0	0	0	0	0	0	0	0	0	0	0	0	0	0	0	0	0	0	0	0	5	0	0	0	0	4	1	2	1	1	1	0	0	0	0	0	0
ADELSVPAGARVR	2	No	1339.721	2	642	2603	1	1	0	0	0	0	1	1	0	0	0	0	0	0	0	0	0	0	0	0	0	0	0	0	0	0	0	0	0	0	0	0	0	0	0	0	0	0	0	0	0	0	0
ADELTSLLGK	2	Yes	1045.566	1	643	7655	1	1	0	0	0	0	0	0	0	0	0	0	0	0	1	0	1	0	0	0	0	0	0	0	0	0	0	0	0	0	0	0	0	0	0	0	0	0	0	0	0	0	0
ADENYYK	2	No	901.3818	1	644	2231	2	1	0	0	0	0	0	0	0	0	1	0	1	0	0	0	0	0	0	0	0	0	0	0	0	0	1	0	0	0	0	1	1	0	0	0	0	0	0	0	0	0	0
ADEPELSR	1	Yes	915.4297	1	645	7652	1	1	0	0	0	0	1	0	0	1	0	0	0	0	0	0	0	0	0	0	0	0	0	0	0	0	0	0	0	0	0	0	0	0	0	0	0	0	0	0	0	0	0
ADEQAFLVALYK	2	No	1366.713	1	646	2556	11	6	2	0	2	0	0	0	0	0	1	0	0	1	3	1	0	2	0	0	0	0	0	0	0	0	5	4	2	1	1	0	0	0	0	1	1	0	0	0	0	0	0
ADEQTTC1EVLDYFLR{1=56.8878}	2	No	1858.707	1	647	662	2	1	0	0	0	0	0	0	0	0	1	0	0	1	0	0	0	0	0	0	0	0	0	0	0	0	1	0	0	0	0	0	0	0	0	0	0	0	0	1	1	0	0
ADETKDEQFEQC1VQNFNK{1=56.8878}	2	No	2228.831	1	648	1180	27	13	3	1	1	1	4	1	2	1	2	1	1	0	0	0	0	0	3	1	1	1	1	0	1	0	14	5	2	2	1	4	1	2	1	4	1	2	1	1	1	0	0
ADEVEALTFPPSSGK	2	No	1546.751	1	649	987	2	1	1	1	0	0	0	0	0	0	0	0	0	0	0	0	0	0	0	0	0	0	0	0	0	0	1	1	0	1	0	0	0	0	0	0	0	0	0	0	0	0	0
ADEVKKPM1QPHSFDKDVIVGK{1=15.8393}	2	Yes	2383.065	1	650	7660	1	1	0	0	0	0	0	0	0	0	0	0	0	0	0	0	0	0	1	1	0	0	0	0	0	0	0	0	0	0	0	0	0	0	0	0	0	0	0	0	0	0	0
ADEVLEILK	2	No	1028.575	2	297	2	32	20	3	1	1	1	3	1	1	1	3	1	1	1	5	1	3	1	3	1	1	1	3	1	1	1	12	3	1	1	1	4	1	2	1	3	2	1	0	2	0	1	1
ADEVTLSEAGSTAGAAETR	2	No	1834.854	1	651	4357	2	2	0	0	0	0	2	1	1	0	0	0	0	0	0	0	0	0	0	0	0	0	0	0	0	0	0	0	0	0	0	0	0	0	0	0	0	0	0	0	0	0	0
ADEVVWVR	2	No	972.5029	1	652	433	42	26	3	2	1	0	5	2	1	2	5	2	1	2	3	1	1	1	5	3	1	1	5	2	2	1	16	4	2	1	1	6	2	2	2	3	1	1	1	3	1	0	2
ADEWLMK	2	No	891.416	1	653	1	57	31	5	2	2	1	7	2	2	3	6	2	1	3	3	1	1	1	6	2	2	2	4	2	1	1	26	6	2	2	2	13	2	8	3	3	2	0	1	4	2	0	2
ADEWLM1K{1=15.8393}	2	No	907.2553	2	653	1	45	26	2	1	1	0	8	3	2	3	5	2	1	2	3	2	0	1	4	1	2	1	4	2	1	1	19	5	4	0	1	7	3	2	2	3	2	0	1	4	2	0	2
ADFADEC1PKPELLAIR{1=56.8878}	1	No	1843.78	1	654	945	1	1	0	0	0	0	0	0	0	0	0	0	0	0	0	0	0	0	0	0	0	0	1	1	0	0	0	0	0	0	0	0	0	0	0	0	0	0	0	0	0	0	0
ADFAQAC1QDAGVR{1=56.8878}	2	No	1407.487	3	485	708	19	11	1	0	1	0	2	0	1	1	3	1	1	1	0	0	0	0	4	1	2	1	1	0	1	0	8	1	1	0	0	2	1	1	0	3	1	1	1	2	1	1	0
ADFDNTVAIHPT	1	No	1299.609	2	472	1007	1	1	0	0	0	0	0	0	0	0	0	0	0	0	0	0	0	0	1	1	0	0	0	0	0	0	0	0	0	0	0	0	0	0	0	0	0	0	0	0	0	0	0
ADFDNTVAIHPTSSEELVTLR	2	No	2314.144	3	472	1007	19	13	1	1	0	0	1	1	0	0	1	0	0	1	2	1	0	1	5	3	0	2	3	3	0	0	6	1	0	1	0	1	0	1	0	2	1	0	1	2	2	0	0
ADFFEDENGQR	2	No	1326.548	1	655	372	31	20	3	1	1	1	5	2	2	1	3	0	3	0	4	2	1	1	2	1	1	0	3	1	1	1	11	4	2	1	1	3	1	1	1	4	1	2	1	0	0	0	0
ADFLEIK	2	No	834.4487	1	656	5184	2	0	0	0	0	0	0	0	0	0	0	0	0	0	0	0	0	0	0	0	0	0	0	0	0	0	2	0	0	0	0	2	1	1	0	0	0	0	0	0	0	0	0
ADFLELLFSGTNR	2	No	1481.751	1	657	7627	1	1	1	1	0	0	0	0	0	0	0	0	0	0	0	0	0	0	0	0	0	0	0	0	0	0	0	0	0	0	0	0	0	0	0	0	0	0	0	0	0	0	0
ADFLSNDDYAVYVR	2	No	1646.758	1	658	856	1	1	0	0	0	0	1	1	0	0	0	0	0	0	0	0	0	0	0	0	0	0	0	0	0	0	0	0	0	0	0	0	0	0	0	0	0	0	0	0	0	0	0
ADFPAGIPEC1GTDALR{1=56.8878}	2	No	1688.649	1	659	78	54	40	3	1	2	0	7	2	3	2	7	0	5	2	4	0	4	0	11	1	7	3	8	2	3	3	14	2	1	0	1	5	1	3	1	5	3	1	1	2	1	1	0
ADFQAER	2	No	835.3824	1	660	3450	2	1	0	0	0	0	1	0	0	1	0	0	0	0	0	0	0	0	0	0	0	0	0	0	0	0	1	0	0	0	0	1	1	0	0	0	0	0	0	0	0	0	0
ADFQGISPER	2	No	1118.536	1	661	4623	51	29	2	1	1	0	4	1	2	1	5	1	2	2	5	3	1	1	7	3	2	2	6	4	1	1	22	6	4	1	1	6	1	3	2	5	2	2	1	5	3	0	2
ADFQYQESNLR	2	No	1369.626	1	662	3439	7	3	0	0	0	0	0	0	0	0	1	0	0	1	0	0	0	0	2	1	1	0	0	0	0	0	4	2	1	1	0	0	0	0	0	0	0	0	0	2	1	0	1
ADFQYQESQMR	2	No	1401.598	1	663	4153	2	1	1	0	1	0	0	0	0	0	0	0	0	0	0	0	0	0	0	0	0	0	0	0	0	0	1	0	0	0	0	0	0	0	0	0	0	0	0	1	0	1	0
ADFSGMSQTDLSLSK	2	No	1585.729	1	664	1	18	15	0	0	0	0	2	0	1	1	2	0	1	1	3	2	0	1	4	2	1	1	4	2	0	2	3	0	0	0	0	2	0	1	1	1	0	0	1	0	0	0	0
ADFSGM1SQTDLSLSK{1=15.8393}	2	No	1601.568	2	664	1	25	21	1	0	1	0	4	1	2	1	2	1	1	0	4	2	1	1	5	2	2	1	5	3	1	1	4	0	0	0	0	2	1	1	0	1	1	0	0	1	0	0	1
ADFSGMSTEK	2	No	1071.454	1	665	1	5	3	0	0	0	0	1	0	1	0	0	0	0	0	0	0	0	0	0	0	0	0	2	0	1	1	2	0	0	0	0	2	1	0	1	0	0	0	0	0	0	0	0
ADFSGM1STEK{1=15.8393}	2	No	1087.293	2	665	1	5	4	0	0	0	0	1	0	0	1	2	2	0	0	0	0	0	0	0	0	0	0	1	0	1	0	1	0	0	0	0	1	1	0	0	0	0	0	0	0	0	0	0
ADFTVVAGDEGSSTTGGSSEENK	2	No	2243.967	3	93	595	1	1	0	0	0	0	0	0	0	0	1	1	0	0	0	0	0	0	0	0	0	0	0	0	0	0	0	0	0	0	0	0	0	0	0	0	0	0	0	0	0	0	0
ADFTVVAGDEGSSTTGGSSEENKGPSGSAVSR	2	No	3042.365	4	93	595	6	2	0	0	0	0	1	0	1	0	0	0	0	0	0	0	0	0	1	1	0	0	0	0	0	0	4	1	1	0	0	0	0	0	0	2	1	0	1	1	1	0	0
ADFVLAANSYDLAIK	2	No	1609.835	1	666	2728	22	13	3	1	2	0	1	0	0	1	3	1	0	2	2	1	0	1	2	1	0	1	2	1	0	1	9	4	2	1	1	2	0	1	1	1	0	0	1	2	2	0	0
ADFWC1DIR{1=56.8878}	2	No	1081.332	1	667	6563	1	1	0	0	0	0	0	0	0	0	0	0	0	0	1	1	0	0	0	0	0	0	0	0	0	0	0	0	0	0	0	0	0	0	0	0	0	0	0	0	0	0	0
ADFYC1AEVAR{1=56.8878}	2	No	1200.39	1	668	3977	1	0	0	0	0	0	0	0	0	0	0	0	0	0	0	0	0	0	0	0	0	0	0	0	0	0	1	0	0	0	0	0	0	0	0	1	1	0	0	0	0	0	0
ADFYVLEK	2	No	983.4964	1	669	3688	1	0	0	0	0	0	0	0	0	0	0	0	0	0	0	0	0	0	0	0	0	0	0	0	0	0	1	0	0	0	0	1	0	0	1	0	0	0	0	0	0	0	0
ADGANALGGK	2	No	872.4352	1	670	4596	1	0	0	0	0	0	0	0	0	0	0	0	0	0	0	0	0	0	0	0	0	0	0	0	0	0	1	0	0	0	0	1	0	0	1	0	0	0	0	0	0	0	0
ADGATSDDLDLHDDR	2	No	1614.676	1	671	61	20	11	2	1	0	1	0	0	0	0	2	1	1	0	4	2	1	1	2	1	0	1	1	0	1	0	9	4	2	2	0	0	0	0	0	2	0	1	1	3	1	1	1
ADGDTLSC1IC2GK{1=56.8878,2=56.8878}	2	No	1295.282	1	672	4578	1	0	0	0	0	0	0	0	0	0	0	0	0	0	0	0	0	0	0	0	0	0	0	0	0	0	1	0	0	0	0	1	0	0	1	0	0	0	0	0	0	0	0
ADGEEPEK	2	No	873.3716	1	673	705	1	1	0	0	0	0	0	0	0	0	1	0	1	0	0	0	0	0	0	0	0	0	0	0	0	0	0	0	0	0	0	0	0	0	0	0	0	0	0	0	0	0	0
ADGEEPEKKRR	2	No	1313.669	2	673	705	1	1	0	0	0	0	0	0	0	0	0	0	0	0	0	0	0	0	1	1	0	0	0	0	0	0	0	0	0	0	0	0	0	0	0	0	0	0	0	0	0	0	0
ADGENTAFLC1EPR{1=56.8878}	2	No	1478.513	1	674	2301	1	1	0	0	0	0	0	0	0	0	0	0	0	0	0	0	0	0	1	0	0	1	0	0	0	0	0	0	0	0	0	0	0	0	0	0	0	0	0	0	0	0	0
ADGETILK	2	No	845.4495	1	675	1488	23	14	4	2	0	2	2	0	1	1	3	1	2	0	1	0	1	0	2	0	1	1	2	1	1	0	9	2	1	1	0	4	1	2	1	3	1	2	0	0	0	0	0
ADGGAEYATYQTK	2	No	1373.61	1	676	2747	44	21	4	1	1	2	2	0	1	1	4	1	2	1	5	2	2	1	5	2	2	1	1	0	0	1	23	4	2	1	1	6	1	4	1	9	5	2	2	4	0	2	2
ADGGEMTVIR	2	No	1047.502	1	677	315	2	0	0	0	0	0	0	0	0	0	0	0	0	0	0	0	0	0	0	0	0	0	0	0	0	0	2	2	1	0	1	0	0	0	0	0	0	0	0	0	0	0	0
ADGGTQVIDTK	2	No	1103.546	1	678	470	66	37	2	0	1	1	8	1	4	3	6	3	2	1	4	0	2	2	8	1	5	2	9	4	2	3	29	1	0	0	1	10	6	3	1	13	4	7	2	5	0	1	4
ADGIVPETWIDGPK	2	No	1496.751	1	679	1068	35	20	1	0	1	0	4	2	1	1	4	2	1	1	3	1	1	1	5	2	2	1	3	1	1	1	15	3	1	1	1	6	2	3	1	3	1	1	1	3	2	0	1
ADGLGIPQLLEAVLK	2	No	1535.892	1	680	6829	1	1	0	0	0	0	0	0	0	0	0	0	0	0	0	0	0	0	1	0	0	1	0	0	0	0	0	0	0	0	0	0	0	0	0	0	0	0	0	0	0	0	0
ADGNQLTLEER	2	No	1244.6	1	681	1239	7	5	0	0	0	0	4	1	2	1	0	0	0	0	1	1	0	0	0	0	0	0	0	0	0	0	2	0	0	0	0	1	1	0	0	0	0	0	0	1	1	0	0
ADGSEVSFLEYYR	2	No	1534.694	1	682	7023	1	0	0	0	0	0	0	0	0	0	0	0	0	0	0	0	0	0	0	0	0	0	0	0	0	0	1	0	0	0	0	1	1	0	0	0	0	0	0	0	0	0	0
ADGSGYGSTLPPEK	2	No	1377.641	1	683	356	4	2	1	0	1	0	0	0	0	0	0	0	0	0	0	0	0	0	0	0	0	0	1	1	0	0	2	0	0	0	0	1	0	0	1	0	0	0	0	1	1	0	0
ADGSSLPEWVTDNAGTLHFAR	2	No	2243.061	1	684	1078	4	1	0	0	0	0	0	0	0	0	1	0	0	1	0	0	0	0	0	0	0	0	0	0	0	0	3	2	1	0	1	0	0	0	0	1	0	0	1	0	0	0	0
ADGTDLEDDLGR	2	Yes	1275.558	1	685	7580	1	0	0	0	0	0	0	0	0	0	0	0	0	0	0	0	0	0	0	0	0	0	0	0	0	0	1	0	0	0	0	1	1	0	0	0	0	0	0	0	0	0	0
ADGTISSEIK	2	No	1019.513	1	686	2239	2	2	1	0	1	0	0	0	0	0	0	0	0	0	0	0	0	0	1	0	1	0	0	0	0	0	0	0	0	0	0	0	0	0	0	0	0	0	0	0	0	0	0
ADGTSGNMQPAPK	2	Yes	1272.577	1	687	7589	1	1	0	0	0	0	0	0	0	0	0	0	0	0	0	0	0	0	0	0	0	0	1	0	1	0	0	0	0	0	0	0	0	0	0	0	0	0	0	0	0	0	0
ADGVHTVEPTEAGDYK	2	No	1687.769	1	688	4713	4	3	0	0	0	0	0	0	0	0	1	1	0	0	0	0	0	0	1	0	1	0	1	1	0	0	1	0	0	0	0	0	0	0	0	1	1	0	0	0	0	0	0
ADGVLVGTDGR	2	No	1058.536	1	689	6313	6	1	0	0	0	0	0	0	0	0	0	0	0	0	0	0	0	0	1	0	1	0	0	0	0	0	5	0	0	0	0	0	0	0	0	5	2	2	1	0	0	0	0
ADGVVEGIDVNGPK	2	No	1368.688	1	690	1491	8	4	0	0	0	0	0	0	0	0	2	1	0	1	0	0	0	0	0	0	0	0	2	1	0	1	4	0	0	0	0	2	1	0	1	1	1	0	0	1	1	0	0
ADGYEPPVQESV	2	No	1289.578	2	555	1	47	36	7	2	3	2	7	2	3	2	7	2	2	3	2	0	0	2	6	3	1	2	7	2	3	2	11	4	1	1	2	2	1	0	1	3	1	1	1	2	1	0	1
ADGYNQPDSK	2	No	1093.468	1	691	122	3	3	1	0	1	0	0	0	0	0	0	0	0	0	1	0	0	1	0	0	0	0	1	0	0	1	0	0	0	0	0	0	0	0	0	0	0	0	0	0	0	0	0
ADGYVLEGK	2	No	950.4709	1	692	1029	137	89	20	5	4	11	14	4	5	5	14	5	5	4	10	5	3	2	17	2	10	5	14	3	6	5	48	13	3	5	5	16	7	5	4	11	5	4	2	8	0	3	5
ADHDFVVQEDFMK	2	No	1579.698	1	693	594	26	19	3	0	1	2	2	0	1	1	3	1	1	1	3	1	2	0	4	2	2	0	4	2	1	1	7	3	1	1	1	1	0	0	1	1	0	0	1	2	1	1	0
ADHDFVVQEDFM1K{1=15.8393}	2	No	1595.537	2	693	594	25	18	3	1	1	1	1	0	1	0	4	2	1	1	2	0	1	1	3	2	1	0	5	3	2	0	7	2	0	1	1	2	0	1	1	1	1	0	0	2	1	1	0
ADHGDELPFVFR	2	No	1401.668	1	694	1996	1	1	0	0	0	0	0	0	0	0	0	0	0	0	0	0	0	0	1	1	0	0	0	0	0	0	0	0	0	0	0	0	0	0	0	0	0	0	0	0	0	0	0
ADHQPLMEASYVNLPTIALC1NTDSPLR{1=56.8878}	2	No	3025.33	1	695	629	1	0	0	0	0	0	0	0	0	0	0	0	0	0	0	0	0	0	0	0	0	0	0	0	0	0	1	1	0	0	1	0	0	0	0	0	0	0	0	0	0	0	0
ADHQPLTEASYVNLPT	1	No	1754.848	1	696	629	5	3	1	1	0	0	1	1	0	0	1	1	0	0	0	0	0	0	0	0	0	0	0	0	0	0	2	1	1	0	0	1	1	0	0	0	0	0	0	0	0	0	0
ADHQPLTEASYVNLPTIALC1{1=56.8878}	1	No	2211.95	2	696	629	1	0	0	0	0	0	0	0	0	0	0	0	0	0	0	0	0	0	0	0	0	0	0	0	0	0	1	0	0	0	0	0	0	0	0	1	0	0	1	0	0	0	0
ADHQPLTEASYVNLPTIALC1NTDSPLR{1=56.8878}	2	No	2995.337	3	696	629	27	19	3	2	1	0	2	1	0	1	0	0	0	0	3	2	0	1	7	2	2	3	4	3	0	1	8	1	0	0	1	2	0	0	2	2	0	0	2	3	2	0	1
ADIAMVIC1DTPQK{1=56.8878}	2	No	1460.567	1	697	231	8	2	0	0	0	0	0	0	0	0	0	0	0	0	2	0	1	1	0	0	0	0	0	0	0	0	6	0	0	0	0	3	1	1	1	2	1	0	1	1	1	0	0
ADIAM1VIC2DTPQK{1=15.8393,2=56.8878}	2	No	1476.406	2	697	231	6	3	2	2	0	0	0	0	0	0	0	0	0	0	0	0	0	0	1	1	0	0	0	0	0	0	3	0	0	0	0	2	2	0	0	1	1	0	0	0	0	0	0
ADIDKKYR	2	No	1007.54	1	698	107	1	0	0	0	0	0	0	0	0	0	0	0	0	0	0	0	0	0	0	0	0	0	0	0	0	0	1	0	0	0	0	0	0	0	0	1	1	0	0	0	0	0	0
ADIDVSGPSVDTDAPDLDIEGPEGK	2	No	2511.15	1	699	3	7	3	1	0	1	0	0	0	0	0	0	0	0	0	1	0	0	1	1	0	0	1	0	0	0	0	4	1	0	0	1	0	0	0	0	1	0	0	1	2	2	0	0
ADIEEIK	2	No	816.4229	1	700	706	11	6	1	0	0	1	0	0	0	0	1	0	1	0	3	1	2	0	1	1	0	0	0	0	0	0	5	3	1	2	0	1	1	0	0	1	0	1	0	0	0	0	0
ADIEISGPK	2	No	928.4866	2	699	3	49	30	4	1	2	1	4	1	2	1	5	2	2	1	7	4	1	2	5	1	2	2	5	2	2	1	19	4	2	1	1	4	1	1	2	4	1	2	1	7	4	1	2
ADIEKRQRGSC1PWPRR{1=56.8878}	2	Yes	2010.895	1	701	7586	1	0	0	0	0	0	0	0	0	0	0	0	0	0	0	0	0	0	0	0	0	0	0	0	0	0	1	1	0	1	0	0	0	0	0	0	0	0	0	0	0	0	0
ADIEMPFDPSK	2	No	1248.57	2	240	5	32	21	1	0	1	0	3	0	3	0	4	0	3	1	8	5	1	2	3	1	2	0	2	1	0	1	11	6	2	3	1	1	0	1	0	1	0	0	1	3	3	0	0
ADIEM1PFDPSK{1=15.8393}	2	No	1264.409	3	240	5	63	39	6	3	1	2	4	2	1	1	5	2	2	1	11	6	3	2	9	2	4	3	4	2	2	0	24	10	6	3	1	4	1	2	1	5	3	1	1	5	3	1	1
ADIESLVTEK	2	No	1103.571	2	202	33	13	8	1	1	0	0	2	0	1	1	3	2	1	0	0	0	0	0	0	0	0	0	2	1	1	0	5	1	1	0	0	2	1	1	0	2	1	1	0	0	0	0	0
ADIEVAC1YGYEGIDAVK{1=56.8878}	2	No	1871.728	1	702	542	39	28	2	0	2	0	5	1	2	2	5	0	2	3	5	3	0	2	6	4	1	1	5	3	0	2	11	3	1	0	2	3	0	2	1	2	0	1	1	3	1	0	2
ADIFMFDEPSSYLDVK	2	No	1875.86	1	703	1045	4	3	0	0	0	0	0	0	0	0	0	0	0	0	0	0	0	0	1	1	0	0	2	2	0	0	1	0	0	0	0	0	0	0	0	0	0	0	0	1	1	0	0
ADIFM1FDEPSSYLDVK{1=15.8393}	2	No	1891.699	2	703	1045	22	18	3	2	1	0	7	4	1	2	1	0	0	1	1	0	0	1	3	2	0	1	3	2	0	1	4	1	0	0	1	1	0	0	1	1	0	0	1	1	1	0	0
ADIFVDPVLHTAC1ALDIK{1=56.8878}	2	No	1996.896	1	704	180	28	20	3	1	2	0	6	3	2	1	1	0	0	1	3	1	0	2	3	1	2	0	4	2	1	1	8	5	3	0	2	1	0	0	1	1	0	0	1	1	1	0	0
ADIGPNLDQLKDDEILR	2	No	1923.99	2	130	909	8	7	1	0	1	0	2	1	1	0	1	0	1	0	0	0	0	0	2	1	1	0	1	0	1	0	1	0	0	0	0	0	0	0	0	1	0	0	1	0	0	0	0
ADIGVAMGIAGSDVSK	2	No	1489.745	1	705	112	42	24	2	0	1	1	4	1	2	1	4	1	2	1	5	2	1	2	6	3	2	1	3	1	1	1	18	5	2	2	1	5	1	2	2	2	1	0	1	6	4	1	1
ADIGVAM1GIAGSDVSK{1=15.8393}	2	No	1505.584	2	705	112	44	26	4	2	1	1	5	3	1	1	4	2	1	1	5	2	2	1	5	2	2	1	3	1	1	1	18	5	3	1	1	5	2	2	1	4	1	2	1	4	1	2	1
ADIKGPEDK	2	No	971.4924	1	706	1288	2	1	1	0	0	1	0	0	0	0	0	0	0	0	0	0	0	0	0	0	0	0	0	0	0	0	1	0	0	0	0	1	0	1	0	0	0	0	0	0	0	0	0
ADILDGALM1R{1=15.8393}	2	No	1089.393	2	136	4006	1	0	0	0	0	0	0	0	0	0	0	0	0	0	0	0	0	0	0	0	0	0	0	0	0	0	1	0	0	0	0	0	0	0	0	1	1	0	0	0	0	0	0
ADILEDK	2	No	802.4072	4	193	79	15	10	2	0	1	1	0	0	0	0	0	0	0	0	6	4	2	0	2	2	0	0	0	0	0	0	5	2	1	1	0	0	0	0	0	2	0	2	0	1	0	1	0
ADILEDKDGK	2	No	1102.551	5	193	79	15	8	1	0	1	0	1	0	0	1	2	0	1	1	0	0	0	0	3	2	0	1	1	0	0	1	7	4	2	1	1	0	0	0	0	2	1	1	0	1	1	0	0
ADIQLLVYTIDDLIDK	2	No	1846.993	1	707	2034	1	1	0	0	0	0	0	0	0	0	0	0	0	0	0	0	0	0	1	1	0	0	0	0	0	0	0	0	0	0	0	0	0	0	0	0	0	0	0	0	0	0	0
ADIWSLGITAIELAK	2	No	1599.887	2	351	742	6	5	0	0	0	0	0	0	0	0	1	0	0	1	0	0	0	0	2	1	0	1	2	1	0	1	1	0	0	0	0	0	0	0	0	0	0	0	0	1	1	0	0
ADIWSLGITAIELAR	2	No	1627.893	1	708	742	7	4	0	0	0	0	0	0	0	0	2	0	0	2	0	0	0	0	1	0	0	1	1	0	0	1	3	1	0	0	1	0	0	0	0	0	0	0	0	2	2	0	0
ADKDYHFK	2	No	1022.482	1	709	136	9	4	1	0	1	0	0	0	0	0	0	0	0	0	1	0	0	1	1	0	0	1	1	0	0	1	5	0	0	0	0	2	0	1	1	1	1	0	0	2	0	0	2
ADKEGDYYVLNGSK	2	No	1557.731	1	710	2881	6	5	0	0	0	0	1	0	1	0	3	2	1	0	0	0	0	0	0	0	0	0	1	0	1	0	1	0	0	0	0	1	1	0	0	0	0	0	0	0	0	0	0
ADKNEVAAEVAK	2	No	1243.641	1	711	1	2	2	0	0	0	0	1	0	0	1	0	0	0	0	0	0	0	0	0	0	0	0	1	0	1	0	0	0	0	0	0	0	0	0	0	0	0	0	0	0	0	0	0
ADKPDMGEIASFDK	2	No	1522.697	1	712	3005	2	2	2	0	1	1	0	0	0	0	0	0	0	0	0	0	0	0	0	0	0	0	0	0	0	0	0	0	0	0	0	0	0	0	0	0	0	0	0	0	0	0	0
ADKPDM1GEIASFDK{1=15.8393}	2	No	1538.536	2	712	3005	2	1	0	0	0	0	0	0	0	0	1	1	0	0	0	0	0	0	0	0	0	0	0	0	0	0	1	0	0	0	0	1	1	0	0	0	0	0	0	0	0	0	0
ADKTDAPLQR	2	Yes	1113.578	1	713	6266	1	1	1	1	0	0	0	0	0	0	0	0	0	0	0	0	0	0	0	0	0	0	0	0	0	0	0	0	0	0	0	0	0	0	0	0	0	0	0	0	0	0	0
ADLAAVEAK	2	No	886.476	1	714	27	31	19	3	2	1	0	1	0	0	1	4	1	2	1	4	2	1	1	4	1	2	1	3	0	2	1	12	3	1	1	1	3	1	1	1	4	1	3	0	2	0	0	2
ADLAEEYSK	2	No	1024.471	1	715	1871	32	19	1	0	0	1	2	0	2	0	2	1	1	0	4	2	1	1	5	2	2	1	5	2	2	1	13	5	1	2	2	4	1	2	1	3	1	1	1	1	0	1	0
ADLAEEYSKDR	2	No	1295.599	2	715	1871	6	6	0	0	0	0	1	0	1	0	3	0	2	1	0	0	0	0	1	0	1	0	1	0	1	0	0	0	0	0	0	0	0	0	0	0	0	0	0	0	0	0	0
ADLATDQK	2	No	860.424	2	430	1824	1	1	0	0	0	0	1	0	0	1	0	0	0	0	0	0	0	0	0	0	0	0	0	0	0	0	0	0	0	0	0	0	0	0	0	0	0	0	0	0	0	0	0
ADLDIVTM1DYAAQK{1=15.8393}	2	No	1568.583	1	716	4958	3	0	0	0	0	0	0	0	0	0	0	0	0	0	0	0	0	0	0	0	0	0	0	0	0	0	3	2	1	0	1	1	1	0	0	0	0	0	0	0	0	0	0
ADLEAQQESLKEEQLSLK	2	No	2058.048	1	717	2	2	2	0	0	0	0	0	0	0	0	0	0	0	0	2	0	1	1	0	0	0	0	0	0	0	0	0	0	0	0	0	0	0	0	0	0	0	0	0	0	0	0	0
ADLEAQR	2	No	801.3981	1	718	1056	17	10	1	0	1	0	0	0	0	0	2	0	1	1	5	3	2	0	0	0	0	0	2	0	1	1	7	1	1	0	0	2	1	0	1	3	0	2	1	1	0	0	1
ADLEAQRDVTYEEAK	2	No	1736.822	2	718	1056	2	2	1	0	0	1	0	0	0	0	1	0	1	0	0	0	0	0	0	0	0	0	0	0	0	0	0	0	0	0	0	0	0	0	0	0	0	0	0	0	0	0	0
ADLEEEPLLHNSK	2	No	1493.736	1	719	3405	1	1	0	0	0	0	1	0	0	1	0	0	0	0	0	0	0	0	0	0	0	0	0	0	0	0	0	0	0	0	0	0	0	0	0	0	0	0	0	0	0	0	0
ADLEEVQSALYNK	2	No	1478.725	3	542	111	2	2	0	0	0	0	0	0	0	0	0	0	0	0	0	0	0	0	2	1	0	1	0	0	0	0	0	0	0	0	0	0	0	0	0	0	0	0	0	0	0	0	0
ADLEGSLDSK	2	No	1033.493	1	720	3221	18	12	0	0	0	0	1	0	1	0	3	1	2	0	2	1	1	0	2	1	0	1	4	1	2	1	6	3	1	1	1	0	0	0	0	2	0	2	0	1	1	0	0
ADLEMQIENLK	2	No	1302.649	1	721	2	2	0	0	0	0	0	0	0	0	0	0	0	0	0	0	0	0	0	0	0	0	0	0	0	0	0	2	0	0	0	0	0	0	0	0	2	1	0	1	0	0	0	0
ADLEM1QIENLK{1=15.8393}	2	No	1318.488	2	721	2	1	0	0	0	0	0	0	0	0	0	0	0	0	0	0	0	0	0	0	0	0	0	0	0	0	0	1	0	0	0	0	0	0	0	0	1	1	0	0	0	0	0	0
ADLEMQIENLKEELAYLK	2	No	2149.098	3	721	2	1	0	0	0	0	0	0	0	0	0	0	0	0	0	0	0	0	0	0	0	0	0	0	0	0	0	1	0	0	0	0	0	0	0	0	1	0	0	1	0	0	0	0
ADLEM1QIESLTEELAYLK{1=15.8393}	2	No	2110.879	1	722	2	1	1	0	0	0	0	0	0	0	0	0	0	0	0	0	0	0	0	1	0	0	1	0	0	0	0	0	0	0	0	0	0	0	0	0	0	0	0	0	0	0	0	0
ADLEMQIESLTEELAYLKK	2	No	2223.135	2	722	2	1	1	0	0	0	0	0	0	0	0	0	0	0	0	0	0	0	0	1	0	0	1	0	0	0	0	0	0	0	0	0	0	0	0	0	0	0	0	0	0	0	0	0
ADLESESFRPNLSDPSELLLPDQIEK	2	No	2941.456	1	723	918	1	0	0	0	0	0	0	0	0	0	0	0	0	0	0	0	0	0	0	0	0	0	0	0	0	0	1	0	0	0	0	0	0	0	0	0	0	0	0	1	1	0	0
ADLESLLQTPGGK	2	No	1327.698	1	724	1745	2	1	0	0	0	0	0	0	0	0	1	1	0	0	0	0	0	0	0	0	0	0	0	0	0	0	1	0	0	0	0	0	0	0	0	0	0	0	0	1	1	0	0
ADLESQR	2	No	817.393	1	725	1	1	1	0	0	0	0	0	0	0	0	0	0	0	0	1	1	0	0	0	0	0	0	0	0	0	0	0	0	0	0	0	0	0	0	0	0	0	0	0	0	0	0	0
ADLEVLTYYR	2	No	1241.629	1	726	53	4	2	0	0	0	0	0	0	0	0	1	1	0	0	0	0	0	0	1	1	0	0	0	0	0	0	2	0	0	0	0	2	1	0	1	0	0	0	0	0	0	0	0
ADLGALELWR	2	No	1142.608	1	727	2913	6	4	1	1	0	0	0	0	0	0	3	2	1	0	0	0	0	0	0	0	0	0	0	0	0	0	2	1	0	1	0	1	1	0	0	0	0	0	0	0	0	0	0
ADLGVSGPK	2	No	842.4498	3	699	3	3	3	1	0	1	0	0	0	0	0	2	1	1	0	0	0	0	0	0	0	0	0	0	0	0	0	0	0	0	0	0	0	0	0	0	0	0	0	0	0	0	0	0
ADLIAYLK	2	No	905.5222	1	728	2417	25	17	1	1	0	0	3	1	1	1	2	0	1	1	4	3	0	1	5	3	1	1	2	1	1	0	8	2	1	0	1	2	0	1	1	2	1	1	0	2	1	0	1
ADLIEEYRK	2	Yes	1135.587	1	729	3115	1	1	0	0	0	0	0	0	0	0	1	1	0	0	0	0	0	0	0	0	0	0	0	0	0	0	0	0	0	0	0	0	0	0	0	0	0	0	0	0	0	0	0
ADLIEVVMNIEDMLC1K{1=56.8878}	2	No	1891.776	1	730	183	1	1	0	0	0	0	1	0	1	0	0	0	0	0	0	0	0	0	0	0	0	0	0	0	0	0	0	0	0	0	0	0	0	0	0	0	0	0	0	0	0	0	0
ADLIEVVM1NIEDM2LC3K{1=15.8393,2=15.8393,3=56.8878}	2	No	1923.454	2	730	183	1	0	0	0	0	0	0	0	0	0	0	0	0	0	0	0	0	0	0	0	0	0	0	0	0	0	1	0	0	0	0	0	0	0	0	1	0	0	1	0	0	0	0
ADLINNLGTIAK	2	No	1241.698	1	731	1	84	56	8	5	1	2	8	1	2	5	12	2	7	3	5	3	1	1	13	4	5	4	10	5	3	2	28	8	3	2	3	7	0	4	3	7	2	4	1	6	2	2	2
ADLIPYQDSPEGPDHSSASSGVPNPPK	2	No	2761.283	1	732	2796	4	2	0	0	0	0	1	0	1	0	0	0	0	0	1	1	0	0	0	0	0	0	0	0	0	0	2	1	1	0	0	0	0	0	0	0	0	0	0	1	1	0	0
ADLISEDVQR	2	No	1144.572	1	733	454	27	16	1	1	0	0	3	1	1	1	3	1	1	1	3	1	1	1	3	2	1	0	3	1	1	1	11	2	0	1	1	2	1	1	0	5	1	3	1	2	2	0	0
ADLIVM1LRGPGINKRDK{1=15.8393}	2	No	1910.917	1	734	7587	1	1	0	0	0	0	1	0	0	1	0	0	0	0	0	0	0	0	0	0	0	0	0	0	0	0	0	0	0	0	0	0	0	0	0	0	0	0	0	0	0	0	0
ADLIVTTPEK	2	No	1085.597	1	735	569	16	11	1	1	0	0	1	0	0	1	2	1	1	0	1	0	0	1	3	1	1	1	3	2	0	1	5	2	1	0	1	1	0	0	1	2	1	0	1	0	0	0	0
ADLLDTINSC1IR{1=56.8878}	2	No	1389.559	1	736	3694	1	0	0	0	0	0	0	0	0	0	0	0	0	0	0	0	0	0	0	0	0	0	0	0	0	0	1	0	0	0	0	0	0	0	0	1	0	1	0	0	0	0	0
ADLLEAQALK	2	No	1070.597	1	737	64	2	0	0	0	0	0	0	0	0	0	0	0	0	0	0	0	0	0	0	0	0	0	0	0	0	0	2	0	0	0	0	2	1	0	1	0	0	0	0	0	0	0	0
ADLLGIVSELQLK	2	No	1397.813	1	738	1397	2	2	0	0	0	0	0	0	0	0	0	0	0	0	0	0	0	0	0	0	0	0	2	1	0	1	0	0	0	0	0	0	0	0	0	0	0	0	0	0	0	0	0
ADLLLSTQPGR	2	No	1169.64	1	739	302	1	1	0	0	0	0	0	0	0	0	1	0	0	1	0	0	0	0	0	0	0	0	0	0	0	0	0	0	0	0	0	0	0	0	0	0	0	0	0	0	0	0	0
ADLLLSTQPGREEGSPLELER	2	No	2309.186	2	739	302	60	34	6	2	3	1	4	1	3	0	5	1	2	2	7	2	2	3	5	2	3	0	7	5	2	0	26	10	5	3	2	5	1	3	1	3	1	1	1	8	3	3	2
ADLLQREEEEEEEEDQEGDR	2	No	2447.021	1	740	1072	2	2	0	0	0	0	0	0	0	0	0	0	0	0	0	0	0	0	0	0	0	0	2	2	0	0	0	0	0	0	0	0	0	0	0	0	0	0	0	0	0	0	0
ADLLTAEQR	2	No	1015.53	1	741	837	27	17	3	1	1	1	4	2	1	1	3	1	1	1	2	1	0	1	3	1	1	1	2	0	1	1	10	2	1	0	1	3	1	1	1	3	1	1	1	2	0	0	2
ADLNQGIGEPQSPSR	2	No	1567.759	2	30	1792	47	26	4	2	1	1	6	3	2	1	5	2	1	2	1	0	1	0	5	2	2	1	5	2	2	1	21	4	1	1	2	7	3	3	1	6	3	1	2	4	2	0	2
ADLPDQR	2	No	813.3981	1	742	2453	4	3	1	0	1	0	0	0	0	0	0	0	0	0	2	0	1	1	0	0	0	0	0	0	0	0	1	0	0	0	0	1	0	1	0	0	0	0	0	0	0	0	0
ADLPEGVAVSGPSPAEFC1R{1=56.8878}	2	No	1957.787	1	743	89	14	7	0	0	0	0	1	1	0	0	1	0	1	0	1	0	0	1	2	1	0	1	2	1	0	1	7	2	1	0	1	0	0	0	0	3	0	1	2	2	1	0	1
ADLQNHLDTAQNALQDK	2	No	1893.918	3	256	31	26	16	3	2	1	0	2	1	1	0	3	1	1	1	2	1	0	1	3	1	1	1	3	1	1	1	10	5	2	1	2	0	0	0	0	3	1	1	1	2	1	0	1
ADLRFRGQENGSVVR	2	Yes	1702.886	1	744	7022	1	0	0	0	0	0	0	0	0	0	0	0	0	0	0	0	0	0	0	0	0	0	0	0	0	0	1	0	0	0	0	0	0	0	0	1	0	0	1	0	0	0	0
ADLSAMSAER	2	No	1049.481	1	745	1	14	13	0	0	0	0	3	0	3	0	5	2	2	1	1	0	1	0	0	0	0	0	4	1	2	1	1	0	0	0	0	0	0	0	0	1	0	0	1	0	0	0	0
ADLSAM1SAER{1=15.8393}	2	No	1065.32	2	745	1	9	9	0	0	0	0	1	0	0	1	5	2	2	1	1	1	0	0	0	0	0	0	2	0	1	1	0	0	0	0	0	0	0	0	0	0	0	0	0	0	0	0	0
ADLSGMSGAR	2	No	963.4444	1	746	1	6	3	0	0	0	0	0	0	0	0	1	0	1	0	0	0	0	0	2	1	0	1	0	0	0	0	3	1	1	0	0	1	0	1	0	1	1	0	0	0	0	0	0
ADLSLLSALSPAL	1	No	1269.718	1	747	7362	1	0	0	0	0	0	0	0	0	0	0	0	0	0	0	0	0	0	0	0	0	0	0	0	0	0	1	0	0	0	0	0	0	0	0	0	0	0	0	1	0	0	1
ADLTAEMISAPLGDFR	2	No	1705.834	1	748	2463	1	0	0	0	0	0	0	0	0	0	0	0	0	0	0	0	0	0	0	0	0	0	0	0	0	0	1	0	0	0	0	0	0	0	0	1	0	0	1	0	0	0	0
ADLTAEM1ISAPLGDFR{1=15.8393}	2	No	1721.673	2	748	2463	7	5	0	0	0	0	1	0	1	0	1	0	1	0	0	0	0	0	3	1	2	0	0	0	0	0	2	0	0	0	0	2	1	1	0	0	0	0	0	0	0	0	0
ADLTALFLPR	2	No	1115.634	2	199	325	2	1	0	0	0	0	0	0	0	0	0	0	0	0	1	0	1	0	0	0	0	0	0	0	0	0	1	0	0	0	0	0	0	0	0	1	1	0	0	0	0	0	0
ADLTEYLSTHYK	2	No	1439.693	1	749	363	2	1	0	0	0	0	0	0	0	0	0	0	0	0	0	0	0	0	0	0	0	0	1	1	0	0	1	1	0	0	1	0	0	0	0	0	0	0	0	0	0	0	0
ADLVESLC1SESTATSPV{1=56.8878}	2	No	1764.675	1	750	3512	1	0	0	0	0	0	0	0	0	0	0	0	0	0	0	0	0	0	0	0	0	0	0	0	0	0	1	0	0	0	0	0	0	0	0	0	0	0	0	1	0	0	1
ADLVIVGAEGVVENGGIINK	2	No	1966.073	1	751	1855	5	4	2	0	2	0	0	0	0	0	1	0	0	1	0	0	0	0	0	0	0	0	1	0	0	1	1	0	0	0	0	0	0	0	0	1	0	0	1	0	0	0	0
ADLYLEGK	2	No	907.4651	1	752	384	31	18	2	1	1	0	3	2	1	0	3	2	1	0	3	1	1	1	3	1	1	1	4	2	1	1	13	4	2	1	1	3	0	2	1	3	0	2	1	3	2	0	1
ADM1DQFTASISETPVDVR{1=15.8393}	2	No	1996.749	1	753	396	6	0	0	0	0	0	0	0	0	0	0	0	0	0	0	0	0	0	0	0	0	0	0	0	0	0	6	5	3	1	1	0	0	0	0	1	0	0	1	0	0	0	0
ADM1EDLMSSK{1=15.8393}	2	No	1141.307	1	754	1	1	0	0	0	0	0	0	0	0	0	0	0	0	0	0	0	0	0	0	0	0	0	0	0	0	0	1	1	0	0	1	0	0	0	0	0	0	0	0	0	0	0	0
ADM1EDLM2SSK{1=15.8393,2=15.8393}	2	No	1157.147	2	754	1	4	2	0	0	0	0	0	0	0	0	2	2	0	0	0	0	0	0	0	0	0	0	0	0	0	0	2	1	0	0	1	0	0	0	0	1	1	0	0	0	0	0	0
ADMEDLMSSKDDVGK	2	No	1639.707	3	754	1	1	1	0	0	0	0	0	0	0	0	1	0	1	0	0	0	0	0	0	0	0	0	0	0	0	0	0	0	0	0	0	0	0	0	0	0	0	0	0	0	0	0	0
ADMETLQR	2	No	962.4492	1	755	202	48	33	4	1	2	1	7	0	5	2	5	1	2	2	6	2	2	2	5	3	1	1	6	2	2	2	15	5	3	1	1	7	1	4	2	2	0	0	2	1	0	0	1
ADM1ETLQR{1=15.8393}	2	No	978.2885	2	755	202	25	12	2	0	2	0	2	0	0	2	4	2	0	2	2	2	0	0	2	0	1	1	0	0	0	0	13	2	1	0	1	4	1	0	3	5	2	2	1	2	0	0	2
ADM1RELSPSGNSVR{1=15.8393}	2	Yes	1533.565	1	756	7397	1	1	1	1	0	0	0	0	0	0	0	0	0	0	0	0	0	0	0	0	0	0	0	0	0	0	0	0	0	0	0	0	0	0	0	0	0	0	0	0	0	0	0
ADMVETQQLMR	2	No	1320.617	1	757	2623	1	1	0	0	0	0	1	0	0	1	0	0	0	0	0	0	0	0	0	0	0	0	0	0	0	0	0	0	0	0	0	0	0	0	0	0	0	0	0	0	0	0	0
ADMVETQQLM1R{1=15.8393}	2	No	1336.456	2	757	2623	2	0	0	0	0	0	0	0	0	0	0	0	0	0	0	0	0	0	0	0	0	0	0	0	0	0	2	0	0	0	0	0	0	0	0	1	0	0	1	1	1	0	0
ADMVIEAVFEDLSLK	2	No	1678.849	1	758	187	1	0	0	0	0	0	0	0	0	0	0	0	0	0	0	0	0	0	0	0	0	0	0	0	0	0	1	0	0	0	0	0	0	0	0	0	0	0	0	1	1	0	0
ADM1VIEAVFEDLSLK{1=15.8393}	2	No	1694.688	2	758	187	56	35	3	2	1	0	8	6	0	2	4	0	0	4	6	2	0	4	6	5	0	1	8	5	0	3	21	7	3	0	4	2	0	0	2	5	0	0	5	7	6	0	1
ADNDAGNAAIDSLLNYETVK	2	No	2092.991	1	759	3337	6	4	0	0	0	0	0	0	0	0	0	0	0	0	1	0	0	1	1	0	0	1	2	2	0	0	2	0	0	0	0	0	0	0	0	0	0	0	0	2	2	0	0
ADNEPSC1SPAAQELLTR{1=56.8878}	2	No	1857.719	2	674	2301	2	2	0	0	0	0	0	0	0	0	0	0	0	0	0	0	0	0	1	0	0	1	1	0	1	0	0	0	0	0	0	0	0	0	0	0	0	0	0	0	0	0	0
ADNFEYSDPVDGSISR	2	No	1770.77	1	760	351	40	28	4	1	1	2	8	1	5	2	5	2	2	1	2	1	0	1	5	2	2	1	4	2	1	1	12	3	2	0	1	4	2	1	1	4	1	2	1	1	1	0	0
ADNIFTATER	2	No	1136.546	1	761	7398	1	0	0	0	0	0	0	0	0	0	0	0	0	0	0	0	0	0	0	0	0	0	0	0	0	0	1	0	0	0	0	1	0	1	0	0	0	0	0	0	0	0	0
ADNNIDANEETLETDDTTIC1SDRPPENEK{1=56.8878}	2	No	3305.278	1	762	4293	1	0	0	0	0	0	0	0	0	0	0	0	0	0	0	0	0	0	0	0	0	0	0	0	0	0	1	0	0	0	0	0	0	0	0	0	0	0	0	1	1	0	0
ADNSSDSPTTLK	2	No	1234.568	1	763	59	2	1	0	0	0	0	0	0	0	0	0	0	0	0	0	0	0	0	0	0	0	0	1	0	0	1	1	0	0	0	0	0	0	0	0	1	1	0	0	0	0	0	0
ADNTLVAVKSC1RETLPPDLK{1=56.8878}	2	No	2226.034	1	764	4360	1	1	0	0	0	0	0	0	0	0	0	0	0	0	0	0	0	0	1	0	0	1	0	0	0	0	0	0	0	0	0	0	0	0	0	0	0	0	0	0	0	0	0
ADPAAASHPLLLNGDATVAQK	2	No	2059.07	1	765	784	4	0	0	0	0	0	0	0	0	0	0	0	0	0	0	0	0	0	0	0	0	0	0	0	0	0	4	0	0	0	0	0	0	0	0	4	2	2	0	0	0	0	0
ADPAFGLESSGIAGTTSDEPER	2	No	2206.003	1	766	184	11	7	1	0	1	0	2	1	0	1	1	0	0	1	1	1	0	0	0	0	0	0	2	2	0	0	4	0	0	0	0	0	0	0	0	0	0	0	0	4	3	0	1
ADPAFGLESSGIAGTTSDEPERIEESGNDEAR	2	No	3306.476	2	766	184	6	2	0	0	0	0	0	0	0	0	0	0	0	0	0	0	0	0	0	0	0	0	2	1	0	1	4	0	0	0	0	0	0	0	0	2	0	0	2	2	2	0	0
ADPAIKEPLPVEDVC1PK{1=56.8878}	2	No	1876.827	1	767	711	19	10	1	0	0	1	0	0	0	0	1	0	1	0	5	1	2	2	1	1	0	0	2	0	1	1	9	3	0	2	1	1	0	0	1	2	1	0	1	3	1	2	0
ADPALC1FLEK{1=56.8878}	2	No	1162.436	1	768	1	10	5	1	0	0	1	0	0	0	0	2	1	1	0	1	0	1	0	1	0	1	0	0	0	0	0	5	2	0	1	1	1	1	0	0	1	1	0	0	1	0	1	0
ADPALC1FLER{1=56.8878}	2	No	1190.442	1	769	1	17	10	3	1	1	1	0	0	0	0	3	1	1	1	1	0	1	0	2	0	2	0	1	0	1	0	7	3	1	2	0	1	1	0	0	2	1	1	0	1	0	1	0
ADPDC1SNGQPQAAPTPGAPQNR{1=56.8878}	2	No	2247.859	1	770	1945	2	2	0	0	0	0	0	0	0	0	1	1	0	0	0	0	0	0	1	0	1	0	0	0	0	0	0	0	0	0	0	0	0	0	0	0	0	0	0	0	0	0	0
ADPDGPEAQAEAC1SGER{1=56.8878}	2	No	1758.578	1	771	2064	27	19	1	0	1	0	1	0	0	1	3	0	2	1	5	3	1	1	4	3	0	1	5	2	2	1	8	1	1	0	0	1	0	0	1	2	0	1	1	4	3	0	1
ADPDHK	2	No	681.3082	1	772	4078	1	1	0	0	0	0	0	0	0	0	0	0	0	0	1	0	0	1	0	0	0	0	0	0	0	0	0	0	0	0	0	0	0	0	0	0	0	0	0	0	0	0	0
ADPDVTLAGQEAIFILAR	2	No	1899.01	2	168	4101	3	1	0	0	0	0	0	0	0	0	1	0	0	1	0	0	0	0	0	0	0	0	0	0	0	0	2	0	0	0	0	0	0	0	0	0	0	0	0	2	2	0	0
ADPEAAWEPTEAEAR	2	No	1641.727	1	773	744	30	16	0	0	0	0	4	2	1	1	4	0	2	2	2	2	0	0	3	3	0	0	3	2	0	1	14	6	3	2	1	2	1	0	1	3	1	1	1	3	3	0	0
ADPFGPVSGGLSPGPPQPIKSSRLAR	2	Yes	2587.387	1	774	5645	1	0	0	0	0	0	0	0	0	0	0	0	0	0	0	0	0	0	0	0	0	0	0	0	0	0	1	0	0	0	0	0	0	0	0	1	0	0	1	0	0	0	0
ADPGVLAALC1EK{1=56.8878}	2	No	1242.494	1	775	2177	5	4	1	0	0	1	0	0	0	0	0	0	0	0	1	0	1	0	1	0	1	0	1	0	1	0	1	0	0	0	0	1	0	1	0	0	0	0	0	0	0	0	0
ADPIEDPDPEVM1AK{1=15.8393}	1	No	1541.536	1	776	122	2	1	0	0	0	0	0	0	0	0	0	0	0	0	1	1	0	0	0	0	0	0	0	0	0	0	1	1	1	0	0	0	0	0	0	0	0	0	0	0	0	0	0
ADPLALAAEK	2	No	997.5444	1	777	20	2	2	0	0	0	0	0	0	0	0	0	0	0	0	2	0	1	1	0	0	0	0	0	0	0	0	0	0	0	0	0	0	0	0	0	0	0	0	0	0	0	0	0
ADPLGLEAEK	2	No	1041.534	1	778	20	3	3	0	0	0	0	0	0	0	0	0	0	0	0	0	0	0	0	3	1	1	1	0	0	0	0	0	0	0	0	0	0	0	0	0	0	0	0	0	0	0	0	0
ADPLGLEAEKDGVPVFK	2	No	1783.936	2	778	20	6	6	2	0	2	0	0	0	0	0	1	0	0	1	0	0	0	0	3	0	2	1	0	0	0	0	0	0	0	0	0	0	0	0	0	0	0	0	0	0	0	0	0
ADPNGPVEGTVIESFTDK	2	No	1874.89	1	779	2804	13	10	2	2	0	0	4	1	2	1	0	0	0	0	1	0	0	1	0	0	0	0	3	1	1	1	3	0	0	0	0	1	0	0	1	1	1	0	0	1	1	0	0
ADPQEAINC1LMR{1=56.8878}	2	No	1416.516	1	780	791	35	21	4	2	1	1	2	1	1	0	3	1	1	1	4	2	1	1	5	1	3	1	3	1	1	1	14	4	2	1	1	5	1	3	1	3	2	0	1	2	1	0	1
ADPQEAINC1LM2R{1=56.8878,2=15.8393}	2	No	1432.355	2	780	791	9	6	2	1	0	1	0	0	0	0	2	1	0	1	1	0	1	0	1	0	1	0	0	0	0	0	3	2	0	1	1	1	1	0	0	0	0	0	0	0	0	0	0
ADPSLLGFSVNASSER	2	No	1648.806	3	504	566	18	11	3	1	0	2	1	0	1	0	1	0	1	0	3	1	2	0	0	0	0	0	3	0	2	1	7	2	0	2	0	1	0	1	0	3	1	1	1	1	0	0	1
ADPSLNPEQLK	2	No	1210.619	2	83	1310	43	26	5	2	2	1	4	1	2	1	5	2	1	2	4	2	1	1	5	3	1	1	3	1	1	1	17	5	2	2	1	6	2	2	2	4	1	2	1	2	1	0	1
ADPSQFELLK	2	No	1146.592	1	781	608	12	8	2	1	0	1	1	1	0	0	2	1	0	1	0	0	0	0	3	0	2	1	0	0	0	0	4	0	0	0	0	2	1	1	0	1	1	0	0	1	1	0	0
ADPTGVLELPK	2	No	1138.623	1	782	6394	3	3	1	1	0	0	1	0	0	1	1	1	0	0	0	0	0	0	0	0	0	0	0	0	0	0	0	0	0	0	0	0	0	0	0	0	0	0	0	0	0	0	0
ADPTVESEEAFK	2	No	1321.604	1	783	766	6	3	0	0	0	0	0	0	0	0	0	0	0	0	0	0	0	0	3	2	0	1	0	0	0	0	3	1	1	0	0	0	0	0	0	1	0	1	0	1	1	0	0
ADPVEEPDPEVM1AK{1=15.8393}	1	No	1541.536	1	784	122	1	0	0	0	0	0	0	0	0	0	0	0	0	0	0	0	0	0	0	0	0	0	0	0	0	0	1	1	1	0	0	0	0	0	0	0	0	0	0	0	0	0	0
ADPVPLESM1DSASTGK{1=15.8393}	2	No	1619.579	2	591	3007	1	1	0	0	0	0	1	0	0	1	0	0	0	0	0	0	0	0	0	0	0	0	0	0	0	0	0	0	0	0	0	0	0	0	0	0	0	0	0	0	0	0	0
ADQC1YEDVR{1=56.8878}	2	No	1154.333	2	356	100	11	11	2	0	1	1	0	0	0	0	7	1	5	1	0	0	0	0	2	2	0	0	0	0	0	0	0	0	0	0	0	0	0	0	0	0	0	0	0	0	0	0	0
ADQDRLDLEER	2	No	1358.643	2	429	1	10	4	1	0	0	1	0	0	0	0	2	1	1	0	0	0	0	0	0	0	0	0	1	0	1	0	6	1	0	1	0	1	0	1	0	2	0	1	1	2	1	1	0
ADQDRLDLEERK	2	No	1486.738	3	429	1	1	0	0	0	0	0	0	0	0	0	0	0	0	0	0	0	0	0	0	0	0	0	0	0	0	0	1	0	0	0	0	0	0	0	0	0	0	0	0	1	0	1	0
ADQEEQIHPR	2	No	1221.574	2	153	312	1	1	0	0	0	0	0	0	0	0	0	0	0	0	1	0	1	0	0	0	0	0	0	0	0	0	0	0	0	0	0	0	0	0	0	0	0	0	0	0	0	0	0
ADQELMTYSHDNIIC1GITSVSFSK{1=56.8878}	2	No	2715.118	2	493	485	1	1	0	0	0	0	0	0	0	0	0	0	0	0	0	0	0	0	0	0	0	0	1	1	0	0	0	0	0	0	0	0	0	0	0	0	0	0	0	0	0	0	0
ADQELM1TYSHDNIIC2GITSVSFSK{1=15.8393,2=56.8878}	2	No	2730.957	3	493	485	4	4	1	1	0	0	1	1	0	0	0	0	0	0	2	1	0	1	0	0	0	0	0	0	0	0	0	0	0	0	0	0	0	0	0	0	0	0	0	0	0	0	0
ADQFEYVMYGK	2	No	1349.596	1	785	3167	24	17	2	1	1	0	2	0	1	1	4	1	1	2	3	2	0	1	3	1	1	1	3	1	1	1	7	1	1	0	0	1	0	1	0	2	1	0	1	3	3	0	0
ADQFEYVM1YGK{1=15.8393}	2	No	1365.435	2	785	3167	16	12	1	1	0	0	2	1	0	1	3	2	0	1	1	0	0	1	2	2	0	0	3	1	1	1	4	0	0	0	0	2	1	1	0	1	1	0	0	1	0	0	1
ADQFLVGTSR	2	No	1092.556	2	272	444	1	1	0	0	0	0	0	0	0	0	0	0	0	0	0	0	0	0	1	1	0	0	0	0	0	0	0	0	0	0	0	0	0	0	0	0	0	0	0	0	0	0	0
ADQIETQQLMR	2	No	1331.65	1	786	25	32	19	1	0	1	0	3	1	1	1	2	0	1	1	5	2	1	2	4	1	2	1	4	2	1	1	13	4	1	2	1	4	1	2	1	2	1	0	1	3	1	0	2
ADQIETQQLM1R{1=15.8393}	2	No	1347.489	2	786	25	25	14	2	1	0	1	2	1	1	0	6	3	2	1	0	0	0	0	1	1	0	0	3	1	2	0	11	4	2	1	1	3	2	1	0	3	2	0	1	1	0	0	1
ADQLDYENFR	2	No	1269.563	1	787	830	23	15	2	1	1	0	1	0	0	1	3	1	1	1	3	2	0	1	4	1	2	1	2	1	0	1	8	2	1	0	1	1	0	0	1	2	1	0	1	3	2	0	1
ADQLTEEQIAEFK	2	No	1520.736	1	788	358	3	3	0	0	0	0	0	0	0	0	2	1	1	0	1	0	0	1	0	0	0	0	0	0	0	0	0	0	0	0	0	0	0	0	0	0	0	0	0	0	0	0	0
ADQPIDADVTVIGSGPGGYVAAIK	1	No	2313.185	2	678	470	33	23	0	0	0	0	3	2	0	1	1	0	0	1	8	5	0	3	6	4	0	2	5	4	0	1	10	1	0	0	1	2	0	0	2	2	0	0	2	5	3	0	2
ADQPRKETEPAPK	2	Yes	1465.753	1	789	7394	1	0	0	0	0	0	0	0	0	0	0	0	0	0	0	0	0	0	0	0	0	0	0	0	0	0	1	0	0	0	0	0	0	0	0	0	0	0	0	1	1	0	0
ADQQYEC1VAEIGEGAYGK{1=56.8878}	2	No	1986.729	1	790	2	8	2	0	0	0	0	0	0	0	0	0	0	0	0	0	0	0	0	2	1	0	1	0	0	0	0	6	5	2	1	2	0	0	0	0	0	0	0	0	1	0	1	0
ADQRITESRQVVELAVKEHK	2	No	2335.261	1	791	1	1	1	0	0	0	0	0	0	0	0	0	0	0	0	1	0	0	1	0	0	0	0	0	0	0	0	0	0	0	0	0	0	0	0	0	0	0	0	0	0	0	0	0
ADQVDTQQLMR	2	No	1303.619	1	792	25	23	16	1	0	1	0	3	1	2	0	4	1	2	1	4	1	2	1	3	0	2	1	1	0	1	0	7	2	1	0	1	3	1	1	1	1	0	0	1	1	1	0	0
ADQVDTQQLM1R{1=15.8393}	2	No	1319.458	2	792	25	12	6	1	0	1	0	1	0	1	0	2	1	0	1	1	0	0	1	1	0	1	0	0	0	0	0	6	1	1	0	0	3	1	1	1	2	1	0	1	0	0	0	0
ADQVEEEGEDDK	1	No	1362.542	3	623	552	1	1	0	0	0	0	0	0	0	0	0	0	0	0	0	0	0	0	1	1	0	0	0	0	0	0	0	0	0	0	0	0	0	0	0	0	0	0	0	0	0	0	0
ADQVEEEGEDDKC1VTSELLK{1=56.8878}	1	No	2292.893	4	623	552	1	1	0	0	0	0	0	0	0	0	0	0	0	0	0	0	0	0	1	1	0	0	0	0	0	0	0	0	0	0	0	0	0	0	0	0	0	0	0	0	0	0	0
ADRDESSPYAAM1{1=15.8393}	1	No	1327.379	1	793	1137	3	2	0	0	0	0	0	0	0	0	1	1	0	0	0	0	0	0	1	0	0	1	0	0	0	0	1	0	0	0	0	1	1	0	0	0	0	0	0	0	0	0	0
ADRDESSPYAAMLAAQDVAQR	2	No	2264.049	2	793	1137	84	54	4	0	3	1	9	2	5	2	8	2	4	2	12	6	3	3	12	4	6	2	9	3	3	3	30	9	4	2	3	8	1	5	2	5	2	0	3	8	6	1	1
ADRDESSPYAAM1LAAQDVAQR{1=15.8393}	2	No	2279.888	3	793	1137	79	52	9	3	1	5	8	3	3	2	10	3	5	2	7	2	3	2	9	3	4	2	9	3	5	1	27	8	3	3	2	6	2	3	1	6	3	1	2	7	3	3	1
ADRDQYELLC1LDNTR{1=56.8878}	2	No	1880.735	1	794	4294	1	0	0	0	0	0	0	0	0	0	0	0	0	0	0	0	0	0	0	0	0	0	0	0	0	0	1	1	1	0	0	0	0	0	0	0	0	0	0	0	0	0	0
ADRETVAVKPTENNEEEFTSK	2	No	2393.135	1	795	9	2	2	0	0	0	0	1	0	1	0	0	0	0	0	0	0	0	0	1	0	1	0	0	0	0	0	0	0	0	0	0	0	0	0	0	0	0	0	0	0	0	0	0
ADRLAKEVPELTSR	2	Yes	1583.863	1	796	7056	2	1	0	0	0	0	0	0	0	0	0	0	0	0	0	0	0	0	0	0	0	0	1	0	0	1	1	0	0	0	0	0	0	0	0	0	0	0	0	1	1	0	0
ADRM1RGGRNK{1=15.8393}	2	No	1175.438	1	797	6910	1	1	0	0	0	0	0	0	0	0	0	0	0	0	0	0	0	0	1	1	0	0	0	0	0	0	0	0	0	0	0	0	0	0	0	0	0	0	0	0	0	0	0
ADRRDRGDRPER	2	Yes	1497.751	1	798	3095	3	3	0	0	0	0	2	0	2	0	1	0	0	1	0	0	0	0	0	0	0	0	0	0	0	0	0	0	0	0	0	0	0	0	0	0	0	0	0	0	0	0	0
ADSAVSQEQLR	2	No	1202.589	1	799	2091	17	13	2	1	0	1	2	0	1	1	2	1	1	0	3	1	1	1	1	0	1	0	3	0	2	1	4	3	1	1	1	1	1	0	0	0	0	0	0	0	0	0	0
ADSAYSSFSAASGGPEPR	2	No	1755.77	2	396	6518	2	0	0	0	0	0	0	0	0	0	0	0	0	0	0	0	0	0	0	0	0	0	0	0	0	0	2	0	0	0	0	0	0	0	0	1	0	0	1	1	1	0	0
ADSDNWVR	2	No	961.4254	1	800	1	1	0	0	0	0	0	0	0	0	0	0	0	0	0	0	0	0	0	0	0	0	0	0	0	0	0	1	0	0	0	0	0	0	0	0	1	1	0	0	0	0	0	0
ADSDSADSAC1TTVPSPPR{1=56.8878}	2	No	1832.651	1	801	93	1	0	0	0	0	0	0	0	0	0	0	0	0	0	0	0	0	0	0	0	0	0	0	0	0	0	1	0	0	0	0	1	0	1	0	0	0	0	0	0	0	0	0
ADSDVADDVPVAQETVQVIPGSK	2	No	2339.149	1	802	3079	1	0	0	0	0	0	0	0	0	0	0	0	0	0	0	0	0	0	0	0	0	0	0	0	0	0	1	0	0	0	0	0	0	0	0	0	0	0	0	1	1	0	0
ADSEQLAR	2	No	888.4301	1	803	68	5	2	0	0	0	0	0	0	0	0	2	0	2	0	0	0	0	0	0	0	0	0	0	0	0	0	3	1	1	0	0	0	0	0	0	2	0	2	0	0	0	0	0
ADSERQNQEYQR	2	No	1522.676	2	286	2	2	2	0	0	0	0	0	0	0	0	0	0	0	0	2	0	2	0	0	0	0	0	0	0	0	0	0	0	0	0	0	0	0	0	0	0	0	0	0	0	0	0	0
ADSGEGDFLAEGGGVR	1	No	1535.685	1	804	286	1	0	0	0	0	0	0	0	0	0	0	0	0	0	0	0	0	0	0	0	0	0	0	0	0	0	1	1	0	1	0	0	0	0	0	0	0	0	0	0	0	0	0
ADSGPTQPPLSLSPAPETK	2	No	1891.953	1	805	614	14	10	3	1	2	0	0	0	0	0	2	1	0	1	1	0	0	1	2	0	1	1	2	1	1	0	4	0	0	0	0	2	1	1	0	2	1	1	0	0	0	0	0
ADSLEVQQMK	2	No	1147.554	1	806	2253	1	1	0	0	0	0	0	0	0	0	0	0	0	0	0	0	0	0	1	0	1	0	0	0	0	0	0	0	0	0	0	0	0	0	0	0	0	0	0	0	0	0	0
ADSLLAVVK	2	No	914.5437	1	807	103	1	1	0	0	0	0	0	0	0	0	1	0	0	1	0	0	0	0	0	0	0	0	0	0	0	0	0	0	0	0	0	0	0	0	0	0	0	0	0	0	0	0	0
ADSLLEDITDIPK	2	No	1428.735	1	808	1096	23	18	0	0	0	0	4	1	2	1	1	1	0	0	1	1	0	0	7	2	3	2	5	1	1	3	5	0	0	0	0	2	0	1	1	1	0	0	1	2	0	0	2
ADSLVEGTSSR	2	No	1120.536	1	809	1101	12	9	2	1	1	0	2	0	0	2	2	1	0	1	1	0	0	1	1	0	0	1	1	0	0	1	3	0	0	0	0	0	0	0	0	2	2	0	0	1	0	0	1
ADSMSSESTWDAWNER	2	No	1870.743	1	810	139	1	0	0	0	0	0	0	0	0	0	0	0	0	0	0	0	0	0	0	0	0	0	0	0	0	0	1	0	0	0	0	1	0	0	1	0	0	0	0	0	0	0	0
ADSM1SSESTWDAWNER{1=15.8393}	2	No	1886.582	2	810	139	5	0	0	0	0	0	0	0	0	0	0	0	0	0	0	0	0	0	0	0	0	0	0	0	0	0	5	0	0	0	0	5	1	2	2	0	0	0	0	0	0	0	0
ADSNGNSMLSNQDAFR	2	No	1725.738	1	811	105	1	1	0	0	0	0	0	0	0	0	0	0	0	0	0	0	0	0	1	0	1	0	0	0	0	0	0	0	0	0	0	0	0	0	0	0	0	0	0	0	0	0	0
ADSPSIDYAELLQHFEK	2	No	1961.937	1	812	913	1	1	0	0	0	0	0	0	0	0	0	0	0	0	0	0	0	0	0	0	0	0	1	1	0	0	0	0	0	0	0	0	0	0	0	0	0	0	0	0	0	0	0
ADSPVLM1VYGLDQSK{1=15.8393}	1	No	1637.641	1	813	128	1	1	1	1	0	0	0	0	0	0	0	0	0	0	0	0	0	0	0	0	0	0	0	0	0	0	0	0	0	0	0	0	0	0	0	0	0	0	0	0	0	0	0
ADSSTTKKNQNSSKK	2	No	1622.822	1	814	511	1	0	0	0	0	0	0	0	0	0	0	0	0	0	0	0	0	0	0	0	0	0	0	0	0	0	1	0	0	0	0	0	0	0	0	0	0	0	0	1	1	0	0
ADSVDVEVR	2	No	988.4825	1	815	1	2	0	0	0	0	0	0	0	0	0	0	0	0	0	0	0	0	0	0	0	0	0	0	0	0	0	2	0	0	0	0	0	0	0	0	0	0	0	0	2	2	0	0
ADSWVEKEEPAPSN	2	No	1557.695	3	124	238	26	20	2	1	1	0	4	1	2	1	4	0	3	1	1	1	0	0	5	3	1	1	4	1	1	2	6	1	1	0	0	0	0	0	0	1	1	0	0	4	2	0	2
ADSYYEYLLK	2	No	1263.602	1	816	1	16	9	3	2	1	0	1	0	0	1	3	1	1	1	0	0	0	0	1	1	0	0	1	1	0	0	7	0	0	0	0	4	1	2	1	2	1	1	0	1	0	0	1
ADTAEKALNVIVDLLEK	2	No	1841.015	1	817	4290	1	1	0	0	0	0	1	1	0	0	0	0	0	0	0	0	0	0	0	0	0	0	0	0	0	0	0	0	0	0	0	0	0	0	0	0	0	0	0	0	0	0	0
ADTAPGQTLAPRGGSPR	2	No	1650.844	1	818	7384	1	0	0	0	0	0	0	0	0	0	0	0	0	0	0	0	0	0	0	0	0	0	0	0	0	0	1	0	0	0	0	0	0	0	0	0	0	0	0	1	0	0	1
ADTDGGLIFR	2	No	1063.53	1	819	2914	14	7	0	0	0	0	4	1	2	1	1	1	0	0	2	1	1	0	0	0	0	0	0	0	0	0	7	0	0	0	0	4	2	1	1	0	0	0	0	3	1	1	1
ADTEEEFLAFR	2	No	1326.609	2	453	43	5	3	1	1	0	0	0	0	0	0	1	1	0	0	1	0	0	1	0	0	0	0	0	0	0	0	2	0	0	0	0	1	1	0	0	0	0	0	0	1	0	0	1
ADTGLETSTR	2	No	1049.499	1	820	654	23	10	2	0	1	1	1	0	0	1	3	1	1	1	3	1	1	1	0	0	0	0	1	0	1	0	13	3	2	0	1	4	1	2	1	5	2	2	1	1	0	0	1
ADTLDPALLR	2	No	1083.592	1	821	10	9	6	2	2	0	0	1	1	0	0	1	1	0	0	0	0	0	0	1	1	0	0	1	1	0	0	3	1	1	0	0	1	1	0	0	1	1	0	0	0	0	0	0
ADTLGELDLER	2	No	1230.609	1	822	2392	20	12	3	1	1	1	0	0	0	0	1	0	0	1	4	2	1	1	3	1	1	1	1	0	0	1	8	4	2	1	1	1	1	0	0	1	0	1	0	2	1	0	1
ADTLQAIR	1	No	886.4872	1	823	7388	1	0	0	0	0	0	0	0	0	0	0	0	0	0	0	0	0	0	0	0	0	0	0	0	0	0	1	0	0	0	0	1	0	1	0	0	0	0	0	0	0	0	0
ADTLRIIR	2	No	956.5767	1	824	3692	1	1	1	0	0	1	0	0	0	0	0	0	0	0	0	0	0	0	0	0	0	0	0	0	0	0	0	0	0	0	0	0	0	0	0	0	0	0	0	0	0	0	0
ADTLTDEINFLR	2	No	1406.704	1	825	1	25	12	1	1	0	0	3	1	1	1	2	0	1	1	3	2	0	1	2	1	1	0	1	0	0	1	13	0	0	0	0	8	3	3	2	2	1	0	1	3	1	1	1
ADTLTLEER	2	No	1046.524	1	826	35	31	16	6	2	1	3	1	0	0	1	3	0	2	1	2	0	1	1	2	0	1	1	2	0	1	1	15	5	3	1	1	3	1	1	1	4	0	3	1	3	1	1	1
ADTLTPEEC1QQFK{1=56.8878}	2	No	1565.57	1	827	35	44	29	4	2	2	0	6	2	2	2	5	1	2	2	3	2	0	1	6	3	2	1	5	2	1	2	15	4	1	0	3	4	2	1	1	4	2	1	1	3	2	0	1
ADTNQLADK	2	No	974.4669	1	828	1220	3	1	0	0	0	0	0	0	0	0	1	0	1	0	0	0	0	0	0	0	0	0	0	0	0	0	2	0	0	0	0	1	1	0	0	1	1	0	0	0	0	0	0
ADTPSLGEGPEK	2	No	1199.567	2	111	1178	28	17	1	0	1	0	3	0	2	1	4	1	2	1	4	2	1	1	4	1	2	1	1	1	0	0	11	5	2	2	1	3	1	1	1	3	1	1	1	0	0	0	0
ADTQTYQPYNK	2	No	1327.604	1	829	3155	2	1	0	0	0	0	1	0	1	0	0	0	0	0	0	0	0	0	0	0	0	0	0	0	0	0	1	0	0	0	0	1	0	1	0	0	0	0	0	0	0	0	0
ADTQTYQPYNKDWIK	2	No	1869.89	2	829	3155	1	0	0	0	0	0	0	0	0	0	0	0	0	0	0	0	0	0	0	0	0	0	0	0	0	0	1	1	0	1	0	0	0	0	0	0	0	0	0	0	0	0	0
ADTRTIVRLR	2	No	1199.71	1	830	7391	1	0	0	0	0	0	0	0	0	0	0	0	0	0	0	0	0	0	0	0	0	0	0	0	0	0	1	0	0	0	0	1	0	0	1	0	0	0	0	0	0	0	0
ADTSAELMC1AEAILDISK{1=56.8878}	2	No	1936.779	1	831	7389	1	1	0	0	0	0	0	0	0	0	1	1	0	0	0	0	0	0	0	0	0	0	0	0	0	0	0	0	0	0	0	0	0	0	0	0	0	0	0	0	0	0	0
ADTSQEIC1SPR{1=56.8878}	2	No	1262.423	1	832	319	30	18	4	2	1	1	2	0	1	1	4	1	1	2	4	2	1	1	2	0	1	1	2	0	1	1	12	3	2	0	1	2	1	1	0	4	2	1	1	3	0	0	3
ADTSSQGALVFLSK	2	No	1422.735	1	833	1476	1	1	0	0	0	0	0	0	0	0	1	1	0	0	0	0	0	0	0	0	0	0	0	0	0	0	0	0	0	0	0	0	0	0	0	0	0	0	0	0	0	0	0
ADTTSTVTPVPGQEK	2	No	1529.757	1	834	399	8	3	0	0	0	0	1	0	1	0	0	0	0	0	0	0	0	0	1	0	0	1	1	0	1	0	5	1	1	0	0	3	1	1	1	0	0	0	0	1	0	0	1
ADTVGLAC1EAINR{1=56.8878}	2	No	1388.538	1	835	427	3	1	0	0	0	0	0	0	0	0	1	1	0	0	0	0	0	0	0	0	0	0	0	0	0	0	2	0	0	0	0	1	0	0	1	0	0	0	0	1	1	0	0
ADVDAIHEYLLLK	2	No	1498.803	3	505	762	6	2	0	0	0	0	2	1	1	0	0	0	0	0	0	0	0	0	0	0	0	0	0	0	0	0	4	0	0	0	0	2	1	1	0	1	1	0	0	1	0	0	1
ADVDISGPK	2	No	900.4553	4	699	3	21	16	3	0	1	2	2	1	1	0	4	0	4	0	3	0	3	0	2	0	2	0	2	0	2	0	5	2	1	1	0	2	0	1	1	0	0	0	0	1	0	0	1
ADVDMVDK	2	No	891.4008	1	836	156	1	1	0	0	0	0	0	0	0	0	1	0	1	0	0	0	0	0	0	0	0	0	0	0	0	0	0	0	0	0	0	0	0	0	0	0	0	0	0	0	0	0	0
ADVDM1VDK{1=15.8393}	2	No	907.2401	2	836	156	1	1	0	0	0	0	1	0	0	1	0	0	0	0	0	0	0	0	0	0	0	0	0	0	0	0	0	0	0	0	0	0	0	0	0	0	0	0	0	0	0	0	0
ADVDVQPYAFTTK	2	No	1453.709	2	459	1	45	28	3	1	1	1	5	2	2	1	6	2	3	1	5	2	2	1	4	1	2	1	5	2	2	1	17	6	2	2	2	4	1	2	1	4	1	2	1	3	1	1	1
ADVDVSGPK	2	No	886.4396	5	699	3	87	56	6	0	3	3	6	0	4	2	19	4	6	9	7	0	3	4	5	0	3	2	13	6	3	4	31	6	0	0	6	10	4	4	2	10	2	6	2	5	0	2	3
ADVDVSGPKM1DAEVPDVNIEGPDAK{1=15.8393}	2	No	2583.045	6	699	3	1	0	0	0	0	0	0	0	0	0	0	0	0	0	0	0	0	0	0	0	0	0	0	0	0	0	1	0	0	0	0	0	0	0	0	0	0	0	0	1	0	1	0
ADVEASPGNPPDR	2	No	1323.605	1	837	6290	9	3	1	0	1	0	0	0	0	0	2	1	1	0	0	0	0	0	0	0	0	0	0	0	0	0	6	1	1	0	0	3	1	1	1	2	0	1	1	0	0	0	0
ADVEEEFLAFR	2	No	1324.63	3	453	43	16	11	3	2	1	0	2	1	0	1	3	1	1	1	1	0	0	1	0	0	0	0	2	1	1	0	5	1	0	0	1	1	1	0	0	1	0	0	1	2	1	1	0
ADVEEEFLALR	2	No	1290.646	4	453	43	23	17	4	2	2	0	2	2	0	0	4	1	2	1	4	1	2	1	1	0	1	0	2	0	2	0	6	2	1	1	0	1	1	0	0	0	0	0	0	3	0	2	1
ADVEEESLALR	2	No	1230.609	5	453	43	4	3	2	1	0	1	0	0	0	0	1	0	1	0	0	0	0	0	0	0	0	0	0	0	0	0	1	0	0	0	0	0	0	0	0	0	0	0	0	1	0	1	0
ADVEGELLAC1R{1=56.8878}	2	No	1231.453	6	453	43	4	2	1	1	0	0	0	0	0	0	1	1	0	0	0	0	0	0	0	0	0	0	0	0	0	0	2	0	0	0	0	1	1	0	0	1	1	0	0	0	0	0	0
ADVGDALETALEQLNR	2	No	1713.853	1	838	5648	1	1	0	0	0	0	0	0	0	0	0	0	0	0	0	0	0	0	0	0	0	0	1	0	0	1	0	0	0	0	0	0	0	0	0	0	0	0	0	0	0	0	0
ADVGFAMGIAGTDVAK	2	No	1521.75	1	839	168	2	2	0	0	0	0	1	0	1	0	0	0	0	0	1	1	0	0	0	0	0	0	0	0	0	0	0	0	0	0	0	0	0	0	0	0	0	0	0	0	0	0	0
ADVGFAM1GIAGTDVAK{1=15.8393}	2	No	1537.589	2	839	168	7	4	1	1	0	0	1	1	0	0	1	1	0	0	1	0	1	0	0	0	0	0	0	0	0	0	3	1	1	0	0	1	0	1	0	1	1	0	0	0	0	0	0
ADVIITSGGVSMGEK	2	No	1462.734	1	840	2413	7	6	0	0	0	0	1	0	1	0	1	1	0	0	0	0	0	0	1	1	0	0	3	1	0	2	1	0	0	0	0	1	0	0	1	0	0	0	0	0	0	0	0
ADVIITSGGVSM1GEK{1=15.8393}	2	No	1478.573	2	840	2413	1	1	0	0	0	0	0	0	0	0	1	0	1	0	0	0	0	0	0	0	0	0	0	0	0	0	0	0	0	0	0	0	0	0	0	0	0	0	0	0	0	0	0
ADVIQATGDAIC1IFR{1=56.8878}	2	No	1648.691	1	841	508	95	62	7	3	3	1	11	2	5	4	12	2	8	2	13	3	7	3	6	3	3	0	13	3	6	4	33	8	2	3	3	10	2	4	4	4	0	2	2	11	3	6	2
ADVIVLAGTVC1DFR{1=56.8878}	2	No	1534.648	1	842	3017	4	2	0	0	0	0	0	0	0	0	0	0	0	0	1	1	0	0	1	1	0	0	0	0	0	0	2	1	1	0	0	1	1	0	0	0	0	0	0	0	0	0	0
ADVLFIAPR	2	No	1000.571	1	843	3982	1	0	0	0	0	0	0	0	0	0	0	0	0	0	0	0	0	0	0	0	0	0	0	0	0	0	1	1	0	0	1	0	0	0	0	0	0	0	0	0	0	0	0
ADVLSEEAILK	2	No	1186.645	1	844	1	26	16	3	2	1	0	3	1	1	1	2	1	0	1	1	1	0	0	4	2	1	1	3	1	1	1	10	3	2	0	1	3	2	0	1	3	2	0	1	1	1	0	0
ADVLSGENAYMC1AK{1=56.8878}	2	No	1527.536	1	845	2520	2	2	0	0	0	0	1	0	0	1	1	1	0	0	0	0	0	0	0	0	0	0	0	0	0	0	0	0	0	0	0	0	0	0	0	0	0	0	0	0	0	0	0
ADVLSSFLDEK	2	No	1222.608	1	846	2843	20	13	3	2	1	0	3	1	1	1	2	1	0	1	2	1	1	0	1	0	1	0	2	0	2	0	7	2	0	1	1	2	1	1	0	3	3	0	0	0	0	0	0
ADVLTTGAGNPVGDK	2	No	1413.71	1	847	739	42	27	4	3	1	0	4	0	2	2	5	2	1	2	5	3	0	2	6	2	2	2	3	2	0	1	15	2	1	0	1	4	1	2	1	7	2	3	2	2	2	0	0
ADVQSIIGLQR	2	No	1198.667	3	54	1	11	9	2	1	1	0	1	0	0	1	2	1	0	1	1	1	0	0	1	1	0	0	2	1	0	1	2	0	0	0	0	0	0	0	0	0	0	0	0	2	1	0	1
ADVQTDAGC1LSEPVASALIPVK{1=56.8878}	2	No	2240.003	2	278	54	3	2	0	0	0	0	0	0	0	0	0	0	0	0	0	0	0	0	2	2	0	0	0	0	0	0	1	0	0	0	0	0	0	0	0	1	0	0	1	0	0	0	0
ADVSSTGQGVIDK	2	No	1275.631	1	848	2003	1	0	0	0	0	0	0	0	0	0	0	0	0	0	0	0	0	0	0	0	0	0	0	0	0	0	1	0	0	0	0	1	0	0	1	0	0	0	0	0	0	0	0
ADVTFEAPK	2	Yes	976.4866	1	849	7365	1	1	0	0	0	0	0	0	0	0	0	0	0	0	0	0	0	0	0	0	0	0	1	0	0	1	0	0	0	0	0	0	0	0	0	0	0	0	0	0	0	0	0
ADVVDSETVVR	2	No	1188.599	1	850	369	22	13	4	1	1	2	0	0	0	0	3	1	1	1	3	1	1	1	1	0	1	0	2	1	0	1	9	3	0	2	1	0	0	0	0	5	1	2	2	1	1	0	0
ADVVELLLSHADC1DR{1=56.8878}	2	No	1711.686	1	851	4008	1	1	0	0	0	0	1	0	1	0	0	0	0	0	0	0	0	0	0	0	0	0	0	0	0	0	0	0	0	0	0	0	0	0	0	0	0	0	0	0	0	0	0
ADVVESWIGEK	2	No	1231.609	2	308	7	48	28	7	2	4	1	4	0	2	2	3	0	1	2	4	2	1	1	8	3	3	2	2	1	1	0	20	6	2	2	2	6	2	2	2	3	2	0	1	5	2	1	2
ADVVESWIGEKENSLK	2	No	1802.905	3	308	7	6	4	0	0	0	0	0	0	0	0	2	0	2	0	0	0	0	0	1	0	1	0	1	0	1	0	2	1	0	1	0	1	0	1	0	0	0	0	0	0	0	0	0
ADVVPQQADPEFPR	2	No	1567.763	1	852	1411	1	1	0	0	0	0	0	0	0	0	1	1	0	0	0	0	0	0	0	0	0	0	0	0	0	0	0	0	0	0	0	0	0	0	0	0	0	0	0	0	0	0	0
ADVVVSGPK	2	No	870.4811	7	699	3	3	1	0	0	0	0	0	0	0	0	0	0	0	0	0	0	0	0	0	0	0	0	1	0	0	1	2	1	1	0	0	0	0	0	0	0	0	0	0	1	0	0	1
ADYDTLSLR	2	No	1052.514	1	853	866	36	20	4	1	2	1	5	2	2	1	3	1	1	1	4	1	2	1	4	1	2	1	0	0	0	0	16	4	2	1	1	4	1	2	1	4	2	1	1	4	1	2	1
ADYEIASK	2	No	895.4287	1	854	333	67	44	7	3	1	3	5	0	3	2	8	3	4	1	9	4	4	1	6	0	5	1	9	3	3	3	23	6	0	4	2	5	4	0	1	7	2	4	1	5	0	2	3
ADYNLTR	2	No	851.4138	2	659	78	1	1	0	0	0	0	0	0	0	0	0	0	0	0	0	0	0	0	1	0	0	1	0	0	0	0	0	0	0	0	0	0	0	0	0	0	0	0	0	0	0	0	0
AEAAALTETAK	2	No	1074.556	1	855	1522	17	8	2	0	1	1	1	0	1	0	3	1	1	1	1	1	0	0	0	0	0	0	1	0	1	0	9	3	1	1	1	1	0	1	0	4	1	2	1	1	0	0	1
AEAAASALADADADLEER	2	No	1787.817	1	856	1	47	29	1	0	1	0	4	1	2	1	8	2	4	2	5	2	1	2	5	2	2	1	6	2	2	2	18	8	3	4	1	4	0	4	0	1	0	0	1	5	3	1	1
AEAAASALADADADLEERLKNLRRD	2	No	2683.353	2	856	1	6	3	0	0	0	0	0	0	0	0	2	0	2	0	1	0	0	1	0	0	0	0	0	0	0	0	3	1	0	0	1	1	0	1	0	1	0	0	1	0	0	0	0
AEAAEKGDVGLVAENSR	2	No	1714.849	1	857	418	6	3	1	0	0	1	0	0	0	0	1	0	0	1	0	0	0	0	0	0	0	0	1	0	1	0	3	1	0	1	0	0	0	0	0	1	0	0	1	1	0	1	0
AEAAELGLR	2	No	928.4978	1	858	1	1	0	0	0	0	0	0	0	0	0	0	0	0	0	0	0	0	0	0	0	0	0	0	0	0	0	1	0	0	0	0	0	0	0	0	0	0	0	0	1	0	0	1
AEAAEQAALAANQESNIAR	2	No	1926.94	1	859	3119	1	0	0	0	0	0	0	0	0	0	0	0	0	0	0	0	0	0	0	0	0	0	0	0	0	0	1	1	1	0	0	0	0	0	0	0	0	0	0	0	0	0	0
AEAALEEESR	2	No	1103.51	1	860	294	2	2	0	0	0	0	0	0	0	0	1	0	1	0	1	0	1	0	0	0	0	0	0	0	0	0	0	0	0	0	0	0	0	0	0	0	0	0	0	0	0	0	0
AEAALESPR	1	No	942.4771	1	861	941	2	0	0	0	0	0	0	0	0	0	0	0	0	0	0	0	0	0	0	0	0	0	0	0	0	0	2	0	0	0	0	0	0	0	0	2	1	0	1	0	0	0	0
AEAATEAC1QLPTSSGDAGR{1=56.8878}	2	No	1890.704	1	862	2664	1	1	0	0	0	0	0	0	0	0	1	0	1	0	0	0	0	0	0	0	0	0	0	0	0	0	0	0	0	0	0	0	0	0	0	0	0	0	0	0	0	0	0
AEAATGFLEQLK	2	No	1276.666	1	863	1781	3	1	1	0	1	0	0	0	0	0	0	0	0	0	0	0	0	0	0	0	0	0	0	0	0	0	2	0	0	0	0	1	1	0	0	1	1	0	0	0	0	0	0
AEAAVESAVAGPQGR	2	No	1411.706	2	355	6412	3	1	0	0	0	0	0	0	0	0	1	1	0	0	0	0	0	0	0	0	0	0	0	0	0	0	2	0	0	0	0	1	1	0	0	0	0	0	0	1	1	0	0
AEAAVVAVAEK	2	No	1056.582	1	864	3278	5	4	1	0	1	0	0	0	0	0	0	0	0	0	0	0	0	0	2	1	1	0	1	1	0	0	1	0	0	0	0	0	0	0	0	0	0	0	0	1	0	0	1
AEAC1FVNC2VER{1=56.8878,2=56.8878}	2	No	1353.314	1	865	3920	14	12	2	1	0	1	1	1	0	0	2	1	1	0	3	1	1	1	1	1	0	0	3	1	2	0	2	0	0	0	0	0	0	0	0	1	1	0	0	1	0	1	0
AEADC1EKLER{1=56.8878}	2	No	1219.417	1	866	72	1	0	0	0	0	0	0	0	0	0	0	0	0	0	0	0	0	0	0	0	0	0	0	0	0	0	1	0	0	0	0	1	0	1	0	0	0	0	0	0	0	0	0
AEADEIFQELEK	2	No	1420.672	1	867	2589	8	7	0	0	0	0	3	1	0	2	1	0	1	0	1	1	0	0	1	1	0	0	1	0	0	1	1	0	0	0	0	0	0	0	0	1	1	0	0	0	0	0	0
AEADPQAIPK	2	No	1038.535	1	868	2195	3	1	0	0	0	0	0	0	0	0	0	0	0	0	0	0	0	0	0	0	0	0	1	0	1	0	2	0	0	0	0	1	0	0	1	1	0	1	0	0	0	0	0
AEADSAGAR	2	No	846.3832	1	869	7453	1	1	0	0	0	0	0	0	0	0	0	0	0	0	0	0	0	0	1	0	1	0	0	0	0	0	0	0	0	0	0	0	0	0	0	0	0	0	0	0	0	0	0
AEADSAGARVAELGER	2	No	1600.781	2	869	7453	1	1	0	0	0	0	0	0	0	0	0	0	0	0	0	0	0	0	1	1	0	0	0	0	0	0	0	0	0	0	0	0	0	0	0	0	0	0	0	0	0	0	0
AEADVASLNR	2	No	1044.52	1	870	1	1	1	0	0	0	0	1	0	0	1	0	0	0	0	0	0	0	0	0	0	0	0	0	0	0	0	0	0	0	0	0	0	0	0	0	0	0	0	0	0	0	0	0
AEAEAASEVWC1R{1=56.8878}	2	No	1377.465	1	871	6549	5	1	0	0	0	0	0	0	0	0	0	0	0	0	0	0	0	0	0	0	0	0	1	0	0	1	4	2	2	0	0	2	1	0	1	0	0	0	0	0	0	0	0
AEAEAGSPR	2	No	886.4145	1	872	1	4	4	1	1	0	0	1	1	0	0	0	0	0	0	0	0	0	0	2	0	0	2	0	0	0	0	0	0	0	0	0	0	0	0	0	0	0	0	0	0	0	0	0
AEAEAGSPRPDPR	2	No	1351.648	2	872	1	2	1	0	0	0	0	0	0	0	0	0	0	0	0	0	0	0	0	1	0	0	1	0	0	0	0	1	0	0	0	0	0	0	0	0	1	0	0	1	0	0	0	0
AEAEALYQTK	2	No	1122.556	1	873	1	3	3	0	0	0	0	0	0	0	0	0	0	0	0	3	1	1	1	0	0	0	0	0	0	0	0	0	0	0	0	0	0	0	0	0	0	0	0	0	0	0	0	0
AEAEAQAEELSFPR	2	No	1546.726	4	485	708	20	10	1	0	0	1	1	0	1	0	2	0	2	0	0	0	0	0	5	2	2	1	1	0	1	0	10	2	1	1	0	3	1	1	1	5	2	2	1	0	0	0	0
AEAEAWYQTK	2	No	1195.551	1	874	1	8	8	0	0	0	0	8	4	3	1	0	0	0	0	0	0	0	0	0	0	0	0	0	0	0	0	0	0	0	0	0	0	0	0	0	0	0	0	0	0	0	0	0
AEAEEHLKLAGM1ADGLFLLR{1=15.8393}	2	No	2198.98	1	875	7452	1	1	0	0	0	0	0	0	0	0	0	0	0	0	0	0	0	0	0	0	0	0	1	1	0	0	0	0	0	0	0	0	0	0	0	0	0	0	0	0	0	0	0
AEAEGSPAAEPSPFLGK	2	No	1656.8	1	876	3034	3	2	0	0	0	0	0	0	0	0	1	0	0	1	1	0	1	0	0	0	0	0	0	0	0	0	1	0	0	0	0	0	0	0	0	0	0	0	0	1	0	1	0
AEAELC1AEAEETR{1=56.8878}	2	No	1477.502	1	877	1	38	18	2	0	1	1	0	0	0	0	4	1	1	2	5	1	2	2	5	2	1	2	2	1	1	0	20	5	3	1	1	4	1	1	2	10	2	4	4	1	0	0	1
AEAELGTFPR	2	No	1089.546	1	878	3338	12	7	2	1	0	1	2	1	0	1	1	0	1	0	0	0	0	0	2	1	0	1	0	0	0	0	5	1	1	0	0	3	1	1	1	0	0	0	0	1	0	0	1
AEAELLQQQK	2	No	1156.609	5	144	1	15	8	1	0	1	0	2	0	1	1	2	0	1	1	2	1	1	0	1	0	1	0	0	0	0	0	7	0	0	0	0	2	1	1	0	2	1	1	0	3	0	1	2
AEAELLQQQKELAQEQAR	2	No	2082.071	6	144	1	4	1	1	0	0	1	0	0	0	0	0	0	0	0	0	0	0	0	0	0	0	0	0	0	0	0	3	0	0	0	0	0	0	0	0	0	0	0	0	3	0	3	0
AEAENTSEVSTVLK	2	No	1476.731	1	879	2171	5	5	1	1	0	0	1	0	1	0	0	0	0	0	0	0	0	0	2	2	0	0	1	0	0	1	0	0	0	0	0	0	0	0	0	0	0	0	0	0	0	0	0
AEAEPGADPPR	2	No	1108.515	1	880	3927	1	0	0	0	0	0	0	0	0	0	0	0	0	0	0	0	0	0	0	0	0	0	0	0	0	0	1	0	0	0	0	0	0	0	0	1	1	0	0	0	0	0	0
AEAEQEKDQLR	2	No	1315.637	2	738	1397	3	2	0	0	0	0	0	0	0	0	0	0	0	0	1	1	0	0	1	1	0	0	0	0	0	0	1	1	1	0	0	0	0	0	0	0	0	0	0	0	0	0	0
AEAERPEEQAEASGLK	2	No	1713.817	1	881	62	11	10	0	0	0	0	7	1	3	3	2	2	0	0	0	0	0	0	0	0	0	0	1	1	0	0	1	0	0	0	0	0	0	0	0	0	0	0	0	1	0	0	1
AEAERPEEQAEASGLKK	2	No	1841.912	2	881	62	4	4	0	0	0	0	4	0	2	2	0	0	0	0	0	0	0	0	0	0	0	0	0	0	0	0	0	0	0	0	0	0	0	0	0	0	0	0	0	0	0	0	0
AEAESDALPDDTVIESEALPSDIAAEAR	2	No	2884.346	1	882	881	4	2	0	0	0	0	1	0	0	1	0	0	0	0	1	0	0	1	0	0	0	0	0	0	0	0	2	0	0	0	0	0	0	0	0	0	0	0	0	2	2	0	0
AEAESLYQSK	2	No	1124.535	1	883	1	26	16	2	0	1	1	3	0	2	1	3	1	1	1	3	1	1	1	3	0	1	2	2	0	1	1	10	3	1	1	1	2	1	0	1	3	1	1	1	2	0	0	2
AEAESMYQIK	1	No	1168.543	1	884	1	269	143	33	2	4	27	25	4	17	4	17	7	2	8	49	2	46	1	14	7	3	4	5	2	2	1	126	19	9	5	5	42	11	27	4	36	26	6	4	29	18	9	2
AEAESM1YQIK{1=15.8393}	1	No	1184.382	2	884	1	137	64	8	1	0	7	19	12	5	2	12	10	0	2	17	0	16	1	8	5	0	3	0	0	0	0	73	11	3	4	4	20	10	8	2	13	6	6	1	29	17	8	4
AEAESMYQIKYEELQSLAGK	2	No	2287.104	1	885	1	9	4	0	0	0	0	0	0	0	0	0	0	0	0	3	0	2	1	1	0	1	0	0	0	0	0	5	1	0	0	1	0	0	0	0	1	0	0	1	3	1	1	1
AEAESM1YQIKYEELQSLAGK{1=15.8393}	2	No	2302.943	2	885	1	21	12	5	1	0	4	0	0	0	0	1	0	1	0	5	0	5	0	1	0	1	0	0	0	0	0	9	3	0	3	0	1	0	1	0	0	0	0	0	5	0	5	0
AEAESTYQIK	2	No	1138.551	1	886	1	1	0	0	0	0	0	0	0	0	0	0	0	0	0	0	0	0	0	0	0	0	0	0	0	0	0	1	0	0	0	0	0	0	0	0	1	0	1	0	0	0	0	0
AEAESWYQTK	2	No	1211.546	1	887	1	6	2	0	0	0	0	0	0	0	0	0	0	0	0	2	2	0	0	0	0	0	0	0	0	0	0	4	0	0	0	0	4	1	2	1	0	0	0	0	0	0	0	0
AEAETLPSLSITK	2	No	1358.729	1	888	389	14	11	3	2	1	0	3	1	1	1	0	0	0	0	0	0	0	0	5	2	2	1	0	0	0	0	3	0	0	0	0	0	0	0	0	3	1	1	1	0	0	0	0
AEAETLVSR	2	No	974.5033	1	889	2718	23	13	1	0	1	0	1	0	1	0	3	1	1	1	2	1	0	1	4	1	2	1	2	0	1	1	10	4	2	1	1	3	1	0	2	2	1	1	0	1	0	0	1
AEAFDDVVGETVGK	1	No	1435.683	1	890	38	19	11	1	0	1	0	3	1	1	1	3	1	1	1	1	0	0	1	2	1	1	0	1	1	0	0	8	2	1	1	0	1	1	0	0	3	2	0	1	2	1	0	1
AEAFVNTWSSM1GQETVEK{1=15.8393}	2	No	2028.754	1	891	4034	1	1	0	0	0	0	1	1	0	0	0	0	0	0	0	0	0	0	0	0	0	0	0	0	0	0	0	0	0	0	0	0	0	0	0	0	0	0	0	0	0	0	0
AEAGAEAEAEEENTNPSSSGSAHSVAK	2	No	2629.138	1	892	7455	1	1	0	0	0	0	0	0	0	0	0	0	0	0	0	0	0	0	0	0	0	0	1	1	0	0	0	0	0	0	0	0	0	0	0	0	0	0	0	0	0	0	0
AEAGAGSATEFQFR	2	No	1440.663	1	893	2332	126	80	16	5	3	8	12	4	4	4	15	4	5	6	11	4	4	3	11	5	4	2	15	7	3	5	46	14	5	5	4	14	4	5	5	8	3	2	3	10	5	2	3
AEAGDAVVAK	2	No	929.4818	1	894	4832	7	4	0	0	0	0	0	0	0	0	1	1	0	0	2	2	0	0	1	0	0	1	0	0	0	0	3	1	1	0	0	1	1	0	0	0	0	0	0	1	0	0	1
AEAGDNLGALVR	2	No	1184.615	2	600	345	115	71	12	2	5	5	14	4	6	4	7	1	3	3	13	5	4	4	9	3	3	3	16	6	6	4	44	8	4	3	1	9	1	5	3	12	4	4	4	15	6	4	5
AEAGEAGQATAEAEC1HR{1=56.8878}	2	No	1756.61	1	895	1230	8	6	1	0	1	0	1	0	0	1	0	0	0	0	0	0	0	0	3	1	2	0	1	0	0	1	2	1	0	0	1	0	0	0	0	1	0	1	0	0	0	0	0
AEAGEQPGTAER	2	No	1214.553	1	896	3	14	8	2	0	0	2	0	0	0	0	2	0	2	0	4	2	2	0	0	0	0	0	0	0	0	0	6	3	3	0	0	0	0	0	0	3	0	3	0	0	0	0	0
AEAGGSLEPR	1	No	985.4828	1	897	7447	1	1	0	0	0	0	0	0	0	0	0	0	0	0	0	0	0	0	1	1	0	0	0	0	0	0	0	0	0	0	0	0	0	0	0	0	0	0	0	0	0	0	0
AEAGLQDGISGPATAR	2	No	1512.753	1	898	4351	1	1	0	0	0	0	0	0	0	0	0	0	0	0	1	0	0	1	0	0	0	0	0	0	0	0	0	0	0	0	0	0	0	0	0	0	0	0	0	0	0	0	0
AEAGPEGVAPAPEGEK	2	No	1507.715	3	350	88	48	27	2	0	1	1	6	0	4	2	6	2	3	1	6	3	2	1	3	2	0	1	4	1	2	1	21	7	3	3	1	7	2	3	2	4	1	2	1	3	0	1	2
AEAGPEGVAPAPEGEKK	2	No	1635.81	4	350	88	17	11	3	0	2	1	2	0	2	0	3	0	1	2	2	0	1	1	1	0	1	0	0	0	0	0	6	3	0	2	1	1	1	0	0	1	0	1	0	1	0	1	0
AEAGPVEQQLLQETEK	2	No	1768.884	1	899	57	2	2	0	0	0	0	0	0	0	0	1	1	0	0	0	0	0	0	0	0	0	0	1	1	0	0	0	0	0	0	0	0	0	0	0	0	0	0	0	0	0	0	0
AEAGSETLGR	2	No	989.4778	2	763	59	8	6	1	0	1	0	2	0	1	1	2	1	0	1	0	0	0	0	0	0	0	0	1	0	0	1	2	1	0	0	1	0	0	0	0	1	1	0	0	0	0	0	0
AEAGSKIKHPYK	2	Yes	1327.725	1	900	7472	1	1	0	0	0	0	0	0	0	0	0	0	0	0	1	1	0	0	0	0	0	0	0	0	0	0	0	0	0	0	0	0	0	0	0	0	0	0	0	0	0	0	0
AEAGSQTAAGAMER	2	No	1348.604	1	901	661	3	2	1	0	1	0	0	0	0	0	1	1	0	0	0	0	0	0	0	0	0	0	0	0	0	0	1	0	0	0	0	1	1	0	0	0	0	0	0	0	0	0	0
AEAGSQTAAGAM1ER{1=15.8393}	2	No	1364.443	2	901	661	2	1	0	0	0	0	0	0	0	0	0	0	0	0	0	0	0	0	0	0	0	0	1	0	0	1	1	0	0	0	0	1	1	0	0	0	0	0	0	0	0	0	0
AEAGVPAEFSIWTR	2	No	1532.762	1	902	5	60	39	7	3	2	2	6	2	2	2	7	1	5	1	8	3	3	2	5	2	2	1	6	2	2	2	21	9	4	2	3	2	0	1	1	3	1	1	1	7	3	2	2
AEAKGKMIKMIPTK	2	Yes	1544.878	1	903	4175	1	1	0	0	0	0	0	0	0	0	0	0	0	0	0	0	0	0	1	1	0	0	0	0	0	0	0	0	0	0	0	0	0	0	0	0	0	0	0	0	0	0	0
AEAKMAVLSAPGLR	2	No	1412.781	1	904	2341	1	1	0	0	0	0	0	0	0	0	0	0	0	0	0	0	0	0	0	0	0	0	1	0	1	0	0	0	0	0	0	0	0	0	0	0	0	0	0	0	0	0	0
AEAKPPGPAEKK	2	Yes	1221.672	1	905	4598	1	1	0	0	0	0	0	0	0	0	0	0	0	0	0	0	0	0	0	0	0	0	1	0	0	1	0	0	0	0	0	0	0	0	0	0	0	0	0	0	0	0	0
AEALASLKPR	2	Yes	1054.614	1	906	7471	1	1	0	0	0	0	0	0	0	0	0	0	0	0	1	1	0	0	0	0	0	0	0	0	0	0	0	0	0	0	0	0	0	0	0	0	0	0	0	0	0	0	0
AEALEDLVGFK	2	No	1190.618	7	453	43	38	24	6	2	2	2	3	2	0	1	5	3	1	1	4	2	2	0	1	0	1	0	5	1	3	1	14	3	1	2	0	3	1	1	1	4	1	2	1	4	1	3	0
AEALETLQIIR	2	No	1255.714	1	907	6286	11	8	3	1	1	1	1	1	0	0	4	1	2	1	0	0	0	0	0	0	0	0	0	0	0	0	3	1	0	1	0	2	1	1	0	0	0	0	0	0	0	0	0
AEALGQQSPLR	2	Yes	1168.62	1	908	1970	2	1	0	0	0	0	0	0	0	0	1	1	0	0	0	0	0	0	0	0	0	0	0	0	0	0	1	0	0	0	0	1	0	1	0	0	0	0	0	0	0	0	0
AEALLSHAPR	2	No	1063.577	1	909	2	1	1	0	0	0	0	0	0	0	0	0	0	0	0	0	0	0	0	1	0	0	1	0	0	0	0	0	0	0	0	0	0	0	0	0	0	0	0	0	0	0	0	0
AEALMMPLVDQLENR	2	No	1728.854	1	910	1	1	1	0	0	0	0	0	0	0	0	1	0	1	0	0	0	0	0	0	0	0	0	0	0	0	0	0	0	0	0	0	0	0	0	0	0	0	0	0	0	0	0	0
AEALM1MPLVDQLENR{1=15.8393}	2	No	1744.693	2	910	1	1	1	1	0	1	0	0	0	0	0	0	0	0	0	0	0	0	0	0	0	0	0	0	0	0	0	0	0	0	0	0	0	0	0	0	0	0	0	0	0	0	0	0
AEALMM1PLVDQLENR{1=15.8393}	2	No	1744.693	3	910	1	1	0	0	0	0	0	0	0	0	0	0	0	0	0	0	0	0	0	0	0	0	0	0	0	0	0	1	0	0	0	0	0	0	0	0	1	0	0	1	0	0	0	0
AEALM1M2PLVDQLENR{1=15.8393,2=15.8393}	2	No	1760.533	4	910	1	2	1	0	0	0	0	1	1	0	0	0	0	0	0	0	0	0	0	0	0	0	0	0	0	0	0	1	0	0	0	0	0	0	0	0	0	0	0	0	1	0	1	0
AEALQSIATDPGLYQM1LPR{1=15.8393}	2	No	2088.895	1	911	1372	1	1	0	0	0	0	0	0	0	0	1	0	0	1	0	0	0	0	0	0	0	0	0	0	0	0	0	0	0	0	0	0	0	0	0	0	0	0	0	0	0	0	0
AEAMEILLSR	2	No	1131.596	1	912	1697	19	13	2	0	2	0	3	1	1	1	3	1	1	1	2	1	0	1	1	0	1	0	2	0	1	1	6	4	2	1	1	1	1	0	0	1	0	0	1	0	0	0	0
AEAM1PSLR{1=15.8393}	2	No	889.2772	1	913	6315	10	6	0	0	0	0	0	0	0	0	1	1	0	0	3	1	2	0	2	0	1	1	0	0	0	0	4	1	0	1	0	2	0	0	2	1	1	0	0	0	0	0	0
AEANSIGSLLPK	2	Yes	1198.656	1	914	7479	1	0	0	0	0	0	0	0	0	0	0	0	0	0	0	0	0	0	0	0	0	0	0	0	0	0	1	1	1	0	0	0	0	0	0	0	0	0	0	0	0	0	0
AEAPDGQGPGPQAAR	2	No	1420.67	3	109	208	1	0	0	0	0	0	0	0	0	0	0	0	0	0	0	0	0	0	0	0	0	0	0	0	0	0	1	0	0	0	0	0	0	0	0	1	1	0	0	0	0	0	0
AEAPLAGDPR	2	No	995.5036	1	915	4080	8	6	2	1	0	1	0	0	0	0	2	1	1	0	0	0	0	0	2	0	1	1	0	0	0	0	2	1	0	0	1	1	1	0	0	0	0	0	0	0	0	0	0
AEAPLHDPDLDFLEVAK	2	No	1878.936	2	262	851	9	5	0	0	0	0	1	0	1	0	0	0	0	0	1	1	0	0	3	1	1	1	0	0	0	0	4	1	1	0	0	2	0	1	1	0	0	0	0	1	1	0	0
AEAPLLTQTR	2	No	1098.603	1	916	3768	1	0	0	0	0	0	0	0	0	0	0	0	0	0	0	0	0	0	0	0	0	0	0	0	0	0	1	0	0	0	0	1	1	0	0	0	0	0	0	0	0	0	0
AEAPPLER	2	No	881.4607	1	917	2399	1	1	0	0	0	0	0	0	0	0	1	0	0	1	0	0	0	0	0	0	0	0	0	0	0	0	0	0	0	0	0	0	0	0	0	0	0	0	0	0	0	0	0
AEAPSSPDVAPAGK	2	No	1295.636	1	918	2615	1	1	0	0	0	0	0	0	0	0	0	0	0	0	1	1	0	0	0	0	0	0	0	0	0	0	0	0	0	0	0	0	0	0	0	0	0	0	0	0	0	0	0
AEAQGASGETKSPTTLKKRR	2	Yes	2115.14	1	919	4597	1	1	0	0	0	0	1	0	0	1	0	0	0	0	0	0	0	0	0	0	0	0	0	0	0	0	0	0	0	0	0	0	0	0	0	0	0	0	0	0	0	0	0
AEASAFAESIDVELR	2	No	1606.784	1	920	76	2	0	0	0	0	0	0	0	0	0	0	0	0	0	0	0	0	0	0	0	0	0	0	0	0	0	2	0	0	0	0	0	0	0	0	1	1	0	0	1	1	0	0
AEASFWTAEEVDLSK	2	No	1681.784	3	49	450	1	1	0	0	0	0	0	0	0	0	1	0	0	1	0	0	0	0	0	0	0	0	0	0	0	0	0	0	0	0	0	0	0	0	0	0	0	0	0	0	0	0	0
AEASIQAGAGDGEWEESEVK	2	No	2061.913	8	699	3	20	12	3	2	1	0	1	0	0	1	5	0	3	2	1	1	0	0	1	1	0	0	1	1	0	0	8	3	2	0	1	0	0	0	0	2	1	0	1	3	2	1	0
AEASLER	2	No	774.3872	1	921	1	1	0	0	0	0	0	0	0	0	0	0	0	0	0	0	0	0	0	0	0	0	0	0	0	0	0	1	1	1	0	0	0	0	0	0	0	0	0	0	0	0	0	0
AEASSGDHPTDTEMK	2	No	1574.652	1	922	204	8	6	1	0	1	0	1	0	0	1	1	0	0	1	3	2	1	0	0	0	0	0	0	0	0	0	2	1	1	0	0	0	0	0	0	1	0	0	1	0	0	0	0
AEASSGDHPTDTEM1K{1=15.8393}	2	No	1590.491	2	922	204	6	4	0	0	0	0	0	0	0	0	1	0	0	1	2	2	0	0	0	0	0	0	1	0	0	1	2	2	2	0	0	0	0	0	0	0	0	0	0	0	0	0	0
AEASSGDHPTDTEMKEEQK	2	No	2088.891	3	922	204	25	15	1	0	1	0	1	0	0	1	4	1	2	1	5	2	2	1	2	0	1	1	2	0	1	1	10	4	0	3	1	2	1	0	1	2	1	0	1	2	0	1	1
AEASSGDHPTDTEM1KEEQK{1=15.8393}	2	No	2104.73	4	922	204	12	9	1	0	1	0	1	0	0	1	2	1	0	1	2	1	1	0	0	0	0	0	3	0	1	2	3	1	0	0	1	1	0	0	1	1	1	0	0	0	0	0	0
AEAVESAQAGDK	2	No	1174.547	1	923	124	2	1	0	0	0	0	1	0	0	1	0	0	0	0	0	0	0	0	0	0	0	0	0	0	0	0	1	0	0	0	0	0	0	0	0	0	0	0	0	1	1	0	0
AEAVESAQAGDKC1DFTGTLIVVPDVSK{1=56.8878}	2	No	2806.236	2	923	124	2	0	0	0	0	0	0	0	0	0	0	0	0	0	0	0	0	0	0	0	0	0	0	0	0	0	2	0	0	0	0	0	0	0	0	0	0	0	0	2	1	0	1
AEAVTADSEVLEER	1	No	1517.721	1	924	3288	19	12	2	0	1	1	1	0	0	1	2	0	1	1	2	1	0	1	1	1	0	0	4	2	1	1	7	1	0	1	0	1	1	0	0	1	0	0	1	4	2	1	1
AEAVVNTVDISER	2	No	1401.71	1	925	1	28	16	3	2	1	0	2	0	1	1	3	1	1	1	3	1	1	1	1	1	0	0	4	2	1	1	12	4	2	1	1	3	1	1	1	3	1	1	1	2	1	0	1
AEC1EILMMVGLPAAGK{1=56.8878}	2	No	1688.696	1	926	416	11	7	1	0	1	0	0	0	0	0	1	0	0	1	2	1	0	1	2	1	0	1	1	0	0	1	4	3	2	0	1	0	0	0	0	0	0	0	0	1	0	0	1
AEC1EILM2MVGLPAAGK{1=56.8878,2=15.8393}	2	No	1704.535	2	926	416	12	11	1	1	0	0	2	1	1	0	0	0	0	0	5	1	1	3	1	0	1	0	2	0	1	1	1	0	0	0	0	0	0	0	0	0	0	0	0	1	1	0	0
AEC1EILM2M3VGLPAAGK{1=56.8878,2=15.8393,3=15.8393}	2	No	1720.374	3	926	416	4	1	0	0	0	0	0	0	0	0	1	1	0	0	0	0	0	0	0	0	0	0	0	0	0	0	3	0	0	0	0	1	1	0	0	0	0	0	0	2	0	2	0
AEC1MLQQAER{1=56.8878}	2	No	1234.41	2	77	41	13	9	0	0	0	0	0	0	0	0	0	0	0	0	0	0	0	0	0	0	0	0	9	5	2	2	4	4	2	2	0	0	0	0	0	0	0	0	0	0	0	0	0
AEC1M2LQQAER{1=56.8878,2=15.8393}	2	No	1250.249	3	77	41	3	3	0	0	0	0	0	0	0	0	0	0	0	0	0	0	0	0	0	0	0	0	3	1	0	2	0	0	0	0	0	0	0	0	0	0	0	0	0	0	0	0	0
AEC1PQPWR{1=56.8878}	2	No	1042.332	1	927	399	2	2	0	0	0	0	0	0	0	0	0	0	0	0	0	0	0	0	0	0	0	0	2	0	1	1	0	0	0	0	0	0	0	0	0	0	0	0	0	0	0	0	0
AEC1SAEQC2YK{1=56.8878,2=56.8878}	2	No	1244.213	1	928	817	17	9	1	0	0	1	0	0	0	0	2	1	0	1	3	1	1	1	3	1	1	1	0	0	0	0	8	6	3	2	1	2	1	0	1	0	0	0	0	0	0	0	0
AEDAM1DAM2DGAVLDGR{1=15.8393,2=15.8393}	1	No	1667.366	1	929	981	1	1	1	0	1	0	0	0	0	0	0	0	0	0	0	0	0	0	0	0	0	0	0	0	0	0	0	0	0	0	0	0	0	0	0	0	0	0	0	0	0	0	0
AEDAPGVPLR	2	No	1023.535	2	549	1	7	4	0	0	0	0	0	0	0	0	0	0	0	0	0	0	0	0	4	2	1	1	0	0	0	0	3	0	0	0	0	0	0	0	0	3	2	0	1	0	0	0	0
AEDAPLSSGEDPNSR	2	No	1543.675	1	930	1910	15	9	1	0	1	0	0	0	0	0	2	0	1	1	5	2	2	1	1	1	0	0	0	0	0	0	6	1	0	0	1	0	0	0	0	3	1	1	1	2	1	1	0
AEDAVEAIR	2	No	972.4876	1	931	1593	40	25	5	1	2	2	3	0	1	2	4	1	1	2	4	1	2	1	3	1	1	1	6	3	1	2	15	6	3	2	1	3	1	1	1	4	1	2	1	2	0	1	1
AEDAYTSR	2	No	911.3985	1	932	417	8	4	0	0	0	0	1	0	0	1	1	0	1	0	1	1	0	0	0	0	0	0	1	0	1	0	4	2	2	0	0	1	1	0	0	1	0	1	0	0	0	0	0
AEDC1WELQISPELLAHGR{1=56.8878}	2	No	2122.877	1	933	854	1	1	0	0	0	0	0	0	0	0	0	0	0	0	0	0	0	0	0	0	0	0	1	1	0	0	0	0	0	0	0	0	0	0	0	0	0	0	0	0	0	0	0
AEDDAYTTFISETGK	2	No	1646.731	1	934	1913	13	9	1	0	0	1	2	1	1	0	3	1	1	1	0	0	0	0	1	0	1	0	2	1	1	0	4	2	0	2	0	0	0	0	0	1	1	0	0	1	0	1	0
AEDDQDEFEAR	2	Yes	1323.521	1	935	458	3	2	0	0	0	0	1	1	0	0	0	0	0	0	0	0	0	0	1	0	0	1	0	0	0	0	1	1	1	0	0	0	0	0	0	0	0	0	0	0	0	0	0
AEDDQPLPGVLLSLSGGLFR	2	No	2083.095	1	936	585	2	1	0	0	0	0	0	0	0	0	0	0	0	0	0	0	0	0	1	0	0	1	0	0	0	0	1	0	0	0	0	0	0	0	0	1	0	0	1	0	0	0	0
AEDEALLSEEDDPIDR	2	No	1815.801	1	937	928	1	0	0	0	0	0	0	0	0	0	0	0	0	0	0	0	0	0	0	0	0	0	0	0	0	0	1	1	1	0	0	0	0	0	0	0	0	0	0	0	0	0	0
AEDEDIVLTPDGTR	2	No	1529.721	2	261	783	5	2	0	0	0	0	0	0	0	0	1	0	1	0	0	0	0	0	0	0	0	0	1	0	1	0	3	3	1	1	1	0	0	0	0	0	0	0	0	0	0	0	0
AEDEEELLR	2	No	1102.514	3	408	20	12	7	1	0	0	1	0	0	0	0	3	0	2	1	2	1	1	0	1	1	0	0	0	0	0	0	5	0	0	0	0	0	0	0	0	4	0	4	0	1	1	0	0
AEDELLDLQDK	2	No	1287.619	2	346	327	17	12	0	0	0	0	1	1	0	0	3	1	1	1	4	2	1	1	2	1	1	0	2	0	1	1	5	2	1	1	0	0	0	0	0	3	1	1	1	0	0	0	0
AEDEVDFR	2	No	979.4247	1	938	239	2	1	0	0	0	0	0	0	0	0	0	0	0	0	0	0	0	0	1	1	0	0	0	0	0	0	1	0	0	0	0	0	0	0	0	1	0	1	0	0	0	0	0
AEDFQIEGYNPHPTIK	2	No	1857.89	1	939	2452	1	1	1	1	0	0	0	0	0	0	0	0	0	0	0	0	0	0	0	0	0	0	0	0	0	0	0	0	0	0	0	0	0	0	0	0	0	0	0	0	0	0	0
AEDGATPSPSNETPK	2	No	1499.674	2	149	1036	34	20	6	0	3	3	4	0	3	1	4	1	2	1	1	0	1	0	1	1	0	0	4	0	3	1	14	3	1	0	2	3	1	1	1	7	3	3	1	1	0	1	0
AEDGENYDIK	2	No	1152.494	1	940	334	29	20	0	0	0	0	1	0	0	1	3	1	1	1	7	5	1	1	4	4	0	0	5	4	0	1	9	5	4	1	0	0	0	0	0	2	0	2	0	2	2	0	0
AEDGENYDIKK	2	No	1280.589	2	940	334	15	11	3	0	1	2	1	0	0	1	3	0	3	0	1	0	1	0	1	0	0	1	2	0	2	0	4	2	0	2	0	0	0	0	0	1	0	1	0	1	0	1	0
AEDGSVIDYELIDQDAR	2	No	1907.875	1	941	26	102	66	8	3	5	0	14	3	8	3	18	6	8	4	9	5	0	4	10	4	3	3	7	2	3	2	36	9	3	3	3	12	0	9	3	6	2	1	3	9	7	0	2
AEDIEQMR	2	No	990.444	1	942	1531	1	1	0	0	0	0	0	0	0	0	0	0	0	0	0	0	0	0	0	0	0	0	1	1	0	0	0	0	0	0	0	0	0	0	0	0	0	0	0	0	0	0	0
AEDIPQMDDAFSQTVK	2	No	1793.814	3	605	52	2	1	0	0	0	0	0	0	0	0	1	0	1	0	0	0	0	0	0	0	0	0	0	0	0	0	1	0	0	0	0	0	0	0	0	0	0	0	0	1	1	0	0
AEDIPQM1DDAFSQTVK{1=15.8393}	2	No	1809.653	4	605	52	32	25	6	4	2	0	5	1	3	1	3	1	1	1	7	4	1	2	3	1	2	0	1	0	0	1	7	5	2	2	1	0	0	0	0	0	0	0	0	2	1	0	1
AEDKEWMPVTK	2	No	1332.638	2	611	468	4	3	0	0	0	0	1	1	0	0	0	0	0	0	0	0	0	0	2	0	1	1	0	0	0	0	1	0	0	0	0	1	0	0	1	0	0	0	0	0	0	0	0
AEDKPSTDLSAPVNGEATSQK	2	No	2144.023	1	943	1626	20	11	2	1	1	0	1	0	1	0	4	2	1	1	1	0	0	1	1	0	1	0	2	0	1	1	9	2	1	0	1	2	2	0	0	2	1	1	0	3	2	0	1
AEDLASGILR	2	No	1043.561	1	944	7	1	1	0	0	0	0	0	0	0	0	0	0	0	0	1	0	0	1	0	0	0	0	0	0	0	0	0	0	0	0	0	0	0	0	0	0	0	0	0	0	0	0	0
AEDLFQDAYYQSPETR	2	No	1931.854	1	945	1230	2	2	0	0	0	0	0	0	0	0	0	0	0	0	0	0	0	0	1	0	1	0	1	0	1	0	0	0	0	0	0	0	0	0	0	0	0	0	0	0	0	0	0
AEDLLNR	2	No	829.4294	1	946	836	12	7	2	1	1	0	2	0	1	1	2	1	0	1	0	0	0	0	1	0	1	0	0	0	0	0	5	1	1	0	0	3	1	1	1	1	1	0	0	0	0	0	0
AEDLLNRVDQGAATALSR	2	No	1898.981	2	946	836	3	1	0	0	0	0	1	0	1	0	0	0	0	0	0	0	0	0	0	0	0	0	0	0	0	0	2	2	0	2	0	0	0	0	0	0	0	0	0	0	0	0	0
AEDLNIAPR	2	No	997.5193	1	947	6151	28	19	3	1	1	1	3	1	1	1	4	1	2	1	2	0	1	1	3	0	2	1	4	1	2	1	9	4	1	2	1	3	1	1	1	2	1	1	0	0	0	0	0
AEDLNTR	2	No	817.393	1	948	1460	7	3	1	0	1	0	1	0	0	1	1	0	1	0	0	0	0	0	0	0	0	0	0	0	0	0	4	1	1	0	0	1	1	0	0	2	0	2	0	0	0	0	0
AEDLPLR	2	No	812.4392	1	949	234	38	23	4	2	2	0	4	2	1	1	5	2	1	2	4	1	2	1	4	1	1	2	2	1	0	1	15	3	1	1	1	3	1	1	1	6	3	2	1	3	1	1	1
AEDLVPTLVSR	2	No	1198.656	1	950	3903	11	8	2	0	1	1	0	0	0	0	2	1	1	0	1	0	1	0	1	1	0	0	2	0	1	1	3	0	0	0	0	0	0	0	0	3	2	1	0	0	0	0	0
AEDMAELTC1LNEASVLHNLR{1=56.8878}	2	No	2284.945	2	877	1	15	7	1	0	1	0	0	0	0	0	1	0	0	1	2	2	0	0	3	2	0	1	0	0	0	0	8	2	1	0	1	3	0	0	3	2	0	0	2	1	1	0	0
AEDM1AELTC2LNEASVLHNLR{1=15.8393,2=56.8878}	2	No	2300.784	3	877	1	3	2	0	0	0	0	0	0	0	0	0	0	0	0	1	1	0	0	1	0	1	0	0	0	0	0	1	0	0	0	0	0	0	0	0	1	0	0	1	0	0	0	0
AEDNADTLALVFEAPNQEK	2	No	2073.986	1	951	540	121	92	8	5	3	0	24	9	9	6	18	5	8	5	13	9	2	2	15	6	5	4	14	5	5	4	29	12	8	1	3	4	0	1	3	3	0	1	2	10	6	2	2
AEDNFEDIITKPPVR	2	No	1742.884	1	952	1486	10	9	1	0	1	0	2	0	1	1	1	0	0	1	0	0	0	0	1	0	1	0	4	2	2	0	1	0	0	0	0	0	0	0	0	0	0	0	0	1	1	0	0
AEDNFNLEK	2	No	1078.493	1	953	11	2	1	0	0	0	0	0	0	0	0	0	0	0	0	1	0	1	0	0	0	0	0	0	0	0	0	1	1	1	0	0	0	0	0	0	0	0	0	0	0	0	0	0
AEDNLLALGLK	2	No	1155.65	1	954	1130	7	6	2	1	0	1	1	0	0	1	1	0	1	0	1	0	1	0	0	0	0	0	1	0	1	0	1	0	0	0	0	1	0	1	0	0	0	0	0	0	0	0	0
AEDQHLVEMEDTLNK	2	No	1770.809	4	387	1	8	6	1	0	1	0	1	0	0	1	2	1	0	1	1	0	0	1	1	0	1	0	0	0	0	0	2	0	0	0	0	1	0	0	1	1	1	0	0	0	0	0	0
AEDQHLVEM1EDTLNK{1=15.8393}	2	No	1786.648	5	387	1	3	1	0	0	0	0	0	0	0	0	1	1	0	0	0	0	0	0	0	0	0	0	0	0	0	0	2	0	0	0	0	0	0	0	0	2	1	0	1	0	0	0	0
AEDSIAAKILSYNRANR	2	No	1890.991	1	955	72	3	0	0	0	0	0	0	0	0	0	0	0	0	0	0	0	0	0	0	0	0	0	0	0	0	0	3	1	0	0	1	0	0	0	0	0	0	0	0	2	2	0	0
AEDSVLLK	2	No	873.4808	1	956	1215	3	1	0	0	0	0	0	0	0	0	1	0	0	1	0	0	0	0	0	0	0	0	0	0	0	0	2	2	1	0	1	0	0	0	0	0	0	0	0	0	0	0	0
AEDTISILPDDPR	2	No	1440.71	1	957	6397	6	2	1	1	0	0	0	0	0	0	1	0	1	0	0	0	0	0	0	0	0	0	0	0	0	0	4	1	1	0	0	2	1	1	0	1	1	0	0	0	0	0	0
AEDVGYR	2	No	808.3715	1	958	478	10	8	2	0	1	1	1	0	0	1	2	1	1	0	2	1	1	0	0	0	0	0	1	0	1	0	2	1	1	0	0	0	0	0	0	1	0	1	0	0	0	0	0
AEDYDVVK	2	No	937.4393	2	803	68	2	1	0	0	0	0	0	0	0	0	0	0	0	0	0	0	0	0	1	1	0	0	0	0	0	0	1	1	1	0	0	0	0	0	0	0	0	0	0	0	0	0	0
AEDYEENLQVMR	2	No	1495.661	1	959	59	11	10	1	0	1	0	1	1	0	0	1	0	1	0	3	1	1	1	2	1	1	0	2	0	1	1	1	0	0	0	0	0	0	0	0	1	0	0	1	0	0	0	0
AEDYEENLQVM1R{1=15.8393}	2	No	1511.5	2	959	59	7	5	1	0	1	0	2	1	1	0	0	0	0	0	1	0	1	0	0	0	0	0	1	0	1	0	2	2	0	1	1	0	0	0	0	0	0	0	0	0	0	0	0
AEEAAVVAEQEDLLR	2	No	1641.821	2	113	1766	4	2	1	0	1	0	0	0	0	0	0	0	0	0	0	0	0	0	0	0	0	0	1	1	0	0	2	0	0	0	0	0	0	0	0	1	1	0	0	1	1	0	0
AEEAEELRLDLEDVK	2	No	1757.868	2	423	377	5	4	1	0	1	0	0	0	0	0	1	0	1	0	1	1	0	0	1	0	0	1	0	0	0	0	1	0	0	0	0	1	0	1	0	0	0	0	0	0	0	0	0
AEEANLAKKLK	2	Yes	1213.703	1	960	7439	1	1	0	0	0	0	0	0	0	0	0	0	0	0	1	0	1	0	0	0	0	0	0	0	0	0	0	0	0	0	0	0	0	0	0	0	0	0	0	0	0	0	0
AEEAQKTESVDNEGE	2	No	1634.691	1	961	530	4	1	0	0	0	0	0	0	0	0	1	0	1	0	0	0	0	0	0	0	0	0	0	0	0	0	3	1	1	0	0	0	0	0	0	2	0	2	0	0	0	0	0
AEEAVEMLK	2	No	1018.5	1	962	5292	1	1	1	0	1	0	0	0	0	0	0	0	0	0	0	0	0	0	0	0	0	0	0	0	0	0	0	0	0	0	0	0	0	0	0	0	0	0	0	0	0	0	0
AEEAVEM1LK{1=15.8393}	2	No	1034.339	2	962	5292	2	2	0	0	0	0	0	0	0	0	1	1	0	0	1	1	0	0	0	0	0	0	0	0	0	0	0	0	0	0	0	0	0	0	0	0	0	0	0	0	0	0	0
AEEC1IGLC2R{1=56.8878,2=56.8878}	2	No	1106.218	2	520	1741	9	6	0	0	0	0	0	0	0	0	2	1	1	0	2	1	0	1	1	0	1	0	1	0	0	1	3	2	1	0	1	0	0	0	0	0	0	0	0	1	1	0	0
AEEDAALQAK	2	No	1044.509	1	963	488	8	6	1	0	0	1	0	0	0	0	1	0	1	0	2	0	2	0	0	0	0	0	2	1	0	1	2	0	0	0	0	0	0	0	0	1	0	1	0	1	0	1	0
AEEDEILNR	2	No	1087.515	2	97	84	63	40	7	2	2	3	8	2	3	3	6	1	3	2	9	5	3	1	5	2	1	2	5	2	2	1	23	4	1	2	1	6	1	4	1	7	2	4	1	6	3	1	2
AEEDEILNRSPR	2	No	1427.7	3	97	84	8	4	2	0	0	2	0	0	0	0	0	0	0	0	2	0	2	0	0	0	0	0	0	0	0	0	4	1	0	1	0	0	0	0	0	0	0	0	0	3	0	3	0
AEEDKIPLLVVGNK	2	No	1523.856	1	964	829	1	0	0	0	0	0	0	0	0	0	0	0	0	0	0	0	0	0	0	0	0	0	0	0	0	0	1	0	0	0	0	0	0	0	0	1	0	0	1	0	0	0	0
AEEDKLEQIK	2	No	1201.619	1	965	892	3	1	1	0	1	0	0	0	0	0	0	0	0	0	0	0	0	0	0	0	0	0	0	0	0	0	2	2	1	0	1	0	0	0	0	0	0	0	0	0	0	0	0
AEEDVEPEC1IMEK{1=56.8878}	2	No	1577.525	1	966	1300	4	3	0	0	0	0	0	0	0	0	2	0	2	0	0	0	0	0	1	1	0	0	0	0	0	0	1	1	1	0	0	0	0	0	0	0	0	0	0	0	0	0	0
AEEDVEPEC1IM2EK{1=56.8878,2=15.8393}	2	No	1593.364	2	966	1300	33	20	3	0	1	2	0	0	0	0	4	1	2	1	7	4	2	1	2	1	1	0	4	2	1	1	13	5	1	2	2	3	0	2	1	2	1	0	1	3	1	2	0
AEEEAQSLFVTEC1IK{1=56.8878}	2	No	1752.691	1	967	495	1	0	0	0	0	0	0	0	0	0	0	0	0	0	0	0	0	0	0	0	0	0	0	0	0	0	1	1	1	0	0	0	0	0	0	0	0	0	0	0	0	0	0
AEEEFNIEK	2	No	1107.508	1	968	475	22	13	2	0	1	1	1	0	0	1	4	1	2	1	2	1	1	0	1	1	0	0	3	1	1	1	9	5	3	1	1	0	0	0	0	2	1	1	0	2	1	1	0
AEEEGNR	2	No	803.3409	1	969	125	2	2	0	0	0	0	0	0	0	0	0	0	0	0	0	0	0	0	1	0	0	1	1	0	0	1	0	0	0	0	0	0	0	0	0	0	0	0	0	0	0	0	0
AEEEGPPVELR	2	No	1224.599	1	970	4563	1	1	0	0	0	0	0	0	0	0	0	0	0	0	0	0	0	0	0	0	0	0	1	1	0	0	0	0	0	0	0	0	0	0	0	0	0	0	0	0	0	0	0
AEEEGYFEAFK	2	No	1318.572	1	971	7411	1	1	0	0	0	0	0	0	0	0	0	0	0	0	0	0	0	0	0	0	0	0	1	1	0	0	0	0	0	0	0	0	0	0	0	0	0	0	0	0	0	0	0
AEEEIAGGGERPEK	2	Yes	1470.695	1	972	4566	1	1	0	0	0	0	0	0	0	0	0	0	0	0	0	0	0	0	0	0	0	0	1	0	1	0	0	0	0	0	0	0	0	0	0	0	0	0	0	0	0	0	0
AEEEIAGGGERPEKPEK	2	Yes	1824.885	2	972	4566	1	1	0	0	0	0	0	0	0	0	0	0	0	0	0	0	0	0	1	0	1	0	0	0	0	0	0	0	0	0	0	0	0	0	0	0	0	0	0	0	0	0	0
AEEEIMK	2	No	848.395	1	973	189	6	2	0	0	0	0	0	0	0	0	0	0	0	0	2	2	0	0	0	0	0	0	0	0	0	0	4	4	3	1	0	0	0	0	0	0	0	0	0	0	0	0	0
AEEEIM1K{1=15.8393}	2	No	864.2343	2	973	189	2	1	0	0	0	0	0	0	0	0	0	0	0	0	1	1	0	0	0	0	0	0	0	0	0	0	1	1	1	0	0	0	0	0	0	0	0	0	0	0	0	0	0
AEEEIMKKIR	2	No	1245.675	3	973	189	1	1	0	0	0	0	0	0	0	0	0	0	0	0	1	0	1	0	0	0	0	0	0	0	0	0	0	0	0	0	0	0	0	0	0	0	0	0	0	0	0	0	0
AEEELAAGDLGPSPK	2	No	1482.72	1	974	2	1	1	1	0	0	1	0	0	0	0	0	0	0	0	0	0	0	0	0	0	0	0	0	0	0	0	0	0	0	0	0	0	0	0	0	0	0	0	0	0	0	0	0
AEEELGELEAK	2	No	1216.582	1	975	66	4	2	1	1	0	0	0	0	0	0	1	0	1	0	0	0	0	0	0	0	0	0	0	0	0	0	2	1	0	1	0	0	0	0	0	0	0	0	0	1	0	0	1
AEEEQAGSAPGAGSTATK	2	No	1660.754	1	976	123	5	3	1	0	0	1	1	0	0	1	0	0	0	0	0	0	0	0	0	0	0	0	1	0	0	1	2	0	0	0	0	0	0	0	0	1	0	1	0	1	0	0	1
AEEERDEEEDKRR	2	No	1689.755	1	977	5620	1	1	0	0	0	0	0	0	0	0	0	0	0	0	0	0	0	0	0	0	0	0	1	1	0	0	0	0	0	0	0	0	0	0	0	0	0	0	0	0	0	0	0
AEEEVLDVLR	2	No	1171.609	1	978	6725	3	3	0	0	0	0	0	0	0	0	0	0	0	0	1	1	0	0	2	0	1	1	0	0	0	0	0	0	0	0	0	0	0	0	0	0	0	0	0	0	0	0	0
AEEEYKLEKEEEISNLK	2	No	2080.021	2	413	68	1	1	0	0	0	0	0	0	0	0	0	0	0	0	0	0	0	0	1	0	1	0	0	0	0	0	0	0	0	0	0	0	0	0	0	0	0	0	0	0	0	0	0
AEEFDQIK	2	No	978.4658	2	735	569	2	1	0	0	0	0	0	0	0	0	0	0	0	0	0	0	0	0	0	0	0	0	1	1	0	0	1	0	0	0	0	0	0	0	0	1	0	1	0	0	0	0	0
AEEFLTASQEAL	2	No	1307.625	1	979	249	22	15	2	0	1	1	4	1	2	1	3	0	2	1	1	0	1	0	3	1	2	0	2	0	1	1	7	5	2	2	1	1	0	1	0	1	1	0	0	0	0	0	0
AEEGFTQVTR	2	No	1136.546	1	980	3846	19	10	3	1	1	1	0	0	0	0	4	1	2	1	0	0	0	0	3	1	1	1	0	0	0	0	9	4	1	2	1	2	1	1	0	0	0	0	0	3	1	1	1
AEEIANEMIEAAK	2	No	1417.676	1	981	119	23	13	2	0	0	2	3	1	2	0	1	0	1	0	2	0	1	1	2	0	2	0	3	2	1	0	10	4	2	2	0	3	0	2	1	1	1	0	0	2	0	2	0
AEEIANEM1IEAAK{1=15.8393}	2	No	1433.515	2	981	119	7	5	0	0	0	0	1	0	0	1	2	1	0	1	1	0	0	1	1	0	0	1	0	0	0	0	2	0	0	0	0	1	1	0	0	1	1	0	0	0	0	0	0
AEEIFSLDEDVLPK	2	No	1603.798	1	982	1651	6	6	2	1	1	0	3	2	0	1	1	0	0	1	0	0	0	0	0	0	0	0	0	0	0	0	0	0	0	0	0	0	0	0	0	0	0	0	0	0	0	0	0
AEEITIPADVTPEK	2	No	1511.772	2	743	89	33	19	2	1	1	0	3	1	1	1	3	1	1	1	3	2	0	1	1	1	0	0	7	4	2	1	14	2	1	0	1	4	1	2	1	4	1	2	1	4	3	0	1
AEEITIPADVTPER	2	No	1539.778	1	983	2543	1	1	0	0	0	0	0	0	0	0	1	0	1	0	0	0	0	0	0	0	0	0	0	0	0	0	0	0	0	0	0	0	0	0	0	0	0	0	0	0	0	0	0
AEEIVAAQEK	2	No	1086.556	1	984	716	3	2	0	0	0	0	0	0	0	0	0	0	0	0	2	1	1	0	0	0	0	0	0	0	0	0	1	1	1	0	0	0	0	0	0	0	0	0	0	0	0	0	0
AEEIYPIK	2	No	961.512	1	985	1740	4	4	1	1	0	0	0	0	0	0	0	0	0	0	0	0	0	0	0	0	0	0	3	1	1	1	0	0	0	0	0	0	0	0	0	0	0	0	0	0	0	0	0
AEEKYEISLLK	2	No	1321.713	1	986	4165	1	1	0	0	0	0	0	0	0	0	1	0	0	1	0	0	0	0	0	0	0	0	0	0	0	0	0	0	0	0	0	0	0	0	0	0	0	0	0	0	0	0	0
AEELC1SQVNEGVR{1=56.8878}	2	No	1489.55	1	987	1	3	2	0	0	0	0	1	0	0	1	0	0	0	0	1	0	1	0	0	0	0	0	0	0	0	0	1	0	0	0	0	0	0	0	0	1	0	0	1	0	0	0	0
AEELFLWVPR	2	No	1258.671	1	988	607	34	21	1	1	0	0	4	1	2	1	3	1	2	0	2	1	0	1	7	2	3	2	4	0	2	2	13	5	2	1	2	7	2	4	1	1	0	1	0	0	0	0	0
AEELGLPILGVLR	2	No	1378.818	1	989	867	64	40	4	2	1	1	5	2	1	2	5	1	2	2	10	4	4	2	9	4	4	1	7	3	2	2	24	8	4	1	3	7	1	3	3	6	1	3	2	3	2	0	1
AEELGQELK	2	No	1015.519	4	82	1	31	17	3	1	1	1	3	1	1	1	3	1	1	1	3	0	2	1	2	1	0	1	3	1	1	1	14	5	2	2	1	1	1	0	0	4	1	2	1	4	1	2	1
AEELGQELKAWQEK	2	No	1657.831	5	82	1	7	3	2	0	0	2	0	0	0	0	0	0	0	0	1	0	1	0	0	0	0	0	0	0	0	0	4	1	0	1	0	0	0	0	0	0	0	0	0	3	0	3	0
AEELIENEEPVVLTDTNLVYPALK	2	No	2698.395	1	990	4091	1	0	0	0	0	0	0	0	0	0	0	0	0	0	0	0	0	0	0	0	0	0	0	0	0	0	1	1	0	0	1	0	0	0	0	0	0	0	0	0	0	0	0
AEELIQEIQR	2	No	1227.646	1	991	1228	7	5	1	1	0	0	0	0	0	0	1	1	0	0	0	0	0	0	2	0	1	1	1	1	0	0	2	1	0	0	1	1	0	0	1	0	0	0	0	0	0	0	0
AEELLAEEK	2	No	1030.518	1	992	451	20	12	1	0	0	1	1	0	0	1	2	0	1	1	4	2	2	0	2	2	0	0	2	0	1	1	8	4	2	2	0	0	0	0	0	2	0	2	0	2	1	1	0
AEELNEK	1	No	831.3974	2	604	647	1	1	0	0	0	0	0	0	0	0	0	0	0	0	0	0	0	0	0	0	0	0	1	1	0	0	0	0	0	0	0	0	0	0	0	0	0	0	0	0	0	0	0
AEELQPGFSK	2	No	1104.545	1	993	1	25	15	2	1	1	0	2	0	1	1	3	1	1	1	2	1	0	1	2	1	1	0	4	1	2	1	10	2	1	0	1	3	1	1	1	3	0	2	1	2	1	0	1
AEELVGQEVLYK	2	No	1376.719	1	994	4126	1	0	0	0	0	0	0	0	0	0	0	0	0	0	0	0	0	0	0	0	0	0	0	0	0	0	1	0	0	0	0	0	0	0	0	1	0	1	0	0	0	0	0
AEEM1ALSLTR{1=15.8393}	2	No	1135.398	1	995	1127	2	2	0	0	0	0	0	0	0	0	1	1	0	0	0	0	0	0	1	0	0	1	0	0	0	0	0	0	0	0	0	0	0	0	0	0	0	0	0	0	0	0	0
AEEM1DTEDRPEASGVDTEPR{1=15.8393}	2	No	2248.783	1	996	378	2	1	0	0	0	0	0	0	0	0	0	0	0	0	0	0	0	0	1	0	1	0	0	0	0	0	1	0	0	0	0	1	1	0	0	0	0	0	0	0	0	0	0
AEEMLSK	2	No	806.3844	1	997	2712	8	4	0	0	0	0	1	0	0	1	2	1	0	1	0	0	0	0	0	0	0	0	1	0	0	1	4	2	1	0	1	1	1	0	0	1	1	0	0	0	0	0	0
AEENALQQK	2	No	1029.509	1	998	12	7	5	1	0	1	0	0	0	0	0	2	1	0	1	0	0	0	0	2	1	0	1	0	0	0	0	2	2	1	0	1	0	0	0	0	0	0	0	0	0	0	0	0
AEENLLM1VLGTDM2SDR{1=15.8393,2=15.8393}	2	No	1824.512	2	618	710	7	4	1	1	0	0	1	1	0	0	0	0	0	0	1	0	0	1	1	0	0	1	0	0	0	0	3	0	0	0	0	2	0	0	2	1	1	0	0	0	0	0	0
AEENPEAGLAELMR	2	Yes	1528.719	1	999	7399	1	1	0	0	0	0	0	0	0	0	1	0	0	1	0	0	0	0	0	0	0	0	0	0	0	0	0	0	0	0	0	0	0	0	0	0	0	0	0	0	0	0	0
AEENTDQASPQEDYAGFER	2	No	2155.893	2	122	82	3	3	0	0	0	0	0	0	0	0	0	0	0	0	2	0	0	2	0	0	0	0	1	0	1	0	0	0	0	0	0	0	0	0	0	0	0	0	0	0	0	0	0
AEEPGDRPAEEWLGR	2	No	1710.796	1	1000	6390	8	2	0	0	0	0	0	0	0	0	0	0	0	0	0	0	0	0	2	1	1	0	0	0	0	0	6	1	1	0	0	5	1	1	3	0	0	0	0	0	0	0	0
AEEPGLRR	2	No	926.4934	1	1001	5388	1	0	0	0	0	0	0	0	0	0	0	0	0	0	0	0	0	0	0	0	0	0	0	0	0	0	1	0	0	0	0	0	0	0	0	0	0	0	0	1	0	1	0
AEEPSDLIGPEAPK	2	No	1451.714	1	1002	4072	8	4	1	0	0	1	1	0	0	1	2	0	2	0	0	0	0	0	0	0	0	0	0	0	0	0	4	0	0	0	0	1	0	1	0	1	1	0	0	2	1	1	0
AEEPVKSEC1TEEAEEGPAK{1=56.8878}	2	No	2088.782	1	1003	1	1	0	0	0	0	0	0	0	0	0	0	0	0	0	0	0	0	0	0	0	0	0	0	0	0	0	1	0	0	0	0	0	0	0	0	0	0	0	0	1	1	0	0
AEEPVVYQK	2	No	1061.539	1	1004	7407	1	1	0	0	0	0	0	0	0	0	1	1	0	0	0	0	0	0	0	0	0	0	0	0	0	0	0	0	0	0	0	0	0	0	0	0	0	0	0	0	0	0	0
AEERAELSEGQVR	2	No	1472.722	1	1005	1	4	3	1	0	0	1	0	0	0	0	0	0	0	0	2	0	2	0	0	0	0	0	0	0	0	0	1	1	0	1	0	0	0	0	0	0	0	0	0	0	0	0	0
AEERAEVSELK	2	No	1259.636	1	1006	1	6	5	4	0	0	4	0	0	0	0	1	0	1	0	0	0	0	0	0	0	0	0	0	0	0	0	1	0	0	0	0	0	0	0	0	0	0	0	0	1	0	1	0
AEETC1APSVSYFK{1=56.8878}	2	No	1487.527	1	1007	3515	4	2	0	0	0	0	1	0	1	0	0	0	0	0	0	0	0	0	0	0	0	0	1	0	1	0	2	1	0	1	0	0	0	0	0	0	0	0	0	1	0	0	1
AEETGQSKLAAAK	2	No	1302.678	1	1008	2670	1	0	0	0	0	0	0	0	0	0	0	0	0	0	0	0	0	0	0	0	0	0	0	0	0	0	1	0	0	0	0	0	0	0	0	1	0	1	0	0	0	0	0
AEETQGNVDEASLK	2	No	1489.69	1	1009	3637	2	2	2	0	1	1	0	0	0	0	0	0	0	0	0	0	0	0	0	0	0	0	0	0	0	0	0	0	0	0	0	0	0	0	0	0	0	0	0	0	0	0	0
AEEVATFFAK	2	No	1111.555	1	1010	72	84	51	8	1	3	4	14	3	7	4	6	1	2	3	7	2	2	3	7	3	2	2	9	2	4	3	33	7	2	4	1	8	2	3	3	8	2	4	2	10	3	6	1
AEEVELYLEK	2	No	1221.613	1	1011	4010	9	5	0	0	0	0	2	1	1	0	1	0	1	0	1	0	0	1	0	0	0	0	1	0	0	1	4	1	1	0	0	0	0	0	0	3	1	1	1	0	0	0	0
AEEVEYYYR	2	No	1220.535	1	1012	96	16	14	1	1	0	0	4	2	1	1	3	1	1	1	2	1	1	0	1	0	1	0	3	1	1	1	2	2	1	1	0	0	0	0	0	0	0	0	0	0	0	0	0
AEEVQAWAQR	2	No	1186.573	1	1013	21	2	0	0	0	0	0	0	0	0	0	0	0	0	0	0	0	0	0	0	0	0	0	0	0	0	0	2	0	0	0	0	1	1	0	0	0	0	0	0	1	0	0	1
AEEVVSFVK	2	No	1006.534	1	1014	6433	6	0	0	0	0	0	0	0	0	0	0	0	0	0	0	0	0	0	0	0	0	0	0	0	0	0	6	0	0	0	0	3	1	1	1	2	1	1	0	1	0	0	1
AEEVVVR	2	No	800.4392	1	1015	134	7	4	0	0	0	0	0	0	0	0	2	1	1	0	1	0	0	1	1	1	0	0	0	0	0	0	3	0	0	0	0	1	0	0	1	1	0	1	0	1	0	0	1
AEEVYAQLQK	2	No	1177.598	1	1016	3064	2	2	0	0	0	0	0	0	0	0	1	1	0	0	0	0	0	0	1	0	1	0	0	0	0	0	0	0	0	0	0	0	0	0	0	0	0	0	0	0	0	0	0
AEEWGVQYVETSAK	2	No	1595.747	2	964	829	20	14	3	2	1	0	4	1	2	1	2	1	0	1	2	1	1	0	2	1	0	1	1	1	0	0	6	3	2	0	1	2	1	1	0	1	1	0	0	0	0	0	0
AEEYEFLTPVEEAPK	2	No	1750.83	1	1017	1791	119	77	8	2	4	2	15	5	6	4	14	4	7	3	9	3	3	3	15	5	7	3	16	6	6	4	42	9	3	4	2	17	3	10	4	7	2	3	2	9	5	2	2
AEEYGR	2	No	723.3188	1	1018	3640	1	1	0	0	0	0	0	0	0	0	0	0	0	0	0	0	0	0	0	0	0	0	1	0	0	1	0	0	0	0	0	0	0	0	0	0	0	0	0	0	0	0	0
AEEYTEETEER	2	No	1384.563	1	1019	1	2	0	0	0	0	0	0	0	0	0	0	0	0	0	0	0	0	0	0	0	0	0	0	0	0	0	2	1	0	1	0	0	0	0	0	0	0	0	0	1	1	0	0
AEEYTEETEEREESTTGFDK	2	No	2378.987	2	1019	1	18	10	1	0	1	0	0	0	0	0	3	1	2	0	1	0	1	0	3	1	1	1	2	1	1	0	8	2	0	1	1	2	1	1	0	2	1	1	0	2	2	0	0
AEFAAPSTDAPDK	2	No	1318.604	1	1020	399	27	18	2	1	1	0	3	1	1	1	3	2	0	1	3	2	0	1	3	1	1	1	4	2	1	1	9	3	2	0	1	2	1	1	0	2	1	0	1	2	2	0	0
AEFAEVSK	2	No	879.4338	1	1021	1187	1	1	0	0	0	0	1	1	0	0	0	0	0	0	0	0	0	0	0	0	0	0	0	0	0	0	0	0	0	0	0	0	0	0	0	0	0	0	0	0	0	0	0
AEFAEYASVDR	2	No	1256.567	1	1022	4245	2	2	0	0	0	0	0	0	0	0	0	0	0	0	2	0	1	1	0	0	0	0	0	0	0	0	0	0	0	0	0	0	0	0	0	0	0	0	0	0	0	0	0
AEFEDQDDEAR	2	No	1323.521	2	266	159	11	5	1	0	0	1	0	0	0	0	0	0	0	0	2	0	2	0	1	1	0	0	1	1	0	0	6	2	1	1	0	0	0	0	0	2	0	2	0	2	0	2	0
AEFEEQNVR	2	No	1120.515	1	1023	6386	3	2	0	0	0	0	0	0	0	0	0	0	0	0	2	0	1	1	0	0	0	0	0	0	0	0	1	1	0	1	0	0	0	0	0	0	0	0	0	0	0	0	0
AEFEQIVLGK	2	No	1132.613	1	1024	1077	20	17	0	0	0	0	4	1	2	1	0	0	0	0	3	2	0	1	0	0	0	0	10	4	3	3	3	0	0	0	0	1	0	1	0	0	0	0	0	2	1	0	1
AEFEVHEVYAVDVLVSSGEGK	2	No	2263.101	1	1025	34	3	3	0	0	0	0	1	0	0	1	0	0	0	0	0	0	0	0	1	1	0	0	1	0	0	1	0	0	0	0	0	0	0	0	0	0	0	0	0	0	0	0	0
AEFFADVVPAVR	2	No	1319.687	1	1026	2352	61	38	5	2	3	0	9	3	4	2	7	3	3	1	4	2	1	1	10	4	4	2	3	1	1	1	23	5	3	1	1	9	3	4	2	7	2	1	4	2	1	0	1
AEFFSSENVK	2	No	1156.54	1	1027	4300	3	0	0	0	0	0	0	0	0	0	0	0	0	0	0	0	0	0	0	0	0	0	0	0	0	0	3	1	1	0	0	2	1	0	1	0	0	0	0	0	0	0	0
AEFGDFDIK	2	No	1040.481	1	1028	3216	34	22	4	1	1	2	3	0	2	1	5	2	2	1	3	1	1	1	3	1	1	1	4	2	1	1	12	4	1	2	1	2	1	1	0	3	0	2	1	3	1	1	1
AEFLDDQETR	2	No	1222.547	1	1029	4845	2	0	0	0	0	0	0	0	0	0	0	0	0	0	0	0	0	0	0	0	0	0	0	0	0	0	2	1	1	0	0	0	0	0	0	0	0	0	0	1	0	0	1
AEFPYLAR	2	Yes	965.4971	1	1030	1	1	1	0	0	0	0	0	0	0	0	0	0	0	0	1	1	0	0	0	0	0	0	0	0	0	0	0	0	0	0	0	0	0	0	0	0	0	0	0	0	0	0	0
AEFQEEAK	2	No	950.4345	2	998	12	4	3	0	0	0	0	0	0	0	0	0	0	0	0	3	1	2	0	0	0	0	0	0	0	0	0	1	1	1	0	0	0	0	0	0	0	0	0	0	0	0	0	0
AEFQTTVK	1	No	922.476	1	1031	1	3	0	0	0	0	0	0	0	0	0	0	0	0	0	0	0	0	0	0	0	0	0	0	0	0	0	3	3	1	1	1	0	0	0	0	0	0	0	0	0	0	0	0
AEFSAGAWSEPR	2	No	1306.594	1	1032	6254	14	7	3	1	1	1	0	0	0	0	2	0	1	1	1	1	0	0	0	0	0	0	1	0	0	1	7	3	1	2	0	2	1	0	1	1	1	0	0	1	0	0	1
AEFSSEAC1R{1=56.8878}	1	No	1055.301	1	1033	3799	23	14	1	0	1	0	3	0	2	1	3	1	1	1	3	2	0	1	2	1	0	1	2	0	1	1	9	4	2	1	1	2	1	0	1	2	1	0	1	1	0	1	0
AEFTSPPSLFK	2	No	1222.623	1	1034	65	1	1	0	0	0	0	1	1	0	0	0	0	0	0	0	0	0	0	0	0	0	0	0	0	0	0	0	0	0	0	0	0	0	0	0	0	0	0	0	0	0	0	0
AEFTVETR	2	No	951.4662	2	902	5	50	34	4	1	1	2	5	1	1	3	6	1	2	3	8	4	3	1	6	2	3	1	5	1	2	2	16	6	3	1	2	0	0	0	0	2	0	1	1	8	4	3	1
AEFWLDLQPQAK	2	No	1444.735	1	1035	1379	5	3	0	0	0	0	3	1	1	1	0	0	0	0	0	0	0	0	0	0	0	0	0	0	0	0	2	1	1	0	0	0	0	0	0	1	0	0	1	0	0	0	0
AEFYFQPWAQEAVC1R{1=56.8878}	2	No	1900.723	1	1036	612	1	1	0	0	0	0	0	0	0	0	0	0	0	0	0	0	0	0	0	0	0	0	1	1	0	0	0	0	0	0	0	0	0	0	0	0	0	0	0	0	0	0	0
AEGAAMLELVGSILR	2	No	1528.828	1	1037	3648	2	1	0	0	0	0	0	0	0	0	0	0	0	0	1	0	0	1	0	0	0	0	0	0	0	0	1	1	0	0	1	0	0	0	0	0	0	0	0	0	0	0	0
AEGAAM1LELVGSILR{1=15.8393}	2	No	1544.667	2	1037	3648	1	1	0	0	0	0	0	0	0	0	0	0	0	0	1	0	1	0	0	0	0	0	0	0	0	0	0	0	0	0	0	0	0	0	0	0	0	0	0	0	0	0	0
AEGAATEEEGTPKESEPQAAAEPAEAK	2	No	2697.225	2	123	919	2	0	0	0	0	0	0	0	0	0	0	0	0	0	0	0	0	0	0	0	0	0	0	0	0	0	2	2	0	2	0	0	0	0	0	0	0	0	0	0	0	0	0
AEGARAHAGAGASGKK	2	Yes	1437.744	1	1038	7408	1	0	0	0	0	0	0	0	0	0	0	0	0	0	0	0	0	0	0	0	0	0	0	0	0	0	1	0	0	0	0	1	1	0	0	0	0	0	0	0	0	0	0
AEGDISNVANGFK	2	No	1320.631	1	1039	1044	17	11	3	1	0	2	2	0	1	1	3	1	1	1	1	0	1	0	1	0	1	0	1	0	1	0	6	2	1	1	0	2	1	1	0	2	1	1	0	0	0	0	0
AEGDSAGTAGTPGGTPAGDK	2	No	1715.76	1	1040	612	22	13	0	0	0	0	4	0	3	1	1	0	1	0	2	1	0	1	5	3	1	1	1	1	0	0	9	1	1	0	0	2	1	1	0	4	1	2	1	2	1	0	1
AEGDSWVLNGTK	2	No	1275.609	1	1041	1615	8	5	0	0	0	0	1	0	1	0	0	0	0	0	2	0	1	1	0	0	0	0	2	1	1	0	3	0	0	0	0	3	1	1	1	0	0	0	0	0	0	0	0
AEGDVAALNR	2	No	1014.509	2	1006	1	54	36	8	4	2	2	4	0	2	2	6	3	1	2	4	2	1	1	7	3	2	2	7	2	3	2	18	8	5	2	1	4	1	2	1	2	0	2	0	4	2	1	1
AEGEWEDQEALDYFSDK	2	No	2030.838	1	1042	1	2	1	0	0	0	0	0	0	0	0	0	0	0	0	1	0	0	1	0	0	0	0	0	0	0	0	1	0	0	0	0	0	0	0	0	1	0	0	1	0	0	0	0
AEGFTVEALWGK	2	No	1306.656	1	1043	7406	1	1	1	0	1	0	0	0	0	0	0	0	0	0	0	0	0	0	0	0	0	0	0	0	0	0	0	0	0	0	0	0	0	0	0	0	0	0	0	0	0	0	0
AEGGGGGGRPGAPAAGDGK	2	No	1537.723	1	1044	1	2	0	0	0	0	0	0	0	0	0	0	0	0	0	0	0	0	0	0	0	0	0	0	0	0	0	2	0	0	0	0	0	0	0	0	2	2	0	0	0	0	0	0
AEGILDVFQTVK	2	No	1318.713	1	1045	3361	17	9	0	0	0	0	3	0	1	2	2	2	0	0	1	0	1	0	2	1	1	0	1	0	1	0	8	3	0	2	1	3	1	2	0	1	1	0	0	1	0	0	1
AEGIPVEMVVIGDDSAFTVLK	2	No	2189.129	1	1046	1166	1	0	0	0	0	0	0	0	0	0	0	0	0	0	0	0	0	0	0	0	0	0	0	0	0	0	1	0	0	0	0	0	0	0	0	1	0	0	1	0	0	0	0
AEGIPVEM1VVIGDDSAFTVLK{1=15.8393}	2	No	2204.968	2	1046	1166	5	4	0	0	0	0	2	2	0	0	0	0	0	0	0	0	0	0	2	0	0	2	0	0	0	0	1	0	0	0	0	0	0	0	0	1	0	0	1	0	0	0	0
AEGLDLASC1VR{1=56.8878}	2	No	1189.443	1	1047	2827	3	3	1	0	0	1	1	1	0	0	0	0	0	0	0	0	0	0	0	0	0	0	1	0	1	0	0	0	0	0	0	0	0	0	0	0	0	0	0	0	0	0	0
AEGLEEADTGASGC1HSHPEEQPTSISPSR{1=56.8878}	2	No	3035.183	1	1048	1987	1	1	0	0	0	0	0	0	0	0	0	0	0	0	0	0	0	0	1	0	1	0	0	0	0	0	0	0	0	0	0	0	0	0	0	0	0	0	0	0	0	0	0
AEGLGDGYR	2	No	936.4301	2	248	1833	48	29	5	2	1	2	6	0	3	3	6	1	2	3	5	2	1	2	5	2	2	1	2	1	1	0	19	6	2	3	1	6	1	3	2	4	2	1	1	3	0	1	2
AEGLGDGYRLVINDGK	2	No	1675.853	3	248	1833	4	1	1	0	0	1	0	0	0	0	0	0	0	0	0	0	0	0	0	0	0	0	0	0	0	0	3	0	0	0	0	0	0	0	0	0	0	0	0	3	0	3	0
AEGLGGLER	2	No	900.4665	1	1049	4848	9	4	3	0	1	2	0	0	0	0	1	1	0	0	0	0	0	0	0	0	0	0	0	0	0	0	5	3	1	1	1	2	1	1	0	0	0	0	0	0	0	0	0
AEGLLDVFQAVK	2	No	1288.703	1	1050	4064	2	2	0	0	0	0	0	0	0	0	0	0	0	0	1	0	1	0	1	0	1	0	0	0	0	0	0	0	0	0	0	0	0	0	0	0	0	0	0	0	0	0	0
AEGLQVGQDAR	2	No	1142.568	1	1051	684	31	16	4	1	1	2	1	0	1	0	4	1	2	1	2	0	1	1	3	1	1	1	2	0	1	1	15	4	2	1	1	3	1	1	1	5	2	1	2	3	0	2	1
AEGLYLFENGQR	2	No	1395.678	1	1052	2546	3	0	0	0	0	0	0	0	0	0	0	0	0	0	0	0	0	0	0	0	0	0	0	0	0	0	3	0	0	0	0	3	1	2	0	0	0	0	0	0	0	0	0
AEGPDVAVDLPK	2	No	1209.624	9	699	3	76	48	7	2	3	2	10	4	4	2	10	2	6	2	7	3	3	1	6	1	4	1	8	2	3	3	28	6	1	2	3	6	3	2	1	10	3	3	4	6	3	1	2
AEGPEVDVNLPK	2	No	1266.646	10	699	3	102	62	9	4	2	3	11	4	4	3	12	3	7	2	9	4	3	2	10	3	4	3	11	4	3	4	40	8	3	3	2	9	3	4	2	12	2	6	4	11	6	3	2
AEGPEVDVNLPKADVDISGPK	2	No	2149.09	11	699	3	2	1	0	0	0	0	0	0	0	0	0	0	0	0	1	0	1	0	0	0	0	0	0	0	0	0	1	0	0	0	0	0	0	0	0	0	0	0	0	1	0	1	0
AEGPGRGDEPSPS	2	No	1254.548	1	1053	307	7	4	0	0	0	0	1	0	1	0	2	0	2	0	1	0	1	0	0	0	0	0	0	0	0	0	3	0	0	0	0	1	0	1	0	0	0	0	0	2	0	2	0
AEGPQEWVFQEC1K{1=56.8878}	2	No	1606.575	1	1054	265	20	12	0	0	0	0	3	1	1	1	2	1	0	1	2	1	0	1	4	1	2	1	1	0	1	0	8	3	1	1	1	3	1	1	1	2	0	1	1	0	0	0	0
AEGPVAVVVNGHTEGPAPAR	2	No	1926.991	1	1055	1091	1	1	1	0	0	1	0	0	0	0	0	0	0	0	0	0	0	0	0	0	0	0	0	0	0	0	0	0	0	0	0	0	0	0	0	0	0	0	0	0	0	0	0
AEGQC1NPLYDQYC2K{1=56.8878,2=56.8878}	2	No	1744.452	1	1056	928	1	0	0	0	0	0	0	0	0	0	0	0	0	0	0	0	0	0	0	0	0	0	0	0	0	0	1	0	0	0	0	0	0	0	0	0	0	0	0	1	0	0	1
AEGSDVANAVLD	1	No	1159.536	1	1057	8	1	0	0	0	0	0	0	0	0	0	0	0	0	0	0	0	0	0	0	0	0	0	0	0	0	0	1	0	0	0	0	1	1	0	0	0	0	0	0	0	0	0	0
AEGSDVANAVLDGAD	1	No	1402.621	2	1057	8	1	0	0	0	0	0	0	0	0	0	0	0	0	0	0	0	0	0	0	0	0	0	0	0	0	0	1	0	0	0	0	1	1	0	0	0	0	0	0	0	0	0	0
AEGSDVANAVLDGADC1IMLSGETAK{1=56.8878}	2	No	2493.003	3	1057	8	8	5	0	0	0	0	0	0	0	0	0	0	0	0	0	0	0	0	0	0	0	0	5	5	0	0	3	0	0	0	0	0	0	0	0	0	0	0	0	3	3	0	0
AEGSDVANAVLDGADC1IM2LSGETAK{1=56.8878,2=15.8393}	2	No	2508.842	4	1057	8	73	46	6	3	3	0	9	2	0	7	4	0	0	4	7	5	0	2	5	3	0	2	15	11	0	4	27	7	4	0	3	4	0	0	4	6	0	0	6	10	7	0	3
AEGSEAAELAEIYAK	2	No	1550.746	1	1058	1308	29	18	3	0	1	2	3	1	1	1	2	1	1	0	4	1	2	1	3	1	2	0	3	1	1	1	11	3	0	2	1	3	1	2	0	2	1	1	0	3	1	2	0
AEGSSTASSGSQLAEGK	2	No	1565.717	1	1059	548	32	22	3	0	1	2	3	0	2	1	3	1	1	1	5	3	1	1	5	2	2	1	3	0	2	1	10	2	1	1	0	4	1	2	1	3	1	1	1	1	0	0	1
AEGTGLANQVFC1SEK{1=56.8878}	2	No	1609.607	1	1060	2283	1	1	0	0	0	0	0	0	0	0	0	0	0	0	0	0	0	0	0	0	0	0	1	0	1	0	0	0	0	0	0	0	0	0	0	0	0	0	0	0	0	0	0
AEGTVFTEEDFQK	2	No	1499.678	1	1061	3229	11	8	0	0	0	0	2	1	1	0	1	0	1	0	1	0	0	1	2	1	1	0	2	0	1	1	3	0	0	0	0	0	0	0	0	1	0	1	0	2	2	0	0
AEGTVNEGRPESDAADHTGPK	2	No	2136.967	1	1062	4841	10	7	0	0	0	0	1	0	1	0	1	1	0	0	3	1	1	1	1	1	0	0	1	0	1	0	3	1	1	0	0	1	1	0	0	0	0	0	0	1	0	0	1
AEGVIDGYADEK	2	No	1265.578	2	899	57	1	1	0	0	0	0	0	0	0	0	1	0	1	0	0	0	0	0	0	0	0	0	0	0	0	0	0	0	0	0	0	0	0	0	0	0	0	0	0	0	0	0	0
AEHDSILAEK	2	No	1111.551	3	755	202	2	2	1	0	1	0	0	0	0	0	0	0	0	0	0	0	0	0	0	0	0	0	1	0	0	1	0	0	0	0	0	0	0	0	0	0	0	0	0	0	0	0	0
AEHMETNAVGPSPSSDTR	2	No	1884.827	1	1063	1	2	1	0	0	0	0	0	0	0	0	0	0	0	0	1	1	0	0	0	0	0	0	0	0	0	0	1	1	1	0	0	0	0	0	0	0	0	0	0	0	0	0	0
AEHQQDSEDLFK	2	No	1445.642	1	1064	453	18	13	3	1	1	1	2	0	1	1	3	1	1	1	3	1	1	1	2	2	0	0	0	0	0	0	5	1	1	0	0	1	0	0	1	1	0	0	1	2	0	1	1
AEHRSM1DGRM2EAATR{1=15.8393,2=15.8393}	2	No	1748.457	1	1065	7404	1	0	0	0	0	0	0	0	0	0	0	0	0	0	0	0	0	0	0	0	0	0	0	0	0	0	1	0	0	0	0	1	0	1	0	0	0	0	0	0	0	0	0
AEIAEIQSR	2	No	1015.53	2	481	2553	11	9	3	1	1	1	1	0	1	0	2	2	0	0	1	0	0	1	1	0	0	1	1	0	0	1	2	1	0	0	1	1	1	0	0	0	0	0	0	0	0	0	0
AEIAFEDR	2	No	949.4505	1	1066	5	2	0	0	0	0	0	0	0	0	0	0	0	0	0	0	0	0	0	0	0	0	0	0	0	0	0	2	2	2	0	0	0	0	0	0	0	0	0	0	0	0	0	0
AEIDLVC1ELAK{1=56.8878}	2	No	1259.51	1	1067	85	41	27	4	1	1	2	5	1	2	2	5	2	2	1	4	2	1	1	4	1	2	1	5	2	2	1	14	5	2	2	1	3	1	1	1	4	1	2	1	2	1	1	0
AEIDMLDIR	2	No	1074.538	3	400	1	59	25	3	1	1	1	4	1	2	1	3	1	1	1	5	2	2	1	7	2	3	2	3	1	1	1	34	3	1	1	1	22	2	16	4	8	6	0	2	1	1	0	0
AEIDM1LDIR{1=15.8393}	2	No	1090.377	4	400	1	47	26	4	3	1	0	3	3	0	0	2	2	0	0	3	1	1	1	13	6	4	3	1	0	0	1	21	1	1	0	0	11	4	4	3	9	2	4	3	0	0	0	0
AEIDNVK	2	No	787.4076	1	1068	1	1	0	0	0	0	0	0	0	0	0	0	0	0	0	0	0	0	0	0	0	0	0	0	0	0	0	1	0	0	0	0	0	0	0	0	0	0	0	0	1	1	0	0
AEIDNVKK	2	No	915.5026	2	1068	1	1	0	0	0	0	0	0	0	0	0	0	0	0	0	0	0	0	0	0	0	0	0	0	0	0	0	1	0	0	0	0	0	0	0	0	0	0	0	0	1	0	0	1
AEIEALAALK	2	No	1027.591	1	1069	59	2	1	0	0	0	0	0	0	0	0	1	1	0	0	0	0	0	0	0	0	0	0	0	0	0	0	1	0	0	0	0	0	0	0	0	1	1	0	0	0	0	0	0
AEIELFVNR	2	No	1089.582	1	1070	1459	40	22	4	2	1	1	3	1	1	1	5	1	2	2	4	2	1	1	3	2	1	0	3	1	1	1	18	5	2	2	1	6	3	2	1	3	1	1	1	4	1	0	3
AEIEQAASR	2	No	973.4828	1	1071	6748	3	0	0	0	0	0	0	0	0	0	0	0	0	0	0	0	0	0	0	0	0	0	0	0	0	0	3	0	0	0	0	2	1	1	0	0	0	0	0	1	0	0	1
AEIGEDLDKSDVSSLIFLMK	2	No	2209.119	1	1072	7433	1	1	0	0	0	0	0	0	0	0	0	0	0	0	0	0	0	0	0	0	0	0	1	0	0	1	0	0	0	0	0	0	0	0	0	0	0	0	0	0	0	0	0
AEIIADK	2	No	758.4174	1	1073	1159	2	2	0	0	0	0	0	0	0	0	0	0	0	0	2	0	2	0	0	0	0	0	0	0	0	0	0	0	0	0	0	0	0	0	0	0	0	0	0	0	0	0	0
AEIIDQDLYER	2	No	1363.662	3	872	1	19	9	0	0	0	0	1	0	1	0	2	1	1	0	0	0	0	0	6	3	2	1	0	0	0	0	10	2	0	1	1	0	0	0	0	5	1	3	1	3	1	1	1
AEIIHHLADLLTDQR	2	No	1743.927	1	1074	336	4	3	0	0	0	0	0	0	0	0	0	0	0	0	0	0	0	0	2	1	0	1	1	1	0	0	1	0	0	0	0	0	0	0	0	1	1	0	0	0	0	0	0
AEIISEIR	2	No	929.5182	1	1075	1232	9	5	1	0	1	0	1	0	1	0	1	0	1	0	1	1	0	0	1	1	0	0	0	0	0	0	4	0	0	0	0	1	1	0	0	3	2	1	0	0	0	0	0
AEIITVSDGR	2	No	1059.556	1	1076	4670	30	17	2	1	1	0	3	1	1	1	3	1	1	1	3	1	1	1	3	0	2	1	3	1	1	1	13	4	2	1	1	5	1	2	2	3	1	1	1	1	0	0	1
AEILSEMR	2	No	947.4746	2	1075	1232	1	0	0	0	0	0	0	0	0	0	0	0	0	0	0	0	0	0	0	0	0	0	0	0	0	0	1	0	0	0	0	0	0	0	0	1	1	0	0	0	0	0	0
AEILSEM1R{1=15.8393}	2	No	963.3139	3	1075	1232	1	0	0	0	0	0	0	0	0	0	0	0	0	0	0	0	0	0	0	0	0	0	0	0	0	0	1	0	0	0	0	0	0	0	0	1	1	0	0	0	0	0	0
AEILSLESR	2	No	1016.55	1	1077	137	5	4	0	0	0	0	1	0	0	1	1	1	0	0	1	0	0	1	0	0	0	0	1	0	0	1	1	1	1	0	0	0	0	0	0	0	0	0	0	0	0	0	0
AEINILLC1GDPGTSK{1=56.8878}	2	No	1586.664	1	1078	347	31	17	3	1	1	1	2	1	0	1	3	2	0	1	2	2	0	0	2	1	0	1	5	2	1	2	14	4	2	1	1	5	2	1	2	3	1	1	1	2	2	0	0
AEIPHR	1	No	721.3871	1	1079	1	1	0	0	0	0	0	0	0	0	0	0	0	0	0	0	0	0	0	0	0	0	0	0	0	0	0	1	0	0	0	0	0	0	0	0	1	0	0	1	0	0	0	0
AEIPLNEQTTLSK	2	No	1442.762	1	1080	1	1	1	0	0	0	0	0	0	0	0	1	1	0	0	0	0	0	0	0	0	0	0	0	0	0	0	0	0	0	0	0	0	0	0	0	0	0	0	0	0	0	0	0
AEIQELAMVPR	2	No	1255.659	1	1081	394	29	21	4	1	1	2	4	1	2	1	4	1	2	1	4	1	1	2	3	2	1	0	2	0	1	1	8	1	0	1	0	3	0	2	1	1	1	0	0	3	1	2	0
AEIQELAM1VPR{1=15.8393}	2	No	1271.498	2	1081	394	20	15	3	1	0	2	2	1	1	0	2	1	0	1	2	1	1	0	3	2	1	0	3	2	1	0	5	1	0	1	0	1	1	0	0	1	1	0	0	2	1	1	0
AEIQNAEDYNEIFQPK	2	No	1907.89	1	1082	3522	2	2	0	0	0	0	0	0	0	0	0	0	0	0	0	0	0	0	0	0	0	0	2	1	1	0	0	0	0	0	0	0	0	0	0	0	0	0	0	0	0	0	0
AEISC1IDNK{1=56.8878}	2	No	1048.352	4	240	5	51	34	5	2	1	2	5	0	3	2	5	3	1	1	9	5	2	2	7	2	3	2	3	0	2	1	17	6	2	2	2	3	2	0	1	4	1	2	1	4	0	2	2
AEISEFAPPNTPVVMVK	2	No	1827.944	1	1083	225	4	4	1	0	1	0	0	0	0	0	1	0	0	1	1	1	0	0	1	0	1	0	0	0	0	0	0	0	0	0	0	0	0	0	0	0	0	0	0	0	0	0	0
AEISEFAPPNTPVVM1VK{1=15.8393}	2	No	1843.783	2	1083	225	2	2	1	1	0	0	0	0	0	0	1	1	0	0	0	0	0	0	0	0	0	0	0	0	0	0	0	0	0	0	0	0	0	0	0	0	0	0	0	0	0	0	0
AEISFEDR	2	No	965.4454	3	902	5	22	13	1	0	1	0	1	0	0	1	3	1	1	1	3	2	0	1	2	1	0	1	3	2	0	1	9	3	2	0	1	0	0	0	0	1	0	0	1	5	4	0	1
AEISGVQGSETQVLR	2	No	1572.811	2	996	378	7	6	0	0	0	0	2	1	0	1	1	1	0	0	0	0	0	0	2	0	1	1	1	0	0	1	1	0	0	0	0	1	1	0	0	0	0	0	0	0	0	0	0
AEISNAIDQYVTGTIGEDEDLIK	2	No	2493.212	1	1084	246	7	6	2	2	0	0	1	1	0	0	0	0	0	0	0	0	0	0	1	0	0	1	2	2	0	0	1	0	0	0	0	0	0	0	0	1	0	0	1	0	0	0	0
AEITAEGFLR	2	No	1105.577	1	1085	2529	13	9	2	1	1	0	0	0	0	0	1	0	0	1	3	2	0	1	3	1	1	1	0	0	0	0	4	0	0	0	0	2	1	0	1	1	1	0	0	1	0	0	1
AEITDAEGLGLK	2	No	1215.635	1	1086	237	23	15	2	1	0	1	2	1	0	1	1	0	0	1	1	1	0	0	5	2	2	1	4	1	2	1	8	2	1	1	0	3	0	2	1	3	1	1	1	0	0	0	0
AEITFDDHK	2	No	1074.498	5	240	5	27	18	2	1	1	0	2	0	1	1	3	1	1	1	5	3	1	1	4	1	2	1	2	2	0	0	9	4	2	1	1	1	1	0	0	3	1	1	1	1	0	0	1
AEITGPDGTR	2	No	1015.493	1	1087	3610	1	0	0	0	0	0	0	0	0	0	0	0	0	0	0	0	0	0	0	0	0	0	0	0	0	0	1	0	0	0	0	1	1	0	0	0	0	0	0	0	0	0	0
AEIVSASESR	2	No	1047.52	3	899	57	2	1	0	0	0	0	0	0	0	0	1	1	0	0	0	0	0	0	0	0	0	0	0	0	0	0	1	1	1	0	0	0	0	0	0	0	0	0	0	0	0	0	0
AEKAMER	2	Yes	833.4066	1	1088	4567	1	1	1	0	0	1	0	0	0	0	0	0	0	0	0	0	0	0	0	0	0	0	0	0	0	0	0	0	0	0	0	0	0	0	0	0	0	0	0	0	0	0	0
AEKASSYQM1KSEK{1=15.8393}	2	No	1501.552	1	1089	5390	2	0	0	0	0	0	0	0	0	0	0	0	0	0	0	0	0	0	0	0	0	0	0	0	0	0	2	1	0	0	1	0	0	0	0	1	0	0	1	0	0	0	0
AEKDEPGAWEETFK	2	No	1635.742	1	1090	211	111	64	8	3	3	2	10	4	4	2	17	6	7	4	12	5	5	2	9	2	4	3	8	3	3	2	47	15	5	7	3	9	3	3	3	12	6	3	3	11	5	2	4
AEKDLLELSC1NELR{1=56.8878}	2	No	1688.707	1	1091	668	1	0	0	0	0	0	0	0	0	0	0	0	0	0	0	0	0	0	0	0	0	0	0	0	0	0	1	1	0	1	0	0	0	0	0	0	0	0	0	0	0	0	0
AEKEAKKPTIK	2	No	1241.734	1	1092	5632	1	0	0	0	0	0	0	0	0	0	0	0	0	0	0	0	0	0	0	0	0	0	0	0	0	0	1	1	1	0	0	0	0	0	0	0	0	0	0	0	0	0	0
AEKEGQRK	2	No	944.504	1	1093	7431	1	0	0	0	0	0	0	0	0	0	0	0	0	0	0	0	0	0	0	0	0	0	0	0	0	0	1	0	0	0	0	1	0	0	1	0	0	0	0	0	0	0	0
AEKELTASVTEAIPVSR	2	No	1799.963	1	1094	97	1	1	0	0	0	0	0	0	0	0	0	0	0	0	1	1	0	0	0	0	0	0	0	0	0	0	0	0	0	0	0	0	0	0	0	0	0	0	0	0	0	0	0
AEKENTPSEANLQEEEVR	2	No	2071.966	1	1095	4916	2	0	0	0	0	0	0	0	0	0	0	0	0	0	0	0	0	0	0	0	0	0	0	0	0	0	2	2	1	1	0	0	0	0	0	0	0	0	0	0	0	0	0
AEKPDATADAEPDANQK	2	No	1769.807	2	598	286	1	1	0	0	0	0	0	0	0	0	0	0	0	0	0	0	0	0	0	0	0	0	1	1	0	0	0	0	0	0	0	0	0	0	0	0	0	0	0	0	0	0	0
AEKTEVLSEDLLQIER	2	No	1871.984	1	1096	1936	1	1	0	0	0	0	0	0	0	0	0	0	0	0	1	0	1	0	0	0	0	0	0	0	0	0	0	0	0	0	0	0	0	0	0	0	0	0	0	0	0	0	0
AEKYRKNLLKEMKK	2	No	1778.024	1	1097	7429	1	1	0	0	0	0	0	0	0	0	0	0	0	0	0	0	0	0	1	1	0	0	0	0	0	0	0	0	0	0	0	0	0	0	0	0	0	0	0	0	0	0	0
AELAELEQLIK	2	No	1255.702	1	1098	4353	1	1	1	1	0	0	0	0	0	0	0	0	0	0	0	0	0	0	0	0	0	0	0	0	0	0	0	0	0	0	0	0	0	0	0	0	0	0	0	0	0	0	0
AELAELPLR	2	No	1010.576	2	497	387	41	24	3	2	1	0	6	2	3	1	4	2	1	1	3	2	0	1	5	2	2	1	3	1	1	1	17	5	2	1	2	4	2	1	1	6	2	3	1	2	1	0	1
AELAGALAEMETMK	2	No	1463.7	1	1099	1228	4	3	0	0	0	0	1	0	0	1	0	0	0	0	0	0	0	0	0	0	0	0	2	2	0	0	1	0	0	0	0	0	0	0	0	0	0	0	0	1	1	0	0
AELAGALAEM1ETM2K{1=15.8393,2=15.8393}	2	No	1495.379	2	1099	1228	1	1	0	0	0	0	0	0	0	0	1	1	0	0	0	0	0	0	0	0	0	0	0	0	0	0	0	0	0	0	0	0	0	0	0	0	0	0	0	0	0	0	0
AELAKTPVNKK	2	No	1197.708	3	327	4	1	0	0	0	0	0	0	0	0	0	0	0	0	0	0	0	0	0	0	0	0	0	0	0	0	0	1	0	0	0	0	1	0	1	0	0	0	0	0	0	0	0	0
AELALSLLQETPR	2	No	1439.798	1	1100	1935	17	11	2	1	0	1	4	1	2	1	2	1	1	0	1	0	1	0	0	0	0	0	2	0	1	1	6	2	1	1	0	2	1	1	0	1	1	0	0	1	0	0	1
AELANIER	2	No	914.4821	1	1101	1	25	18	3	0	1	2	2	0	1	1	4	2	1	1	3	1	1	1	3	1	1	1	3	1	1	1	7	1	0	1	0	3	1	1	1	3	1	1	1	0	0	0	0
AELANSTEVLESFK	2	No	1536.767	1	1102	4971	8	5	1	1	0	0	0	0	0	0	0	0	0	0	1	0	0	1	1	0	0	1	2	1	0	1	3	0	0	0	0	1	1	0	0	1	0	1	0	1	1	0	0
AELDAAEK	2	No	845.4131	1	1103	688	2	1	0	0	0	0	1	0	0	1	0	0	0	0	0	0	0	0	0	0	0	0	0	0	0	0	1	0	0	0	0	0	0	0	0	0	0	0	0	1	1	0	0
AELDAAVLK	2	No	928.5229	1	1104	4011	5	3	0	0	0	0	1	1	0	0	2	0	1	1	0	0	0	0	0	0	0	0	0	0	0	0	2	1	1	0	0	0	0	0	0	1	1	0	0	0	0	0	0
AELDDTPMR	2	No	1046.47	1	1105	3	54	34	2	0	2	0	4	0	2	2	9	0	6	3	7	3	3	1	5	2	2	1	7	3	2	2	20	6	3	2	1	6	0	4	2	2	1	0	1	6	4	1	1
AELDDTPM1R{1=15.8393}	2	No	1062.309	2	1105	3	37	22	3	0	1	2	3	0	0	3	4	2	0	2	1	0	0	1	6	1	4	1	5	0	4	1	15	2	1	0	1	6	3	2	1	4	2	0	2	3	0	1	2
AELDEVNK	2	No	916.4502	1	1106	1	18	11	2	0	1	1	1	0	0	1	2	0	1	1	3	0	2	1	0	0	0	0	3	1	1	1	7	1	0	0	1	1	1	0	0	3	1	2	0	2	0	2	0
AELDEWARGTNQFLIK	2	Yes	1889.964	1	1107	2	1	1	0	0	0	0	0	0	0	0	0	0	0	0	0	0	0	0	0	0	0	0	1	0	1	0	0	0	0	0	0	0	0	0	0	0	0	0	0	0	0	0	0
AELDGTILK	2	No	958.5335	1	1108	3	49	29	6	1	2	3	4	1	1	2	5	2	1	2	5	1	2	2	6	2	2	2	3	1	1	1	20	5	1	2	2	5	1	2	2	4	2	1	1	6	1	3	2
AELDGTILKSR	2	No	1201.667	2	1108	3	4	2	1	0	1	0	0	0	0	0	0	0	0	0	0	0	0	0	1	0	1	0	0	0	0	0	2	1	0	1	0	1	0	1	0	0	0	0	0	0	0	0	0
AELDIDALNGR	2	No	1185.599	1	1109	1	1	0	0	0	0	0	0	0	0	0	0	0	0	0	0	0	0	0	0	0	0	0	0	0	0	0	1	1	0	1	0	0	0	0	0	0	0	0	0	0	0	0	0
AELDNELMEGK	2	No	1247.57	1	1110	514	11	7	0	0	0	0	0	0	0	0	3	0	2	1	2	1	1	0	1	1	0	0	1	0	1	0	4	1	0	1	0	1	0	0	1	0	0	0	0	2	1	1	0
AELDNELM1EGK{1=15.8393}	2	No	1263.409	2	1110	514	17	12	0	0	0	0	2	1	0	1	0	0	0	0	4	2	1	1	3	2	1	0	3	1	2	0	5	1	0	1	0	1	1	0	0	0	0	0	0	3	1	1	1
AELDREDFEHVK	2	No	1486.705	1	1111	349	5	2	0	0	0	0	0	0	0	0	0	0	0	0	1	1	0	0	1	1	0	0	0	0	0	0	3	1	1	0	0	1	0	0	1	1	1	0	0	0	0	0	0
AELDRFC1DAMISIR{1=56.8878}	2	No	1695.674	1	1112	720	1	0	0	0	0	0	0	0	0	0	0	0	0	0	0	0	0	0	0	0	0	0	0	0	0	0	1	1	0	1	0	0	0	0	0	0	0	0	0	0	0	0	0
AELDRFC1DAM2ISIR{1=56.8878,2=15.8393}	2	No	1711.513	2	1112	720	1	0	0	0	0	0	0	0	0	0	0	0	0	0	0	0	0	0	0	0	0	0	0	0	0	0	1	1	0	1	0	0	0	0	0	0	0	0	0	0	0	0	0
AELDSEPER	2	No	1044.472	2	27	2481	1	1	1	0	0	1	0	0	0	0	0	0	0	0	0	0	0	0	0	0	0	0	0	0	0	0	0	0	0	0	0	0	0	0	0	0	0	0	0	0	0	0	0
AELDSEPERVASVLEK	2	No	1770.9	3	27	2481	1	1	1	0	0	1	0	0	0	0	0	0	0	0	0	0	0	0	0	0	0	0	0	0	0	0	0	0	0	0	0	0	0	0	0	0	0	0	0	0	0	0	0
AELDTVC1R{1=56.8878}	2	No	962.3155	1	1113	6751	3	0	0	0	0	0	0	0	0	0	0	0	0	0	0	0	0	0	0	0	0	0	0	0	0	0	3	0	0	0	0	3	1	0	2	0	0	0	0	0	0	0	0
AELEAALGK	1	No	900.4916	1	1114	3018	1	0	0	0	0	0	0	0	0	0	0	0	0	0	0	0	0	0	0	0	0	0	0	0	0	0	1	1	1	0	0	0	0	0	0	0	0	0	0	0	0	0	0
AELEALGMK	2	No	960.495	1	1115	1381	4	4	0	0	0	0	1	0	1	0	1	0	1	0	1	0	1	0	0	0	0	0	1	0	1	0	0	0	0	0	0	0	0	0	0	0	0	0	0	0	0	0	0
AELEALGM1K{1=15.8393}	2	No	976.3343	2	1115	1381	2	2	0	0	0	0	0	0	0	0	1	0	1	0	0	0	0	0	0	0	0	0	1	0	0	1	0	0	0	0	0	0	0	0	0	0	0	0	0	0	0	0	0
AELEALLSSK	2	No	1059.581	4	877	1	31	15	1	1	0	0	2	1	0	1	3	2	1	0	4	2	1	1	5	2	2	1	0	0	0	0	16	2	1	0	1	6	3	2	1	8	3	2	3	0	0	0	0
AELEALLSSKDDVGK	2	No	1573.82	5	877	1	16	6	0	0	0	0	1	0	1	0	2	0	2	0	2	0	2	0	1	0	1	0	0	0	0	0	10	2	0	2	0	2	0	2	0	6	1	5	0	0	0	0	0
AELEEITGSPK	2	No	1172.593	1	1116	6677	3	1	1	1	0	0	0	0	0	0	0	0	0	0	0	0	0	0	0	0	0	0	0	0	0	0	2	0	0	0	0	2	0	2	0	0	0	0	0	0	0	0	0
AELEGVAVTAPR	2	No	1211.651	1	1117	1657	27	16	3	1	1	1	4	2	1	1	3	1	1	1	3	1	1	1	1	1	0	0	2	0	1	1	11	4	2	1	1	3	1	1	1	1	0	1	0	3	1	1	1
AELEIANPPELQK	2	No	1450.767	1	1118	3669	1	1	0	0	0	0	1	1	0	0	0	0	0	0	0	0	0	0	0	0	0	0	0	0	0	0	0	0	0	0	0	0	0	0	0	0	0	0	0	0	0	0	0
AELEIQK	2	No	829.4545	1	1119	1070	1	1	0	0	0	0	0	0	0	0	0	0	0	0	1	0	1	0	0	0	0	0	0	0	0	0	0	0	0	0	0	0	0	0	0	0	0	0	0	0	0	0	0
AELEIQKDALEPGQR	2	No	1695.879	2	1119	1070	6	5	1	0	0	1	1	0	1	0	1	0	1	0	1	0	1	0	0	0	0	0	1	0	1	0	1	1	0	0	1	0	0	0	0	0	0	0	0	0	0	0	0
AELEISGK	2	No	845.4495	1	1120	107	1	0	0	0	0	0	0	0	0	0	0	0	0	0	0	0	0	0	0	0	0	0	0	0	0	0	1	1	1	0	0	0	0	0	0	0	0	0	0	0	0	0	0
AELELELGR	2	No	1028.55	7	144	1	69	40	8	3	2	3	7	2	3	2	8	3	3	2	6	2	3	1	7	2	3	2	4	1	2	1	29	4	2	1	1	6	2	3	1	8	2	4	2	11	4	3	4
AELEPELALLFSTAR	2	Yes	1658.888	1	1121	7422	1	1	0	0	0	0	0	0	0	0	0	0	0	0	0	0	0	0	1	0	1	0	0	0	0	0	0	0	0	0	0	0	0	0	0	0	0	0	0	0	0	0	0
AELEQHLEQEQEFQVNK	2	No	2097.997	1	1122	1	36	25	5	1	2	2	3	1	2	0	6	2	2	2	3	2	1	0	5	2	2	1	3	1	1	1	11	6	3	1	2	3	1	1	1	2	1	0	1	0	0	0	0
AELEQLKSK	2	Yes	1044.582	1	1123	5629	1	1	0	0	0	0	0	0	0	0	0	0	0	0	1	0	1	0	0	0	0	0	0	0	0	0	0	0	0	0	0	0	0	0	0	0	0	0	0	0	0	0	0
AELEYGLK	2	No	921.4808	1	1124	69	6	2	0	0	0	0	2	1	1	0	0	0	0	0	0	0	0	0	0	0	0	0	0	0	0	0	4	1	1	0	0	2	1	1	0	1	1	0	0	0	0	0	0
AELFTQSC1ADLDK{1=56.8878}	2	No	1496.548	1	1125	1	49	30	5	2	3	0	2	1	0	1	3	1	1	1	8	4	2	2	9	4	3	2	3	2	0	1	19	7	3	1	3	6	1	2	3	3	1	1	1	3	2	0	1
AELGALPDDFIDSLEK	2	No	1731.857	1	1126	9	23	16	2	1	1	0	3	1	0	2	1	0	0	1	3	1	0	2	3	1	0	2	4	2	0	2	7	3	0	0	3	0	0	0	0	1	0	0	1	3	2	0	1
AELGALPDDFIDSLEKTDDDKYK	2	No	2597.239	2	1126	9	1	1	1	0	1	0	0	0	0	0	0	0	0	0	0	0	0	0	0	0	0	0	0	0	0	0	0	0	0	0	0	0	0	0	0	0	0	0	0	0	0	0	0
AELGEYIR	2	No	949.4869	2	714	27	2	0	0	0	0	0	0	0	0	0	0	0	0	0	0	0	0	0	0	0	0	0	0	0	0	0	2	0	0	0	0	0	0	0	0	2	0	2	0	0	0	0	0
AELGFLESC1LR{1=56.8878}	2	No	1293.505	1	1127	651	33	23	3	2	1	0	4	1	1	2	4	1	3	0	3	1	1	1	6	2	2	2	3	1	1	1	10	3	1	2	0	4	1	2	1	2	1	1	0	1	0	0	1
AELGIPLEEVPPEEINYLTR	2	No	2281.184	1	1128	1690	10	7	0	0	0	0	0	0	0	0	3	0	0	3	1	0	0	1	2	2	0	0	1	1	0	0	3	1	0	0	1	0	0	0	0	2	0	0	2	0	0	0	0
AELGKDLQEPEFSAK	2	No	1660.831	1	1129	4041	1	0	0	0	0	0	0	0	0	0	0	0	0	0	0	0	0	0	0	0	0	0	0	0	0	0	1	0	0	0	0	1	0	1	0	0	0	0	0	0	0	0	0
AELGMGDSTSQSPPIK	2	No	1616.772	1	1130	2876	2	2	0	0	0	0	0	0	0	0	0	0	0	0	1	0	0	1	1	0	0	1	0	0	0	0	0	0	0	0	0	0	0	0	0	0	0	0	0	0	0	0	0
AELGM1GDSTSQSPPIK{1=15.8393}	2	No	1632.611	2	1130	2876	4	3	0	0	0	0	0	0	0	0	2	1	0	1	0	0	0	0	1	1	0	0	0	0	0	0	1	0	0	0	0	1	1	0	0	0	0	0	0	0	0	0	0
AELGPRRLRGEVERLR	2	No	1906.097	1	1131	7420	1	1	0	0	0	0	0	0	0	0	0	0	0	0	0	0	0	0	1	0	1	0	0	0	0	0	0	0	0	0	0	0	0	0	0	0	0	0	0	0	0	0	0
AELGTDLLSQLSLEDQK	2	No	1858.952	2	975	66	28	18	3	1	2	0	2	0	0	2	1	0	0	1	6	4	0	2	4	3	0	1	2	1	0	1	10	2	1	0	1	2	0	0	2	3	0	1	2	3	2	0	1
AELGTDLLSQLSLEDQKR	2	No	2015.053	3	975	66	5	2	0	0	0	0	1	0	1	0	0	0	0	0	0	0	0	0	1	0	1	0	0	0	0	0	3	2	2	0	0	0	0	0	0	1	1	0	0	0	0	0	0
AELIVQPELK	2	No	1138.66	3	998	12	56	32	6	1	3	2	5	1	1	3	7	2	2	3	7	2	3	2	7	2	3	2	0	0	0	0	24	9	2	5	2	6	1	2	3	3	1	2	0	6	3	2	1
AELLDNEKPAAVVAPITTGY	1	No	2071.084	1	1132	639	1	1	0	0	0	0	0	0	0	0	0	0	0	0	0	0	0	0	1	1	0	0	0	0	0	0	0	0	0	0	0	0	0	0	0	0	0	0	0	0	0	0	0
AELLEAFK	2	No	919.5015	3	312	3013	2	1	0	0	0	0	1	0	0	1	0	0	0	0	0	0	0	0	0	0	0	0	0	0	0	0	1	0	0	0	0	1	1	0	0	0	0	0	0	0	0	0	0
AELLEFLESQQENMIK	2	No	1920.95	2	835	427	1	1	0	0	0	0	0	0	0	0	0	0	0	0	1	0	0	1	0	0	0	0	0	0	0	0	0	0	0	0	0	0	0	0	0	0	0	0	0	0	0	0	0
AELLEFLESQQENM1IK{1=15.8393}	2	No	1936.789	3	835	427	1	1	0	0	0	0	0	0	0	0	0	0	0	0	1	0	0	1	0	0	0	0	0	0	0	0	0	0	0	0	0	0	0	0	0	0	0	0	0	0	0	0	0
AELLEQALGNAQGR	2	No	1468.763	1	1133	3490	2	0	0	0	0	0	0	0	0	0	0	0	0	0	0	0	0	0	0	0	0	0	0	0	0	0	2	0	0	0	0	0	0	0	0	2	2	0	0	0	0	0	0
AELLQGGDLLR	2	No	1183.656	1	1134	24	28	17	4	2	1	1	5	2	2	1	3	1	1	1	3	0	2	1	1	0	0	1	1	0	1	0	11	2	1	1	0	3	1	2	0	4	2	1	1	2	1	1	0
AELLSLTQMER	2	No	1289.665	1	1135	2471	1	1	0	0	0	0	0	0	0	0	0	0	0	0	0	0	0	0	0	0	0	0	1	1	0	0	0	0	0	0	0	0	0	0	0	0	0	0	0	0	0	0	0
AELLVTEAPSKPITVTVEEQR	2	No	2309.248	1	1136	623	1	0	0	0	0	0	0	0	0	0	0	0	0	0	0	0	0	0	0	0	0	0	0	0	0	0	1	0	0	0	0	0	0	0	0	1	0	0	1	0	0	0	0
AELMEISEDK	2	No	1163.538	1	1137	229	24	14	2	0	1	1	1	0	0	1	2	0	1	1	2	1	1	0	3	2	0	1	4	2	1	1	10	4	2	1	1	1	0	0	1	1	0	0	1	4	2	1	1
AELM1EISEDK{1=15.8393}	2	No	1179.377	2	1137	229	16	11	1	1	0	0	0	0	0	0	2	2	0	0	1	1	0	0	3	3	0	0	4	2	0	2	5	0	0	0	0	0	0	0	0	1	1	0	0	4	2	0	2
AELMEISEDKTK	2	No	1392.681	3	1137	229	7	5	0	0	0	0	0	0	0	0	1	0	0	1	0	0	0	0	1	1	0	0	3	1	1	1	2	1	0	0	1	1	0	0	1	0	0	0	0	0	0	0	0
AELM1EISEDKTK{1=15.8393}	2	No	1408.52	4	1137	229	1	0	0	0	0	0	0	0	0	0	0	0	0	0	0	0	0	0	0	0	0	0	0	0	0	0	1	1	0	0	1	0	0	0	0	0	0	0	0	0	0	0	0
AELMELFLKHMPVKGQLK	2	Yes	2111.164	1	1138	7427	1	1	0	0	0	0	0	0	0	0	0	0	0	0	0	0	0	0	1	0	0	1	0	0	0	0	0	0	0	0	0	0	0	0	0	0	0	0	0	0	0	0	0
AELMELFLKHM1PVKGQLK{1=15.8393}	2	Yes	2127.003	2	1138	7427	1	0	0	0	0	0	0	0	0	0	0	0	0	0	0	0	0	0	0	0	0	0	0	0	0	0	1	1	0	0	1	0	0	0	0	0	0	0	0	0	0	0	0
AELNC1LGM2EPVQTANSR{1=56.8878,2=15.8393}	2	No	1904.583	1	1139	1	2	2	0	0	0	0	0	0	0	0	0	0	0	0	0	0	0	0	0	0	0	0	2	1	1	0	0	0	0	0	0	0	0	0	0	0	0	0	0	0	0	0	0
AELNEFLTR	2	No	1091.561	2	572	212	95	50	9	5	1	3	11	5	4	2	7	2	3	2	6	3	2	1	8	3	3	2	9	4	2	3	45	13	5	4	4	13	4	6	3	12	6	4	2	7	4	2	1
AELNPWPEYIYTR	2	No	1650.804	4	755	202	50	34	4	2	1	1	7	2	4	1	4	1	2	1	4	3	0	1	7	3	3	1	8	3	3	2	16	5	3	1	1	6	1	3	2	2	1	0	1	3	2	0	1
AELPGQPEM1K{1=15.8393}	2	No	1114.377	1	1140	1574	1	1	1	0	0	1	0	0	0	0	0	0	0	0	0	0	0	0	0	0	0	0	0	0	0	0	0	0	0	0	0	0	0	0	0	0	0	0	0	0	0	0	0
AELPVTDK	2	No	871.4651	2	519	890	3	3	0	0	0	0	0	0	0	0	2	1	0	1	0	0	0	0	0	0	0	0	1	0	0	1	0	0	0	0	0	0	0	0	0	0	0	0	0	0	0	0	0
AELQEGAR	2	No	872.4352	1	1141	1557	1	0	0	0	0	0	0	0	0	0	0	0	0	0	0	0	0	0	0	0	0	0	0	0	0	0	1	1	1	0	0	0	0	0	0	0	0	0	0	0	0	0	0
AELQEKEEQK	1	Yes	1230.609	1	1142	7163	1	0	0	0	0	0	0	0	0	0	0	0	0	0	0	0	0	0	0	0	0	0	0	0	0	0	1	1	1	0	0	0	0	0	0	0	0	0	0	0	0	0	0
AELQSIEEGVQGQQDALNSAK	2	No	2214.076	1	1143	1524	3	2	0	0	0	0	0	0	0	0	2	1	0	1	0	0	0	0	0	0	0	0	0	0	0	0	1	0	0	0	0	1	0	0	1	0	0	0	0	0	0	0	0
AELSEGQVR	2	No	987.4985	2	1005	1	44	29	4	0	1	3	3	0	2	1	7	2	4	1	4	1	2	1	8	3	2	3	3	0	2	1	15	4	2	1	1	5	1	3	1	5	1	3	1	1	0	0	1
AELSEGQVRQLEEQLR	2	No	1883.97	3	1005	1	3	3	2	0	0	2	0	0	0	0	0	0	0	0	1	0	1	0	0	0	0	0	0	0	0	0	0	0	0	0	0	0	0	0	0	0	0	0	0	0	0	0	0
AELSSLQTAR	2	No	1074.567	6	877	1	3	0	0	0	0	0	0	0	0	0	0	0	0	0	0	0	0	0	0	0	0	0	0	0	0	0	3	0	0	0	0	0	0	0	0	3	1	1	1	0	0	0	0
AELSTDKDFR	2	No	1180.572	1	1144	1	1	0	0	0	0	0	0	0	0	0	0	0	0	0	0	0	0	0	0	0	0	0	0	0	0	0	1	1	0	1	0	0	0	0	0	0	0	0	0	0	0	0	0
AELTFELPDNAK	1	No	1346.672	1	1145	1460	5	2	1	0	0	1	1	0	0	1	0	0	0	0	0	0	0	0	0	0	0	0	0	0	0	0	3	0	0	0	0	3	1	0	2	0	0	0	0	0	0	0	0
AELTKVEEEIVTLR	2	No	1628.899	1	1146	863	21	10	0	0	0	0	2	1	1	0	2	1	0	1	0	0	0	0	2	1	1	0	4	1	2	1	11	6	1	5	0	2	0	1	1	3	0	2	1	0	0	0	0
AELTSQESQISTYEEELAK	2	No	2155.017	1	1147	1355	1	0	0	0	0	0	0	0	0	0	0	0	0	0	0	0	0	0	0	0	0	0	0	0	0	0	1	0	0	0	0	0	0	0	0	1	0	0	1	0	0	0	0
AELTSSAPAC1YALAISPDAK{1=56.8878}	2	No	2034.86	1	1148	2573	1	0	0	0	0	0	0	0	0	0	0	0	0	0	0	0	0	0	0	0	0	0	0	0	0	0	1	0	0	0	0	0	0	0	0	0	0	0	0	1	1	0	0
AELTSSAPAC1YALAISPDSK{1=56.8878}	2	No	2050.855	1	1149	1320	1	0	0	0	0	0	0	0	0	0	0	0	0	0	0	0	0	0	0	0	0	0	0	0	0	0	1	0	0	0	0	0	0	0	0	1	1	0	0	0	0	0	0
AELTTLLEQWEK	2	No	1459.756	1	1150	1338	11	8	0	0	0	0	3	1	1	1	0	0	0	0	1	1	0	0	2	1	0	1	2	1	0	1	3	1	0	0	1	0	0	0	0	0	0	0	0	2	1	0	1
AELVAISSSEDEGNLR	2	No	1688.822	1	1151	1	2	0	0	0	0	0	0	0	0	0	0	0	0	0	0	0	0	0	0	0	0	0	0	0	0	0	2	1	0	1	0	1	1	0	0	0	0	0	0	0	0	0	0
AELVGELNGYLR	2	No	1332.704	1	1152	7425	1	1	0	0	0	0	0	0	0	0	0	0	0	0	0	0	0	0	1	0	1	0	0	0	0	0	0	0	0	0	0	0	0	0	0	0	0	0	0	0	0	0	0
AELVLLDHGLYQFLEEK	2	No	2016.057	1	1153	4156	1	0	0	0	0	0	0	0	0	0	0	0	0	0	0	0	0	0	0	0	0	0	0	0	0	0	1	0	0	0	0	1	0	0	1	0	0	0	0	0	0	0	0
AELVQLEDEITTLR	2	No	1628.862	1	1154	4432	2	2	0	0	0	0	1	0	0	1	0	0	0	0	0	0	0	0	1	1	0	0	0	0	0	0	0	0	0	0	0	0	0	0	0	0	0	0	0	0	0	0	0
AELWDTWK	2	No	1047.503	1	1155	2839	12	8	2	1	1	0	2	0	1	1	1	0	0	1	2	0	1	1	0	0	0	0	1	0	1	0	4	1	0	1	0	1	1	0	0	1	1	0	0	1	0	0	1
AELYKEPTNEELNR	2	No	1704.832	1	1156	975	36	23	4	0	1	3	4	0	2	2	5	1	2	2	3	1	1	1	3	1	1	1	4	2	1	1	13	6	2	2	2	2	1	1	0	3	1	1	1	2	0	1	1
AEMDAAIASC1K{1=56.8878}	2	No	1165.377	1	1157	1183	19	14	2	1	1	0	2	0	1	1	3	1	1	1	3	2	0	1	4	1	2	1	0	0	0	0	5	2	1	0	1	1	0	0	1	0	0	0	0	2	0	0	2
AEM1DAAIASC2K{1=15.8393,2=56.8878}	2	No	1181.216	2	1157	1183	10	5	0	0	0	0	1	0	0	1	1	1	0	0	2	1	0	1	1	0	0	1	0	0	0	0	5	1	1	0	0	1	1	0	0	1	1	0	0	2	0	0	2
AEMDQILHGLDK	2	No	1368.671	1	1158	1331	12	5	0	0	0	0	0	0	0	0	1	1	0	0	0	0	0	0	3	1	2	0	1	1	0	0	7	1	1	0	0	3	0	2	1	3	1	0	2	0	0	0	0
AEM1DQILHGLDK{1=15.8393}	2	No	1384.51	2	1158	1331	6	3	0	0	0	0	1	1	0	0	0	0	0	0	0	0	0	0	2	0	1	1	0	0	0	0	3	0	0	0	0	2	1	0	1	1	0	0	1	0	0	0	0
AEMELGLR	2	No	917.4641	2	381	69	18	11	0	0	0	0	3	1	1	1	2	1	0	1	2	0	1	1	2	1	1	0	2	1	0	1	7	0	0	0	0	3	1	1	1	1	1	0	0	3	2	1	0
AEM1ELGLR{1=15.8393}	2	No	933.3034	3	381	69	10	7	1	0	1	0	2	0	1	1	1	1	0	0	0	0	0	0	0	0	0	0	3	1	1	1	3	0	0	0	0	1	1	0	0	1	1	0	0	1	0	0	1
AEM1ELKM2R{1=15.8393,2=15.8393}	2	Yes	1038.173	1	1159	126	1	0	0	0	0	0	0	0	0	0	0	0	0	0	0	0	0	0	0	0	0	0	0	0	0	0	1	0	0	0	0	1	0	1	0	0	0	0	0	0	0	0	0
AEM1ELSDLIR{1=15.8393}	2	No	1191.425	1	1160	3767	1	1	1	1	0	0	0	0	0	0	0	0	0	0	0	0	0	0	0	0	0	0	0	0	0	0	0	0	0	0	0	0	0	0	0	0	0	0	0	0	0	0	0
AEM1ETLVR{1=15.8393}	2	No	963.3139	1	1161	7927	1	1	0	0	0	0	1	1	0	0	0	0	0	0	0	0	0	0	0	0	0	0	0	0	0	0	0	0	0	0	0	0	0	0	0	0	0	0	0	0	0	0	0
AEMEVLLASK	2	No	1089.574	8	144	1	39	17	1	0	0	1	4	1	2	1	4	1	1	2	4	1	1	2	4	2	1	1	0	0	0	0	22	3	1	2	0	6	1	3	2	3	1	0	2	10	5	2	3
AEM1EVLLASK{1=15.8393}	2	No	1105.413	9	144	1	24	13	1	0	0	1	3	0	2	1	2	1	1	0	4	2	2	0	2	1	1	0	1	1	0	0	11	2	1	1	0	2	1	1	0	2	1	1	0	5	2	1	2
AEM1GGMGVR{1=15.8393}	2	Yes	922.2445	1	1162	5118	1	1	0	0	0	0	0	0	0	0	0	0	0	0	1	1	0	0	0	0	0	0	0	0	0	0	0	0	0	0	0	0	0	0	0	0	0	0	0	0	0	0	0
AEM1GLGDR{1=15.8393}	2	No	863.2251	1	1163	5631	1	0	0	0	0	0	0	0	0	0	0	0	0	0	0	0	0	0	0	0	0	0	0	0	0	0	1	0	0	0	0	1	0	0	1	0	0	0	0	0	0	0	0
AEMGLKEREAALK	2	No	1444.771	1	1164	2655	1	0	0	0	0	0	0	0	0	0	0	0	0	0	0	0	0	0	0	0	0	0	0	0	0	0	1	0	0	0	0	0	0	0	0	0	0	0	0	1	1	0	0
AEMGSAKGERAAGTGSGSILAR	2	Yes	2076.038	1	1165	4965	1	1	0	0	0	0	0	0	0	0	0	0	0	0	0	0	0	0	0	0	0	0	1	1	0	0	0	0	0	0	0	0	0	0	0	0	0	0	0	0	0	0	0
AEMLEIVQAIYK	2	No	1406.748	1	1166	337	1	0	0	0	0	0	0	0	0	0	0	0	0	0	0	0	0	0	0	0	0	0	0	0	0	0	1	0	0	0	0	1	0	0	1	0	0	0	0	0	0	0	0
AEM1LEIVQAIYK{1=15.8393}	2	No	1422.587	2	1166	337	2	0	0	0	0	0	0	0	0	0	0	0	0	0	0	0	0	0	0	0	0	0	0	0	0	0	2	0	0	0	0	2	2	0	0	0	0	0	0	0	0	0	0
AEMLLEEAK	2	No	1032.516	2	382	154	3	0	0	0	0	0	0	0	0	0	0	0	0	0	0	0	0	0	0	0	0	0	0	0	0	0	3	3	1	1	1	0	0	0	0	0	0	0	0	0	0	0	0
AEM1LLEEAK{1=15.8393}	2	No	1048.355	3	382	154	1	1	0	0	0	0	1	1	0	0	0	0	0	0	0	0	0	0	0	0	0	0	0	0	0	0	0	0	0	0	0	0	0	0	0	0	0	0	0	0	0	0	0
AEMLQNEAK	2	No	1032.491	4	382	154	3	0	0	0	0	0	0	0	0	0	0	0	0	0	0	0	0	0	0	0	0	0	0	0	0	0	3	3	1	1	1	0	0	0	0	0	0	0	0	0	0	0	0
AEMSTPLSVK	2	No	1061.543	1	1167	1533	1	1	0	0	0	0	0	0	0	0	0	0	0	0	0	0	0	0	0	0	0	0	1	1	0	0	0	0	0	0	0	0	0	0	0	0	0	0	0	0	0	0	0
AEMTC1SGILPIDQMR{1=56.8878}	2	No	1720.661	2	741	837	6	5	0	0	0	0	0	0	0	0	1	0	1	0	1	0	1	0	2	0	1	1	1	0	1	0	1	0	0	0	0	1	0	0	1	0	0	0	0	0	0	0	0
AEM1TC2SGILPIDQMR{1=15.8393,2=56.8878}	2	No	1736.5	3	741	837	3	2	1	0	0	1	1	0	0	1	0	0	0	0	0	0	0	0	0	0	0	0	0	0	0	0	1	0	0	0	0	0	0	0	0	0	0	0	0	1	0	1	0
AEMTC1SGILPIDQM2R{1=56.8878,2=15.8393}	2	No	1736.5	4	741	837	1	0	0	0	0	0	0	0	0	0	0	0	0	0	0	0	0	0	0	0	0	0	0	0	0	0	1	0	0	0	0	0	0	0	0	0	0	0	0	1	1	0	0
AEM1TC2SGILPIDQM3R{1=15.8393,2=56.8878,3=15.8393}	2	No	1752.339	5	741	837	1	0	0	0	0	0	0	0	0	0	0	0	0	0	0	0	0	0	0	0	0	0	0	0	0	0	1	0	0	0	0	1	1	0	0	0	0	0	0	0	0	0	0
AEMVETQK	2	No	934.443	1	1168	1	1	1	0	0	0	0	0	0	0	0	0	0	0	0	1	1	0	0	0	0	0	0	0	0	0	0	0	0	0	0	0	0	0	0	0	0	0	0	0	0	0	0	0
AEMVVPDFSELFK	2	No	1510.738	1	1169	1060	2	2	0	0	0	0	0	0	0	0	0	0	0	0	0	0	0	0	1	1	0	0	1	0	0	1	0	0	0	0	0	0	0	0	0	0	0	0	0	0	0	0	0
AEM1VVPDFSELFK{1=15.8393}	2	No	1526.577	2	1169	1060	2	2	0	0	0	0	0	0	0	0	1	0	1	0	0	0	0	0	1	0	1	0	0	0	0	0	0	0	0	0	0	0	0	0	0	0	0	0	0	0	0	0	0
AEM1YDDVHSDGR{1=15.8393}	2	No	1409.396	1	1170	1481	1	0	0	0	0	0	0	0	0	0	0	0	0	0	0	0	0	0	0	0	0	0	0	0	0	0	1	0	0	0	0	1	1	0	0	0	0	0	0	0	0	0	0
AENEKIQNEQLEK	2	No	1571.779	2	116	40	5	3	2	0	0	2	0	0	0	0	0	0	0	0	1	0	1	0	0	0	0	0	0	0	0	0	2	1	0	1	0	0	0	0	0	0	0	0	0	1	0	1	0
AENFFILR	2	No	1008.539	1	1171	2126	11	5	2	1	1	0	1	0	1	0	0	0	0	0	1	1	0	0	1	1	0	0	0	0	0	0	6	3	1	1	1	1	0	0	1	2	1	1	0	0	0	0	0
AENFQELLR	2	No	1118.572	1	1172	3047	4	3	1	1	0	0	0	0	0	0	1	0	1	0	1	0	1	0	0	0	0	0	0	0	0	0	1	0	0	0	0	0	0	0	0	0	0	0	0	1	0	1	0
AENGKLVINGNPITIFQER	2	No	2112.133	1	1173	118	1	0	0	0	0	0	0	0	0	0	0	0	0	0	0	0	0	0	0	0	0	0	0	0	0	0	1	0	0	0	0	0	0	0	0	0	0	0	0	1	0	1	0
AENGPIDWSGDMPVSC1SLSR{1=56.8878}	2	No	2176.818	1	1174	1008	1	1	0	0	0	0	0	0	0	0	1	0	1	0	0	0	0	0	0	0	0	0	0	0	0	0	0	0	0	0	0	0	0	0	0	0	0	0	0	0	0	0	0
AENGPIDWSGDM1PVSC2SLSR{1=15.8393,2=56.8878}	2	No	2192.657	2	1174	1008	1	1	1	0	1	0	0	0	0	0	0	0	0	0	0	0	0	0	0	0	0	0	0	0	0	0	0	0	0	0	0	0	0	0	0	0	0	0	0	0	0	0	0
AENIPAVVIEIK	2	No	1294.75	1	1175	3908	20	13	3	1	1	1	1	1	0	0	2	1	1	0	4	1	2	1	3	1	1	1	0	0	0	0	7	2	1	1	0	2	1	1	0	2	1	1	0	1	0	1	0
AENLGEVLR	2	No	999.5349	1	1176	4657	33	15	3	2	1	0	3	1	1	1	3	1	1	1	3	2	0	1	3	1	1	1	0	0	0	0	18	5	2	1	2	6	2	3	1	4	2	1	1	3	1	0	2
AENLGGGM1ATIER{1=15.8393}	2	No	1333.474	1	1177	1094	1	1	0	0	0	0	0	0	0	0	1	1	0	0	0	0	0	0	0	0	0	0	0	0	0	0	0	0	0	0	0	0	0	0	0	0	0	0	0	0	0	0	0
AENLLLDADMNIK	2	No	1458.739	1	1178	1	7	4	0	0	0	0	0	0	0	0	2	1	0	1	1	0	1	0	1	0	0	1	0	0	0	0	3	1	1	0	0	1	0	0	1	1	0	0	1	0	0	0	0
AENLLLDADM1NIK{1=15.8393}	2	No	1474.578	2	1178	1	11	8	1	1	0	0	1	1	0	0	1	1	0	0	3	1	2	0	2	1	1	0	0	0	0	0	3	1	1	0	0	1	1	0	0	1	1	0	0	0	0	0	0
AENLLLDAEANIK	2	No	1412.751	1	1179	1	3	3	0	0	0	0	0	0	0	0	1	0	0	1	0	0	0	0	1	0	1	0	1	1	0	0	0	0	0	0	0	0	0	0	0	0	0	0	0	0	0	0	0
AENLLLDGDMNIK	2	No	1444.723	1	1180	1	1	1	1	0	1	0	0	0	0	0	0	0	0	0	0	0	0	0	0	0	0	0	0	0	0	0	0	0	0	0	0	0	0	0	0	0	0	0	0	0	0	0	0
AENNSEVGASGYGVPGPTWDR	2	No	2161.967	4	131	2	58	35	5	1	2	2	4	2	1	1	4	1	1	2	10	4	2	4	5	3	1	1	7	4	2	1	23	7	3	2	2	5	0	2	3	5	1	2	2	6	3	2	1
AENPEPLVFGVK	2	No	1298.687	1	1181	452	20	15	2	2	0	0	0	0	0	0	0	0	0	0	7	3	2	2	6	3	2	1	0	0	0	0	5	3	1	1	1	2	1	1	0	0	0	0	0	0	0	0	0
AENQPIR	2	No	826.4297	1	1182	1	2	1	0	0	0	0	1	0	0	1	0	0	0	0	0	0	0	0	0	0	0	0	0	0	0	0	1	0	0	0	0	0	0	0	0	0	0	0	0	1	0	0	1
AENQVLAMR	2	No	1030.523	1	1183	1	20	10	2	1	1	0	1	0	0	1	1	0	1	0	2	1	1	0	2	1	1	0	2	1	1	0	10	3	1	1	1	2	0	1	1	3	2	0	1	2	1	0	1
AENSKNQNASSPPNDR	2	No	1727.782	1	1184	7928	1	1	1	0	1	0	0	0	0	0	0	0	0	0	0	0	0	0	0	0	0	0	0	0	0	0	0	0	0	0	0	0	0	0	0	0	0	0	0	0	0	0	0
AENSQLTER	2	No	1046.499	2	257	1	29	13	3	0	1	2	1	0	0	1	3	0	2	1	4	2	2	0	1	0	1	0	1	0	0	1	16	7	3	3	1	4	1	2	1	4	1	2	1	1	0	0	1
AENSSLNLIGK	2	No	1144.609	1	1185	294	1	1	0	0	0	0	0	0	0	0	1	0	0	1	0	0	0	0	0	0	0	0	0	0	0	0	0	0	0	0	0	0	0	0	0	0	0	0	0	0	0	0	0
AENVLLTVLER	2	No	1255.714	1	1186	6408	4	2	1	0	0	1	0	0	0	0	1	0	1	0	0	0	0	0	0	0	0	0	0	0	0	0	2	2	0	2	0	0	0	0	0	0	0	0	0	0	0	0	0
AENVNQYLTDPK	1	No	1390.673	2	438	98	1	1	0	0	0	0	0	0	0	0	1	1	0	0	0	0	0	0	0	0	0	0	0	0	0	0	0	0	0	0	0	0	0	0	0	0	0	0	0	0	0	0	0
AENYDIPSADR	2	No	1249.557	3	438	98	93	58	8	4	1	3	10	4	4	2	11	2	7	2	8	4	2	2	10	3	4	3	11	3	4	4	35	10	4	4	2	10	3	5	2	9	3	4	2	6	2	2	2
AEPAKIEAFR	2	No	1130.608	2	499	123	1	1	0	0	0	0	0	0	0	0	0	0	0	0	0	0	0	0	0	0	0	0	1	0	1	0	0	0	0	0	0	0	0	0	0	0	0	0	0	0	0	0	0
AEPEAGEEQAGDDRDSGGPVLQFDYEAVANR	2	No	3291.455	2	896	3	6	4	0	0	0	0	0	0	0	0	0	0	0	0	1	0	0	1	1	0	0	1	2	2	0	0	2	0	0	0	0	0	0	0	0	1	0	0	1	1	1	0	0
AEPEDHYFLLTEPPLNTPENR	2	No	2481.181	1	1187	583	26	15	1	0	1	0	1	0	1	0	1	0	0	1	1	0	0	1	6	3	2	1	5	3	1	1	11	4	1	0	3	2	0	1	1	2	0	0	2	3	1	0	2
AEPEKNGEVVHTPETSV	2	No	1821.875	1	1188	2404	8	4	0	0	0	0	2	0	2	0	0	0	0	0	1	0	1	0	0	0	0	0	1	0	1	0	4	0	0	0	0	0	0	0	0	0	0	0	0	4	0	4	0
AEPEKTEGAAEAK	2	No	1329.641	3	123	919	1	0	0	0	0	0	0	0	0	0	0	0	0	0	0	0	0	0	0	0	0	0	0	0	0	0	1	1	1	0	0	0	0	0	0	0	0	0	0	0	0	0	0
AEPGDEALSPASR	2	No	1298.61	1	1189	1563	1	0	0	0	0	0	0	0	0	0	0	0	0	0	0	0	0	0	0	0	0	0	0	0	0	0	1	0	0	0	0	0	0	0	0	1	1	0	0	0	0	0	0
AEPGQQQPAAEPPPAEGLLR	2	No	2055.039	1	1190	188	36	22	3	2	1	0	4	3	0	1	3	2	0	1	2	1	0	1	3	2	0	1	7	5	0	2	14	3	2	0	1	4	2	0	2	4	3	0	1	3	3	0	0
AEPLETFPFDQSK	2	No	1507.719	1	1191	1040	59	37	5	2	2	1	5	1	3	1	1	1	0	0	9	2	4	3	14	5	6	3	3	1	1	1	22	1	0	0	1	12	3	7	2	9	3	4	2	0	0	0	0
AEPLEVNQFLK	2	No	1286.687	1	1192	5322	2	0	0	0	0	0	0	0	0	0	0	0	0	0	0	0	0	0	0	0	0	0	0	0	0	0	2	0	0	0	0	0	0	0	0	2	1	1	0	0	0	0	0
AEPMQWASLELPAAK	2	No	1640.823	1	1193	1847	19	12	0	0	0	0	2	1	1	0	3	1	1	1	1	1	0	0	2	1	1	0	4	2	1	1	7	4	2	1	1	2	0	1	1	0	0	0	0	1	1	0	0
AEPM1QWASLELPAAK{1=15.8393}	2	No	1656.662	2	1193	1847	6	4	1	0	0	1	1	0	1	0	1	1	0	0	0	0	0	0	0	0	0	0	1	0	1	0	2	1	0	1	0	1	1	0	0	0	0	0	0	0	0	0	0
AEPPKAPEQEQAAPGPAAGGEAPK	2	No	2297.129	4	123	919	7	0	0	0	0	0	0	0	0	0	0	0	0	0	0	0	0	0	0	0	0	0	0	0	0	0	7	7	3	3	1	0	0	0	0	0	0	0	0	0	0	0	0
AEPPLNASASDQGEK	2	No	1512.706	5	350	88	1	0	0	0	0	0	0	0	0	0	0	0	0	0	0	0	0	0	0	0	0	0	0	0	0	0	1	0	0	0	0	0	0	0	0	0	0	0	0	1	0	0	1
AEPPQAMNALMR	2	No	1327.638	1	1194	127	2	2	0	0	0	0	0	0	0	0	1	0	0	1	1	0	1	0	0	0	0	0	0	0	0	0	0	0	0	0	0	0	0	0	0	0	0	0	0	0	0	0	0
AEPPQC1TSLAWSADGQTLFAGYTDNLVR{1=56.8878}	2	No	3067.301	1	1195	536	2	2	0	0	0	0	0	0	0	0	2	0	0	2	0	0	0	0	0	0	0	0	0	0	0	0	0	0	0	0	0	0	0	0	0	0	0	0	0	0	0	0	0
AEPSAAGAAGARRPEKSTHK	2	Yes	1991.03	1	1196	7934	1	1	1	0	0	1	0	0	0	0	0	0	0	0	0	0	0	0	0	0	0	0	0	0	0	0	0	0	0	0	0	0	0	0	0	0	0	0	0	0	0	0	0
AEPSADLLVNLSR	2	No	1383.736	1	1197	1872	19	8	1	1	0	0	0	0	0	0	3	2	1	0	1	0	1	0	3	1	1	1	0	0	0	0	11	1	0	1	0	4	1	2	1	5	2	2	1	1	0	1	0
AEPSEVDMNSPK	2	No	1302.576	2	456	54	11	10	2	0	1	1	1	0	0	1	1	0	1	0	1	0	0	1	3	1	2	0	2	1	1	0	1	0	0	0	0	1	0	1	0	0	0	0	0	0	0	0	0
AEPSEVDM1NSPK{1=15.8393}	2	No	1318.415	3	456	54	3	2	0	0	0	0	0	0	0	0	1	1	0	0	0	0	0	0	0	0	0	0	1	0	0	1	1	1	0	0	1	0	0	0	0	0	0	0	0	0	0	0	0
AEPSISYSC1NPLYFDFK{1=56.8878}	2	No	2036.785	1	1198	1020	2	0	0	0	0	0	0	0	0	0	0	0	0	0	0	0	0	0	0	0	0	0	0	0	0	0	2	1	0	0	1	0	0	0	0	1	0	0	1	0	0	0	0
AEPTESC1EQIAVQVNNGDAGR{1=56.8878}	2	No	2243.874	1	1199	158	5	3	0	0	0	0	1	0	1	0	1	1	0	0	0	0	0	0	0	0	0	0	1	0	0	1	2	0	0	0	0	0	0	0	0	2	1	1	0	0	0	0	0
AEPVEVVAPR	2	No	1065.582	1	1200	15	56	34	4	1	1	2	6	1	3	2	6	2	3	1	5	1	3	1	6	2	3	1	7	3	2	2	22	8	3	3	2	5	1	3	1	3	1	1	1	6	3	1	2
AEPVSSTEASSLGQK	2	No	1489.726	3	591	3007	3	1	0	0	0	0	0	0	0	0	0	0	0	0	1	1	0	0	0	0	0	0	0	0	0	0	2	0	0	0	0	0	0	0	0	0	0	0	0	2	0	1	1
AEPYAADEGSGEGHK	2	No	1516.643	1	1201	1	1	0	0	0	0	0	0	0	0	0	0	0	0	0	0	0	0	0	0	0	0	0	0	0	0	0	1	0	0	0	0	1	0	0	1	0	0	0	0	0	0	0	0
AEQAIEVGIFPER	2	No	1457.751	1	1202	4158	3	3	0	0	0	0	0	0	0	0	0	0	0	0	1	0	0	1	2	1	0	1	0	0	0	0	0	0	0	0	0	0	0	0	0	0	0	0	0	0	0	0	0
AEQATVTSEFESYK	2	No	1588.726	1	1203	105	2	0	0	0	0	0	0	0	0	0	0	0	0	0	0	0	0	0	0	0	0	0	0	0	0	0	2	0	0	0	0	1	1	0	0	1	0	1	0	0	0	0	0
AEQC1EEEEAMTPR{1=56.8878}	2	No	1578.496	1	1204	7912	1	1	0	0	0	0	0	0	0	0	0	0	0	0	0	0	0	0	0	0	0	0	1	0	0	1	0	0	0	0	0	0	0	0	0	0	0	0	0	0	0	0	0
AEQDEAEKLQR	2	No	1315.637	1	1205	1814	2	1	0	0	0	0	0	0	0	0	0	0	0	0	0	0	0	0	0	0	0	0	1	0	1	0	1	0	0	0	0	0	0	0	0	1	0	1	0	0	0	0	0
AEQDITTLEQSISR	2	No	1589.79	1	1206	1	13	10	2	1	0	1	1	0	1	0	2	1	1	0	2	0	2	0	1	0	1	0	2	1	1	0	3	1	0	1	0	1	0	1	0	1	1	0	0	0	0	0	0
AEQEEEFISNTLFK	2	No	1683.799	2	1122	1	50	32	2	1	1	0	7	2	4	1	6	2	2	2	3	1	1	1	7	2	3	2	7	2	3	2	18	7	2	4	1	4	0	3	1	6	3	2	1	1	1	0	0
AEQEEEGLPLPLANIK	2	No	1749.915	1	1207	4973	4	0	0	0	0	0	0	0	0	0	0	0	0	0	0	0	0	0	0	0	0	0	0	0	0	0	4	1	0	1	0	0	0	0	0	2	1	1	0	1	1	0	0
AEQEEM1EVEER{1=15.8393}	2	No	1393.411	1	1208	2157	1	1	0	0	0	0	0	0	0	0	0	0	0	0	0	0	0	0	1	0	0	1	0	0	0	0	0	0	0	0	0	0	0	0	0	0	0	0	0	0	0	0	0
AEQEEYVQEGIR	2	No	1449.674	1	1209	1	5	1	0	0	0	0	0	0	0	0	0	0	0	0	0	0	0	0	1	1	0	0	0	0	0	0	4	1	0	0	1	0	0	0	0	3	0	2	1	0	0	0	0
AEQEGGM1QFWVSSESK{1=15.8393}	2	No	1814.622	2	681	1239	1	1	0	0	0	0	1	1	0	0	0	0	0	0	0	0	0	0	0	0	0	0	0	0	0	0	0	0	0	0	0	0	0	0	0	0	0	0	0	0	0	0	0
AEQEIMK	2	No	847.4109	1	1210	189	7	0	0	0	0	0	0	0	0	0	0	0	0	0	0	0	0	0	0	0	0	0	0	0	0	0	7	7	3	3	1	0	0	0	0	0	0	0	0	0	0	0	0
AEQENNFPTSSIAFLGQNER	2	No	2251.051	1	1211	36	2	1	0	0	0	0	0	0	0	0	0	0	0	0	1	0	0	1	0	0	0	0	0	0	0	0	1	0	0	0	0	0	0	0	0	1	1	0	0	0	0	0	0
AEQENQELPDEGTLEETLTNETR	2	No	2645.194	1	1212	126	1	1	0	0	0	0	0	0	0	0	0	0	0	0	0	0	0	0	1	0	0	1	0	0	0	0	0	0	0	0	0	0	0	0	0	0	0	0	0	0	0	0	0
AEQESGLYR	2	No	1051.493	3	122	82	14	8	1	0	0	1	1	0	1	0	1	0	1	0	2	1	1	0	1	0	1	0	2	0	1	1	6	2	1	1	0	1	1	0	0	2	1	1	0	1	0	0	1
AEQFSVPVSLESK	2	No	1419.725	1	1213	147	2	2	1	1	0	0	0	0	0	0	0	0	0	0	0	0	0	0	0	0	0	0	1	1	0	0	0	0	0	0	0	0	0	0	0	0	0	0	0	0	0	0	0
AEQFYC1GDTEGK{1=56.8878}	2	No	1403.433	1	1214	206	13	7	0	0	0	0	2	0	1	1	1	1	0	0	3	2	1	0	1	1	0	0	0	0	0	0	6	2	2	0	0	2	1	0	1	2	1	0	1	0	0	0	0
AEQINQAAGEASAVLAK	2	No	1669.864	1	1215	676	84	51	7	3	1	3	8	3	3	2	10	3	4	3	8	2	4	2	7	3	3	1	11	5	3	3	33	8	3	4	1	8	4	3	1	6	1	3	2	11	5	4	2
AEQKHEAER	2	No	1096.526	1	1216	3401	1	0	0	0	0	0	0	0	0	0	0	0	0	0	0	0	0	0	0	0	0	0	0	0	0	0	1	1	1	0	0	0	0	0	0	0	0	0	0	0	0	0	0
AEQLAAEAER	2	No	1086.531	1	1217	517	9	6	1	0	0	1	0	0	0	0	2	0	2	0	2	1	1	0	0	0	0	0	1	0	0	1	3	1	1	0	0	1	1	0	0	1	0	1	0	0	0	0	0
AEQLAAEAERDQPLR	2	No	1695.854	2	1217	517	2	2	0	0	0	0	1	0	1	0	0	0	0	0	0	0	0	0	1	0	1	0	0	0	0	0	0	0	0	0	0	0	0	0	0	0	0	0	0	0	0	0	0
AEQLASLEAAQR	2	No	1285.663	1	1218	1	12	7	2	0	0	2	0	0	0	0	3	1	2	0	1	1	0	0	1	0	1	0	0	0	0	0	5	2	1	0	1	1	1	0	0	1	1	0	0	1	0	1	0
AEQLGAEGNVDESQK	2	No	1573.722	1	1219	333	20	15	1	0	0	1	0	0	0	0	2	0	2	0	5	2	2	1	2	2	0	0	5	2	2	1	5	3	1	2	0	1	0	0	1	1	0	0	1	0	0	0	0
AEQLMSDENC1FK{1=56.8878}	2	No	1470.478	2	101	998	2	0	0	0	0	0	0	0	0	0	0	0	0	0	0	0	0	0	0	0	0	0	0	0	0	0	2	1	0	0	1	0	0	0	0	1	1	0	0	0	0	0	0
AEQLM1SDENC2FK{1=15.8393,2=56.8878}	2	No	1486.317	3	101	998	4	1	1	0	1	0	0	0	0	0	0	0	0	0	0	0	0	0	0	0	0	0	0	0	0	0	3	0	0	0	0	2	0	1	1	0	0	0	0	1	1	0	0
AEQLSQENEK	2	No	1174.547	2	1091	668	1	1	0	0	0	0	0	0	0	0	0	0	0	0	1	0	1	0	0	0	0	0	0	0	0	0	0	0	0	0	0	0	0	0	0	0	0	0	0	0	0	0	0
AEQQAQEDEEPEWR	2	No	1743.734	3	481	2553	1	0	0	0	0	0	0	0	0	0	0	0	0	0	0	0	0	0	0	0	0	0	0	0	0	0	1	1	0	0	1	0	0	0	0	0	0	0	0	0	0	0	0
AEQQVPLVLWSSDR	1	No	1626.837	1	1220	6673	1	0	0	0	0	0	0	0	0	0	0	0	0	0	0	0	0	0	0	0	0	0	0	0	0	0	1	0	0	0	0	0	0	0	0	1	1	0	0	0	0	0	0
AEQVDPNFYSK	2	No	1296.599	1	1221	42	37	26	4	1	1	2	6	2	3	1	4	2	1	1	6	3	2	1	3	1	1	1	3	1	1	1	11	3	1	1	1	2	0	1	1	3	1	1	1	3	2	1	0
AEQWNVNYVETSAK	2	No	1637.769	1	1222	829	47	29	4	1	1	2	4	1	2	1	3	1	1	1	5	2	2	1	7	3	2	2	6	2	3	1	18	6	3	2	1	3	1	1	1	4	2	2	0	5	2	2	1
AERC1VGGPTRAGDPLPM2{1=56.8878,2=15.8393}	2	Yes	1798.556	1	1223	201	1	1	0	0	0	0	0	0	0	0	0	0	0	0	0	0	0	0	1	1	0	0	0	0	0	0	0	0	0	0	0	0	0	0	0	0	0	0	0	0	0	0	0
AERDSALETLQGQLEEK	2	No	1915.949	6	82	1	3	3	1	0	0	1	0	0	0	0	1	0	1	0	1	0	1	0	0	0	0	0	0	0	0	0	0	0	0	0	0	0	0	0	0	0	0	0	0	0	0	0	0
AEREGRARRAALLR	2	No	1623.939	1	1224	4570	1	1	0	0	0	0	0	0	0	0	0	0	0	0	0	0	0	0	1	1	0	0	0	0	0	0	0	0	0	0	0	0	0	0	0	0	0	0	0	0	0	0	0
AERELEVQIQR	2	No	1369.731	1	1225	2670	2	1	0	0	0	0	0	0	0	0	0	0	0	0	0	0	0	0	0	0	0	0	1	1	0	0	1	0	0	0	0	0	0	0	0	1	0	0	1	0	0	0	0
AERELSEQIQR	2	No	1357.695	1	1226	1	1	1	1	0	0	1	0	0	0	0	0	0	0	0	0	0	0	0	0	0	0	0	0	0	0	0	0	0	0	0	0	0	0	0	0	0	0	0	0	0	0	0	0
AERFKMM1LTLISK{1=15.8393}	2	No	1582.702	1	1227	108	1	1	0	0	0	0	0	0	0	0	0	0	0	0	0	0	0	0	0	0	0	0	1	0	0	1	0	0	0	0	0	0	0	0	0	0	0	0	0	0	0	0	0
AERGNPPPIPPK	2	No	1271.699	1	1228	1941	1	1	0	0	0	0	1	1	0	0	0	0	0	0	0	0	0	0	0	0	0	0	0	0	0	0	0	0	0	0	0	0	0	0	0	0	0	0	0	0	0	0	0
AERKGGSGPGATGKTKK	2	Yes	1628.896	1	1229	4574	1	0	0	0	0	0	0	0	0	0	0	0	0	0	0	0	0	0	0	0	0	0	0	0	0	0	1	1	1	0	0	0	0	0	0	0	0	0	0	0	0	0	0
AERPDVDEK	2	No	1057.504	3	714	27	3	1	0	0	0	0	0	0	0	0	0	0	0	0	1	1	0	0	0	0	0	0	0	0	0	0	2	1	1	0	0	0	0	0	0	0	0	0	0	1	1	0	0
AERRARHR	2	No	1050.591	1	1230	4572	1	1	1	0	0	1	0	0	0	0	0	0	0	0	0	0	0	0	0	0	0	0	0	0	0	0	0	0	0	0	0	0	0	0	0	0	0	0	0	0	0	0	0
AERRPERPEVK	2	No	1365.748	1	1231	1108	1	1	0	0	0	0	0	0	0	0	0	0	0	0	0	0	0	0	1	0	0	1	0	0	0	0	0	0	0	0	0	0	0	0	0	0	0	0	0	0	0	0	0
AESAKDLEKQLRLR	2	No	1655.932	1	1232	4561	1	1	0	0	0	0	0	0	0	0	0	0	0	0	0	0	0	0	1	0	1	0	0	0	0	0	0	0	0	0	0	0	0	0	0	0	0	0	0	0	0	0	0
AESAMIGSNR	2	Yes	1034.481	1	1233	7918	1	0	0	0	0	0	0	0	0	0	0	0	0	0	0	0	0	0	0	0	0	0	0	0	0	0	1	1	0	1	0	0	0	0	0	0	0	0	0	0	0	0	0
AESAPLPVSADDTPEVLNR	2	No	1979.98	1	1234	6183	24	15	0	0	0	0	4	1	3	0	2	0	1	1	2	1	0	1	3	0	2	1	4	2	0	2	9	4	2	1	1	2	1	1	0	0	0	0	0	3	1	1	1
AESDFVKFDTPFLPK	2	No	1739.877	1	1235	759	5	5	0	0	0	0	1	0	1	0	0	0	0	0	1	0	1	0	1	0	1	0	2	0	2	0	0	0	0	0	0	0	0	0	0	0	0	0	0	0	0	0	0
AESDGSLLLESK	2	No	1247.625	1	1236	109	29	20	3	1	1	1	3	1	1	1	2	1	1	0	5	3	2	0	3	1	1	1	4	1	2	1	9	2	0	1	1	3	1	1	1	2	1	1	0	2	1	0	1
AESDIMHLR	2	No	1070.518	1	1237	112	3	2	0	0	0	0	1	0	1	0	0	0	0	0	0	0	0	0	0	0	0	0	1	1	0	0	1	0	0	0	0	1	0	1	0	0	0	0	0	0	0	0	0
AESEEGPDVLR	2	No	1200.562	1	1238	228	24	13	2	0	1	1	1	0	0	1	3	1	1	1	3	1	1	1	2	1	0	1	2	1	0	1	11	3	0	2	1	3	1	1	1	4	1	2	1	1	1	0	0
AESEEMETSQAGSK	2	No	1482.614	1	1239	14	10	7	1	0	1	0	0	0	0	0	3	0	1	2	1	0	1	0	1	0	0	1	1	0	0	1	3	0	0	0	0	0	0	0	0	2	0	0	2	1	0	1	0
AESEEM1ETSQAGSK{1=15.8393}	2	No	1498.453	2	1239	14	6	3	2	0	2	0	0	0	0	0	0	0	0	0	0	0	0	0	0	0	0	0	1	0	0	1	3	1	0	0	1	0	0	0	0	2	1	0	1	0	0	0	0
AESEQEAYLR	2	No	1194.552	1	1240	1637	6	3	0	0	0	0	0	0	0	0	1	1	0	0	2	1	1	0	0	0	0	0	0	0	0	0	3	2	1	1	0	1	1	0	0	0	0	0	0	0	0	0	0
AESEQEAYLRED	2	No	1438.621	2	1240	1637	33	17	2	0	1	1	0	0	0	0	3	1	2	0	5	2	2	1	4	1	2	1	3	1	1	1	16	5	2	2	1	2	1	0	1	4	1	2	1	5	2	2	1
AESEQLAR	2	No	902.4457	3	413	68	1	0	0	0	0	0	0	0	0	0	0	0	0	0	0	0	0	0	0	0	0	0	0	0	0	0	1	1	1	0	0	0	0	0	0	0	0	0	0	0	0	0	0
AESEVANLR	2	No	987.4985	2	920	76	20	10	3	0	1	2	1	0	1	0	4	0	3	1	2	1	1	0	0	0	0	0	0	0	0	0	10	4	2	1	1	1	1	0	0	3	1	2	0	2	0	1	1
AESEYTFER	2	No	1130.488	1	1241	1	1	0	0	0	0	0	0	0	0	0	0	0	0	0	0	0	0	0	0	0	0	0	0	0	0	0	1	1	1	0	0	0	0	0	0	0	0	0	0	0	0	0	0
AESFAQEMFIEQNK	2	No	1670.761	1	1242	560	4	4	0	0	0	0	3	0	2	1	0	0	0	0	0	0	0	0	0	0	0	0	1	0	1	0	0	0	0	0	0	0	0	0	0	0	0	0	0	0	0	0	0
AESGAASVRATPGSLR	2	Yes	1528.796	1	1243	3624	1	1	1	0	0	1	0	0	0	0	0	0	0	0	0	0	0	0	0	0	0	0	0	0	0	0	0	0	0	0	0	0	0	0	0	0	0	0	0	0	0	0	0
AESGALIEAAK	2	No	1058.561	1	1244	2874	7	5	0	0	0	0	1	0	1	0	1	0	0	1	1	0	0	1	0	0	0	0	2	1	0	1	2	1	0	1	0	1	1	0	0	0	0	0	0	0	0	0	0
AESGDSLGSEDRDLLYSIDAYR	2	No	2431.114	1	1245	17	2	1	0	0	0	0	0	0	0	0	0	0	0	0	0	0	0	0	0	0	0	0	1	1	0	0	1	0	0	0	0	0	0	0	0	0	0	0	0	1	1	0	0
AESGPDLR	2	No	843.4086	4	998	12	18	9	2	0	0	2	0	0	0	0	3	1	1	1	4	3	1	0	0	0	0	0	0	0	0	0	9	2	1	0	1	2	2	0	0	2	1	1	0	3	0	1	2
AESGWFHVEEDR	2	No	1460.632	1	1246	397	2	2	0	0	0	0	0	0	0	0	1	1	0	0	1	0	0	1	0	0	0	0	0	0	0	0	0	0	0	0	0	0	0	0	0	0	0	0	0	0	0	0	0
AESHSHGRLR	2	Yes	1148.58	1	1247	6210	19	11	2	0	1	1	1	1	0	0	2	1	0	1	1	1	0	0	4	2	0	2	1	0	1	0	8	4	2	1	1	2	0	1	1	0	0	0	0	2	1	0	1
AESIDQLLK	2	Yes	1015.555	1	1248	1767	2	0	0	0	0	0	0	0	0	0	0	0	0	0	0	0	0	0	0	0	0	0	0	0	0	0	2	1	1	0	0	1	0	0	1	0	0	0	0	0	0	0	0
AESISEEADSEPGR	2	No	1475.638	1	1249	2	1	0	0	0	0	0	0	0	0	0	0	0	0	0	0	0	0	0	0	0	0	0	0	0	0	0	1	0	0	0	0	0	0	0	0	0	0	0	0	1	1	0	0
AESKELAEKLR	2	Yes	1272.704	1	1250	1	1	1	0	0	0	0	0	0	0	0	0	0	0	0	0	0	0	0	0	0	0	0	1	0	0	1	0	0	0	0	0	0	0	0	0	0	0	0	0	0	0	0	0
AESKELTEKIR	2	Yes	1302.714	1	1251	1	1	1	0	0	0	0	0	0	0	0	1	0	0	1	0	0	0	0	0	0	0	0	0	0	0	0	0	0	0	0	0	0	0	0	0	0	0	0	0	0	0	0	0
AESLGSAELLR	2	No	1144.609	1	1252	391	2	1	1	0	0	1	0	0	0	0	0	0	0	0	0	0	0	0	0	0	0	0	0	0	0	0	1	0	0	0	0	0	0	0	0	1	1	0	0	0	0	0	0
AESLIGVYPEQGDC1VISK{1=56.8878}	2	No	1963.823	4	429	1	8	4	1	0	1	0	0	0	0	0	1	0	0	1	2	1	0	1	0	0	0	0	0	0	0	0	4	1	0	0	1	1	0	0	1	0	0	0	0	2	2	0	0
AESLQGALR	1	No	943.5087	1	1253	7935	1	1	0	0	0	0	0	0	0	0	1	1	0	0	0	0	0	0	0	0	0	0	0	0	0	0	0	0	0	0	0	0	0	0	0	0	0	0	0	0	0	0	0
AESLQQEVEALK	2	No	1343.693	2	1086	237	37	23	2	1	1	0	5	2	1	2	3	2	1	0	3	1	1	1	6	2	2	2	4	2	1	1	14	4	2	1	1	2	1	1	0	5	2	2	1	3	1	0	2
AESLQQEVEALKER	2	No	1628.837	3	1086	237	1	1	0	0	0	0	0	0	0	0	0	0	0	0	0	0	0	0	0	0	0	0	1	0	1	0	0	0	0	0	0	0	0	0	0	0	0	0	0	0	0	0	0
AESMLQQADK	2	No	1119.523	1	1254	41	27	13	2	0	1	1	3	0	2	1	3	1	1	1	1	1	0	0	1	1	0	0	3	0	2	1	14	8	3	3	2	5	2	2	1	1	1	0	0	0	0	0	0
AESM1LQQADK{1=15.8393}	2	No	1135.362	2	1254	41	18	5	1	0	1	0	0	0	0	0	2	2	0	0	0	0	0	0	1	1	0	0	1	0	0	1	13	5	3	0	2	6	3	2	1	2	2	0	0	0	0	0	0
AESNLIILR	2	Yes	1027.603	1	1255	4562	1	1	0	0	0	0	0	0	0	0	0	0	0	0	0	0	0	0	0	0	0	0	1	0	1	0	0	0	0	0	0	0	0	0	0	0	0	0	0	0	0	0	0
AESPAEKVPEESVLPLVQK	2	No	2049.099	2	269	24	14	9	2	0	0	2	0	0	0	0	2	0	2	0	4	0	3	1	1	0	1	0	0	0	0	0	5	2	0	2	0	1	0	1	0	1	0	1	0	1	0	1	0
AESPEEVAC1R{1=56.8878}	2	No	1146.364	1	1256	81	16	11	2	0	1	1	1	0	1	0	5	1	3	1	1	1	0	0	1	0	1	0	1	1	0	0	5	2	1	1	0	1	1	0	0	2	1	1	0	0	0	0	0
AESPFC1TR{1=56.8878}	2	Yes	966.2892	1	1257	1082	1	1	0	0	0	0	0	0	0	0	0	0	0	0	0	0	0	0	0	0	0	0	1	0	1	0	0	0	0	0	0	0	0	0	0	0	0	0	0	0	0	0	0
AESQLLEC1K{1=56.8878}	2	No	1076.384	3	116	40	26	17	1	0	1	0	2	0	2	0	4	0	3	1	4	2	1	1	3	2	1	0	3	1	1	1	9	3	1	1	1	3	1	1	1	2	1	1	0	1	0	1	0
AESQNTFEETELELK	2	No	1766.821	1	1258	1083	1	1	0	0	0	0	0	0	0	0	0	0	0	0	0	0	0	0	1	1	0	0	0	0	0	0	0	0	0	0	0	0	0	0	0	0	0	0	0	0	0	0	0
AESRINKR	2	No	972.5464	1	1259	129	1	1	1	0	1	0	0	0	0	0	0	0	0	0	0	0	0	0	0	0	0	0	0	0	0	0	0	0	0	0	0	0	0	0	0	0	0	0	0	0	0	0	0
AESSFSEEEEEK	2	No	1399.563	2	891	4034	1	0	0	0	0	0	0	0	0	0	0	0	0	0	0	0	0	0	0	0	0	0	0	0	0	0	1	1	1	0	0	0	0	0	0	0	0	0	0	0	0	0	0
AESTFLFLVGQDDHNWK	2	No	2005.953	2	822	2392	1	0	0	0	0	0	0	0	0	0	0	0	0	0	0	0	0	0	0	0	0	0	0	0	0	0	1	0	0	0	0	1	0	0	1	0	0	0	0	0	0	0	0
AESTPEIAEQR	2	No	1229.589	1	1260	2055	25	16	2	0	1	1	3	0	1	2	3	1	1	1	2	1	1	0	2	1	0	1	4	1	2	1	9	4	1	2	1	3	1	1	1	2	0	1	1	0	0	0	0
AETC1FSSQFFSPLEEPR{1=56.8878}	2	No	2030.771	1	1261	1995	1	1	0	0	0	0	0	0	0	0	0	0	0	0	1	0	0	1	0	0	0	0	0	0	0	0	0	0	0	0	0	0	0	0	0	0	0	0	0	0	0	0	0
AETDHLFDLSR	2	No	1302.62	1	1262	8	8	5	0	0	0	0	1	1	0	0	1	1	0	0	1	1	0	0	2	1	1	0	0	0	0	0	3	1	0	1	0	1	0	0	1	1	1	0	0	0	0	0	0
AETEC1QNTEYQQLLDIK{1=56.8878}	2	No	2081.824	3	722	2	11	6	0	0	0	0	0	0	0	0	2	0	2	0	3	2	0	1	0	0	0	0	1	0	0	1	5	1	1	0	0	1	1	0	0	1	0	0	1	2	0	0	2
AETEEGPDVLR	2	No	1214.578	1	1263	228	22	15	2	0	1	1	1	0	0	1	2	0	1	1	3	1	1	1	4	2	1	1	3	1	1	1	7	3	1	1	1	0	0	0	0	3	0	2	1	1	1	0	0
AETEELIR	2	No	959.4924	1	1264	1	3	1	0	0	0	0	0	0	0	0	0	0	0	0	1	0	1	0	0	0	0	0	0	0	0	0	2	0	0	0	0	1	0	1	0	1	0	1	0	0	0	0	0
AETEQGEQQRQLLEEELAR	2	No	2256.098	10	144	1	3	1	1	0	0	1	0	0	0	0	0	0	0	0	0	0	0	0	0	0	0	0	0	0	0	0	2	0	0	0	0	0	0	0	0	0	0	0	0	2	0	2	0
AETEQQC1LSLK{1=56.8878}	2	No	1305.49	2	1203	105	4	2	1	0	1	0	0	0	0	0	0	0	0	0	0	0	0	0	1	0	0	1	0	0	0	0	2	0	0	0	0	1	1	0	0	1	1	0	0	0	0	0	0
AETHENEPGPLTVGDELLSQFK	2	No	2410.165	1	1265	1	2	1	0	0	0	0	1	1	0	0	0	0	0	0	0	0	0	0	0	0	0	0	0	0	0	0	1	0	0	0	0	0	0	0	0	0	0	0	0	1	1	0	0
AETLELSDLYVSDK	2	No	1581.777	1	1266	378	3	1	0	0	0	0	0	0	0	0	0	0	0	0	0	0	0	0	0	0	0	0	1	1	0	0	2	0	0	0	0	0	0	0	0	2	1	1	0	0	0	0	0
AETLMTVTDPVHDIAFAPNLGR	2	No	2367.189	1	1267	1	1	1	0	0	0	0	0	0	0	0	0	0	0	0	0	0	0	0	0	0	0	0	1	1	0	0	0	0	0	0	0	0	0	0	0	0	0	0	0	0	0	0	0
AETNM1VWYDWM2R{1=15.8393,2=15.8393}	2	No	1632.359	1	1268	1	1	1	0	0	0	0	0	0	0	0	1	1	0	0	0	0	0	0	0	0	0	0	0	0	0	0	0	0	0	0	0	0	0	0	0	0	0	0	0	0	0	0	0
AETNTGQEPR	2	No	1101.505	1	1269	1065	2	1	0	0	0	0	0	0	0	0	0	0	0	0	1	1	0	0	0	0	0	0	0	0	0	0	1	0	0	0	0	0	0	0	0	1	0	1	0	0	0	0	0
AETPTAAEDDNEGDKK	2	No	1689.733	2	795	9	1	1	0	0	0	0	1	0	0	1	0	0	0	0	0	0	0	0	0	0	0	0	0	0	0	0	0	0	0	0	0	0	0	0	0	0	0	0	0	0	0	0	0
AETPTESVSEPEVATK	2	No	1673.8	2	857	418	23	14	2	0	1	1	0	0	0	0	4	2	1	1	3	2	0	1	3	1	0	2	2	0	1	1	9	3	1	1	1	2	1	0	1	3	2	0	1	1	1	0	0
AETSAEKPK	2	Yes	959.4924	1	1270	7951	1	1	1	1	0	0	0	0	0	0	0	0	0	0	0	0	0	0	0	0	0	0	0	0	0	0	0	0	0	0	0	0	0	0	0	0	0	0	0	0	0	0	0
AETSEGSGSAPAVPEASASPK	2	No	1928.896	2	868	2195	7	3	0	0	0	0	0	0	0	0	0	0	0	0	0	0	0	0	0	0	0	0	3	2	1	0	4	1	0	1	0	2	0	1	1	0	0	0	0	1	1	0	0
AETSLGIPSPSEISTEVK	2	No	1843.942	1	1271	1709	1	0	0	0	0	0	0	0	0	0	0	0	0	0	0	0	0	0	0	0	0	0	0	0	0	0	1	0	0	0	0	1	0	0	1	0	0	0	0	0	0	0	0
AEVAAEFLNDR	2	No	1233.599	3	673	705	33	22	3	1	2	0	3	0	2	1	4	1	1	2	3	1	1	1	5	2	1	2	4	2	1	1	11	3	1	0	2	3	1	1	1	3	1	1	1	2	2	0	0
AEVAEALTK	2	No	930.5022	1	1272	1	1	1	0	0	0	0	0	0	0	0	1	1	0	0	0	0	0	0	0	0	0	0	0	0	0	0	0	0	0	0	0	0	0	0	0	0	0	0	0	0	0	0	0
AEVAQLQEQVALK	2	No	1425.783	1	1273	149	1	1	1	0	1	0	0	0	0	0	0	0	0	0	0	0	0	0	0	0	0	0	0	0	0	0	0	0	0	0	0	0	0	0	0	0	0	0	0	0	0	0	0
AEVASFVADR	2	No	1063.53	1	1274	15	3	2	0	0	0	0	1	0	0	1	0	0	0	0	0	0	0	0	0	0	0	0	1	0	0	1	1	1	0	0	1	0	0	0	0	0	0	0	0	0	0	0	0
AEVASLLDQNLK	2	Yes	1299.703	1	1275	7952	1	1	0	0	0	0	0	0	0	0	0	0	0	0	0	0	0	0	0	0	0	0	1	0	0	1	0	0	0	0	0	0	0	0	0	0	0	0	0	0	0	0	0
AEVATELPK	2	No	956.5179	1	1276	1370	10	9	1	1	0	0	1	0	0	1	2	1	0	1	0	0	0	0	3	1	1	1	2	1	0	1	1	1	0	0	1	0	0	0	0	0	0	0	0	0	0	0	0
AEVDAAM1AAR{1=15.8393}	1	No	1019.315	1	1277	21	3	1	0	0	0	0	0	0	0	0	1	1	0	0	0	0	0	0	0	0	0	0	0	0	0	0	2	0	0	0	0	1	1	0	0	0	0	0	0	1	0	0	1
AEVDAEKPGATDR	2	No	1357.647	2	733	454	9	6	0	0	0	0	0	0	0	0	0	0	0	0	2	2	0	0	1	0	0	1	3	0	2	1	3	0	0	0	0	0	0	0	0	2	1	1	0	1	0	0	1
AEVDDVIQVR	2	No	1142.593	1	1278	1	19	9	1	0	0	1	0	0	0	0	0	0	0	0	1	0	1	0	4	1	2	1	3	1	1	1	10	2	1	1	0	5	1	3	1	2	1	1	0	1	0	1	0
AEVDELR	2	No	830.4134	1	1279	1	1	1	0	0	0	0	0	0	0	0	0	0	0	0	1	0	1	0	0	0	0	0	0	0	0	0	0	0	0	0	0	0	0	0	0	0	0	0	0	0	0	0	0
AEVDLQGIK	2	No	971.5287	1	1280	1	11	0	0	0	0	0	0	0	0	0	0	0	0	0	0	0	0	0	0	0	0	0	0	0	0	0	11	0	0	0	0	3	1	1	1	8	3	2	3	0	0	0	0
AEVDLVVQDLK	2	No	1227.671	2	175	3298	19	15	0	0	0	0	3	1	2	0	2	1	1	0	2	1	1	0	5	2	2	1	3	2	1	0	4	0	0	0	0	3	1	2	0	1	1	0	0	0	0	0	0
AEVDMDTDAPQVSHKPGGEPK	2	No	2207.016	4	714	27	3	2	0	0	0	0	0	0	0	0	1	1	0	0	0	0	0	0	0	0	0	0	1	0	0	1	1	1	0	0	1	0	0	0	0	0	0	0	0	0	0	0	0
AEVEGKDLPEHAVLK	2	No	1633.868	1	1281	1	2	1	1	0	0	1	0	0	0	0	0	0	0	0	0	0	0	0	0	0	0	0	0	0	0	0	1	0	0	0	0	0	0	0	0	0	0	0	0	1	0	1	0
AEVEQVELPDGK	2	No	1312.651	3	156	636	38	25	4	1	1	2	5	1	2	2	4	1	2	1	6	2	3	1	1	0	1	0	5	2	2	1	13	3	1	1	1	3	1	1	1	3	1	1	1	4	1	2	1
AEVETISK	2	No	875.46	1	1282	2911	5	4	1	0	1	0	0	0	0	0	1	0	0	1	0	0	0	0	1	0	1	0	1	0	0	1	1	0	0	0	0	0	0	0	0	0	0	0	0	1	0	0	1
AEVEVADELLENLAK	2	No	1641.846	1	1283	2763	24	18	2	0	2	0	4	2	0	2	4	0	1	3	0	0	0	0	4	1	1	2	4	1	0	3	6	2	0	0	2	1	0	0	1	1	0	1	0	2	1	0	1
AEVGAAETTLTELR	1	No	1459.752	1	1284	2	3	1	0	0	0	0	0	0	0	0	0	0	0	0	1	1	0	0	0	0	0	0	0	0	0	0	2	0	0	0	0	0	0	0	0	2	1	0	1	0	0	0	0
AEVGDGTTSVTLLAAEFLK	1	No	1921.004	1	1285	220	1	1	0	0	0	0	0	0	0	0	1	0	0	1	0	0	0	0	0	0	0	0	0	0	0	0	0	0	0	0	0	0	0	0	0	0	0	0	0	0	0	0	0
AEVGEKTEER	2	No	1146.552	1	1286	301	1	1	1	0	0	1	0	0	0	0	0	0	0	0	0	0	0	0	0	0	0	0	0	0	0	0	0	0	0	0	0	0	0	0	0	0	0	0	0	0	0	0	0
AEVGHK	2	Yes	639.334	1	1287	2099	1	1	0	0	0	0	1	0	1	0	0	0	0	0	0	0	0	0	0	0	0	0	0	0	0	0	0	0	0	0	0	0	0	0	0	0	0	0	0	0	0	0	0
AEVGSALAATTTPR	2	Yes	1343.704	1	1288	5628	1	0	0	0	0	0	0	0	0	0	0	0	0	0	0	0	0	0	0	0	0	0	0	0	0	0	1	0	0	0	0	1	1	0	0	0	0	0	0	0	0	0	0
AEVIMNYHVGETVLSLQK	2	No	2030.051	1	1289	157	2	1	0	0	0	0	0	0	0	0	0	0	0	0	1	0	0	1	0	0	0	0	0	0	0	0	1	0	0	0	0	0	0	0	0	0	0	0	0	1	1	0	0
AEVLISTVGPEDC1VVPFLTR{1=56.8878}	2	No	2201.007	2	711	1	2	0	0	0	0	0	0	0	0	0	0	0	0	0	0	0	0	0	0	0	0	0	0	0	0	0	2	1	0	0	1	0	0	0	0	1	0	0	1	0	0	0	0
AEVLSEEPILK	2	No	1226.676	1	1290	1	54	33	5	3	2	0	8	3	3	2	6	1	2	3	3	2	0	1	6	2	3	1	5	1	2	2	21	6	3	0	3	5	2	2	1	5	3	0	2	5	3	0	2
AEVLSFILEDVR	2	No	1389.75	1	1291	1	9	5	0	0	0	0	1	1	0	0	0	0	0	0	2	1	0	1	1	1	0	0	1	0	0	1	4	1	1	0	0	0	0	0	0	0	0	0	0	3	2	0	1
AEVNQETIQR	2	No	1186.594	1	1292	7949	1	0	0	0	0	0	0	0	0	0	0	0	0	0	0	0	0	0	0	0	0	0	0	0	0	0	1	0	0	0	0	1	1	0	0	0	0	0	0	0	0	0	0
AEVNTIPGFDGVVK	2	No	1444.756	1	1293	761	2	0	0	0	0	0	0	0	0	0	0	0	0	0	0	0	0	0	0	0	0	0	0	0	0	0	2	0	0	0	0	1	0	0	1	1	1	0	0	0	0	0	0
AEVPGATGGDSPHLQPAEPPGEPR	2	No	2365.13	1	1294	2550	5	0	0	0	0	0	0	0	0	0	0	0	0	0	0	0	0	0	0	0	0	0	0	0	0	0	5	1	0	0	1	0	0	0	0	2	1	0	1	2	1	0	1
AEVQNLGGELVVSGVDSAMSLIQAAK	2	No	2585.337	2	29	120	7	2	0	0	0	0	0	0	0	0	1	0	0	1	1	0	0	1	0	0	0	0	0	0	0	0	5	1	0	0	1	0	0	0	0	2	0	0	2	2	2	0	0
AEVQNLGGELVVSGVDSAM1SLIQAAK{1=15.8393}	2	No	2601.176	3	29	120	3	2	0	0	0	0	0	0	0	0	0	0	0	0	1	0	0	1	1	1	0	0	0	0	0	0	1	0	0	0	0	0	0	0	0	0	0	0	0	1	1	0	0
AEVQVLVLDGR	2	No	1197.672	1	1295	1302	14	9	2	1	0	1	1	1	0	0	2	1	1	0	0	0	0	0	4	2	1	1	0	0	0	0	5	3	2	1	0	2	1	1	0	0	0	0	0	0	0	0	0
AEVSELKC1GDLEEELK{1=56.8878}	2	No	1847.749	3	1006	1	2	1	1	0	0	1	0	0	0	0	0	0	0	0	0	0	0	0	0	0	0	0	0	0	0	0	1	0	0	0	0	0	0	0	0	0	0	0	0	1	0	1	0
AEVTEEVEDGKEEDEEEETENSLPIPASK	2	No	3231.431	2	1101	1	2	1	0	0	0	0	0	0	0	0	0	0	0	0	0	0	0	0	0	0	0	0	1	1	0	0	1	0	0	0	0	0	0	0	0	0	0	0	0	1	1	0	0
AEVTEQLAALVR	2	No	1298.719	1	1296	5180	3	2	0	0	0	0	0	0	0	0	1	1	0	0	1	0	1	0	0	0	0	0	0	0	0	0	1	0	0	0	0	1	0	1	0	0	0	0	0	0	0	0	0
AEVTLDGVWPTDKTSR	2	No	1773.89	2	832	319	2	1	1	0	0	1	0	0	0	0	0	0	0	0	0	0	0	0	0	0	0	0	0	0	0	0	1	0	0	0	0	0	0	0	0	0	0	0	0	1	0	1	0
AEVVDEIAAK	2	No	1043.55	1	1297	1448	12	6	2	0	1	1	2	0	1	1	0	0	0	0	0	0	0	0	0	0	0	0	2	1	1	0	6	2	1	1	0	2	0	1	1	1	0	1	0	1	1	0	0
AEVVETTQVYTEEETR	2	No	1882.88	11	144	1	25	15	2	0	2	0	4	1	2	1	4	1	1	2	3	2	0	1	1	1	0	0	1	0	0	1	10	0	0	0	0	3	1	1	1	2	1	0	1	5	2	1	2
AEVVETTQVYTEEETRR	2	No	2038.981	12	144	1	38	24	4	1	3	0	7	0	3	4	2	1	1	0	4	3	0	1	3	1	1	1	4	2	1	1	14	2	1	0	1	2	1	1	0	5	1	1	3	5	4	0	1
AEVVGAVRQEKR	2	No	1340.752	1	1298	7196	1	0	0	0	0	0	0	0	0	0	0	0	0	0	0	0	0	0	0	0	0	0	0	0	0	0	1	0	0	0	0	1	0	1	0	0	0	0	0	0	0	0	0
AEVVSLLLDR	2	No	1113.639	1	1299	9	25	15	3	1	1	1	2	0	1	1	4	2	2	0	4	2	1	1	0	0	0	0	2	1	1	0	10	3	2	1	0	3	1	1	1	2	1	1	0	2	1	0	1
AEVWDLDMLR	2	No	1246.602	1	1300	1054	12	8	0	0	0	0	3	0	2	1	2	0	1	1	1	1	0	0	1	0	0	1	1	0	1	0	4	2	0	1	1	2	0	1	1	0	0	0	0	0	0	0	0
AEVWDLDM1LR{1=15.8393}	2	No	1262.441	2	1300	1054	13	9	2	1	0	1	3	1	1	1	1	1	0	0	1	1	0	0	2	1	1	0	0	0	0	0	4	3	1	2	0	1	1	0	0	0	0	0	0	0	0	0	0
AEVWQLLAGC1HDNQAM2LDR{1=56.8878,2=15.8393}	2	No	2241.737	1	1301	574	1	1	0	0	0	0	1	1	0	0	0	0	0	0	0	0	0	0	0	0	0	0	0	0	0	0	0	0	0	0	0	0	0	0	0	0	0	0	0	0	0	0	0
AEVYGSENESER	2	No	1368.579	1	1302	2595	1	1	0	0	0	0	0	0	0	0	0	0	0	0	0	0	0	0	0	0	0	0	1	0	0	1	0	0	0	0	0	0	0	0	0	0	0	0	0	0	0	0	0
AEWEPPEAR	2	No	1083.499	1	1303	3244	6	5	0	0	0	0	1	1	0	0	1	0	1	0	0	0	0	0	1	0	1	0	2	1	1	0	1	0	0	0	0	0	0	0	0	0	0	0	0	1	0	1	0
AEWIEAIK	2	No	958.5124	1	1304	5314	1	0	0	0	0	0	0	0	0	0	0	0	0	0	0	0	0	0	0	0	0	0	0	0	0	0	1	0	0	0	0	1	1	0	0	0	0	0	0	0	0	0	0
AEWLLAVR	2	No	956.5444	1	1305	3481	1	1	1	0	0	1	0	0	0	0	0	0	0	0	0	0	0	0	0	0	0	0	0	0	0	0	0	0	0	0	0	0	0	0	0	0	0	0	0	0	0	0	0
AEWQVYKEEISR	2	No	1536.757	1	1306	1852	1	0	0	0	0	0	0	0	0	0	0	0	0	0	0	0	0	0	0	0	0	0	0	0	0	0	1	0	0	0	0	0	0	0	0	0	0	0	0	1	0	1	0
AEWSDSAQGSESHSL	2	No	1589.659	1	1307	95	2	1	0	0	0	0	1	1	0	0	0	0	0	0	0	0	0	0	0	0	0	0	0	0	0	0	1	0	0	0	0	1	0	1	0	0	0	0	0	0	0	0	0
AEYEGDGIPTVFVAVAGR	2	No	1849.921	2	526	505	68	47	3	1	2	0	10	3	5	2	9	2	4	3	6	2	1	3	10	4	3	3	9	2	4	3	21	7	2	2	3	6	0	4	2	6	2	2	2	2	1	0	1
AEYFDGSEPVQNR	2	No	1510.669	3	1217	517	9	4	0	0	0	0	0	0	0	0	2	1	1	0	0	0	0	0	1	0	1	0	1	0	1	0	5	1	1	0	0	2	1	0	1	2	0	1	1	0	0	0	0
AEYKALINK	2	Yes	1048.592	1	1308	4765	1	0	0	0	0	0	0	0	0	0	0	0	0	0	0	0	0	0	0	0	0	0	0	0	0	0	1	0	0	0	0	1	0	1	0	0	0	0	0	0	0	0	0
AEYMNLANR	2	Yes	1080.502	1	1309	4667	41	23	4	1	1	2	3	0	2	1	7	1	4	2	8	3	3	2	1	1	0	0	0	0	0	0	18	3	1	1	1	2	0	1	1	7	3	2	2	6	3	1	2
AEYPFSSEQK	2	No	1184.535	3	100	1104	1	0	0	0	0	0	0	0	0	0	0	0	0	0	0	0	0	0	0	0	0	0	0	0	0	0	1	0	0	0	0	0	0	0	0	1	0	1	0	0	0	0	0
AEYVQLVTELR	2	No	1319.708	1	1310	5072	2	2	0	0	0	0	0	0	0	0	0	0	0	0	1	1	0	0	1	0	1	0	0	0	0	0	0	0	0	0	0	0	0	0	0	0	0	0	0	0	0	0	0
AEYVTEITR	2	No	1080.545	2	824	3692	2	0	0	0	0	0	0	0	0	0	0	0	0	0	0	0	0	0	0	0	0	0	0	0	0	0	2	0	0	0	0	0	0	0	0	2	2	0	0	0	0	0	0
AFAAALDER	2	No	962.4821	1	1311	379	1	1	0	0	0	0	0	0	0	0	0	0	0	0	0	0	0	0	1	1	0	0	0	0	0	0	0	0	0	0	0	0	0	0	0	0	0	0	0	0	0	0	0
AFAAGADIK	2	No	862.4549	1	1312	467	6	4	0	0	0	0	0	0	0	0	0	0	0	0	1	0	0	1	2	0	0	2	1	0	0	1	2	0	0	0	0	1	0	1	0	1	0	1	0	0	0	0	0
AFAAQEDLEK	2	No	1120.54	1	1313	1	27	18	5	2	1	2	6	2	1	3	3	1	1	1	4	1	2	1	0	0	0	0	0	0	0	0	9	5	2	2	1	0	0	0	0	2	1	1	0	2	1	0	1
AFADALEVIPM1{1=15.8393}	1	No	1191.429	1	1314	13	1	1	0	0	0	0	1	0	0	1	0	0	0	0	0	0	0	0	0	0	0	0	0	0	0	0	0	0	0	0	0	0	0	0	0	0	0	0	0	0	0	0	0
AFADALEVIPMALSENSGMNPIQTMTEVR	2	No	3134.509	2	1314	13	1	0	0	0	0	0	0	0	0	0	0	0	0	0	0	0	0	0	0	0	0	0	0	0	0	0	1	0	0	0	0	0	0	0	0	1	0	0	1	0	0	0	0
AFADALEVIPMALSENSGM1NPIQTM2TEVR{1=15.8393,2=15.8393}	2	No	3166.188	3	1314	13	1	1	0	0	0	0	0	0	0	0	0	0	0	0	0	0	0	0	1	0	0	1	0	0	0	0	0	0	0	0	0	0	0	0	0	0	0	0	0	0	0	0	0
AFADAMEVIPSTLAENAGLNPISTVTELR	2	No	3029.538	1	1315	13	9	8	0	0	0	0	0	0	0	0	5	0	0	5	0	0	0	0	2	0	0	2	1	1	0	0	1	0	0	0	0	0	0	0	0	1	0	0	1	0	0	0	0
AFADAM1EVIPSTLAENAGLNPISTVTELR{1=15.8393}	2	No	3045.377	2	1315	13	2	1	0	0	0	0	0	0	0	0	0	0	0	0	0	0	0	0	0	0	0	0	1	0	0	1	1	1	0	0	1	0	0	0	0	0	0	0	0	0	0	0	0
AFAELDR	1	Yes	820.4079	1	1316	6715	1	0	0	0	0	0	0	0	0	0	0	0	0	0	0	0	0	0	0	0	0	0	0	0	0	0	1	1	1	0	0	0	0	0	0	0	0	0	0	0	0	0	0
AFAHITGGGLLENIPR	2	No	1664.9	1	1317	205	3	2	1	0	1	0	0	0	0	0	1	0	0	1	0	0	0	0	0	0	0	0	0	0	0	0	1	0	0	0	0	1	0	0	1	0	0	0	0	0	0	0	0
AFALEVIK	2	No	889.5273	1	1318	258	1	0	0	0	0	0	0	0	0	0	0	0	0	0	0	0	0	0	0	0	0	0	0	0	0	0	1	0	0	0	0	0	0	0	0	1	0	1	0	0	0	0	0
AFALNDLDDYEK	2	No	1412.646	1	1319	641	38	25	2	1	1	0	4	1	2	1	5	2	2	1	0	0	0	0	8	4	2	2	6	2	2	2	13	3	2	0	1	5	2	2	1	3	1	1	1	2	1	0	1
AFAMIIDK	2	No	907.4837	1	1320	317	2	1	0	0	0	0	0	0	0	0	0	0	0	0	0	0	0	0	1	1	0	0	0	0	0	0	1	0	0	0	0	0	0	0	0	0	0	0	0	1	1	0	0
AFANINMTDR	2	Yes	1151.539	1	1321	5330	2	2	0	0	0	0	1	0	1	0	0	0	0	0	0	0	0	0	1	0	1	0	0	0	0	0	0	0	0	0	0	0	0	0	0	0	0	0	0	0	0	0	0
AFARPLLEDR	2	No	1186.646	1	1322	34	4	4	0	0	0	0	1	1	0	0	0	0	0	0	1	1	0	0	2	2	0	0	0	0	0	0	0	0	0	0	0	0	0	0	0	0	0	0	0	0	0	0	0
AFARQM1SSAGDRLR{1=15.8393}	2	Yes	1580.628	1	1323	5634	1	1	0	0	0	0	0	0	0	0	1	1	0	0	0	0	0	0	0	0	0	0	0	0	0	0	0	0	0	0	0	0	0	0	0	0	0	0	0	0	0	0	0
AFATGSDDATC1R{1=56.8878}	1	No	1270.391	4	493	485	8	6	0	0	0	0	1	0	0	1	2	1	0	1	1	0	0	1	2	0	1	1	0	0	0	0	2	0	0	0	0	0	0	0	0	2	1	0	1	0	0	0	0
AFAVGVQQVLLK	2	No	1271.76	1	1324	295	13	8	2	1	1	0	1	0	0	1	3	1	1	1	1	0	0	1	0	0	0	0	1	1	0	0	5	2	1	0	1	1	0	0	1	1	1	0	0	1	1	0	0
AFC1ADQLDVFLQK{1=56.8878}	2	No	1553.621	1	1325	311	14	8	2	1	1	0	2	1	1	0	0	0	0	0	2	1	1	0	2	1	1	0	0	0	0	0	6	2	1	1	0	2	0	1	1	1	1	0	0	1	0	1	0
AFC1AENLEEK{1=56.8878}	2	No	1209.4	2	529	1907	10	3	1	0	1	0	0	0	0	0	0	0	0	0	0	0	0	0	1	1	0	0	1	1	0	0	7	3	1	1	1	2	1	0	1	1	0	1	0	1	1	0	0
AFC1EPGNVENNGVLSFIK{1=56.8878}	2	No	1993.823	1	1326	360	4	4	0	0	0	0	2	2	0	0	0	0	0	0	0	0	0	0	0	0	0	0	2	1	1	0	0	0	0	0	0	0	0	0	0	0	0	0	0	0	0	0	0
AFC1ETLEETNYR{1=56.8878}	2	No	1531.528	1	1327	5316	1	0	0	0	0	0	0	0	0	0	0	0	0	0	0	0	0	0	0	0	0	0	0	0	0	0	1	0	0	0	0	0	0	0	0	1	1	0	0	0	0	0	0
AFC1GFEDPR{1=56.8878}	2	No	1097.327	13	144	1	67	38	6	2	3	1	8	2	3	3	8	2	3	3	6	2	2	2	7	3	2	2	3	1	1	1	29	5	2	1	2	7	2	3	2	6	2	2	2	11	6	3	2
AFC1QEMLQEEPR{1=56.8878}	2	No	1536.537	1	1328	1535	1	1	0	0	0	0	0	0	0	0	0	0	0	0	1	1	0	0	0	0	0	0	0	0	0	0	0	0	0	0	0	0	0	0	0	0	0	0	0	0	0	0	0
AFC1QEM2LQEEPR{1=56.8878,2=15.8393}	2	No	1552.376	2	1328	1535	2	2	1	1	0	0	1	0	0	1	0	0	0	0	0	0	0	0	0	0	0	0	0	0	0	0	0	0	0	0	0	0	0	0	0	0	0	0	0	0	0	0	0
AFDC1PETEYPVK{1=56.8878}	2	No	1454.505	1	1329	525	20	10	2	1	0	1	3	1	1	1	2	2	0	0	0	0	0	0	0	0	0	0	3	1	1	1	10	4	2	1	1	3	1	1	1	3	1	0	2	0	0	0	0
AFDFLSEETEASLASR	2	No	1771.826	1	1330	398	4	4	0	0	0	0	0	0	0	0	1	0	0	1	0	0	0	0	2	1	0	1	1	0	0	1	0	0	0	0	0	0	0	0	0	0	0	0	0	0	0	0	0
AFDIIER	2	No	862.4549	1	1331	233	35	20	3	1	1	1	3	1	1	1	4	1	2	1	4	2	1	1	3	1	1	1	3	1	1	1	15	4	2	1	1	4	1	2	1	4	1	1	2	3	1	1	1
AFDLFNPNFK	2	No	1211.598	1	1332	2456	4	2	1	0	0	1	0	0	0	0	0	0	0	0	0	0	0	0	0	0	0	0	1	0	1	0	2	1	0	0	1	0	0	0	0	0	0	0	0	1	0	1	0
AFDLIVDR	2	No	947.5076	1	1333	1600	2	0	0	0	0	0	0	0	0	0	0	0	0	0	0	0	0	0	0	0	0	0	0	0	0	0	2	1	1	0	0	0	0	0	0	0	0	0	0	1	0	0	1
AFDLIVDRPVTLVR	2	No	1612.93	2	1333	1600	10	5	0	0	0	0	1	0	0	1	2	0	1	1	2	0	1	1	0	0	0	0	0	0	0	0	5	0	0	0	0	2	0	0	2	0	0	0	0	3	1	1	1
AFDLTEQR	2	No	978.4771	1	1334	1544	5	1	0	0	0	0	1	0	0	1	0	0	0	0	0	0	0	0	0	0	0	0	0	0	0	0	4	1	1	0	0	3	1	1	1	0	0	0	0	0	0	0	0
AFDLVPPEAVPEQK	2	No	1538.798	1	1335	1291	11	6	3	1	1	1	0	0	0	0	0	0	0	0	1	1	0	0	0	0	0	0	2	1	1	0	5	1	0	0	1	3	1	1	1	1	0	0	1	0	0	0	0
AFDLVPPEAVPEQKDPDPEFPTVK	2	No	2664.332	2	1335	1291	2	1	0	0	0	0	0	0	0	0	0	0	0	0	0	0	0	0	0	0	0	0	1	1	0	0	1	0	0	0	0	0	0	0	0	1	0	0	1	0	0	0	0
AFDLYEQR	2	No	1040.493	1	1336	1544	8	4	0	0	0	0	1	0	0	1	1	0	0	1	0	0	0	0	1	0	0	1	1	1	0	0	4	0	0	0	0	1	1	0	0	1	1	0	0	2	2	0	0
AFDNLYISGER	2	Yes	1283.615	1	1337	7938	1	0	0	0	0	0	0	0	0	0	0	0	0	0	0	0	0	0	0	0	0	0	0	0	0	0	1	0	0	0	0	0	0	0	0	0	0	0	0	1	1	0	0
AFDQGADAIYDHINEGK	2	No	1862.844	1	1338	6117	74	49	8	3	3	2	9	3	3	3	10	7	1	2	8	3	3	2	9	5	3	1	5	2	1	2	25	4	2	1	1	7	1	3	3	9	3	4	2	5	3	1	1
AFDSAVAK	2	No	807.4127	3	336	48	4	3	1	0	1	0	0	0	0	0	1	0	1	0	1	0	0	1	0	0	0	0	0	0	0	0	1	0	0	0	0	0	0	0	0	0	0	0	0	1	0	0	1
AFDSGIIPMEFVNK	2	No	1566.775	1	1339	171	22	11	1	0	1	0	5	1	2	2	1	0	0	1	0	0	0	0	2	1	1	0	2	2	0	0	11	3	2	0	1	4	0	2	2	2	0	0	2	2	1	0	1
AFDSGIIPM1EFVNK{1=15.8393}	2	No	1582.614	2	1339	171	45	28	5	3	1	1	3	1	1	1	7	3	3	1	5	1	2	2	4	1	3	0	4	1	2	1	17	6	2	3	1	5	1	3	1	2	2	0	0	4	1	2	1
AFDSGQNLSPDR	2	No	1305.595	1	1340	2523	2	1	0	0	0	0	0	0	0	0	0	0	0	0	0	0	0	0	1	0	0	1	0	0	0	0	1	0	0	0	0	1	1	0	0	0	0	0	0	0	0	0	0
AFDTAGNGYC1R{1=56.8878}	2	No	1230.375	6	184	16	3	2	0	0	0	0	0	0	0	0	1	0	1	0	0	0	0	0	1	1	0	0	0	0	0	0	1	0	0	0	0	0	0	0	0	1	1	0	0	0	0	0	0
AFDTQLVER	2	No	1077.546	2	372	484	27	14	2	0	1	1	2	0	1	1	3	1	1	1	3	1	1	1	2	0	2	0	2	1	0	1	13	1	1	0	0	4	1	1	2	4	1	1	2	4	2	0	2
AFDVPDAEAR	2	No	1089.509	1	1341	1512	16	12	3	1	1	1	0	0	0	0	3	1	1	1	1	0	1	0	3	1	1	1	2	0	1	1	4	2	0	1	1	0	0	0	0	2	1	1	0	0	0	0	0
AFEADSTVIEK	2	No	1208.593	3	641	1	5	1	1	1	0	0	0	0	0	0	0	0	0	0	0	0	0	0	0	0	0	0	0	0	0	0	4	2	1	0	1	0	0	0	0	2	1	0	1	0	0	0	0
AFEAVDK	2	No	778.3861	1	1342	252	9	5	0	0	0	0	2	0	2	0	1	0	0	1	0	0	0	0	0	0	0	0	2	0	1	1	4	1	0	0	1	2	0	1	1	0	0	0	0	1	0	1	0
AFEDDAIQLVAR	2	No	1346.683	1	1343	4124	2	2	1	1	0	0	1	0	1	0	0	0	0	0	0	0	0	0	0	0	0	0	0	0	0	0	0	0	0	0	0	0	0	0	0	0	0	0	0	0	0	0	0
AFEDDDITHVEGSVDPIR	2	No	2013.928	1	1344	798	45	31	3	1	2	0	7	1	4	2	5	1	2	2	4	3	0	1	5	2	2	1	7	3	2	2	14	4	1	1	2	4	1	2	1	2	1	1	0	4	3	0	1
AFEDEMK	2	No	868.3636	2	844	1	2	1	0	0	0	0	0	0	0	0	0	0	0	0	0	0	0	0	1	1	0	0	0	0	0	0	1	1	1	0	0	0	0	0	0	0	0	0	0	0	0	0	0
AFEDEMSGR	2	No	1040.423	2	1125	1	30	20	3	0	2	1	2	0	1	1	3	1	1	1	4	1	2	1	6	2	3	1	2	0	1	1	10	4	2	1	1	3	1	1	1	1	0	0	1	2	0	1	1
AFEDEM1SGR{1=15.8393}	2	No	1056.262	3	1125	1	18	12	1	0	1	0	1	0	0	1	4	2	1	1	2	0	1	1	3	0	2	1	1	0	0	1	6	1	0	0	1	2	0	1	1	2	1	0	1	1	0	0	1
AFEDTLQLMER	2	No	1351.644	1	1345	903	13	11	1	0	1	0	2	0	1	1	3	1	1	1	0	0	0	0	2	1	1	0	3	1	1	1	2	0	0	0	0	1	1	0	0	1	1	0	0	0	0	0	0
AFEDTLQLM1ER{1=15.8393}	2	No	1367.483	2	1345	903	7	5	1	1	0	0	1	1	0	0	1	1	0	0	0	0	0	0	1	1	0	0	1	0	1	0	2	1	0	0	1	1	1	0	0	0	0	0	0	0	0	0	0
AFEEDIETPPTR	2	No	1403.657	2	1109	1	1	1	1	1	0	0	0	0	0	0	0	0	0	0	0	0	0	0	0	0	0	0	0	0	0	0	0	0	0	0	0	0	0	0	0	0	0	0	0	0	0	0	0
AFEEDQVAGR	2	No	1120.515	1	1346	1652	31	20	2	0	1	1	2	0	2	0	5	1	3	1	2	0	1	1	5	1	3	1	4	1	2	1	11	3	1	1	1	2	1	0	1	3	0	2	1	3	0	2	1
AFEEEKWDEISIGSLR	2	No	1907.927	1	1347	3081	1	1	0	0	0	0	0	0	0	0	0	0	0	0	0	0	0	0	0	0	0	0	1	1	0	0	0	0	0	0	0	0	0	0	0	0	0	0	0	0	0	0	0
AFEEEYYR	2	No	1105.472	1	1348	7194	1	1	0	0	0	0	1	0	0	1	0	0	0	0	0	0	0	0	0	0	0	0	0	0	0	0	0	0	0	0	0	0	0	0	0	0	0	0	0	0	0	0	0
AFEESLSTLK	2	No	1123.576	1	1349	3350	16	7	1	1	0	0	2	0	1	1	3	1	1	1	0	0	0	0	0	0	0	0	1	0	0	1	9	1	1	0	0	3	1	1	1	3	1	1	1	2	1	0	1
AFEFLNHSVTM1LEK{1=15.8393}	2	No	1680.662	1	1350	4599	1	1	0	0	0	0	0	0	0	0	0	0	0	0	0	0	0	0	0	0	0	0	1	0	0	1	0	0	0	0	0	0	0	0	0	0	0	0	0	0	0	0	0
AFEGQAHGADR	2	No	1157.521	1	1351	480	4	0	0	0	0	0	0	0	0	0	0	0	0	0	0	0	0	0	0	0	0	0	0	0	0	0	4	3	1	0	2	0	0	0	0	0	0	0	0	1	0	0	1
AFELDTDGNPFDQDIYGR	1	No	2071.912	1	1352	474	1	1	0	0	0	0	0	0	0	0	0	0	0	0	0	0	0	0	0	0	0	0	1	1	0	0	0	0	0	0	0	0	0	0	0	0	0	0	0	0	0	0	0
AFELMHSGK	2	No	1018.491	1	1353	1607	1	0	0	0	0	0	0	0	0	0	0	0	0	0	0	0	0	0	0	0	0	0	0	0	0	0	1	0	0	0	0	0	0	0	0	1	0	0	1	0	0	0	0
AFEMEFDLDK	2	No	1243.543	1	1354	94	9	6	1	0	1	0	2	1	0	1	0	0	0	0	1	1	0	0	2	1	0	1	0	0	0	0	3	0	0	0	0	2	0	1	1	1	1	0	0	0	0	0	0
AFEM1EFDLDK{1=15.8393}	2	No	1259.382	2	1354	94	4	2	1	1	0	0	0	0	0	0	0	0	0	0	0	0	0	0	1	0	1	0	0	0	0	0	2	0	0	0	0	2	1	0	1	0	0	0	0	0	0	0	0
AFENC1SEDLQER{1=56.8878}	2	No	1496.487	1	1355	878	3	2	0	0	0	0	1	0	0	1	0	0	0	0	0	0	0	0	1	1	0	0	0	0	0	0	1	0	0	0	0	0	0	0	0	0	0	0	0	1	0	0	1
AFENDVDALC1NLR{1=56.8878}	2	No	1535.57	1	1356	891	16	9	1	1	0	0	1	1	0	0	3	1	2	0	1	1	0	0	2	1	0	1	1	0	0	1	7	1	0	1	0	4	1	2	1	1	0	1	0	1	1	0	0
AFEPYLEILEVYSTK	2	No	1800.919	1	1357	1670	8	6	0	0	0	0	0	0	0	0	0	0	0	0	4	0	0	4	2	0	0	2	0	0	0	0	2	2	1	0	1	0	0	0	0	0	0	0	0	0	0	0	0
AFEQLM1TDLTLSR{1=15.8393}	2	No	1539.604	1	1358	7946	1	0	0	0	0	0	0	0	0	0	0	0	0	0	0	0	0	0	0	0	0	0	0	0	0	0	1	1	0	0	1	0	0	0	0	0	0	0	0	0	0	0	0
AFEQYLNLEDGR	2	No	1453.684	1	1359	6710	2	1	0	0	0	0	1	1	0	0	0	0	0	0	0	0	0	0	0	0	0	0	0	0	0	0	1	1	0	1	0	0	0	0	0	0	0	0	0	0	0	0	0
AFEVMDEFDGR	2	No	1314.555	1	1360	61	27	18	2	0	2	0	2	0	1	1	7	0	6	1	3	1	1	1	3	1	1	1	1	1	0	0	9	0	0	0	0	4	0	3	1	3	2	0	1	2	2	0	0
AFEVM1DEFDGR{1=15.8393}	2	No	1330.394	2	1360	61	38	26	9	3	2	4	1	1	0	0	7	3	2	2	6	2	2	2	3	1	2	0	0	0	0	0	12	0	0	0	0	4	2	1	1	5	4	0	1	3	1	1	1
AFEVSENGNLVVSGK	2	No	1548.778	7	184	16	8	6	1	1	0	0	2	1	1	0	1	1	0	0	0	0	0	0	2	2	0	0	0	0	0	0	2	0	0	0	0	1	0	1	0	1	1	0	0	0	0	0	0
AFFAGSQR	2	No	882.4348	2	1090	211	10	7	1	0	1	0	1	0	0	1	2	1	0	1	2	1	0	1	1	1	0	0	0	0	0	0	3	3	2	0	1	0	0	0	0	0	0	0	0	0	0	0	0
AFFDLIDADTK	2	No	1254.613	1	1361	6683	4	4	0	0	0	0	0	0	0	0	0	0	0	0	0	0	0	0	3	1	2	0	1	0	1	0	0	0	0	0	0	0	0	0	0	0	0	0	0	0	0	0	0
AFFKLEAM1K{1=15.8393}	2	No	1099.418	1	1362	7886	1	0	0	0	0	0	0	0	0	0	0	0	0	0	0	0	0	0	0	0	0	0	0	0	0	0	1	0	0	0	0	0	0	0	0	0	0	0	0	1	1	0	0
AFFPC1FDTPAVK{1=56.8878}	2	No	1398.531	1	1363	632	3	2	0	0	0	0	0	0	0	0	2	0	1	1	0	0	0	0	0	0	0	0	0	0	0	0	1	0	0	0	0	0	0	0	0	1	1	0	0	0	0	0	0
AFFSEVER	2	No	983.4713	2	1025	34	37	28	5	2	2	1	7	2	1	4	4	1	1	2	3	1	1	1	5	2	1	2	4	1	2	1	9	2	1	1	0	3	0	1	2	3	1	2	0	1	0	1	0
AFGAVEAISDR	1	No	1134.567	1	1364	322	17	5	1	1	0	0	0	0	0	0	2	1	0	1	0	0	0	0	2	2	0	0	0	0	0	0	12	4	4	0	0	4	2	1	1	0	0	0	0	4	1	2	1
AFGFSHLEALLDDSK	2	No	1648.81	1	1365	1627	13	9	1	0	1	0	2	1	0	1	1	0	0	1	0	0	0	0	2	1	1	0	3	1	0	2	4	1	0	0	1	2	0	0	2	0	0	0	0	1	0	0	1
AFGHHAVSLLDGGLR	2	No	1548.816	1	1366	2350	1	0	0	0	0	0	0	0	0	0	0	0	0	0	0	0	0	0	0	0	0	0	0	0	0	0	1	0	0	0	0	1	0	0	1	0	0	0	0	0	0	0	0
AFGKFLEK	2	Yes	938.5226	1	1367	7871	1	0	0	0	0	0	0	0	0	0	0	0	0	0	0	0	0	0	0	0	0	0	0	0	0	0	1	1	0	1	0	0	0	0	0	0	0	0	0	0	0	0	0
AFGPFKNLPIK	2	Yes	1230.713	1	1368	3786	1	0	0	0	0	0	0	0	0	0	0	0	0	0	0	0	0	0	0	0	0	0	0	0	0	0	1	1	1	0	0	0	0	0	0	0	0	0	0	0	0	0	0
AFGPGLEPTGC1IVDKPAEFTIDAR{1=56.8878}	2	No	2560.13	2	1066	5	1	0	0	0	0	0	0	0	0	0	0	0	0	0	0	0	0	0	0	0	0	0	0	0	0	0	1	1	1	0	0	0	0	0	0	0	0	0	0	0	0	0	0
AFGPGLQGGSAGSPAR	2	No	1428.711	4	902	5	12	7	1	0	0	1	2	1	0	1	1	0	0	1	1	0	1	0	0	0	0	0	2	1	1	0	5	2	1	1	0	0	0	0	0	1	0	0	1	2	1	1	0
AFGYYGPLR	2	No	1042.524	1	1369	193	35	22	3	1	1	1	3	1	1	1	4	1	2	1	4	2	1	1	4	1	2	1	4	2	1	1	13	4	2	1	1	2	0	1	1	4	1	2	1	3	1	1	1
AFHITNDEPIPF	1	No	1399.677	1	1370	1	2	1	0	0	0	0	0	0	0	0	0	0	0	0	0	0	0	0	1	1	0	0	0	0	0	0	1	1	1	0	0	0	0	0	0	0	0	0	0	0	0	0	0
AFHNEAQVNPER	2	No	1410.664	2	374	13	2	1	1	0	0	1	0	0	0	0	0	0	0	0	0	0	0	0	0	0	0	0	0	0	0	0	1	1	0	0	1	0	0	0	0	0	0	0	0	0	0	0	0
AFIAARTFVQGLTVGR	2	No	1705.963	1	1371	2647	1	1	0	0	0	0	1	0	0	1	0	0	0	0	0	0	0	0	0	0	0	0	0	0	0	0	0	0	0	0	0	0	0	0	0	0	0	0	0	0	0	0	0
AFIDPLGLPGK	2	No	1126.639	1	1372	1245	1	0	0	0	0	0	0	0	0	0	0	0	0	0	0	0	0	0	0	0	0	0	0	0	0	0	1	1	0	1	0	0	0	0	0	0	0	0	0	0	0	0	0
AFIDQGKLIPDDVM1TR{1=15.8393}	2	No	1833.774	1	1373	1844	2	1	1	0	0	1	0	0	0	0	0	0	0	0	0	0	0	0	0	0	0	0	0	0	0	0	1	0	0	0	0	0	0	0	0	0	0	0	0	1	0	1	0
AFIDVTAAAENIR	2	No	1389.725	1	1374	280	36	18	3	1	2	0	3	1	1	1	3	1	1	1	4	1	1	2	5	3	1	1	0	0	0	0	18	1	0	0	1	9	1	5	3	4	2	1	1	4	3	0	1
AFIEFASFEDAK	1	No	1373.65	1	1375	33	31	20	2	1	1	0	4	1	2	1	4	3	0	1	4	3	0	1	2	1	0	1	4	2	1	1	11	4	3	0	1	2	1	1	0	2	1	0	1	3	2	0	1
AFINLEAAGVGGK	2	No	1245.672	1	1376	2431	1	0	0	0	0	0	0	0	0	0	0	0	0	0	0	0	0	0	0	0	0	0	0	0	0	0	1	0	0	0	0	1	0	0	1	0	0	0	0	0	0	0	0
AFIPAIDSFGFETDLR	2	No	1797.894	1	1377	22	24	15	0	0	0	0	2	1	0	1	2	0	0	2	4	2	0	2	3	2	0	1	4	2	0	2	9	5	2	1	2	1	0	0	1	1	0	0	1	2	1	0	1
AFIPQLLSR	2	No	1043.613	2	1054	265	2	1	0	0	0	0	1	0	0	1	0	0	0	0	0	0	0	0	0	0	0	0	0	0	0	0	1	0	0	0	0	1	0	1	0	0	0	0	0	0	0	0	0
AFIQVPQDDDAR	1	No	1373.658	4	63	186	8	3	0	0	0	0	1	1	0	0	0	0	0	0	1	1	0	0	1	1	0	0	0	0	0	0	5	2	1	0	1	2	1	0	1	1	1	0	0	0	0	0	0
AFITNIPFDVK	2	No	1263.686	6	193	79	54	35	4	1	1	2	6	2	2	2	6	1	4	1	7	3	3	1	8	3	3	2	4	1	2	1	19	8	3	3	2	5	0	3	2	3	2	0	1	3	1	1	1
AFIVTDEDIR	2	No	1177.598	1	1378	3206	22	14	3	1	1	1	2	1	1	0	3	1	2	0	1	0	0	1	3	1	1	1	2	0	1	1	8	0	0	0	0	3	1	1	1	3	1	1	1	2	1	1	0
AFKNAVESLQNDR	2	Yes	1490.748	1	1379	4605	1	0	0	0	0	0	0	0	0	0	0	0	0	0	0	0	0	0	0	0	0	0	0	0	0	0	1	0	0	0	0	1	0	1	0	0	0	0	0	0	0	0	0
AFLADPSAF	1	No	937.4545	1	1380	580	6	2	0	0	0	0	1	0	0	1	0	0	0	0	0	0	0	0	1	0	1	0	0	0	0	0	4	1	1	0	0	1	1	0	0	1	1	0	0	1	0	0	1
AFLADPSAFVAAAPVAAATTAAPAAAAAPAK	2	No	2751.459	1	1381	580	1	1	0	0	0	0	0	0	0	0	0	0	0	0	0	0	0	0	0	0	0	0	1	1	0	0	0	0	0	0	0	0	0	0	0	0	0	0	0	0	0	0	0
AFLASLSPAMVVPEDQLTR	2	No	2044.066	1	1382	5635	1	0	0	0	0	0	0	0	0	0	0	0	0	0	0	0	0	0	0	0	0	0	0	0	0	0	1	0	0	0	0	0	0	0	0	1	0	0	1	0	0	0	0
AFLASPEYVNLPINGNGK	2	No	1902.984	1	1383	576	48	35	5	4	1	0	3	1	1	1	6	1	2	3	4	0	0	4	10	2	6	2	7	3	1	3	13	3	1	0	2	5	0	2	3	4	0	0	4	1	1	0	0
AFLASPEYVNLPINGNGKQ	2	No	2031.042	2	1383	576	5	3	0	0	0	0	0	0	0	0	1	0	1	0	1	0	1	0	1	0	1	0	0	0	0	0	2	0	0	0	0	2	0	2	0	0	0	0	0	0	0	0	0
AFLDALQNQAEASSK	2	No	1591.784	1	1384	1	87	54	9	3	2	4	8	2	3	3	9	3	4	2	8	3	3	2	11	5	3	3	9	3	3	3	33	9	3	4	2	11	3	4	4	8	3	3	2	5	2	2	1
AFLDDTNTK	2	No	1023.487	2	967	495	5	2	0	0	0	0	1	0	0	1	0	0	0	0	1	0	0	1	0	0	0	0	0	0	0	0	3	2	1	1	0	1	0	0	1	0	0	0	0	0	0	0	0
AFLDEDDM1SLEEIK{1=15.8393}	2	No	1669.583	1	1385	1	8	4	1	1	0	0	0	0	0	0	0	0	0	0	2	1	1	0	1	1	0	0	0	0	0	0	4	1	1	0	0	2	1	1	0	1	1	0	0	0	0	0	0
AFLDFHALPYQVVEVNPVR	2	No	2213.163	1	1386	2128	1	1	0	0	0	0	0	0	0	0	0	0	0	0	1	0	0	1	0	0	0	0	0	0	0	0	0	0	0	0	0	0	0	0	0	0	0	0	0	0	0	0	0
AFLDNPGILSELC1GTLSR{1=56.8878}	2	No	1961.855	1	1387	1676	2	1	0	0	0	0	0	0	0	0	1	0	0	1	0	0	0	0	0	0	0	0	0	0	0	0	1	0	0	0	0	1	0	0	1	0	0	0	0	0	0	0	0
AFLDSLPDVK	2	No	1103.586	2	425	1322	29	17	3	1	1	1	1	0	0	1	6	3	2	1	3	1	2	0	1	0	1	0	3	1	1	1	12	4	2	2	0	3	1	1	1	3	1	1	1	2	0	1	1
AFLEDMK	2	No	852.4052	1	1388	60	7	5	0	0	0	0	0	0	0	0	2	1	0	1	1	0	0	1	2	1	0	1	0	0	0	0	2	0	0	0	0	1	1	0	0	1	1	0	0	0	0	0	0
AFLEDM1K{1=15.8393}	2	No	868.2445	2	1388	60	2	2	0	0	0	0	0	0	0	0	1	1	0	0	1	0	0	1	0	0	0	0	0	0	0	0	0	0	0	0	0	0	0	0	0	0	0	0	0	0	0	0	0
AFLEENNLDYIIR	2	No	1608.815	2	409	1301	40	26	2	1	1	0	6	2	2	2	6	3	1	2	2	0	1	1	5	2	2	1	5	1	2	2	14	4	2	1	1	4	0	2	2	3	0	1	2	3	1	0	2
AFLIEEQK	2	No	976.5229	1	1389	712	42	26	3	1	2	0	7	2	3	2	3	0	1	2	3	0	2	1	5	2	1	2	5	2	1	2	16	3	2	1	0	6	0	2	4	4	1	2	1	3	2	1	0
AFLIEEQKIVVK	2	No	1415.839	2	1389	712	1	1	0	0	0	0	1	0	1	0	0	0	0	0	0	0	0	0	0	0	0	0	0	0	0	0	0	0	0	0	0	0	0	0	0	0	0	0	0	0	0	0	0
AFLKGQAIR	2	No	1002.597	1	1390	4299	1	0	0	0	0	0	0	0	0	0	0	0	0	0	0	0	0	0	0	0	0	0	0	0	0	0	1	0	0	0	0	1	0	0	1	0	0	0	0	0	0	0	0
AFLLDPDR	2	No	945.492	1	1391	1862	5	3	0	0	0	0	0	0	0	0	0	0	0	0	0	0	0	0	1	0	1	0	2	1	0	1	2	0	0	0	0	1	1	0	0	1	1	0	0	0	0	0	0
AFLLESLLK	2	No	1032.622	2	395	1214	2	2	0	0	0	0	0	0	0	0	1	0	1	0	1	0	1	0	0	0	0	0	0	0	0	0	0	0	0	0	0	0	0	0	0	0	0	0	0	0	0	0	0
AFLLKEGSPAQVIVSMRR	2	Yes	2001.119	1	1392	3147	1	0	0	0	0	0	0	0	0	0	0	0	0	0	0	0	0	0	0	0	0	0	0	0	0	0	1	0	0	0	0	0	0	0	0	0	0	0	0	1	0	1	0
AFLQAILEHEEQDESR	2	No	1913.912	1	1393	181	1	1	0	0	0	0	0	0	0	0	1	1	0	0	0	0	0	0	0	0	0	0	0	0	0	0	0	0	0	0	0	0	0	0	0	0	0	0	0	0	0	0	0
AFLQGGQEATDIALLLR	2	No	1814.989	4	1086	237	8	8	0	0	0	0	2	0	0	2	1	0	0	1	1	0	0	1	2	0	0	2	2	0	0	2	0	0	0	0	0	0	0	0	0	0	0	0	0	0	0	0	0
AFLTLAEDILR	2	No	1260.708	1	1394	42	71	43	3	1	2	0	7	3	2	2	5	1	2	2	9	4	3	2	9	5	2	2	10	3	4	3	28	8	5	0	3	6	1	2	3	7	1	2	4	7	5	0	2
AFMTADLPNELIELLEK	2	No	1946.007	2	624	36	9	3	0	0	0	0	0	0	0	0	1	0	0	1	0	0	0	0	1	0	0	1	1	0	0	1	6	1	0	0	1	0	0	0	0	4	0	0	4	1	1	0	0
AFM1TADLPNELIELLEK{1=15.8393}	2	No	1961.846	3	624	36	24	12	0	0	0	0	0	0	0	0	6	0	0	6	2	0	0	2	2	0	0	2	2	0	0	2	12	6	0	2	4	0	0	0	0	4	0	0	4	2	2	0	0
AFMVTDEDIR	2	No	1195.554	1	1395	2407	16	9	1	0	1	0	1	0	0	1	2	1	1	0	2	1	0	1	1	0	1	0	2	0	1	1	7	2	1	0	1	3	1	1	1	2	1	0	1	0	0	0	0
AFM1VTDEDIR{1=15.8393}	2	No	1211.393	2	1395	2407	11	7	2	1	0	1	2	1	1	0	1	1	0	0	1	0	0	1	1	1	0	0	0	0	0	0	4	1	1	0	0	2	1	1	0	1	1	0	0	0	0	0	0
AFNDPFIQK	2	No	1078.545	1	1396	14	5	1	1	0	0	1	0	0	0	0	0	0	0	0	0	0	0	0	0	0	0	0	0	0	0	0	4	2	1	1	0	2	0	1	1	0	0	0	0	0	0	0	0
AFNKNNLILEER	2	No	1459.778	1	1397	7903	1	0	0	0	0	0	0	0	0	0	0	0	0	0	0	0	0	0	0	0	0	0	0	0	0	0	1	0	0	0	0	0	0	0	0	1	0	1	0	0	0	0	0
AFNQSSNLTR	2	No	1136.557	1	1398	7906	1	0	0	0	0	0	0	0	0	0	0	0	0	0	0	0	0	0	0	0	0	0	0	0	0	0	1	0	0	0	0	0	0	0	0	0	0	0	0	1	0	0	1
AFNRHSHLTKHK	2	No	1474.791	1	1399	6307	1	1	0	0	0	0	0	0	0	0	0	0	0	0	0	0	0	0	1	0	1	0	0	0	0	0	0	0	0	0	0	0	0	0	0	0	0	0	0	0	0	0	0
AFNSVDPTFDNSVPSK	2	No	1723.805	2	223	1	21	13	1	0	1	0	1	0	1	0	3	1	1	1	2	1	0	1	2	1	1	0	4	1	2	1	8	4	1	2	1	2	1	0	1	1	0	1	0	1	0	1	0
AFNSVDPTFDNSVPSKSEAK	2	No	2139.012	3	223	1	6	3	2	0	0	2	0	0	0	0	0	0	0	0	1	0	1	0	0	0	0	0	0	0	0	0	3	2	0	2	0	0	0	0	0	0	0	0	0	1	0	1	0
AFPAAPC1C2VDVSDR{1=56.8878,2=56.8878}	2	No	1563.414	1	1400	4	1	1	0	0	0	0	1	0	1	0	0	0	0	0	0	0	0	0	0	0	0	0	0	0	0	0	0	0	0	0	0	0	0	0	0	0	0	0	0	0	0	0	0
AFPAWADTSVLSR	2	No	1419.715	3	1157	1183	2	2	0	0	0	0	1	0	0	1	0	0	0	0	0	0	0	0	1	1	0	0	0	0	0	0	0	0	0	0	0	0	0	0	0	0	0	0	0	0	0	0	0
AFPC1WDEPAIK{1=56.8878}	2	No	1332.484	1	1401	412	12	4	1	0	0	1	0	0	0	0	2	0	2	0	0	0	0	0	1	0	1	0	0	0	0	0	8	4	1	3	0	2	0	2	0	1	1	0	0	1	0	0	1
AFPEHFTYEPNEADAAQGYR	2	No	2312.013	1	1402	51	3	3	0	0	0	0	0	0	0	0	0	0	0	0	0	0	0	0	2	0	2	0	1	0	0	1	0	0	0	0	0	0	0	0	0	0	0	0	0	0	0	0	0
AFPGIISEDFSEK	2	No	1438.698	1	1403	500	6	4	1	0	1	0	1	0	0	1	2	0	0	2	0	0	0	0	0	0	0	0	0	0	0	0	2	0	0	0	0	0	0	0	0	0	0	0	0	2	2	0	0
AFPKFLLRR	2	No	1146.703	1	1404	3507	1	1	0	0	0	0	1	0	1	0	0	0	0	0	0	0	0	0	0	0	0	0	0	0	0	0	0	0	0	0	0	0	0	0	0	0	0	0	0	0	0	0	0
AFPLAEWQPSDVDQR	2	No	1757.837	1	1405	3913	5	5	0	0	0	0	0	0	0	0	1	0	1	0	0	0	0	0	2	1	1	0	2	1	0	1	0	0	0	0	0	0	0	0	0	0	0	0	0	0	0	0	0
AFPMPGFDEH	2	No	1146.48	2	281	259	23	17	6	1	1	4	2	0	1	1	2	0	2	0	1	1	0	0	4	2	1	1	2	1	1	0	6	1	0	1	0	1	0	1	0	1	0	0	1	3	1	2	0
AFPM1PGFDEH{1=15.8393}	2	No	1162.319	3	281	259	29	21	4	1	0	3	4	1	2	1	2	1	1	0	5	2	1	2	4	1	2	1	2	0	1	1	8	4	2	1	1	2	0	2	0	0	0	0	0	2	0	1	1
AFPSSQTQMHSILNGKADR	2	Yes	2087.022	1	1406	3604	1	0	0	0	0	0	0	0	0	0	0	0	0	0	0	0	0	0	0	0	0	0	0	0	0	0	1	0	0	0	0	0	0	0	0	1	0	1	0	0	0	0	0
AFPYLSDLER	2	No	1209.603	1	1407	5091	5	2	0	0	0	0	1	0	1	0	0	0	0	0	0	0	0	0	0	0	0	0	1	0	1	0	3	0	0	0	0	1	1	0	0	1	1	0	0	1	0	1	0
AFQEGIAKAKLVMR	2	No	1560.881	1	1408	167	1	0	0	0	0	0	0	0	0	0	0	0	0	0	0	0	0	0	0	0	0	0	0	0	0	0	1	0	0	0	0	0	0	0	0	0	0	0	0	1	0	1	0
AFQEQVDK	2	No	963.4662	1	1409	4873	5	2	1	0	1	0	0	0	0	0	1	1	0	0	0	0	0	0	0	0	0	0	0	0	0	0	3	1	1	0	0	1	1	0	0	1	1	0	0	0	0	0	0
AFQLEEGEETEPDC1K{1=56.8878}	2	No	1780.613	1	1410	1371	1	0	0	0	0	0	0	0	0	0	0	0	0	0	0	0	0	0	0	0	0	0	0	0	0	0	1	0	0	0	0	0	0	0	0	0	0	0	0	1	0	0	1
AFQMVKSAR	2	No	1036.549	1	1411	7911	1	1	0	0	0	0	0	0	0	0	1	0	0	1	0	0	0	0	0	0	0	0	0	0	0	0	0	0	0	0	0	0	0	0	0	0	0	0	0	0	0	0	0
AFQNTATAC1APVSHYR{1=56.8878}	2	No	1792.698	1	1412	1887	1	1	0	0	0	0	0	0	0	0	1	0	1	0	0	0	0	0	0	0	0	0	0	0	0	0	0	0	0	0	0	0	0	0	0	0	0	0	0	0	0	0	0
AFQQSVEQDNLFDISTEEGSTK	2	No	2472.129	1	1413	263	1	1	0	0	0	0	0	0	0	0	0	0	0	0	0	0	0	0	0	0	0	0	1	1	0	0	0	0	0	0	0	0	0	0	0	0	0	0	0	0	0	0	0
AFQQSVEQDNLFDISTEEGSTKR	2	No	2628.23	2	1413	263	1	1	0	0	0	0	1	0	1	0	0	0	0	0	0	0	0	0	0	0	0	0	0	0	0	0	0	0	0	0	0	0	0	0	0	0	0	0	0	0	0	0	0
AFQYADGLEQLR	2	No	1409.694	1	1414	2081	25	16	2	0	0	2	5	2	2	1	3	2	1	0	0	0	0	0	3	1	1	1	3	1	2	0	9	3	1	1	1	4	1	2	1	2	0	1	1	0	0	0	0
AFQYVETHGEVC1PANWTPDSPTIKPSPAASK{1=56.8878}	2	No	3384.475	1	1415	1423	1	1	0	0	0	0	0	0	0	0	0	0	0	0	1	0	0	1	0	0	0	0	0	0	0	0	0	0	0	0	0	0	0	0	0	0	0	0	0	0	0	0	0
AFRAHLRAPLKEAAR	2	No	1705.985	1	1416	7907	1	0	0	0	0	0	0	0	0	0	0	0	0	0	0	0	0	0	0	0	0	0	0	0	0	0	1	1	0	0	1	0	0	0	0	0	0	0	0	0	0	0	0
AFRPLPRHLWYLLDLK	2	No	2037.168	1	1417	1105	1	1	0	0	0	0	0	0	0	0	0	0	0	0	1	0	1	0	0	0	0	0	0	0	0	0	0	0	0	0	0	0	0	0	0	0	0	0	0	0	0	0	0
AFRVHVHLTQHR	2	No	1499.822	1	1418	115	1	1	0	0	0	0	0	0	0	0	0	0	0	0	1	0	0	1	0	0	0	0	0	0	0	0	0	0	0	0	0	0	0	0	0	0	0	0	0	0	0	0	0
AFSDALVLIHHK	2	No	1349.746	1	1419	115	1	0	0	0	0	0	0	0	0	0	0	0	0	0	0	0	0	0	0	0	0	0	0	0	0	0	1	0	0	0	0	1	0	1	0	0	0	0	0	0	0	0	0
AFSDPFVEAEK	2	No	1238.582	3	1239	14	61	39	6	2	1	3	6	3	1	2	7	4	2	1	5	2	2	1	6	3	2	1	9	4	3	2	22	5	2	2	1	7	2	3	2	6	3	2	1	4	2	1	1
AFSEADMERPLQELGLVPSAVLIVAK	2	No	2782.494	1	1420	1349	1	0	0	0	0	0	0	0	0	0	0	0	0	0	0	0	0	0	0	0	0	0	0	0	0	0	1	0	0	0	0	0	0	0	0	1	0	0	1	0	0	0	0
AFSEADM1ERPLQELGLVPSAVLIVAK{1=15.8393}	2	No	2798.333	2	1420	1349	1	1	0	0	0	0	1	1	0	0	0	0	0	0	0	0	0	0	0	0	0	0	0	0	0	0	0	0	0	0	0	0	0	0	0	0	0	0	0	0	0	0	0
AFSEIQGLTDQADK	2	No	1521.731	1	1421	1769	3	2	1	0	1	0	0	0	0	0	1	0	0	1	0	0	0	0	0	0	0	0	0	0	0	0	1	0	0	0	0	1	1	0	0	0	0	0	0	0	0	0	0
AFSESHISLAPQSTR	2	No	1629.811	1	1422	5633	1	1	0	0	0	0	0	0	0	0	1	0	0	1	0	0	0	0	0	0	0	0	0	0	0	0	0	0	0	0	0	0	0	0	0	0	0	0	0	0	0	0	0
AFSETEQTK	2	No	1039.482	3	844	1	3	1	1	0	1	0	0	0	0	0	0	0	0	0	0	0	0	0	0	0	0	0	0	0	0	0	2	1	1	0	0	0	0	0	0	1	1	0	0	0	0	0	0
AFSITQGLLK	2	No	1076.623	1	1423	754	3	3	0	0	0	0	0	0	0	0	0	0	0	0	0	0	0	0	1	1	0	0	2	0	1	1	0	0	0	0	0	0	0	0	0	0	0	0	0	0	0	0	0
AFSM1DDR{1=15.8393}	2	No	856.1829	1	1424	2490	2	1	0	0	0	0	1	0	0	1	0	0	0	0	0	0	0	0	0	0	0	0	0	0	0	0	1	0	0	0	0	1	0	0	1	0	0	0	0	0	0	0	0
AFSMDEPVAAK	2	No	1164.548	1	1425	3371	2	1	0	0	0	0	0	0	0	0	0	0	0	0	1	0	0	1	0	0	0	0	0	0	0	0	1	1	0	0	1	0	0	0	0	0	0	0	0	0	0	0	0
AFSM1DEPVAAK{1=15.8393}	2	No	1180.387	2	1425	3371	4	1	0	0	0	0	0	0	0	0	0	0	0	0	0	0	0	0	1	0	0	1	0	0	0	0	3	1	0	0	1	1	1	0	0	1	1	0	0	0	0	0	0
AFSPPRKHPWR	2	No	1377.742	1	1426	3372	1	1	1	1	0	0	0	0	0	0	0	0	0	0	0	0	0	0	0	0	0	0	0	0	0	0	0	0	0	0	0	0	0	0	0	0	0	0	0	0	0	0	0
AFSSPQEEEEAGFTGR	2	No	1740.759	1	1427	1564	7	3	1	1	0	0	1	0	0	1	1	0	0	1	0	0	0	0	0	0	0	0	0	0	0	0	4	0	0	0	0	0	0	0	0	2	1	1	0	2	2	0	0
AFSTAGSSGSDESHVAAAPPDIC1SR{1=56.8878}	2	No	2475.959	1	1428	7895	1	0	0	0	0	0	0	0	0	0	0	0	0	0	0	0	0	0	0	0	0	0	0	0	0	0	1	1	0	1	0	0	0	0	0	0	0	0	0	0	0	0	0
AFSVFLFNTENK	2	No	1415.708	2	1128	1690	4	2	1	1	0	0	0	0	0	0	1	0	1	0	0	0	0	0	0	0	0	0	0	0	0	0	2	2	0	1	1	0	0	0	0	0	0	0	0	0	0	0	0
AFSVNIFK	2	No	924.5069	2	698	107	2	0	0	0	0	0	0	0	0	0	0	0	0	0	0	0	0	0	0	0	0	0	0	0	0	0	2	1	0	0	1	0	0	0	0	1	1	0	0	0	0	0	0
AFSYYGPLR	2	No	1072.534	1	1429	193	21	9	3	0	1	2	0	0	0	0	2	0	1	1	1	0	0	1	1	0	1	0	2	1	1	0	12	3	0	2	1	2	0	1	1	3	1	1	1	4	1	2	1
AFTALDALADGGVK	1	No	1347.703	1	1430	674	1	1	0	0	0	0	0	0	0	0	1	1	0	0	0	0	0	0	0	0	0	0	0	0	0	0	0	0	0	0	0	0	0	0	0	0	0	0	0	0	0	0	0
AFTC1DDLFR{1=56.8878}	2	No	1143.368	1	1431	4754	14	11	4	1	1	2	1	0	0	1	2	1	0	1	1	0	1	0	2	0	1	1	1	0	0	1	3	1	0	1	0	1	0	0	1	1	0	1	0	0	0	0	0
AFTDLNSINSVLGGGILDR	2	No	1961.022	1	1432	299	3	1	0	0	0	0	0	0	0	0	0	0	0	0	1	0	0	1	0	0	0	0	0	0	0	0	2	1	0	0	1	0	0	0	0	1	0	0	1	0	0	0	0
AFTEAATGSSADFVK	2	No	1500.71	1	1433	671	1	1	0	0	0	0	1	0	0	1	0	0	0	0	0	0	0	0	0	0	0	0	0	0	0	0	0	0	0	0	0	0	0	0	0	0	0	0	0	0	0	0	0
AFTEANDGSLC1LAMEYGGEK{1=56.8878}	2	No	2161.796	1	1434	2129	1	1	0	0	0	0	1	1	0	0	0	0	0	0	0	0	0	0	0	0	0	0	0	0	0	0	0	0	0	0	0	0	0	0	0	0	0	0	0	0	0	0	0
AFTELFQVAC1{1=56.8878}	1	No	1184.42	2	1319	641	2	2	0	0	0	0	0	0	0	0	0	0	0	0	0	0	0	0	2	2	0	0	0	0	0	0	0	0	0	0	0	0	0	0	0	0	0	0	0	0	0	0	0
AFTELFQVAC1AK{1=56.8878}	2	No	1383.552	3	1319	641	1	0	0	0	0	0	0	0	0	0	0	0	0	0	0	0	0	0	0	0	0	0	0	0	0	0	1	0	0	0	0	0	0	0	0	1	0	1	0	0	0	0	0
AFTFDDEDDELSQLK	2	No	1771.779	1	1435	6288	3	1	0	0	0	0	0	0	0	0	0	0	0	0	0	0	0	0	0	0	0	0	1	0	0	1	2	1	1	0	0	1	0	0	1	0	0	0	0	0	0	0	0
AFTGEGQK	2	No	836.4028	1	1436	736	1	0	0	0	0	0	0	0	0	0	0	0	0	0	0	0	0	0	0	0	0	0	0	0	0	0	1	0	0	0	0	1	0	1	0	0	0	0	0	0	0	0	0
AFTGFIVEADTPGIQIGR	2	No	1890.984	2	476	1797	22	15	1	1	0	0	4	2	0	2	2	0	0	2	3	1	0	2	2	0	0	2	3	1	0	2	7	2	0	0	2	2	0	0	2	1	0	0	1	2	1	0	1
AFTGIEDPVTK	2	No	1176.603	2	133	130	2	2	0	0	0	0	1	0	1	0	1	0	0	1	0	0	0	0	0	0	0	0	0	0	0	0	0	0	0	0	0	0	0	0	0	0	0	0	0	0	0	0	0
AFTHTAQYDEAISDYFR	2	No	2033.912	2	1084	246	12	8	0	0	0	0	2	1	0	1	1	0	0	1	1	0	0	1	2	1	1	0	2	0	0	2	4	0	0	0	0	1	0	0	1	1	0	0	1	2	2	0	0
AFTNTATATEEDVK	2	No	1496.699	1	1437	529	9	3	1	0	1	0	1	0	1	0	1	1	0	0	0	0	0	0	0	0	0	0	0	0	0	0	6	0	0	0	0	2	1	0	1	4	2	2	0	0	0	0	0
AFTTELVVEAVVR	2	No	1432.793	1	1438	1503	1	1	0	0	0	0	0	0	0	0	0	0	0	0	0	0	0	0	0	0	0	0	1	0	0	1	0	0	0	0	0	0	0	0	0	0	0	0	0	0	0	0	0
AFTTGSDDATC1R{1=56.8878}	1	No	1300.402	3	522	485	12	7	1	0	1	0	1	0	0	1	2	2	0	0	1	0	0	1	1	0	0	1	1	0	0	1	5	0	0	0	0	2	1	0	1	3	2	0	1	0	0	0	0
AFVAGVLPFK	2	No	1047.612	1	1439	3426	1	1	0	0	0	0	0	0	0	0	1	1	0	0	0	0	0	0	0	0	0	0	0	0	0	0	0	0	0	0	0	0	0	0	0	0	0	0	0	0	0	0	0
AFVAIGDYNGHVGLGVK	2	No	1715.9	1	1440	468	1	0	0	0	0	0	0	0	0	0	0	0	0	0	0	0	0	0	0	0	0	0	0	0	0	0	1	1	0	0	1	0	0	0	0	0	0	0	0	0	0	0	0
AFVDFLSDEIK	2	No	1282.645	1	1441	257	48	28	5	2	2	1	5	2	2	1	5	1	3	1	4	2	1	1	5	2	2	1	4	2	1	1	20	4	1	2	1	5	2	2	1	7	2	3	2	4	2	1	1
AFVDFLSDEIKEER	2	No	1696.831	2	1441	257	115	74	6	2	4	0	28	4	20	4	7	2	1	4	9	4	4	1	11	5	4	2	13	5	5	3	41	6	4	1	1	13	3	8	2	12	5	4	3	10	4	2	4
AFVDFNEGEIK	2	No	1267.609	1	1442	460	5	3	0	0	0	0	1	0	0	1	1	1	0	0	0	0	0	0	1	0	1	0	0	0	0	0	2	0	0	0	0	0	0	0	0	2	1	1	0	0	0	0	0
AFVDNYGVAMEMAEK	2	No	1673.743	2	370	18	1	1	0	0	0	0	0	0	0	0	0	0	0	0	0	0	0	0	0	0	0	0	1	1	0	0	0	0	0	0	0	0	0	0	0	0	0	0	0	0	0	0	0
AFVDNYGVAM1EM2AEK{1=15.8393,2=15.8393}	2	No	1705.422	3	370	18	1	1	1	1	0	0	0	0	0	0	0	0	0	0	0	0	0	0	0	0	0	0	0	0	0	0	0	0	0	0	0	0	0	0	0	0	0	0	0	0	0	0	0
AFVDSGAQMTIMSQAC1AER{1=56.8878}	2	No	2071.779	1	1443	2339	4	3	0	0	0	0	0	0	0	0	1	0	0	1	1	0	0	1	1	1	0	0	0	0	0	0	1	0	0	0	0	1	0	0	1	0	0	0	0	0	0	0	0
AFVDVVNGEYVPR	2	No	1463.741	1	1444	2782	10	8	1	0	0	1	1	0	1	0	2	1	1	0	1	0	1	0	2	0	2	0	1	0	1	0	2	0	0	0	0	0	0	0	0	2	1	1	0	0	0	0	0
AFVEFEDPR	1	No	1108.519	1	1445	193	13	8	1	0	1	0	1	0	0	1	2	1	0	1	2	1	0	1	1	1	0	0	1	1	0	0	5	1	1	0	0	2	1	0	1	1	0	0	1	1	1	0	0
AFVFESQEDM1EVFLK{1=15.8393}	2	No	1833.694	1	1446	622	1	0	0	0	0	0	0	0	0	0	0	0	0	0	0	0	0	0	0	0	0	0	0	0	0	0	1	0	0	0	0	0	0	0	0	0	0	0	0	1	1	0	0
AFVGFEYEDSR	2	No	1318.583	2	353	2937	1	1	0	0	0	0	1	0	1	0	0	0	0	0	0	0	0	0	0	0	0	0	0	0	0	0	0	0	0	0	0	0	0	0	0	0	0	0	0	0	0	0	0
AFVGSDSGSSSTGDAAR	2	No	1570.686	1	1447	7117	1	0	0	0	0	0	0	0	0	0	0	0	0	0	0	0	0	0	0	0	0	0	0	0	0	0	1	0	0	0	0	0	0	0	0	0	0	0	0	1	0	0	1
AFVHWYVGEGMEEGEFSEAR	1	No	2329.011	1	1448	1	19	12	2	1	1	0	0	0	0	0	1	0	0	1	1	0	0	1	3	1	0	2	5	3	0	2	7	2	0	0	2	1	0	0	1	1	0	0	1	3	3	0	0
AFVHWYVGEGM1EEGEFSEAR{1=15.8393}	1	No	2344.85	2	1448	1	26	19	2	2	0	0	4	3	0	1	1	0	0	1	1	0	0	1	5	0	5	0	6	6	0	0	7	4	3	0	1	2	1	0	1	0	0	0	0	1	1	0	0
AFVNC1DENSR{1=56.8878}	2	No	1210.37	2	635	455	13	11	0	0	0	0	0	0	0	0	0	0	0	0	0	0	0	0	11	3	5	3	0	0	0	0	2	1	0	0	1	0	0	0	0	1	1	0	0	0	0	0	0
AFVPPLAEDLLAR	2	No	1410.787	1	1449	2521	14	10	2	1	0	1	2	1	1	0	2	0	1	1	3	1	2	0	0	0	0	0	1	1	0	0	4	1	0	0	1	3	1	1	1	0	0	0	0	0	0	0	0
AFVSGFDGSAGTAIITEEHAAM1WTDGR{1=15.8393}	2	No	2812.12	1	1450	41	1	1	0	0	0	0	0	0	0	0	0	0	0	0	0	0	0	0	1	1	0	0	0	0	0	0	0	0	0	0	0	0	0	0	0	0	0	0	0	0	0	0	0
AFVSMVYSEEGAEDR	2	No	1688.735	5	429	1	1	0	0	0	0	0	0	0	0	0	0	0	0	0	0	0	0	0	0	0	0	0	0	0	0	0	1	0	0	0	0	0	0	0	0	0	0	0	0	1	1	0	0
AFVSM1VYSEEGAEDR{1=15.8393}	2	No	1704.574	6	429	1	14	7	2	1	1	0	0	0	0	0	2	2	0	0	1	1	0	0	1	1	0	0	1	0	1	0	7	1	0	0	1	1	1	0	0	2	1	1	0	3	2	1	0
AFVTDWDK	2	No	980.4603	2	1053	307	22	13	2	1	1	0	3	1	1	1	1	1	0	0	1	1	0	0	3	1	1	1	3	1	1	1	9	2	1	0	1	3	1	1	1	2	1	0	1	2	1	0	1
AFVTFDDHDSVDK	1	No	1494.663	1	1451	21	7	5	1	0	1	0	0	0	0	0	0	0	0	0	2	1	0	1	1	0	0	1	1	1	0	0	2	0	0	0	0	1	0	0	1	0	0	0	0	1	1	0	0
AFVTWKLNVKRIKTEK	2	No	1960.162	1	1452	1	1	0	0	0	0	0	0	0	0	0	0	0	0	0	0	0	0	0	0	0	0	0	0	0	0	0	1	0	0	0	0	1	0	0	1	0	0	0	0	0	0	0	0
AFVVKPEAVHLHFSLR	2	Yes	1849.036	1	1453	9	1	1	0	0	0	0	1	0	1	0	0	0	0	0	0	0	0	0	0	0	0	0	0	0	0	0	0	0	0	0	0	0	0	0	0	0	0	0	0	0	0	0	0
AFVVLNPDYK	2	No	1164.618	1	1454	1752	1	0	0	0	0	0	0	0	0	0	0	0	0	0	0	0	0	0	0	0	0	0	0	0	0	0	1	0	0	0	0	0	0	0	0	1	0	1	0	0	0	0	0
AFWDDWM1R{1=15.8393}	2	No	1141.309	1	1455	2567	1	0	0	0	0	0	0	0	0	0	0	0	0	0	0	0	0	0	0	0	0	0	0	0	0	0	1	1	1	0	0	0	0	0	0	0	0	0	0	0	0	0	0
AFYGDTLVTGF	1	No	1189.566	2	426	690	3	2	0	0	0	0	0	0	0	0	0	0	0	0	0	0	0	0	1	0	0	1	1	0	0	1	1	1	0	0	1	0	0	0	0	0	0	0	0	0	0	0	0
AFYGDTLVTGFAR	2	No	1416.704	3	426	690	1	0	0	0	0	0	0	0	0	0	0	0	0	0	0	0	0	0	0	0	0	0	0	0	0	0	1	0	0	0	0	0	0	0	0	0	0	0	0	1	1	0	0
AFYMEEGVPYC1ER{1=56.8878}	2	No	1649.552	1	1456	2872	1	1	0	0	0	0	0	0	0	0	0	0	0	0	0	0	0	0	0	0	0	0	1	0	0	1	0	0	0	0	0	0	0	0	0	0	0	0	0	0	0	0	0
AFYM1EEGVPYC2ER{1=15.8393,2=56.8878}	2	No	1665.391	2	1456	2872	1	0	0	0	0	0	0	0	0	0	0	0	0	0	0	0	0	0	0	0	0	0	0	0	0	0	1	0	0	0	0	0	0	0	0	1	1	0	0	0	0	0	0
AFYNNVLGEYEEYITK	2	No	1951.92	1	1457	956	7	4	1	0	1	0	1	1	0	0	1	0	0	1	0	0	0	0	0	0	0	0	1	0	0	1	3	1	0	0	1	0	0	0	0	1	0	0	1	1	0	0	1
AFYPEEISSM1{1=15.8393}	1	No	1188.345	2	35	1	4	3	0	0	0	0	0	0	0	0	1	1	0	0	1	1	0	0	0	0	0	0	1	0	0	1	1	1	1	0	0	0	0	0	0	0	0	0	0	0	0	0	0
AFYPEEISSMVLTK	2	No	1613.801	3	35	1	24	17	1	0	1	0	4	1	0	3	2	0	0	2	3	2	0	1	3	2	0	1	4	2	0	2	7	1	0	0	1	1	0	0	1	3	0	0	3	2	2	0	0
AFYPEEISSM1VLTK{1=15.8393}	2	No	1629.64	4	35	1	9	7	1	1	0	0	2	2	0	0	1	0	1	0	1	0	1	0	0	0	0	0	2	0	2	0	2	0	0	0	0	0	0	0	0	2	2	0	0	0	0	0	0
AFYVNVLNEEQR	2	No	1480.731	2	847	739	13	10	3	1	1	1	0	0	0	0	1	1	0	0	2	0	1	1	4	1	1	2	0	0	0	0	3	0	0	0	0	1	0	0	1	2	0	1	1	0	0	0	0
AGAAARTPAARAPGLLTPR	2	No	1817.038	1	1458	1	1	1	0	0	0	0	0	0	0	0	0	0	0	0	0	0	0	0	1	1	0	0	0	0	0	0	0	0	0	0	0	0	0	0	0	0	0	0	0	0	0	0	0
AGAAGGPEEEAEKPVK	2	No	1538.758	1	1459	3822	2	2	0	0	0	0	1	0	0	1	1	0	1	0	0	0	0	0	0	0	0	0	0	0	0	0	0	0	0	0	0	0	0	0	0	0	0	0	0	0	0	0	0
AGAAGTAEATAR	2	No	1045.515	1	1460	815	4	0	0	0	0	0	0	0	0	0	0	0	0	0	0	0	0	0	0	0	0	0	0	0	0	0	4	2	1	0	1	0	0	0	0	1	1	0	0	1	0	0	1
AGAAPYVQAFDSLLAGPVAEYLK	2	No	2350.221	1	1461	434	9	8	0	0	0	0	0	0	0	0	0	0	0	0	1	0	0	1	5	0	3	2	2	0	0	2	1	0	0	0	0	0	0	0	0	1	0	0	1	0	0	0	0
AGAASLDVIQEVEYVK	2	No	1690.878	4	505	762	2	1	1	1	0	0	0	0	0	0	0	0	0	0	0	0	0	0	0	0	0	0	0	0	0	0	1	1	1	0	0	0	0	0	0	0	0	0	0	0	0	0	0
AGAASLDVIQEVEYVKEEAK	2	No	2148.095	5	505	762	13	7	1	0	1	0	3	0	2	1	1	0	0	1	1	1	0	0	0	0	0	0	1	1	0	0	6	2	1	0	1	1	0	0	1	1	0	0	1	2	2	0	0
AGAAVDELGK	1	No	929.4818	1	1462	1589	9	5	1	0	1	0	0	0	0	0	1	0	0	1	0	0	0	0	2	1	0	1	1	0	0	1	4	1	1	0	0	3	1	1	1	0	0	0	0	0	0	0	0
AGADEDDKGPRAPRPPQPKK	2	No	2129.098	1	1463	456	3	0	0	0	0	0	0	0	0	0	0	0	0	0	0	0	0	0	0	0	0	0	0	0	0	0	3	1	0	1	0	1	1	0	0	1	0	1	0	0	0	0	0
AGADEERAETAR	2	No	1274.585	2	251	110	3	2	1	0	0	1	0	0	0	0	0	0	0	0	1	0	1	0	0	0	0	0	0	0	0	0	1	0	0	0	0	0	0	0	0	1	0	1	0	0	0	0	0
AGADLSLLDR	2	No	1029.546	1	1464	779	3	2	0	0	0	0	0	0	0	0	2	0	1	1	0	0	0	0	0	0	0	0	0	0	0	0	1	0	0	0	0	0	0	0	0	1	1	0	0	0	0	0	0
AGAEDDEEKGEGTPR	2	No	1559.67	1	1465	1	1	1	0	0	0	0	0	0	0	0	0	0	0	0	1	0	1	0	0	0	0	0	0	0	0	0	0	0	0	0	0	0	0	0	0	0	0	0	0	0	0	0	0
AGAEELQALLER	2	No	1298.683	1	1466	2243	10	8	1	0	0	1	0	0	0	0	0	0	0	0	1	0	1	0	2	0	2	0	4	2	1	1	2	0	0	0	0	0	0	0	0	1	0	1	0	1	0	1	0
[truncated: 77,839 more rows]
