# Supplementary material for: Integrative Omics Analysis Reveals the Importance and Scope of Translational Repression in microRNA-mediated Regulation
Source: Mol Cell Proteomics. 2013 Apr 2;12(7):1900–11. doi: 10.1074/mcp.M112.025783 (PMC3708174; doi:10.1074/mcp.M112.025783)
Supplement: Supplemental Data [file supp_M112.025783_mcp.M112.025783-2.zip › data/colocellline-spectra-per-protein-by-group.tsv]

Protein	Coverage	Sequence ID	Group ID	Cluster ID	/	/MMR-/	/MMR-/DLD1/	/MMR-/DLD1/Rep1	/MMR-/DLD1/Rep2	/MMR-/DLD1/Rep3	/MMR-/HCT116/	/MMR-/HCT116/Rep1	/MMR-/HCT116/Rep2	/MMR-/HCT116/Rep3	/MMR-/HCT15/	/MMR-/HCT15/Rep1	/MMR-/HCT15/Rep2	/MMR-/HCT15/Rep3	/MMR-/Lovo/	/MMR-/Lovo/Rep1	/MMR-/Lovo/Rep2	/MMR-/Lovo/Rep3	/MMR-/Ls174T/	/MMR-/Ls174T/Rep1	/MMR-/Ls174T/Rep2	/MMR-/Ls174T/Rep3	/MMR-/RKO/	/MMR-/RKO/Rep1	/MMR-/RKO/Rep2	/MMR-/RKO/Rep3	/MMR+/	/MMR+/Caco-2/	/MMR+/Caco-2/Rep1	/MMR+/Caco-2/Rep2	/MMR+/Caco-2/Rep3	/MMR+/COLO205/	/MMR+/COLO205/Rep1	/MMR+/COLO205/Rep2	/MMR+/COLO205/Rep3	/MMR+/HT29/	/MMR+/HT29/Rep1	/MMR+/HT29/Rep2	/MMR+/HT29/Rep3	/MMR+/SW480/	/MMR+/SW480/Rep1	/MMR+/SW480/Rep2	/MMR+/SW480/Rep3	Description
Cntm_O43790	12	1	1	1	34	16	3	0	1	2	1	0	0	1	2	0	2	0	8	3	5	0	2	2	0	0	0	0	0	0	18	1	1	0	0	0	0	0	0	9	1	8	0	8	3	0	5	KRT86_HUMAN Keratin type II cuticular Hb6 - Homo sapiens (Human).
Cntm_P00761	30	1	2	8	241	157	25	6	13	6	24	9	9	6	20	6	7	7	24	12	5	7	33	15	12	6	31	14	11	6	84	27	8	7	12	20	3	9	8	13	3	6	4	24	14	6	4	TRYP_PIG Trypsin - Sus scrofa (Pig).
Cntm_P02533	26	1	3	2	1463	756	160	69	30	61	165	55	77	33	138	72	37	29	173	82	55	36	109	37	45	27	11	3	3	5	707	125	45	48	32	154	62	63	29	236	129	69	38	192	92	53	47	K1C14_HUMAN Keratin, type I cytoskeletal 14 - Homo sapiens (Human).
Cntm_P02534	21	1	4	2	607	322	67	19	12	36	57	12	32	13	70	42	15	13	81	46	21	14	43	16	20	7	4	1	1	2	285	49	16	22	11	61	21	29	11	89	50	23	16	86	33	26	27	K1M1_SHEEP Keratin, type I microfibrillar 48 kDa, component 8C-1 - Ovis aries (Sheep).
Cntm_P02538	42	1	5	1	1098	413	49	18	21	10	108	21	59	28	90	31	41	18	98	38	29	31	57	21	18	18	11	3	3	5	685	63	23	22	18	159	33	91	35	169	120	24	25	294	163	50	81	K2C6A_HUMAN Keratin, type II cytoskeletal 6A - Homo sapiens (Human).
Cntm_P04264	30	1	6	1	840	430	61	15	34	12	57	8	18	31	74	21	28	25	128	36	40	52	74	29	14	31	36	6	5	25	410	81	35	15	31	88	18	25	45	129	34	54	41	112	39	11	62	K2C1_HUMAN Keratin, type II cytoskeletal 1 - Homo sapiens (Human).
Cntm_P08779	31	1	7	2	1411	745	156	69	27	60	159	57	73	29	133	73	35	25	182	89	58	35	103	38	42	23	12	3	3	6	666	124	48	50	26	150	63	60	27	204	105	66	33	188	90	54	44	K1C16_HUMAN Keratin, type I cytoskeletal 16 - Homo sapiens (Human).
Cntm_P13645	36	1	8	2	898	492	91	23	28	40	78	14	37	27	96	49	24	23	123	57	28	38	75	22	25	28	29	7	2	20	406	85	34	27	24	85	29	32	24	112	60	26	26	124	44	29	51	K1C10_HUMAN Keratin, type I cytoskeletal 10 - Homo sapiens (Human).
Cntm_P13646	53	1	9	2	563	242	47	26	10	11	53	21	16	16	27	10	11	6	76	36	24	16	34	13	10	11	5	0	1	4	321	34	12	10	12	41	18	14	9	85	30	40	15	161	75	37	49	K1C13_HUMAN Keratin, type I cytoskeletal 13 - Homo sapiens (Human).
Cntm_P13647	64	1	10	1	869	133	18	5	6	7	20	2	7	11	22	7	8	7	41	12	13	16	28	13	5	10	4	1	0	3	736	25	11	6	8	28	5	10	13	38	14	15	9	645	354	118	173	K2C5_HUMAN Keratin, type II cytoskeletal 5 - Homo sapiens (Human).
Cntm_P15241	12	1	11	1	15	5	0	0	0	0	0	0	0	0	0	0	0	0	5	1	4	0	0	0	0	0	0	0	0	0	10	1	1	0	0	1	0	0	1	4	0	4	0	4	0	0	4	K2M2_SHEEP Keratin, type II microfibrillar, component 7C - Ovis aries (Sheep).
Cntm_P19012	22	1	12	2	1379	715	152	64	26	62	150	50	69	31	131	69	36	26	173	83	56	34	98	36	40	22	11	3	3	5	664	114	41	45	28	137	56	55	26	210	106	71	33	203	97	57	49	K1C15_HUMAN Keratin, type I cytoskeletal 15 - Homo sapiens (Human).
Cntm_P19013	28	1	13	1	301	170	22	8	10	4	29	6	7	16	20	3	11	6	73	32	15	26	20	9	5	6	6	0	0	6	131	22	7	6	9	22	2	12	8	30	6	8	16	57	31	6	20	K2C4_HUMAN Keratin, type II cytoskeletal 4 - Homo sapiens (Human).
Cntm_P25691	14	1	14	1	13	3	1	0	1	0	0	0	0	0	0	0	0	0	2	0	2	0	0	0	0	0	0	0	0	0	10	1	1	0	0	0	0	0	0	4	0	4	0	5	0	0	5	K2M3_SHEEP Keratin, type II microfibrillar, component 5 - Ovis aries (Sheep).
Cntm_P35527	30	1	15	2	163	91	16	3	11	2	4	0	2	2	17	7	3	7	27	3	3	21	16	2	1	13	11	0	1	10	72	23	5	3	15	19	3	0	16	14	7	0	7	16	0	1	15	K1C9_HUMAN Keratin, type I cytoskeletal 9 - Homo sapiens (Human).
Cntm_P35908	34	1	16	1	447	193	28	8	14	6	31	3	7	21	31	8	10	13	50	12	11	27	33	9	5	19	20	2	3	15	254	42	15	6	21	41	9	7	25	41	14	12	15	130	59	16	55	K22E_HUMAN Keratin, type II cytoskeletal 2 epidermal - Homo sapiens (Human).
Cntm_Q04695	48	1	17	2	1397	726	159	67	29	63	149	50	68	31	129	68	36	25	162	79	50	33	116	41	45	30	11	3	3	5	671	126	44	50	32	146	59	57	30	229	113	71	45	170	79	48	43	K1C17_HUMAN Keratin, type I cytoskeletal 17 - Homo sapiens (Human).
Cntm_Q6VAF4	25	1	18	6	468	294	46	19	16	11	55	19	19	17	51	13	27	11	28	12	8	8	55	19	22	14	59	25	15	19	174	46	23	9	14	67	20	29	18	33	17	3	13	28	13	3	12	TBB9_GOSHI Tubulin beta-9 chain - Gossypium hirsutum (Upland cotton) (Gossypium mexicanum).
Cntm_Q93WZ2	3	1	19	6941	3	3	0	0	0	0	0	0	0	0	0	0	0	0	0	0	0	0	2	1	0	1	1	0	1	0	0	0	0	0	0	0	0	0	0	0	0	0	0	0	0	0	0	Q93WZ2_GOSHI Bacterial-induced lipoxygenase - Gossypium hirsutum (Upland cotton).
Cntm_Q9NSB2	8	1	20	1	184	78	14	4	3	7	9	2	3	4	10	3	5	2	31	5	20	6	13	9	3	1	1	1	0	0	106	15	4	6	5	11	2	4	5	50	8	38	4	30	8	12	10	KRT84_HUMAN Keratin type II cuticular Hb4 - Homo sapiens (Human).
Cntm_Q9XEG1	1	1	21	3	11	7	0	0	0	0	1	0	0	1	2	0	1	1	2	2	0	0	0	0	0	0	2	0	1	1	4	1	0	1	0	1	0	0	1	0	0	0	0	2	1	1	0	Q9XEG1_GOSHI Putative callose synthase catalytic subunit - Gossypium hirsutum (Upland cotton).
IPI:IPI00000001.2	25	1	22	871	245	134	24	7	6	11	22	4	6	12	24	9	7	8	18	7	5	6	20	10	5	5	26	11	7	8	111	44	15	20	9	22	9	6	7	19	8	3	8	26	12	9	5	SWISS-PROT:O95793-1|TREMBL:A8K622;Q59F99|ENSEMBL:ENSP00000360922;ENSP00000379466|REFSEQ:NP_059347|H-INV:HIT000329496|VEGA:OTTHUMP00000031233 Tax_Id=9606 Gene_Symbol=STAU1 Isoform Long of Double-stranded RNA-binding protein Staufen homolog 1
IPI:IPI00000006.1	34	1	23	42	167	100	9	3	5	1	20	5	7	8	17	7	4	6	21	9	5	7	21	8	7	6	12	4	4	4	67	20	8	5	7	17	6	6	5	18	9	3	6	12	3	3	6	SWISS-PROT:P01112|ENSEMBL:ENSP00000309845;ENSP00000373382;ENSP00000380723|REFSEQ:NP_005334|H-INV:HIT000080764|VEGA:OTTHUMP00000162769;OTTHUMP00000166055 Tax_Id=9606 Gene_Symbol=HRAS GTPase HRas precursor
IPI:IPI00000013.1	14	1	24	4246	7	0	0	0	0	0	0	0	0	0	0	0	0	0	0	0	0	0	0	0	0	0	0	0	0	0	7	7	3	1	3	0	0	0	0	0	0	0	0	0	0	0	0	SWISS-PROT:O60911|ENSEMBL:ENSP00000259470|REFSEQ:NP_001324|H-INV:HIT000252685|VEGA:OTTHUMP00000021738 Tax_Id=9606 Gene_Symbol=CTSL2 Cathepsin L2 precursor
IPI:IPI00000015.2	20	1	25	1	282	174	20	7	6	7	30	9	9	12	37	11	12	14	29	12	9	8	29	9	10	10	29	9	12	8	108	29	14	9	6	25	10	9	6	23	8	10	5	31	11	8	12	SWISS-PROT:Q08170|TREMBL:A8K644;Q53F45;Q59EF5|ENSEMBL:ENSP00000362900|REFSEQ:NP_005617|H-INV:HIT000275139|VEGA:OTTHUMP00000003790 Tax_Id=9606 Gene_Symbol=SFRS4 Splicing factor, arginine/serine-rich 4
IPI:IPI00000030.1	20	1	26	249	155	100	8	2	2	4	19	4	10	5	23	8	10	5	9	3	3	3	22	9	10	3	19	3	8	8	55	18	6	6	6	17	3	9	5	14	6	5	3	6	2	1	3	SWISS-PROT:Q14738-1|TREMBL:A8K6Y2;Q59EF0;Q5TC39|ENSEMBL:ENSP00000230402|REFSEQ:NP_006236|VEGA:OTTHUMP00000016416 Tax_Id=9606 Gene_Symbol=PPP2R5D Isoform Delta-1 of Serine/threonine-protein phosphatase 2A 56 kDa regulatory subunit delta isoform
IPI:IPI00000033.3	12	1	27	3098	7	4	3	1	0	2	0	0	0	0	0	0	0	0	0	0	0	0	1	0	1	0	0	0	0	0	3	0	0	0	0	1	0	0	1	1	1	0	0	1	1	0	0	SWISS-PROT:P42568|TREMBL:Q5VV09;Q6LEQ8;Q6MZE2;Q8IVB0|ENSEMBL:ENSP00000369695|REFSEQ:NP_004520|H-INV:HIT000192215|VEGA:OTTHUMP00000021127 Tax_Id=9606 Gene_Symbol=MLLT3 Protein AF-9
IPI:IPI00000041.1	40	1	28	89	97	63	6	2	3	1	12	5	5	2	11	2	2	7	7	4	0	3	15	8	1	6	12	7	0	5	34	13	6	1	6	3	1	0	2	7	1	0	6	11	8	2	1	SWISS-PROT:P62745|ENSEMBL:ENSP00000272233|REFSEQ:NP_004031|H-INV:HIT000044271|VEGA:OTTHUMP00000115947 Tax_Id=9606 Gene_Symbol=RHOB Rho-related GTP-binding protein RhoB precursor
IPI:IPI00000051.4	21	1	29	4662	45	27	4	1	1	2	5	2	1	2	4	1	2	1	5	2	2	1	4	2	1	1	5	1	2	2	18	4	2	1	1	5	1	2	2	6	1	3	2	3	1	1	1	SWISS-PROT:O60925|ENSEMBL:ENSP00000261813|REFSEQ:NP_002613|H-INV:HIT000258903|VEGA:OTTHUMP00000159560 Tax_Id=9606 Gene_Symbol=PFDN1 Prefoldin subunit 1
IPI:IPI00000057.1	25	1	30	907	108	48	5	1	3	1	9	3	3	3	5	1	1	3	9	4	2	3	15	5	4	6	5	1	1	3	60	10	5	1	4	27	7	12	8	21	5	6	10	2	1	0	1	SWISS-PROT:Q14746|TREMBL:Q5T8Y1|ENSEMBL:ENSP00000355629|REFSEQ:NP_031383|H-INV:HIT000036923|VEGA:OTTHUMP00000035875 Tax_Id=9606 Gene_Symbol=COG2 Conserved oligomeric Golgi complex component 2
IPI:IPI00000070.1	5	1	31	3988	21	13	1	1	0	0	0	0	0	0	4	1	1	2	4	1	1	2	0	0	0	0	4	2	1	1	8	0	0	0	0	0	0	0	0	1	1	0	0	7	3	2	2	SWISS-PROT:P01130|TREMBL:Q59FQ1;Q9UH51|ENSEMBL:ENSP00000252444|REFSEQ:NP_000518|H-INV:HIT000036748|VEGA:OTTHUMP00000066976;OTTHUMP00000077177 Tax_Id=9606 Gene_Symbol=LDLR Low-density lipoprotein receptor precursor
IPI:IPI00000073.1	3	1	32	2320	4	3	0	0	0	0	1	1	0	0	0	0	0	0	1	0	0	1	1	1	0	0	0	0	0	0	1	1	0	1	0	0	0	0	0	0	0	0	0	0	0	0	0	SWISS-PROT:P01133|TREMBL:Q6QBS2|ENSEMBL:ENSP00000265171|REFSEQ:NP_001954|H-INV:HIT000321049|VEGA:OTTHUMP00000162922 Tax_Id=9606 Gene_Symbol=EGF Pro-epidermal growth factor precursor
IPI:IPI00000075.3	11	1	33	4147	10	10	1	1	0	0	0	0	0	0	1	1	0	0	1	1	0	0	0	0	0	0	7	1	3	3	0	0	0	0	0	0	0	0	0	0	0	0	0	0	0	0	0	SWISS-PROT:P01137|TREMBL:A8K792;Q49IK8;Q49IL8;Q5PY19;Q671U8;Q671V1;Q7Z487;Q7Z488;Q86YU2|ENSEMBL:ENSP00000221930|REFSEQ:NP_000651|H-INV:HIT000029365|VEGA:OTTHUMP00000043994;OTTHUMP00000078151 Tax_Id=9606 Gene_Symbol=TGFB1 Transforming growth factor beta-1 precursor
IPI:IPI00000077.1	9	1	34	6319	11	6	1	0	1	0	0	0	0	0	2	1	0	1	0	0	0	0	1	0	1	0	2	2	0	0	5	0	0	0	0	1	0	0	1	0	0	0	0	4	3	1	0	SWISS-PROT:O60930|ENSEMBL:ENSP00000313350|REFSEQ:NP_002927|H-INV:HIT000273437|VEGA:OTTHUMP00000115314 Tax_Id=9606 Gene_Symbol=RNASEH1 Ribonuclease H1
IPI:IPI00000104.1	12	1	35	2500	30	23	2	0	1	1	6	1	4	1	2	2	0	0	4	1	3	0	3	1	2	0	6	2	2	2	7	3	0	3	0	1	1	0	0	1	1	0	0	2	0	2	0	SWISS-PROT:O60942-1|TREMBL:Q5TCW8;Q8WUM8|ENSEMBL:ENSP00000358497|REFSEQ:NP_003791|H-INV:HIT000058296|VEGA:OTTHUMP00000016841 Tax_Id=9606 Gene_Symbol=RNGTT Isoform 1 of mRNA-capping enzyme
IPI:IPI00000105.4	42	1	36	178	475	299	24	8	10	6	48	13	20	15	29	9	9	11	63	30	19	14	121	55	33	33	14	4	3	7	176	17	7	3	7	86	27	29	30	73	25	26	22	0	0	0	0	SWISS-PROT:Q14764|ENSEMBL:ENSP00000349977;ENSP00000378760|REFSEQ:NP_005106;NP_059447|H-INV:HIT000323780|VEGA:OTTHUMP00000045913;OTTHUMP00000081249;OTTHUMP00000081250 Tax_Id=9606 Gene_Symbol=MVP Major vault protein
IPI:IPI00000133.1	14	1	37	9084	2	1	0	0	0	0	0	0	0	0	0	0	0	0	0	0	0	0	0	0	0	0	1	0	0	1	1	0	0	0	0	1	0	1	0	0	0	0	0	0	0	0	0	SWISS-PROT:Q9UMX3|TREMBL:Q53NU8;Q53QM7|ENSEMBL:ENSP00000314132|REFSEQ:NP_115904|H-INV:HIT000032666|VEGA:OTTHUMP00000164606 Tax_Id=9606 Gene_Symbol=BOK Bcl-2-related ovarian killer protein
IPI:IPI00000138.1	12	1	38	2567	18	7	0	0	0	0	3	0	0	3	1	0	0	1	2	2	0	0	1	1	0	0	0	0	0	0	11	5	3	1	1	4	2	0	2	2	0	1	1	0	0	0	0	SWISS-PROT:P26572|TREMBL:A8K404;Q59G70;Q6IBE3|ENSEMBL:ENSP00000311888;ENSP00000332073;ENSP00000377010|REFSEQ:NP_002397|H-INV:HIT000018985|VEGA:OTTHUMP00000161546 Tax_Id=9606 Gene_Symbol=MGAT1 Alpha-1,3-mannosyl-glycoprotein 2-beta-N-acetylglucosaminyltransferase
IPI:IPI00000149.1	16	1	39	2502	29	17	1	1	0	0	3	2	0	1	3	1	0	2	1	1	0	0	4	2	1	1	5	4	0	1	12	2	1	0	1	4	1	1	2	6	1	3	2	0	0	0	0	SWISS-PROT:Q14790-1|ENSEMBL:ENSP00000307131;ENSP00000376092|REFSEQ:NP_203519|VEGA:OTTHUMP00000163718 Tax_Id=9606 Gene_Symbol=CASP8 Isoform 1 of Caspase-8 precursor
IPI:IPI00000151.1	4	1	40	346	19	9	1	0	0	1	3	1	1	1	1	1	0	0	1	0	0	1	0	0	0	0	3	1	1	1	10	1	0	1	0	3	1	1	1	6	2	2	2	0	0	0	0	SWISS-PROT:P18564|TREMBL:A8K2N5|ENSEMBL:ENSP00000283249|REFSEQ:NP_000879|H-INV:HIT000195625|VEGA:OTTHUMP00000162896 Tax_Id=9606 Gene_Symbol=ITGB6 Integrin beta-6 precursor
IPI:IPI00000155.6	12	1	41	660	98	59	8	2	3	3	11	3	5	3	7	2	2	3	14	5	4	5	9	2	5	2	10	1	5	4	39	8	3	2	3	11	3	3	5	9	6	0	3	11	5	3	3	SWISS-PROT:Q49A26-1|ENSEMBL:ENSP00000322716|REFSEQ:NP_115958|H-INV:HIT000261648|VEGA:OTTHUMP00000081258;OTTHUMP00000159924 Tax_Id=9606 Gene_Symbol=N-PAC Isoform 1 of Nuclear protein NP60
IPI:IPI00000162.5	14	1	42	3266	41	29	6	2	1	3	6	1	4	1	4	1	2	1	4	1	2	1	3	1	1	1	6	3	1	2	12	4	1	2	1	1	0	1	0	4	2	1	1	3	1	1	1	SWISS-PROT:Q8NEJ9-1|TREMBL:A8K760|ENSEMBL:ENSP00000380344|REFSEQ:NP_001036100|H-INV:HIT000041153|VEGA:OTTHUMP00000027950 Tax_Id=9606 Gene_Symbol=NGDN Isoform 1 of Neuroguidin
IPI:IPI00000163.6	7	1	43	4192	8	5	2	1	1	0	0	0	0	0	1	0	0	1	0	0	0	0	0	0	0	0	2	1	0	1	3	2	1	1	0	0	0	0	0	0	0	0	0	1	0	0	1	SWISS-PROT:Q9UBT7-3|TREMBL:Q5JTQ9|ENSEMBL:ENSP00000323351;ENSP00000363722|VEGA:OTTHUMP00000021874 Tax_Id=9606 Gene_Symbol=CTNNAL1 Isoform 3 of Alpha-catulin
IPI:IPI00000171.1	7	1	44	1357	27	15	3	2	1	0	3	1	0	2	6	3	1	2	1	0	0	1	0	0	0	0	2	1	0	1	12	3	2	0	1	4	2	1	1	3	2	0	1	2	1	0	1	SWISS-PROT:Q9Y3Q8|TREMBL:A4D2C3;Q8IV54|ENSEMBL:ENSP00000300181|REFSEQ:NP_112197|H-INV:HIT000050397|VEGA:OTTHUMP00000025496;OTTHUMP00000196701 Tax_Id=9606 Gene_Symbol=TSC22D4 TSC22 domain family protein 4
IPI:IPI00000173.4	14	1	45	2542	22	12	3	2	1	0	1	0	0	1	2	1	1	0	2	2	0	0	2	1	1	0	2	1	1	0	10	1	1	0	0	0	0	0	0	7	1	3	3	2	1	1	0	SWISS-PROT:O75427|TREMBL:A4D2D5;Q71M45|ENSEMBL:ENSP00000309689|REFSEQ:NP_002310|H-INV:HIT000038359|VEGA:OTTHUMP00000024511 Tax_Id=9606 Gene_Symbol=LRCH4 Leucine-rich repeat and calponin homology domain-containing protein 4
IPI:IPI00000190.1	29	1	46	2833	43	28	3	2	1	0	5	1	3	1	5	2	3	0	0	0	0	0	8	3	5	0	7	4	2	1	15	8	3	1	4	0	0	0	0	3	1	0	2	4	2	1	1	SWISS-PROT:P60033|ENSEMBL:ENSP00000263645|REFSEQ:NP_004347|H-INV:HIT000195528|VEGA:OTTHUMP00000011528 Tax_Id=9606 Gene_Symbol=CD81 CD81 antigen
IPI:IPI00000192.2	15	1	47	1	308	192	33	9	14	10	27	6	9	12	36	10	17	9	37	12	14	11	17	5	6	6	42	21	10	11	116	22	8	8	6	23	7	11	5	27	8	12	7	44	21	10	13	SWISS-PROT:P18583-1 Tax_Id=9606 Gene_Symbol=SON Isoform F of SON protein
IPI:IPI00000203.1	2	1	48	5328	4	4	1	0	1	0	0	0	0	0	1	0	0	1	1	0	0	1	0	0	0	0	1	0	0	1	0	0	0	0	0	0	0	0	0	0	0	0	0	0	0	0	0	SWISS-PROT:O75581|TREMBL:Q59EX8;Q9UQH4|ENSEMBL:ENSP00000261349|REFSEQ:NP_002327|H-INV:HIT000065984 Tax_Id=9606 Gene_Symbol=LRP6 Low-density lipoprotein receptor-related protein 6 precursor
IPI:IPI00000240.2	13	1	49	7081	3	0	0	0	0	0	0	0	0	0	0	0	0	0	0	0	0	0	0	0	0	0	0	0	0	0	3	3	2	1	0	0	0	0	0	0	0	0	0	0	0	0	0	SWISS-PROT:Q9BX93|ENSEMBL:ENSP00000362123|REFSEQ:NP_115951|H-INV:HIT000077905|VEGA:OTTHUMP00000019792 Tax_Id=9606 Gene_Symbol=PLA2G12B Group XIIB secretory phospholipase A2-like protein precursor
IPI:IPI00000264.4	6	1	50	7858	2	2	0	0	0	0	1	1	0	0	0	0	0	0	0	0	0	0	0	0	0	0	1	0	0	1	0	0	0	0	0	0	0	0	0	0	0	0	0	0	0	0	0	SWISS-PROT:Q9Y3T6|ENSEMBL:ENSP00000265806|REFSEQ:XP_114618;XP_944412|H-INV:HIT000271012 Tax_Id=9606 Gene_Symbol=R3HCC1 R3H and coiled-coil domain-containing protein 1
IPI:IPI00000265.2	2	1	51	4369	2	2	0	0	0	0	0	0	0	0	0	0	0	0	1	1	0	0	1	1	0	0	0	0	0	0	0	0	0	0	0	0	0	0	0	0	0	0	0	0	0	0	0	SWISS-PROT:Q5VUB5|ENSEMBL:ENSP00000367356|REFSEQ:NP_001010924|H-INV:HIT000024150|VEGA:OTTHUMP00000019205 Tax_Id=9606 Gene_Symbol=C10orf38 Uncharacterized protein C10orf38 precursor
IPI:IPI00000276.1	13	1	52	66	3	2	0	0	0	0	0	0	0	0	1	1	0	0	0	0	0	0	0	0	0	0	1	0	0	1	1	0	0	0	0	0	0	0	0	0	0	0	0	1	1	0	0	TREMBL:Q9BZA4|ENSEMBL:ENSP00000253320;ENSP00000372283|REFSEQ:NP_115965|H-INV:HIT000027495|VEGA:OTTHUMP00000034663 Tax_Id=9606 Gene_Symbol=CYorf15B Uncharacterized protein CYorf15B
IPI:IPI00000279.2	26	1	53	813	198	140	24	7	11	6	19	8	5	6	33	12	12	9	17	8	5	4	22	10	7	5	25	8	9	8	58	21	10	6	5	14	5	5	4	14	6	4	4	9	4	1	4	TREMBL:Q8WU90;Q8WZ06;Q9NUZ3;Q9P079|ENSEMBL:ENSP00000338788|REFSEQ:NP_060941 Tax_Id=9606 Gene_Symbol=ZC3H15 erythropoietin 4 immediate early response
IPI:IPI00000296.2	48	1	54	2771	63	42	9	2	6	1	8	2	3	3	8	2	2	4	4	1	1	2	7	2	2	3	6	2	1	3	21	7	3	1	3	5	1	2	2	5	2	1	2	4	1	1	2	SWISS-PROT:Q8WUW1-1|REFSEQ:NP_060932|H-INV:HIT000250817|VEGA:OTTHUMP00000170190 Tax_Id=9606 Gene_Symbol=C3orf10 Isoform 1 of Probable protein BRICK1
IPI:IPI00000305.3	22	1	55	6565	5	4	0	0	0	0	0	0	0	0	1	0	0	1	2	0	0	2	0	0	0	0	1	0	0	1	1	0	0	0	0	0	0	0	0	0	0	0	0	1	0	0	1	SWISS-PROT:Q9P086|ENSEMBL:ENSP00000293777|REFSEQ:NP_001001683|H-INV:HIT000303927|VEGA:OTTHUMP00000182718 Tax_Id=9606 Gene_Symbol=MED11 Mediator of RNA polymerase II transcription subunit 11
IPI:IPI00000321.2	5	1	56	2247	3	3	1	0	0	1	0	0	0	0	1	0	0	1	0	0	0	0	1	0	1	0	0	0	0	0	0	0	0	0	0	0	0	0	0	0	0	0	0	0	0	0	0	SWISS-PROT:Q9Y458|ENSEMBL:ENSP00000362390;ENSP00000362393|REFSEQ:NP_001103348;NP_058650|H-INV:HIT000036572|VEGA:OTTHUMP00000023602;OTTHUMP00000023604 Tax_Id=9606 Gene_Symbol=TBX22 T-box transcription factor TBX22
IPI:IPI00000335.1	46	1	57	1833	115	63	10	3	4	3	9	1	3	5	13	4	2	7	8	3	1	4	18	8	4	6	5	2	1	2	52	14	5	6	3	14	4	5	5	11	5	3	3	13	4	4	5	SWISS-PROT:Q9BX68|TREMBL:Q53HJ8;Q5TCW3;Q8WYJ5|ENSEMBL:ENSP00000259667|REFSEQ:NP_115982|H-INV:HIT000053231|VEGA:OTTHUMP00000021363 Tax_Id=9606 Gene_Symbol=HINT2 Histidine triad nucleotide-binding protein 2
IPI:IPI00000390.2	4	1	58	6321	11	6	1	0	1	0	0	0	0	0	1	0	0	1	2	0	0	2	1	1	0	0	1	0	0	1	5	0	0	0	0	0	0	0	0	3	0	0	3	2	2	0	0	SWISS-PROT:Q96PB7-1|TREMBL:Q6IMJ0|ENSEMBL:ENSP00000345192|VEGA:OTTHUMP00000012613 Tax_Id=9606 Gene_Symbol=OLFM3 Isoform 1 of Noelin-3 precursor
IPI:IPI00000398.2	11	1	59	3329	29	16	2	0	1	1	1	0	1	0	5	1	3	1	1	1	0	0	0	0	0	0	7	3	2	2	13	4	1	2	1	2	1	1	0	4	1	0	3	3	1	1	1	SWISS-PROT:Q9BXS6-1|TREMBL:A8K4B4|ENSEMBL:ENSP00000260359|VEGA:OTTHUMP00000175657 Tax_Id=9606 Gene_Symbol=NUSAP1 Isoform 1 of Nucleolar and spindle-associated protein 1
IPI:IPI00000425.1	2	1	60	6730	4	3	0	0	0	0	1	0	0	1	1	1	0	0	0	0	0	0	1	0	0	1	0	0	0	0	1	0	0	0	0	0	0	0	0	0	0	0	0	1	0	0	1	SWISS-PROT:Q9Y487|TREMBL:A8K026;Q6NUM0|ENSEMBL:ENSP00000332247|REFSEQ:NP_036595|H-INV:HIT000069739|VEGA:OTTHUMP00000169729 Tax_Id=9606 Gene_Symbol=ATP6V0A2 Vacuolar proton translocating ATPase 116 kDa subunit a isoform 2
IPI:IPI00000455.6	14	1	61	1937	34	15	1	0	0	1	2	1	1	0	4	3	1	0	3	1	2	0	0	0	0	0	5	1	3	1	19	6	1	3	2	3	1	1	1	8	4	2	2	2	1	0	1	SWISS-PROT:Q9Y496|TREMBL:Q2UVF2|ENSEMBL:ENSP00000368009;ENSP00000378533|H-INV:HIT000052931|VEGA:OTTHUMP00000066070 Tax_Id=9606 Gene_Symbol=KIF3A Kinesin-like protein KIF3A
IPI:IPI00000494.6	37	1	62	466	550	376	58	21	20	17	55	12	20	23	67	24	23	20	45	21	10	14	83	37	21	25	68	31	19	18	174	58	27	17	14	47	15	16	16	36	18	6	12	33	13	6	14	SWISS-PROT:P46777|TREMBL:A2RUM7;Q32LZ3;Q59GX9;Q8WYP1;Q9BUV4|ENSEMBL:ENSP00000359345|REFSEQ:NP_000960|H-INV:HIT000291718|VEGA:OTTHUMP00000012584 Tax_Id=9606 Gene_Symbol=RPL5 60S ribosomal protein L5
IPI:IPI00000579.2	37	1	63	4029	16	9	3	0	3	0	1	0	0	1	3	1	1	1	1	0	1	0	1	0	1	0	0	0	0	0	7	3	0	0	3	1	0	1	0	3	2	1	0	0	0	0	0	SWISS-PROT:Q9P0B6|ENSEMBL:ENSP00000362507|REFSEQ:NP_612502|VEGA:OTTHUMP00000016329 Tax_Id=9606 Gene_Symbol=C6orf129 Transmembrane and coiled-coil domain-containing protein C6orf129
IPI:IPI00000606.5	28	1	64	1	10	7	2	0	1	1	1	0	1	0	0	0	0	0	1	0	1	0	0	0	0	0	3	3	0	0	3	0	0	0	0	2	0	1	1	1	0	0	1	0	0	0	0	SWISS-PROT:O95801|TREMBL:Q53Y95;Q5TA96|ENSEMBL:ENSP00000360332|REFSEQ:NP_004614|H-INV:HIT000065278|VEGA:OTTHUMP00000011556 Tax_Id=9606 Gene_Symbol=TTC4 Tetratricopeptide repeat protein 4
IPI:IPI00000612.1	15	1	65	6608	5	4	2	1	1	0	0	0	0	0	0	0	0	0	1	0	0	1	1	0	0	1	0	0	0	0	1	0	0	0	0	1	0	0	1	0	0	0	0	0	0	0	0	SWISS-PROT:O95807|TREMBL:Q7RU07|ENSEMBL:ENSP00000363478|REFSEQ:NP_055128|H-INV:HIT000025223|VEGA:OTTHUMP00000008981 Tax_Id=9606 Gene_Symbol=TMEM50A Transmembrane protein 50A
IPI:IPI00000621.1	23	1	66	8004	2	1	0	0	0	0	1	0	1	0	0	0	0	0	0	0	0	0	0	0	0	0	0	0	0	0	1	1	0	1	0	0	0	0	0	0	0	0	0	0	0	0	0	TREMBL:Q9P0D3|H-INV:HIT000072096 Tax_Id=9606 Gene_Symbol=- HSPC103 (Fragment)
IPI:IPI00000643.1	47	1	67	34	249	159	18	8	4	6	27	8	10	9	22	10	6	6	22	10	6	6	29	15	10	4	41	17	12	12	90	22	11	8	3	23	7	8	8	26	9	6	11	19	9	3	7	SWISS-PROT:O95816|ENSEMBL:ENSP00000359727|REFSEQ:NP_004273|H-INV:HIT000291510|VEGA:OTTHUMP00000016668 Tax_Id=9606 Gene_Symbol=BAG2 BAG family molecular chaperone regulator 2
IPI:IPI00000656.2	2	1	68	3	6	3	0	0	0	0	0	0	0	0	1	1	0	0	1	1	0	0	1	1	0	0	0	0	0	0	3	1	1	0	0	1	0	0	1	1	1	0	0	0	0	0	0	SWISS-PROT:Q9Y6X3-1|TREMBL:Q9Y4B3|ENSEMBL:ENSP00000262816;ENSP00000376127|REFSEQ:NP_056144|H-INV:HIT000000609|VEGA:OTTHUMP00000077059;OTTHUMP00000196563 Tax_Id=9606 Gene_Symbol=KIAA0892 Isoform 1 of Uncharacterized protein KIAA0892 precursor
IPI:IPI00000661.1	2	1	69	1	6	2	2	0	0	2	0	0	0	0	0	0	0	0	0	0	0	0	0	0	0	0	0	0	0	0	4	2	1	1	0	1	0	1	0	1	1	0	0	0	0	0	0	TREMBL:Q16219 Tax_Id=9606 Gene_Symbol=- Insulin activator factor (Fragment)
IPI:IPI00000663.1	11	1	70	64	32	16	2	1	1	0	1	0	0	1	3	2	0	1	1	1	0	0	7	2	3	2	2	2	0	0	16	2	0	1	1	8	3	2	3	4	3	0	1	2	1	0	1	SWISS-PROT:O95822-1|ENSEMBL:ENSP00000262430|REFSEQ:NP_036345|H-INV:HIT000053807|VEGA:OTTHUMP00000081201;OTTHUMP00000107498 Tax_Id=9606 Gene_Symbol=MLYCD Isoform Mitochondrial of Malonyl-CoA decarboxylase, mitochondrial precursor
IPI:IPI00000684.4	42	1	71	526	105	94	1	0	1	0	4	0	2	2	3	1	2	0	1	1	0	0	4	0	1	3	81	39	19	23	11	4	2	2	0	3	1	1	1	3	2	0	1	1	1	0	0	SWISS-PROT:Q16222-1|ENSEMBL:ENSP00000271469;ENSP00000356902|VEGA:OTTHUMP00000032326 Tax_Id=9606 Gene_Symbol=UAP1 Isoform AGX2 of UDP-N-acetylhexosamine pyrophosphorylase
IPI:IPI00000685.1	15	1	72	3816	72	45	8	1	4	3	6	2	2	2	8	3	2	3	6	1	2	3	3	1	1	1	14	7	3	4	27	10	3	3	4	7	2	2	3	3	1	1	1	7	5	1	1	SWISS-PROT:P50613|ENSEMBL:ENSP00000256443|REFSEQ:NP_001790|H-INV:HIT000273370|VEGA:OTTHUMP00000125195 Tax_Id=9606 Gene_Symbol=CDK7 Cell division protein kinase 7
IPI:IPI00000686.2	16	1	73	1369	63	47	11	3	2	6	2	0	0	2	8	2	3	3	12	6	3	3	9	4	2	3	5	2	2	1	16	3	0	3	0	5	2	1	2	3	1	1	1	5	0	2	3	SWISS-PROT:Q9Y4C8|TREMBL:A8K5X9|ENSEMBL:ENSP00000261741;ENSP00000376344|REFSEQ:NP_057280|H-INV:HIT000000407|VEGA:OTTHUMP00000169372;OTTHUMP00000169374;OTTHUMP00000169375 Tax_Id=9606 Gene_Symbol=RBM19 Probable RNA-binding protein 19
IPI:IPI00000687.1	12	1	74	4418	5	0	0	0	0	0	0	0	0	0	0	0	0	0	0	0	0	0	0	0	0	0	0	0	0	0	5	0	0	0	0	0	0	0	0	5	1	2	2	0	0	0	0	SWISS-PROT:P50616|ENSEMBL:ENSP00000268957|REFSEQ:NP_005740|H-INV:HIT000335969|VEGA:OTTHUMP00000182031 Tax_Id=9606 Gene_Symbol=TOB1 Protein Tob1
IPI:IPI00000690.1	33	1	75	442	354	220	20	4	10	6	27	7	8	12	43	13	17	13	43	18	13	12	49	22	15	12	38	18	12	8	134	31	15	7	9	34	7	14	13	33	12	11	10	36	16	10	10	SWISS-PROT:O95831-1|TREMBL:A4QPB4;Q1L6K6|ENSEMBL:ENSP00000287295|REFSEQ:NP_004199|VEGA:OTTHUMP00000024007 Tax_Id=9606 Gene_Symbol=AIFM1 Isoform 1 of Apoptosis-inducing factor 1, mitochondrial precursor
IPI:IPI00000692.2	17	1	76	4348	5	2	0	0	0	0	0	0	0	0	2	2	0	0	0	0	0	0	0	0	0	0	0	0	0	0	3	0	0	0	0	0	0	0	0	3	1	0	2	0	0	0	0	SWISS-PROT:O95833|TREMBL:Q5SPZ7;Q6FGP1|ENSEMBL:ENSP00000360678|REFSEQ:NP_004660|H-INV:HIT000032985|VEGA:OTTHUMP00000022630;OTTHUMP00000022631 Tax_Id=9606 Gene_Symbol=CLIC3 Chloride intracellular channel protein 3
IPI:IPI00000725.4	5	1	77	3442	16	13	1	0	1	0	2	0	1	1	5	3	1	1	2	1	1	0	0	0	0	0	3	1	1	1	3	1	0	0	1	0	0	0	0	1	1	0	0	1	0	1	0	SWISS-PROT:Q9Y4E5-1|TREMBL:Q4KMR5;Q96JY2|ENSEMBL:ENSP00000359740|REFSEQ:NP_001026794|H-INV:HIT000056728|VEGA:OTTHUMP00000016663 Tax_Id=9606 Gene_Symbol=ZNF451 Isoform 1 of Zinc finger protein 451
IPI:IPI00000728.3	16	1	78	494	75	47	11	3	5	3	10	2	4	4	10	3	2	5	2	0	0	2	4	1	3	0	10	3	4	3	28	13	7	3	3	6	2	0	4	6	1	2	3	3	2	0	1	SWISS-PROT:Q9Y4E8-1|TREMBL:Q08AL5|ENSEMBL:ENSP00000280377|H-INV:HIT000071857|VEGA:OTTHUMP00000168317 Tax_Id=9606 Gene_Symbol=USP15 Isoform 1 of Ubiquitin carboxyl-terminal hydrolase 15
IPI:IPI00000733.4	15	1	79	2817	49	34	4	2	2	0	9	4	2	3	1	0	0	1	4	2	0	2	6	4	1	1	10	5	1	4	15	4	3	0	1	1	0	0	1	1	0	0	1	9	6	0	3	SWISS-PROT:Q9Y5J1|ENSEMBL:ENSP00000225298|REFSEQ:NP_057085|H-INV:HIT000039877|VEGA:OTTHUMP00000183314 Tax_Id=9606 Gene_Symbol=UTP18 U3 small nucleolar RNA-associated protein 18 homolog
IPI:IPI00000736.1	7	1	80	6295	12	1	0	0	0	0	0	0	0	0	1	0	1	0	0	0	0	0	0	0	0	0	0	0	0	0	11	2	1	0	1	3	1	1	1	6	2	1	3	0	0	0	0	SWISS-PROT:O95858|ENSEMBL:ENSP00000362387|REFSEQ:NP_036471|H-INV:HIT000300287|VEGA:OTTHUMP00000019726 Tax_Id=9606 Gene_Symbol=TSPAN15 Tetraspanin-15
IPI:IPI00000760.1	28	1	81	3217	58	21	0	0	0	0	5	1	2	2	5	2	1	2	0	0	0	0	1	0	1	0	10	6	1	3	37	16	3	4	9	2	1	0	1	10	3	3	4	9	5	2	2	SWISS-PROT:O95865|TREMBL:A2BEZ7|ENSEMBL:ENSP00000229707;ENSP00000364943;ENSP00000364945;ENSP00000364949;ENSP00000372901;ENSP00000382907;ENSP00000382911;ENSP00000382935;ENSP00000382936|REFSEQ:NP_039268|VEGA:OTTHUMP00000014675;OTTHUMP00000014676;OTTHUMP00000029307;OTTHUMP00000029308;OTTHUMP00000029749;OTTHUMP00000029750;OTTHUMP00000174406;OTTHUMP00000174415;OTTHUMP00000195746 Tax_Id=9606 Gene_Symbo…
IPI:IPI00000769.2	26	1	82	854	46	33	7	3	1	3	5	2	1	2	8	4	3	1	4	0	3	1	0	0	0	0	9	2	4	3	13	2	1	1	0	2	1	0	1	3	1	1	1	6	1	3	2	SWISS-PROT:Q14807|TREMBL:O60846;Q14984;Q14985;Q53F58|ENSEMBL:ENSP00000160827|REFSEQ:NP_015556|VEGA:OTTHUMP00000080912;OTTHUMP00000123406 Tax_Id=9606 Gene_Symbol=KIF22 Kinesin-like protein KIF22
IPI:IPI00000775.3	3	1	83	7349	3	0	0	0	0	0	0	0	0	0	0	0	0	0	0	0	0	0	0	0	0	0	0	0	0	0	3	2	0	1	1	1	0	1	0	0	0	0	0	0	0	0	0	SWISS-PROT:Q96JA1-1|ENSEMBL:ENSP00000273261|REFSEQ:NP_056356|H-INV:HIT000078662|VEGA:OTTHUMP00000171780 Tax_Id=9606 Gene_Symbol=LRIG1 Isoform 1 of Leucine-rich repeats and immunoglobulin-like domains protein 1 precursor
IPI:IPI00000783.1	15	1	84	823	44	19	2	1	1	0	1	0	0	1	4	2	1	1	5	2	1	2	6	2	1	3	1	0	0	1	25	2	2	0	0	10	2	2	6	8	4	2	2	5	4	0	1	SWISS-PROT:P28062-1 Tax_Id=9606 Gene_Symbol=PSMB8 Isoform 1 of Proteasome subunit beta type-8 precursor
IPI:IPI00000787.1	11	1	85	6695	4	0	0	0	0	0	0	0	0	0	0	0	0	0	0	0	0	0	0	0	0	0	0	0	0	0	4	0	0	0	0	0	0	0	0	4	3	1	0	0	0	0	0	SWISS-PROT:P28065-1|TREMBL:A2BEH1;Q5JNW4|ENSEMBL:ENSP00000363993;ENSP00000372595;ENSP00000372721|REFSEQ:NP_002791|VEGA:OTTHUMP00000014895;OTTHUMP00000029423;OTTHUMP00000029856 Tax_Id=9606 Gene_Symbol=PSMB9 Isoform LMP2.L of Proteasome subunit beta type-9 precursor
IPI:IPI00000792.1	22	1	86	2092	73	47	12	3	4	5	5	1	1	3	3	0	2	1	5	2	3	0	15	6	4	5	7	4	1	2	26	5	4	1	0	7	0	4	3	11	3	5	3	3	2	0	1	SWISS-PROT:Q08257|ENSEMBL:ENSP00000339399|REFSEQ:NP_001880|H-INV:HIT000274634|VEGA:OTTHUMP00000011194 Tax_Id=9606 Gene_Symbol=CRYZ Quinone oxidoreductase
IPI:IPI00000795.5	14	1	87	5205	5	2	1	0	1	0	0	0	0	0	1	1	0	0	0	0	0	0	0	0	0	0	0	0	0	0	3	0	0	0	0	0	0	0	0	1	0	1	0	2	1	0	1	SWISS-PROT:Q63HQ0-1|ENSEMBL:ENSP00000274000|REFSEQ:NP_061039|H-INV:HIT000056349|VEGA:OTTHUMP00000163749 Tax_Id=9606 Gene_Symbol=C4orf16 Isoform 1 of Uncharacterized protein C4orf16
IPI:IPI00000807.1	8	1	88	1	39	30	2	1	1	0	2	1	0	1	10	2	6	2	4	3	0	1	3	2	1	0	9	5	1	3	9	0	0	0	0	6	4	0	2	1	1	0	0	2	1	0	1	SWISS-PROT:Q9Y4I1-1|TREMBL:A8MSI7;Q9UES4|ENSEMBL:ENSP00000351930;ENSP00000382179|REFSEQ:NP_000250|H-INV:HIT000222227|VEGA:OTTHUMP00000174452;OTTHUMP00000176293 Tax_Id=9606 Gene_Symbol=MYO5A Isoform 1 of Myosin-Va
IPI:IPI00000811.2	31	1	89	2375	82	53	6	1	4	1	12	3	3	6	9	3	3	3	5	4	0	1	13	5	4	4	8	3	2	3	29	7	4	1	2	8	1	3	4	6	2	1	3	8	5	1	2	SWISS-PROT:P28072|TREMBL:Q6IAT9|ENSEMBL:ENSP00000270586|REFSEQ:NP_002789|H-INV:HIT000284778|VEGA:OTTHUMP00000115982;OTTHUMP00000182726 Tax_Id=9606 Gene_Symbol=PSMB6 Proteasome subunit beta type-6 precursor
IPI:IPI00000816.1	69	1	90	23	1018	640	83	27	37	19	112	35	41	36	118	37	39	42	73	35	17	21	133	55	40	38	121	50	29	42	378	98	42	18	38	122	35	47	40	77	25	23	29	81	49	8	24	SWISS-PROT:P62258|TREMBL:Q4VJB6;Q53XZ5|ENSEMBL:ENSP00000264335|REFSEQ:NP_006752|H-INV:HIT000219855|VEGA:OTTHUMP00000166035;OTTHUMP00000182972 Tax_Id=9606 Gene_Symbol=YWHAE 14-3-3 protein epsilon
IPI:IPI00000821.2	10	1	91	6575	5	3	1	1	0	0	1	1	0	0	1	0	0	1	0	0	0	0	0	0	0	0	0	0	0	0	2	0	0	0	0	1	0	0	1	0	0	0	0	1	1	0	0	SWISS-PROT:Q9NX20|ENSEMBL:ENSP00000300151|REFSEQ:NP_060310|H-INV:HIT000002215 Tax_Id=9606 Gene_Symbol=MRPL16 39S ribosomal protein L16, mitochondrial precursor
IPI:IPI00000839.1	1	1	92	1	2	1	0	0	0	0	0	0	0	0	1	0	0	1	0	0	0	0	0	0	0	0	0	0	0	0	1	0	0	0	0	1	1	0	0	0	0	0	0	0	0	0	0	SWISS-PROT:Q14833|TREMBL:A1L4F9;A8K0F9;A8K0G9;A8K0J8|ENSEMBL:ENSP00000363296|REFSEQ:NP_000832|H-INV:HIT000323817|VEGA:OTTHUMP00000016221 Tax_Id=9606 Gene_Symbol=GRM4 Metabotropic glutamate receptor 4 precursor
IPI:IPI00000845.2	3	1	93	8559	2	0	0	0	0	0	0	0	0	0	0	0	0	0	0	0	0	0	0	0	0	0	0	0	0	0	2	0	0	0	0	0	0	0	0	0	0	0	0	2	1	1	0	SWISS-PROT:Q9Y4J8-1|TREMBL:A8MSZ0|ENSEMBL:ENSP00000269190;ENSP00000382064;ENSP00000382072|REFSEQ:NP_001381|VEGA:OTTHUMP00000163155 Tax_Id=9606 Gene_Symbol=DTNA Uncharacterized protein DTNA
IPI:IPI00000846.1	26	1	94	30	511	293	36	10	14	12	40	11	13	16	54	19	22	13	58	24	17	17	56	23	13	20	49	21	16	12	218	70	29	28	13	37	15	12	10	42	16	10	16	69	35	19	15	SWISS-PROT:Q14839-1|TREMBL:Q05CG6|ENSEMBL:ENSP00000349508|REFSEQ:NP_001264|H-INV:HIT000324254|VEGA:OTTHUMP00000166343 Tax_Id=9606 Gene_Symbol=CHD4 Isoform 1 of Chromodomain-helicase-DNA-binding protein 4
IPI:IPI00000856.7	13	1	95	1760	22	4	0	0	0	0	2	0	1	1	0	0	0	0	2	1	0	1	0	0	0	0	0	0	0	0	18	17	7	3	7	0	0	0	0	0	0	0	0	1	1	0	0	SWISS-PROT:Q96AC1-1|ENSEMBL:ENSP00000340391;ENSP00000378993|REFSEQ:NP_006823|H-INV:HIT000079759|VEGA:OTTHUMP00000028333;OTTHUMP00000179004;OTTHUMP00000179005 Tax_Id=9606 Gene_Symbol=PLEKHC1 Isoform 1 of Pleckstrin homology domain-containing family C member 1
IPI:IPI00000858.1	39	1	96	1069	130	84	14	4	4	6	12	4	5	3	16	4	7	5	12	4	4	4	12	6	4	2	18	9	7	2	46	13	7	5	1	9	4	2	3	12	5	5	2	12	7	4	1	SWISS-PROT:P18615|TREMBL:A2BE08|ENSEMBL:ENSP00000364578;ENSP00000372660;ENSP00000372834|REFSEQ:NP_002895|VEGA:OTTHUMP00000014629;OTTHUMP00000029051;OTTHUMP00000029459 Tax_Id=9606 Gene_Symbol=RDBP Negative elongation factor E
IPI:IPI00000861.1	32	1	97	1	352	178	33	10	12	11	25	9	9	7	43	16	15	12	14	5	4	5	35	12	13	10	28	6	13	9	174	37	13	14	10	57	20	17	20	34	13	6	15	46	16	20	10	SWISS-PROT:Q14847-1|TREMBL:A8K1D2|ENSEMBL:ENSP00000325240|REFSEQ:NP_006139|VEGA:OTTHUMP00000164238;OTTHUMP00000181138 Tax_Id=9606 Gene_Symbol=LASP1 Isoform 1 of LIM and SH3 domain protein 1
IPI:IPI00000873.3	25	1	98	78	618	446	59	21	17	21	93	24	40	29	66	17	29	20	49	18	19	12	112	39	48	25	67	22	22	23	172	50	17	16	17	54	16	21	17	52	21	14	17	16	5	6	5	SWISS-PROT:P26640|TREMBL:A2BEY0|ENSEMBL:ENSP00000211402;ENSP00000364815|REFSEQ:NP_006286|VEGA:OTTHUMP00000029422;OTTHUMP00000029855 Tax_Id=9606 Gene_Symbol=VARS Valyl-tRNA synthetase
IPI:IPI00000874.1	59	1	99	1	856	583	72	26	23	23	106	28	42	36	119	45	48	26	73	21	29	23	107	33	46	28	106	40	40	26	273	78	31	23	24	80	21	34	25	65	23	25	17	50	23	9	18	SWISS-PROT:Q06830|ENSEMBL:ENSP00000262746;ENSP00000361152|REFSEQ:NP_002565;NP_859047;NP_859048|H-INV:HIT000039247|VEGA:OTTHUMP00000009234 Tax_Id=9606 Gene_Symbol=PRDX1 Peroxiredoxin-1
IPI:IPI00000875.6	43	1	100	316	631	361	47	14	15	18	71	21	27	23	29	6	10	13	54	24	19	11	66	25	23	18	94	36	29	29	270	101	50	26	25	60	18	23	19	49	23	6	20	60	28	20	12	SWISS-PROT:P26641|TREMBL:Q2F838;Q2F840;Q53YD7|ENSEMBL:ENSP00000331901|REFSEQ:NP_001395|H-INV:HIT000049297 Tax_Id=9606 Gene_Symbol=EEF1G Elongation factor 1-gamma
IPI:IPI00000877.1	48	1	101	88	849	457	54	17	26	11	95	23	36	36	95	28	31	36	87	34	17	36	54	20	15	19	72	36	17	19	392	103	40	28	35	125	26	45	54	96	33	23	40	68	35	13	20	SWISS-PROT:Q9Y4L1|TREMBL:A8C1Z0;Q05D91;Q68D25;Q6IN67;Q9BST8|ENSEMBL:ENSP00000278752|REFSEQ:NP_006380|H-INV:HIT000220888 Tax_Id=9606 Gene_Symbol=HYOU1 Hypoxia up-regulated protein 1 precursor
IPI:IPI00000878.4	3	1	102	8133	2	1	0	0	0	0	0	0	0	0	1	0	0	1	0	0	0	0	0	0	0	0	0	0	0	0	1	1	0	0	1	0	0	0	0	0	0	0	0	0	0	0	0	SWISS-PROT:P42680|TREMBL:Q14219|ENSEMBL:ENSP00000258070;ENSP00000370912|REFSEQ:NP_003206|H-INV:HIT000101318|VEGA:OTTHUMP00000158787 Tax_Id=9606 Gene_Symbol=TEC Tyrosine-protein kinase Tec
IPI:IPI00000885.1	16	1	103	2	25	9	2	2	0	0	2	1	1	0	1	1	0	0	2	2	0	0	2	1	0	1	0	0	0	0	16	2	1	0	1	13	4	4	5	1	0	0	1	0	0	0	0	SWISS-PROT:P42685|TREMBL:Q9NTR5|ENSEMBL:ENSP00000357615|REFSEQ:NP_002022|H-INV:HIT000217382|VEGA:OTTHUMP00000017048 Tax_Id=9606 Gene_Symbol=FRK Tyrosine-protein kinase FRK
IPI:IPI00000897.1	4	1	104	2610	14	7	0	0	0	0	2	1	1	0	1	0	1	0	0	0	0	0	2	1	0	1	2	0	1	1	7	1	0	1	0	4	2	0	2	1	0	1	0	1	1	0	0	SWISS-PROT:P42694|TREMBL:A1L4L4;Q504Q7;Q6PGP6|ENSEMBL:ENSP00000351524|REFSEQ:NP_055692|H-INV:HIT000042203|VEGA:OTTHUMP00000182231 Tax_Id=9606 Gene_Symbol=HELZ Probable helicase with zinc finger domain
IPI:IPI00000948.3	14	1	105	1621	127	73	8	2	3	3	15	2	7	6	15	7	4	4	15	9	3	3	9	2	4	3	11	2	5	4	54	18	7	5	6	14	6	3	5	16	6	5	5	6	1	2	3	SWISS-PROT:Q9Y4P3|TREMBL:Q8N2L6;Q96E41|ENSEMBL:ENSP00000307260|REFSEQ:NP_036585|H-INV:HIT000024283|VEGA:OTTHUMP00000160428 Tax_Id=9606 Gene_Symbol=TBL2 Transducin beta-like 2 protein
IPI:IPI00000977.1	2	1	106	6476	7	5	2	1	0	1	1	1	0	0	2	2	0	0	0	0	0	0	0	0	0	0	0	0	0	0	2	0	0	0	0	2	2	0	0	0	0	0	0	0	0	0	0	SWISS-PROT:Q16584|ENSEMBL:ENSP00000309597|REFSEQ:NP_002410|H-INV:HIT000035204 Tax_Id=9606 Gene_Symbol=MAP3K11 Mitogen-activated protein kinase kinase kinase 11
IPI:IPI00000980.1	31	1	107	4031	16	11	0	0	0	0	2	0	0	2	1	0	0	1	1	0	0	1	5	1	0	4	2	1	0	1	5	2	0	0	2	1	0	0	1	2	0	0	2	0	0	0	0	SWISS-PROT:Q9P0U1|TREMBL:Q75MR5|ENSEMBL:ENSP00000351214;ENSP00000379805|REFSEQ:NP_061932|H-INV:HIT000264779|VEGA:OTTHUMP00000025198;OTTHUMP00000120038 Tax_Id=9606 Gene_Symbol=TOMM7 Mitochondrial import receptor subunit TOM7 homolog
IPI:IPI00001007.1	15	1	108	1174	18	16	0	0	0	0	1	1	0	0	5	4	0	1	1	1	0	0	1	0	0	1	8	4	1	3	2	0	0	0	0	1	1	0	0	0	0	0	0	1	0	0	1	SWISS-PROT:O43347|ENSEMBL:ENSP00000257552|REFSEQ:NP_002433|H-INV:HIT000058316|VEGA:OTTHUMP00000169489 Tax_Id=9606 Gene_Symbol=MSI1 RNA-binding protein Musashi homolog 1
IPI:IPI00001022.5	28	1	109	4660	45	30	4	1	2	1	4	1	2	1	5	0	3	2	5	2	2	1	7	3	3	1	5	2	2	1	15	4	0	2	2	4	1	1	2	5	1	2	2	2	0	1	1	SWISS-PROT:Q8N490-2|ENSEMBL:ENSP00000248451|REFSEQ:NP_001070867 Tax_Id=9606 Gene_Symbol=PNKD Isoform 2 of Probable hydrolase PNKD
IPI:IPI00001062.7	22	1	110	8	15	9	0	0	0	0	0	0	0	0	1	0	1	0	3	1	1	1	2	1	1	0	3	2	0	1	6	2	0	2	0	1	1	0	0	3	1	0	2	0	0	0	0	ENSEMBL:ENSP00000323890|H-INV:HIT000036295|VEGA:OTTHUMP00000161718;OTTHUMP00000170667 Tax_Id=9606 Gene_Symbol=MYD88 Myeloid differentiation primary response protein MyD88
IPI:IPI00001068.1	17	1	111	8106	2	0	0	0	0	0	0	0	0	0	0	0	0	0	0	0	0	0	0	0	0	0	0	0	0	0	2	1	1	0	0	0	0	0	0	1	0	1	0	0	0	0	0	TREMBL:Q9HBU0 Tax_Id=9606 Gene_Symbol=- 3pv2
IPI:IPI00001091.4	24	1	112	251	218	153	16	6	9	1	19	8	3	8	17	8	3	6	39	19	4	16	23	6	6	11	39	19	5	15	65	10	6	1	3	10	1	2	7	23	12	3	8	22	13	0	9	SWISS-PROT:Q9Y4W6|TREMBL:Q8TA92|ENSEMBL:ENSP00000269143|REFSEQ:NP_006787|H-INV:HIT000326080|VEGA:OTTHUMP00000071704;OTTHUMP00000162476 Tax_Id=9606 Gene_Symbol=AFG3L2 AFG3-like protein 2
IPI:IPI00001117.1	4	1	113	7125	3	3	0	0	0	0	0	0	0	0	1	0	1	0	2	0	0	2	0	0	0	0	0	0	0	0	0	0	0	0	0	0	0	0	0	0	0	0	0	0	0	0	0	SWISS-PROT:Q9Y573|TREMBL:A2A6V4|ENSEMBL:ENSP00000361090;ENSP00000379736|REFSEQ:NP_005888|H-INV:HIT000007154|VEGA:OTTHUMP00000009696 Tax_Id=9606 Gene_Symbol=IPP Actin-binding protein IPP
IPI:IPI00001134.3	7	1	114	8012	2	0	0	0	0	0	0	0	0	0	0	0	0	0	0	0	0	0	0	0	0	0	0	0	0	0	2	1	1	0	0	1	0	0	1	0	0	0	0	0	0	0	0	ENSEMBL:ENSP00000364639 Tax_Id=9606 Gene_Symbol=RBM7 31 kDa protein
IPI:IPI00001146.1	16	1	115	6697	4	4	2	1	1	0	0	0	0	0	1	1	0	0	1	1	0	0	0	0	0	0	0	0	0	0	0	0	0	0	0	0	0	0	0	0	0	0	0	0	0	0	0	SWISS-PROT:P62312|TREMBL:Q4W5J5|ENSEMBL:ENSP00000296581|REFSEQ:NP_009011|H-INV:HIT000089995 Tax_Id=9606 Gene_Symbol=LSM6 U6 snRNA-associated Sm-like protein LSm6
IPI:IPI00001159.10	26	1	116	2	988	653	81	29	32	20	105	35	28	42	125	38	43	44	113	52	23	38	101	44	25	32	128	51	33	44	335	98	37	30	31	117	37	35	45	78	30	14	34	42	24	5	13	SWISS-PROT:Q92616|TREMBL:A8KAY1|ENSEMBL:ENSP00000300648|REFSEQ:NP_006827|H-INV:HIT000042355|VEGA:OTTHUMP00000169516 Tax_Id=9606 Gene_Symbol=GCN1L1 GCN1-like protein 1
IPI:IPI00001180.3	2	1	117	3510	3	1	0	0	0	0	0	0	0	0	0	0	0	0	0	0	0	0	1	1	0	0	0	0	0	0	2	1	1	0	0	1	1	0	0	0	0	0	0	0	0	0	0	TREMBL:A8K0R7;Q53FH5;Q6GPI5;Q86TU1;Q9BQ86;Q9NT83;Q9NUU3|ENSEMBL:ENSP00000262236|REFSEQ:NP_060805|H-INV:HIT000097312|VEGA:OTTHUMP00000028128 Tax_Id=9606 Gene_Symbol=C14orf131 hypothetical protein LOC55778
IPI:IPI00001287.1	17	1	118	2906	25	13	2	1	1	0	7	4	2	1	2	0	1	1	1	1	0	0	0	0	0	0	1	1	0	0	12	1	1	0	0	8	3	3	2	0	0	0	0	3	2	1	0	SWISS-PROT:Q9BQP7|ENSEMBL:ENSP00000366939|REFSEQ:NP_443097|H-INV:HIT000076873|VEGA:OTTHUMP00000030341 Tax_Id=9606 Gene_Symbol=C20orf72 Uncharacterized protein C20orf72
IPI:IPI00001310.8	18	1	119	603	55	36	5	1	0	4	9	4	3	2	8	0	6	2	3	3	0	0	4	1	1	2	7	3	1	3	19	5	3	1	1	6	1	3	2	3	1	0	2	5	2	0	3	TREMBL:A6NHH2|ENSEMBL:ENSP00000339088|REFSEQ:XP_292109;XP_942121 Tax_Id=9606 Gene_Symbol=RPL23AP14 Uncharacterized protein ENSP00000339088
IPI:IPI00001317.1	3	1	120	9150	2	2	0	0	0	0	0	0	0	0	0	0	0	0	1	0	1	0	1	1	0	0	0	0	0	0	0	0	0	0	0	0	0	0	0	0	0	0	0	0	0	0	0	SWISS-PROT:O94844|TREMBL:Q567T3|ENSEMBL:ENSP00000338671;ENSP00000350595;ENSP00000378694|REFSEQ:NP_001027552;NP_055651;NP_937868|H-INV:HIT000082164|VEGA:OTTHUMP00000019662;OTTHUMP00000019663 Tax_Id=9606 Gene_Symbol=RHOBTB1 Rho-related BTB domain-containing protein 1
IPI:IPI00001348.5	2	1	121	5338	4	3	0	0	0	0	0	0	0	0	0	0	0	0	0	0	0	0	2	1	1	0	1	1	0	0	1	1	1	0	0	0	0	0	0	0	0	0	0	0	0	0	0	TREMBL:A8K8P3|ENSEMBL:ENSP00000371597|REFSEQ:NP_001007468 Tax_Id=9606 Gene_Symbol=SFI1 spindle assembly associated Sfi1 homolog isoform a
IPI:IPI00001364.2	17	1	122	846	77	60	9	3	4	2	8	2	3	3	6	3	3	0	17	7	3	7	7	3	3	1	13	2	8	3	17	4	1	2	1	4	2	1	1	3	3	0	0	6	1	2	3	SWISS-PROT:Q9Y5B6-1|TREMBL:Q8N2J1;Q9NZD7|ENSEMBL:ENSP00000328992|REFSEQ:NP_057715|VEGA:OTTHUMP00000067485 Tax_Id=9606 Gene_Symbol=C21orf66 Isoform A of GC-rich sequence DNA-binding factor homolog
IPI:IPI00001382.2	4	1	123	4805	18	11	3	2	1	0	0	0	0	0	1	1	0	0	2	0	1	1	3	0	2	1	2	0	1	1	7	0	0	0	0	4	2	1	1	3	2	0	1	0	0	0	0	TREMBL:Q15547;Q96P38;Q9H4M2;Q9UP03|ENSEMBL:ENSP00000364034;ENSP00000372600;ENSP00000372727|REFSEQ:NP_061313|VEGA:OTTHUMP00000014665;OTTHUMP00000029079;OTTHUMP00000029487 Tax_Id=9606 Gene_Symbol=TAP2 transporter 2, ATP-binding cassette, sub-family B isoform 2
IPI:IPI00001385.3	8	1	124	7993	2	1	0	0	0	0	0	0	0	0	1	0	1	0	0	0	0	0	0	0	0	0	0	0	0	0	1	1	0	1	0	0	0	0	0	0	0	0	0	0	0	0	0	SWISS-PROT:O95931|ENSEMBL:ENSP00000216133|REFSEQ:NP_783640|H-INV:HIT000053678|VEGA:OTTHUMP00000028984 Tax_Id=9606 Gene_Symbol=CBX7 Chromobox protein homolog 7
IPI:IPI00001434.1	2	1	125	7403	2	0	0	0	0	0	0	0	0	0	0	0	0	0	0	0	0	0	0	0	0	0	0	0	0	0	2	2	1	1	0	0	0	0	0	0	0	0	0	0	0	0	0	SWISS-PROT:Q9Y5E9|ENSEMBL:ENSP00000239449|REFSEQ:NP_061757|H-INV:HIT000074185|VEGA:OTTHUMP00000160019 Tax_Id=9606 Gene_Symbol=PCDHB14 Protocadherin beta 14 precursor
IPI:IPI00001458.1	7	1	126	18	36	15	3	2	1	0	0	0	0	0	3	2	0	1	1	0	0	1	3	1	1	1	5	0	2	3	21	4	1	2	1	9	4	4	1	7	6	0	1	1	1	0	0	SWISS-PROT:P50748|TREMBL:A7E2C4|ENSEMBL:ENSP00000328236|REFSEQ:NP_055523|H-INV:HIT000042303|VEGA:OTTHUMP00000169629 Tax_Id=9606 Gene_Symbol=KNTC1 Kinetochore-associated protein 1
IPI:IPI00001466.2	21	1	127	444	329	176	29	10	11	8	27	11	11	5	30	11	13	6	22	10	7	5	42	16	17	9	26	11	7	8	153	45	17	13	15	42	12	17	13	45	15	17	13	21	10	4	7	SWISS-PROT:Q9HC35|ENSEMBL:ENSP00000320663|REFSEQ:NP_061936|H-INV:HIT000072715|VEGA:OTTHUMP00000158762 Tax_Id=9606 Gene_Symbol=EML4 Echinoderm microtubule-associated protein-like 4
IPI:IPI00001477.1	6	1	128	1	24	15	2	0	1	1	3	2	1	0	4	1	2	1	4	1	2	1	2	0	1	1	0	0	0	0	9	3	1	1	1	3	0	1	2	2	1	0	1	1	0	1	0	SWISS-PROT:Q08345-1|TREMBL:Q5ST11;Q9UD36|ENSEMBL:ENSP00000318217;ENSP00000365752;ENSP00000365759;ENSP00000372868;ENSP00000383265;ENSP00000383338;ENSP00000383339|REFSEQ:NP_054699|VEGA:OTTHUMP00000014737;OTTHUMP00000014738;OTTHUMP00000029345;OTTHUMP00000029346;OTTHUMP00000029784;OTTHUMP00000165098 Tax_Id=9606 Gene_Symbol=DDR1 Isoform 1 of Epithelial discoidin domain-containing receptor 1 precursor
IPI:IPI00001525.7	4	1	129	8806	2	1	0	0	0	0	1	0	1	0	0	0	0	0	0	0	0	0	0	0	0	0	0	0	0	0	1	0	0	0	0	1	0	0	1	0	0	0	0	0	0	0	0	SWISS-PROT:Q14929|TREMBL:Q14928;Q5SR55|ENSEMBL:ENSP00000339097;ENSP00000340711|H-INV:HIT000018814|VEGA:OTTHUMP00000021692 Tax_Id=9606 Gene_Symbol=ZNF169 Zinc finger protein 169
IPI:IPI00001539.8	54	1	130	407	448	272	38	13	14	11	8	3	2	3	33	9	12	12	76	31	16	29	77	26	31	20	40	17	13	10	176	76	31	19	26	26	5	13	8	42	14	11	17	32	16	7	9	SWISS-PROT:P42765|ENSEMBL:ENSP00000285093|REFSEQ:NP_006102|H-INV:HIT000100577|VEGA:OTTHUMP00000073215;OTTHUMP00000163502 Tax_Id=9606 Gene_Symbol=ACAA2 3-ketoacyl-CoA thiolase, mitochondrial
IPI:IPI00001541.1	27	1	131	6129	44	26	3	2	1	0	4	1	2	1	4	1	2	1	6	2	3	1	4	1	2	1	5	2	2	1	18	4	2	1	1	6	2	3	1	5	2	2	1	3	2	0	1	SWISS-PROT:Q9Y5J7|ENSEMBL:ENSP00000216463;ENSP00000378588|REFSEQ:NP_036592|H-INV:HIT000038755|VEGA:OTTHUMP00000179028 Tax_Id=9606 Gene_Symbol=TIMM9 Mitochondrial import inner membrane translocase subunit Tim9
IPI:IPI00001543.1	50	1	132	1660	79	50	7	2	3	2	4	1	2	1	10	6	2	2	11	6	3	2	9	4	3	2	9	3	3	3	29	6	2	2	2	8	3	4	1	5	2	1	2	10	4	4	2	SWISS-PROT:P62072|TREMBL:A8K136|ENSEMBL:ENSP00000257245|REFSEQ:NP_036588|H-INV:HIT000071573 Tax_Id=9606 Gene_Symbol=TIMM10 Mitochondrial import inner membrane translocase subunit Tim10
IPI:IPI00001562.1	17	1	133	562	99	52	8	2	2	4	6	2	2	2	8	3	3	2	9	4	3	2	11	4	5	2	10	5	3	2	47	14	4	5	5	13	3	6	4	9	4	3	2	11	5	2	4	SWISS-PROT:Q9Y5K3-1|TREMBL:A8IX00|ENSEMBL:ENSP00000368439|REFSEQ:NP_004836|VEGA:OTTHUMP00000023086 Tax_Id=9606 Gene_Symbol=PCYT1B Isoform 2 of Choline-phosphate cytidylyltransferase B
IPI:IPI00001563.1	28	1	134	4257	6	6	0	0	0	0	3	0	1	2	0	0	0	0	2	0	1	1	0	0	0	0	1	0	1	0	0	0	0	0	0	0	0	0	0	0	0	0	0	0	0	0	0	SWISS-PROT:P42772|TREMBL:Q86WJ4|ENSEMBL:ENSP00000276925|REFSEQ:NP_004927|H-INV:HIT000036719|VEGA:OTTHUMP00000021154 Tax_Id=9606 Gene_Symbol=CDKN2B Cyclin-dependent kinase 4 inhibitor B
IPI:IPI00001564.1	14	1	135	7055	3	2	0	0	0	0	0	0	0	0	1	0	1	0	0	0	0	0	0	0	0	0	1	1	0	0	1	0	0	0	0	0	0	0	0	0	0	0	0	1	0	1	0	SWISS-PROT:P42773|TREMBL:Q6ICV4;Q9P1T2|ENSEMBL:ENSP00000262662;ENSP00000360826;ENSP00000379452|REFSEQ:NP_001253;NP_523240|H-INV:HIT000016037|VEGA:OTTHUMP00000009730;OTTHUMP00000009731 Tax_Id=9606 Gene_Symbol=CDKN2C Cyclin-dependent kinase 4 inhibitor C
IPI:IPI00001568.1	14	1	136	4690	38	24	4	1	2	1	2	1	1	0	5	2	1	2	1	1	0	0	6	2	4	0	6	2	3	1	14	5	3	2	0	4	2	2	0	2	1	1	0	3	0	0	3	SWISS-PROT:Q9Y5K8|TREMBL:Q6PJ05;Q8N5Z9;Q9H3H0|ENSEMBL:ENSP00000216442|REFSEQ:NP_057078|H-INV:HIT000298564|VEGA:OTTHUMP00000028402 Tax_Id=9606 Gene_Symbol=ATP6V1D Vacuolar ATP synthase subunit D
IPI:IPI00001580.4	15	1	137	201	63	44	4	1	2	1	5	1	2	2	8	1	3	4	7	4	1	2	11	4	5	2	9	4	4	1	19	2	0	2	0	0	0	0	0	3	1	2	0	14	8	1	5	SWISS-PROT:Q9BQS8-1|ENSEMBL:ENSP00000296137|REFSEQ:NP_078789|H-INV:HIT000246586|VEGA:OTTHUMP00000164650;OTTHUMP00000170910 Tax_Id=9606 Gene_Symbol=FYCO1 Isoform 1 of FYVE and coiled-coil domain-containing protein 1
IPI:IPI00001586.1	4	1	138	9158	2	2	0	0	0	0	0	0	0	0	0	0	0	0	0	0	0	0	0	0	0	0	2	1	1	0	0	0	0	0	0	0	0	0	0	0	0	0	0	0	0	0	0	SWISS-PROT:Q9Y5L3-1|TREMBL:Q5SPY7|ENSEMBL:ENSP00000347213|REFSEQ:NP_982293|H-INV:HIT000051494|VEGA:OTTHUMP00000022628 Tax_Id=9606 Gene_Symbol=ENTPD2 Isoform Long of Ectonucleoside triphosphate diphosphohydrolase 2
IPI:IPI00001589.1	53	1	139	2082	79	55	8	2	4	2	8	2	2	4	12	2	5	5	8	5	2	1	12	2	4	6	7	4	2	1	24	4	0	3	1	6	2	3	1	8	5	2	1	6	1	2	3	SWISS-PROT:Q9Y5L4|ENSEMBL:ENSP00000215570|REFSEQ:NP_036590|H-INV:HIT000289377|VEGA:OTTHUMP00000066498;OTTHUMP00000078157 Tax_Id=9606 Gene_Symbol=TIMM13 Mitochondrial import inner membrane translocase subunit Tim13
IPI:IPI00001593.1	8	1	140	4797	19	14	2	1	1	0	3	1	2	0	4	1	1	2	1	0	0	1	1	1	0	0	3	2	0	1	5	3	1	0	2	0	0	0	0	0	0	0	0	2	1	0	1	SWISS-PROT:P42785|ENSEMBL:ENSP00000317362|REFSEQ:NP_005031|H-INV:HIT000192236 Tax_Id=9606 Gene_Symbol=PRCP Lysosomal Pro-X carboxypeptidase precursor
IPI:IPI00001613.1	23	1	141	9174	2	1	0	0	0	0	1	0	1	0	0	0	0	0	0	0	0	0	0	0	0	0	0	0	0	0	1	0	0	0	0	0	0	0	0	0	0	0	0	1	1	0	0	SWISS-PROT:Q14961|ENSEMBL:ENSP00000305638 Tax_Id=9606 Gene_Symbol=NOS2C Putative nitric oxide synthase IIC (Fragment)
IPI:IPI00001632.4	6	1	142	2939	20	14	4	1	2	1	1	0	1	0	3	1	1	1	2	0	2	0	3	0	2	1	1	0	1	0	6	2	1	1	0	2	2	0	0	2	1	1	0	0	0	0	0	ENSEMBL:ENSP00000362580;ENSP00000383851|REFSEQ:NP_065939|VEGA:OTTHUMP00000037516 Tax_Id=9606 Gene_Symbol=KIAA1522 hypothetical protein LOC57648
IPI:IPI00001636.1	25	1	143	1044	206	141	24	8	6	10	25	8	10	7	30	8	13	9	14	6	2	6	21	7	10	4	27	12	8	7	65	22	12	3	7	24	10	10	4	12	6	4	2	7	4	1	2	SWISS-PROT:Q9UBB4|TREMBL:Q9NTC6|ENSEMBL:ENSP00000252934|REFSEQ:NP_037368|H-INV:HIT000271035|VEGA:OTTHUMP00000028591 Tax_Id=9606 Gene_Symbol=ATXN10 Ataxin-10
IPI:IPI00001639.2	39	1	144	244	520	333	49	19	22	8	58	19	15	24	55	12	20	23	34	13	9	12	65	29	16	20	72	34	23	15	187	85	41	18	26	29	4	10	15	32	11	6	15	41	22	4	15	SWISS-PROT:Q14974|TREMBL:Q53XN2|ENSEMBL:ENSP00000290158|REFSEQ:NP_002256|H-INV:HIT000193420|VEGA:OTTHUMP00000035030;OTTHUMP00000181581 Tax_Id=9606 Gene_Symbol=KPNB1 Importin subunit beta-1
IPI:IPI00001641.3	8	1	145	5177	6	6	3	1	0	2	0	0	0	0	2	0	1	1	0	0	0	0	0	0	0	0	1	0	0	1	0	0	0	0	0	0	0	0	0	0	0	0	0	0	0	0	0	SWISS-PROT:Q9Y5N6|ENSEMBL:ENSP00000219097|REFSEQ:NP_055136|H-INV:HIT000007293|VEGA:OTTHUMP00000081340;OTTHUMP00000163361 Tax_Id=9606 Gene_Symbol=ORC6L Origin recognition complex subunit 6
IPI:IPI00001651.4	7	1	146	6091	3	2	0	0	0	0	0	0	0	0	0	0	0	0	0	0	0	0	0	0	0	0	2	1	0	1	1	1	1	0	0	0	0	0	0	0	0	0	0	0	0	0	0	SWISS-PROT:Q9P215|TREMBL:Q5TIJ1|ENSEMBL:ENSP00000356849;ENSP00000356850|REFSEQ:NP_060012|H-INV:HIT000001228|VEGA:OTTHUMP00000032214;OTTHUMP00000032216 Tax_Id=9606 Gene_Symbol=POGK Pogo transposable element with KRAB domain
IPI:IPI00001654.4	17	1	147	284	151	106	19	6	8	5	9	2	2	5	33	12	9	12	10	9	0	1	17	5	8	4	18	6	6	6	45	13	8	3	2	12	6	3	3	3	2	0	1	17	5	4	8	SWISS-PROT:Q15154-3|ENSEMBL:ENSP00000315008|VEGA:OTTHUMP00000177084 Tax_Id=9606 Gene_Symbol=PCM1 Isoform 3 of Pericentriolar material 1 protein
IPI:IPI00001661.3	42	1	148	581	445	312	39	11	17	11	52	12	22	18	51	9	22	20	55	20	17	18	50	21	16	13	65	26	22	17	133	33	13	12	8	28	7	14	7	33	13	9	11	39	21	10	8	TREMBL:Q16269;Q6NT97|ENSEMBL:ENSP00000362937;ENSP00000381934|REFSEQ:NP_001041659 Tax_Id=9606 Gene_Symbol=RCC1 regulator of chromosome condensation 1 isoform a
IPI:IPI00001676.9	19	1	149	1448	141	84	9	3	3	3	20	6	6	8	11	2	5	4	9	3	2	4	14	6	4	4	21	9	6	6	57	17	7	5	5	17	5	6	6	15	2	7	6	8	6	1	1	SWISS-PROT:Q8TAT6-2|ENSEMBL:ENSP00000363879 Tax_Id=9606 Gene_Symbol=NPLOC4 Isoform 2 of Nuclear protein localization protein 4 homolog
IPI:IPI00001685.1	5	1	150	7152	3	2	1	0	1	0	0	0	0	0	0	0	0	0	1	1	0	0	0	0	0	0	0	0	0	0	1	0	0	0	0	1	0	1	0	0	0	0	0	0	0	0	0	SWISS-PROT:Q9Y5P3|TREMBL:Q5H970|ENSEMBL:ENSP00000333456;ENSP00000353106|REFSEQ:NP_068557|H-INV:HIT000012828|VEGA:OTTHUMP00000022997;OTTHUMP00000022998 Tax_Id=9606 Gene_Symbol=RAI2 Retinoic acid-induced protein 2
IPI:IPI00001690.2	1	1	151	2287	5	3	1	1	0	0	1	0	0	1	0	0	0	0	0	0	0	0	1	0	1	0	0	0	0	0	2	1	0	1	0	1	0	0	1	0	0	0	0	0	0	0	0	SWISS-PROT:Q14999|TREMBL:A8K9U1|ENSEMBL:ENSP00000265348|REFSEQ:NP_055595|H-INV:HIT000041884|VEGA:OTTHUMP00000016418 Tax_Id=9606 Gene_Symbol=CUL7 Cullin-7
IPI:IPI00001699.1	32	1	152	2423	57	14	0	0	0	0	0	0	0	0	0	0	0	0	0	0	0	0	14	3	4	7	0	0	0	0	43	0	0	0	0	20	8	7	5	16	6	2	8	7	3	2	2	SWISS-PROT:Q9ULZ3-1|ENSEMBL:ENSP00000247470|REFSEQ:NP_037390|VEGA:OTTHUMP00000080158;OTTHUMP00000163239 Tax_Id=9606 Gene_Symbol=PYCARD Isoform 1 of Apoptosis-associated speck-like protein containing a CARD
IPI:IPI00001707.4	9	1	153	3565	9	6	1	0	1	0	1	0	0	1	1	0	0	1	1	0	0	1	1	0	1	0	1	0	0	1	3	1	1	0	0	0	0	0	0	0	0	0	0	2	0	0	2	SWISS-PROT:Q9NPI1-1|ENSEMBL:ENSP00000299197;ENSP00000378180|REFSEQ:NP_037395|H-INV:HIT000053577|VEGA:OTTHUMP00000080200;OTTHUMP00000164222 Tax_Id=9606 Gene_Symbol=BRD7 Isoform 1 of Bromodomain-containing protein 7
IPI:IPI00001710.3	12	1	154	2400	69	42	7	2	4	1	3	2	0	1	8	4	1	3	8	3	2	3	11	6	2	3	5	2	2	1	27	3	1	0	2	12	5	3	4	6	4	1	1	6	4	0	2	SWISS-PROT:Q9UID3-1|ENSEMBL:ENSP00000279281|REFSEQ:NP_037397|H-INV:HIT000062730 Tax_Id=9606 Gene_Symbol=C11orf2 Isoform 1 of Uncharacterized protein C11orf2
IPI:IPI00001712.2	3	1	155	120	9	6	0	0	0	0	1	0	0	1	1	0	0	1	0	0	0	0	3	2	1	0	1	1	0	0	3	2	1	0	1	1	1	0	0	0	0	0	0	0	0	0	0	SWISS-PROT:Q9UI47-1|TREMBL:A8K141|ENSEMBL:ENSP00000330570;ENSP00000362849|REFSEQ:NP_037398|VEGA:OTTHUMP00000019684 Tax_Id=9606 Gene_Symbol=CTNNA3 Isoform 1 of Catenin alpha-3
IPI:IPI00001716.5	23	1	156	1616	140	95	7	3	3	1	15	6	4	5	18	6	8	4	23	8	8	7	13	6	5	2	19	8	5	6	45	10	4	2	4	16	3	6	7	11	2	4	5	8	5	1	2	SWISS-PROT:Q9Y606-2|TREMBL:A8K877|ENSEMBL:ENSP00000324726|REFSEQ:NP_001002019;NP_001002020|VEGA:OTTHUMP00000169905 Tax_Id=9606 Gene_Symbol=PUS1 Isoform 2 of tRNA pseudouridine synthase A
IPI:IPI00001722.1	19	1	157	86	11	9	0	0	0	0	0	0	0	0	0	0	0	0	1	0	1	0	7	2	3	2	1	1	0	0	2	0	0	0	0	0	0	0	0	2	1	1	0	0	0	0	0	SWISS-PROT:P78549|ENSEMBL:ENSP00000219066|REFSEQ:NP_002519|H-INV:HIT000276811|VEGA:OTTHUMP00000081326;OTTHUMP00000158939 Tax_Id=9606 Gene_Symbol=NTHL1 Endonuclease III-like protein 1
IPI:IPI00001723.2	2	1	158	6281	13	8	0	0	0	0	2	0	2	0	3	1	1	1	0	0	0	0	2	1	1	0	1	0	1	0	5	1	1	0	0	2	0	1	1	2	1	0	1	0	0	0	0	SWISS-PROT:Q9P241-1|TREMBL:A2RRC8;Q6PEW3|ENSEMBL:ENSP00000273859|REFSEQ:NP_065186|H-INV:HIT000248057|VEGA:OTTHUMP00000125285 Tax_Id=9606 Gene_Symbol=ATP10D Isoform 1 of Probable phospholipid-transporting ATPase VD
IPI:IPI00001727.2	3	1	159	6868	4	1	0	0	0	0	0	0	0	0	0	0	0	0	1	0	0	1	0	0	0	0	0	0	0	0	3	0	0	0	0	0	0	0	0	2	0	0	2	1	1	0	0	SWISS-PROT:Q9P246|TREMBL:Q05BJ5|ENSEMBL:ENSP00000237364|REFSEQ:NP_065911|VEGA:OTTHUMP00000123457 Tax_Id=9606 Gene_Symbol=STIM2 stromal interaction molecule 2
IPI:IPI00001730.3	10	1	160	1714	40	28	2	1	1	0	5	1	2	2	3	2	1	0	0	0	0	0	7	1	4	2	11	3	5	3	12	9	4	2	3	1	1	0	0	2	2	0	0	0	0	0	0	SWISS-PROT:Q9Y613|ENSEMBL:ENSP00000258201|REFSEQ:NP_037373|H-INV:HIT000041789|VEGA:OTTHUMP00000080508;OTTHUMP00000174818 Tax_Id=9606 Gene_Symbol=FHOD1 FH1/FH2 domain-containing protein 1
IPI:IPI00001734.2	37	1	161	1280	259	192	29	12	11	6	49	15	20	14	34	13	9	12	14	4	4	6	31	9	12	10	35	19	10	6	67	7	3	1	3	31	10	12	9	14	5	6	3	15	9	0	6	SWISS-PROT:Q9Y617-1|TREMBL:Q5T7G6|ENSEMBL:ENSP00000365773|REFSEQ:NP_478059|H-INV:HIT000032041|VEGA:OTTHUMP00000021524 Tax_Id=9606 Gene_Symbol=PSAT1 Isoform 1 of Phosphoserine aminotransferase
IPI:IPI00001735.5	4	1	162	1	22	6	4	1	2	1	0	0	0	0	1	1	0	0	1	0	0	1	0	0	0	0	0	0	0	0	16	4	0	1	3	5	3	0	2	4	1	1	2	3	1	1	1	SWISS-PROT:Q9Y618-1|TREMBL:Q59GM0|ENSEMBL:ENSP00000348551|REFSEQ:NP_006303|VEGA:OTTHUMP00000169781 Tax_Id=9606 Gene_Symbol=NCOR2 nuclear receptor co-repressor 2 isoform 1
IPI:IPI00001738.4	17	1	163	1442	152	88	11	1	3	7	13	5	3	5	11	2	7	2	18	4	8	6	15	5	6	4	20	7	7	6	64	15	7	4	4	12	4	5	3	16	4	7	5	21	9	8	4	SWISS-PROT:Q99567|ENSEMBL:ENSP00000225696|REFSEQ:NP_002523|H-INV:HIT000029529|VEGA:OTTHUMP00000125305;OTTHUMP00000183086 Tax_Id=9606 Gene_Symbol=NUP88 Nuclear pore complex protein Nup88
IPI:IPI00001743.3	2	1	164	6718	4	3	0	0	0	0	1	0	0	1	1	0	0	1	0	0	0	0	0	0	0	0	1	1	0	0	1	1	1	0	0	0	0	0	0	0	0	0	0	0	0	0	0	SWISS-PROT:Q63HK5|TREMBL:A1L0U7;A8K601|ENSEMBL:ENSP00000240587;ENSP00000376090|REFSEQ:NP_065907|H-INV:HIT000057392|VEGA:OTTHUMP00000077072;OTTHUMP00000196559 Tax_Id=9606 Gene_Symbol=TSHZ3 Teashirt homolog 3
IPI:IPI00001753.1	4	1	165	1	5	4	2	0	2	0	1	0	0	1	0	0	0	0	0	0	0	0	0	0	0	0	1	1	0	0	1	0	0	0	0	0	0	0	0	1	0	1	0	0	0	0	0	SWISS-PROT:Q9Y623|ENSEMBL:ENSP00000255381|REFSEQ:NP_060003|H-INV:HIT000069701|VEGA:OTTHUMP00000160899;OTTHUMP00000183341 Tax_Id=9606 Gene_Symbol=MYH4 Myosin-4
IPI:IPI00001754.1	25	1	166	2805	51	23	4	0	2	2	5	0	2	3	7	1	2	4	4	1	2	1	3	1	1	1	0	0	0	0	28	14	6	3	5	4	3	0	1	8	3	2	3	2	0	1	1	SWISS-PROT:Q9Y624|TREMBL:Q6FIB4|ENSEMBL:ENSP00000289779;ENSP00000337141;ENSP00000345784;ENSP00000357005|REFSEQ:NP_058642;NP_653086|H-INV:HIT000069699|VEGA:OTTHUMP00000027879;OTTHUMP00000027880;OTTHUMP00000027881 Tax_Id=9606 Gene_Symbol=F11R Junctional adhesion molecule A precursor
IPI:IPI00001755.1	6	1	167	2647	2	1	0	0	0	0	1	0	0	1	0	0	0	0	0	0	0	0	0	0	0	0	0	0	0	0	1	0	0	0	0	0	0	0	0	1	0	0	1	0	0	0	0	SWISS-PROT:Q9Y625|TREMBL:A8K279|ENSEMBL:ENSP00000366246|REFSEQ:NP_005699|H-INV:HIT000069472|VEGA:OTTHUMP00000018552 Tax_Id=9606 Gene_Symbol=GPC6 Glypican-6 precursor
IPI:IPI00001757.1	40	1	168	1597	214	145	23	5	8	10	21	4	7	10	29	9	11	9	30	14	7	9	18	7	7	4	24	12	6	6	69	21	9	8	4	17	4	8	5	14	3	5	6	17	9	3	5	SWISS-PROT:Q9Y5S9-1|ENSEMBL:ENSP00000333001|REFSEQ:NP_005096|H-INV:HIT000264406|VEGA:OTTHUMP00000015573 Tax_Id=9606 Gene_Symbol=RBM8A Isoform 1 of RNA-binding protein 8A
IPI:IPI00001762.1	6	1	169	3121	5	3	1	0	1	0	1	1	0	0	0	0	0	0	0	0	0	0	1	1	0	0	0	0	0	0	2	0	0	0	0	2	1	1	0	0	0	0	0	0	0	0	0	SWISS-PROT:O60890|TREMBL:Q7Z2H1|ENSEMBL:ENSP00000347710|REFSEQ:NP_002538|H-INV:HIT000243847|VEGA:OTTHUMP00000023451 Tax_Id=9606 Gene_Symbol=OPHN1 Oligophrenin 1
IPI:IPI00001780.1	16	1	170	1023	23	15	1	0	1	0	4	1	1	2	2	1	0	1	3	0	2	1	0	0	0	0	5	1	1	3	8	2	1	0	1	3	2	0	1	2	1	0	1	1	0	1	0	SWISS-PROT:Q9Y5T5|TREMBL:Q53GP7;Q53HA0;Q5VKN8|ENSEMBL:ENSP00000334808;ENSP00000382858|REFSEQ:NP_001027582;NP_006438|H-INV:HIT000297755|VEGA:OTTHUMP00000096469;OTTHUMP00000096470 Tax_Id=9606 Gene_Symbol=USP16 Ubiquitin carboxyl-terminal hydrolase 16
IPI:IPI00001786.5	8	1	171	2520	25	19	3	0	1	2	2	0	0	2	3	1	2	0	3	1	2	0	1	0	1	0	7	2	3	2	6	1	0	1	0	0	0	0	0	1	1	0	0	4	0	1	3	SWISS-PROT:Q9P275-2|TREMBL:Q05C98;Q05DD0|ENSEMBL:ENSP00000310590|REFSEQ:NP_079366|VEGA:OTTHUMP00000182535 Tax_Id=9606 Gene_Symbol=USP36 Isoform 2 of Ubiquitin carboxyl-terminal hydrolase 36
IPI:IPI00001813.5	5	1	172	2615	13	10	2	0	1	1	1	0	0	1	1	0	0	1	4	2	2	0	2	1	0	1	0	0	0	0	3	0	0	0	0	1	0	0	1	1	1	0	0	1	0	1	0	SWISS-PROT:Q9P1Y6-1|TREMBL:A6H8W1|ENSEMBL:ENSP00000264555|REFSEQ:NP_065952|H-INV:HIT000001257 Tax_Id=9606 Gene_Symbol=KIAA1542 Isoform 1 of RING and PHD-finger domain-containing protein KIAA1542
IPI:IPI00001830.1	17	1	173	210	11	7	1	0	1	0	2	2	0	0	0	0	0	0	1	1	0	0	2	0	1	1	1	0	1	0	4	3	2	0	1	0	0	0	0	0	0	0	0	1	1	0	0	TREMBL:Q9Y654 Tax_Id=9606 Gene_Symbol=- Heterochromatin-specific nonhistone protein (Fragment)
IPI:IPI00001849.3	6	1	174	5016	8	4	0	0	0	0	1	1	0	0	0	0	0	0	2	0	1	1	1	0	0	1	0	0	0	0	4	0	0	0	0	2	0	1	1	2	1	0	1	0	0	0	0	TREMBL:A8K9E6;Q2YD98;Q8WTX4;Q9P1Z8|ENSEMBL:ENSP00000374501|REFSEQ:NP_065945|H-INV:HIT000039308 Tax_Id=9606 Gene_Symbol=KIAA1530 KIAA1530 protein
IPI:IPI00001867.1	11	1	175	7548	2	2	1	1	0	0	1	1	0	0	0	0	0	0	0	0	0	0	0	0	0	0	0	0	0	0	0	0	0	0	0	0	0	0	0	0	0	0	0	0	0	0	0	SWISS-PROT:Q9Y5W9|ENSEMBL:ENSP00000352175;ENSP00000377059|REFSEQ:NP_037455;NP_689450|H-INV:HIT000016719|VEGA:OTTHUMP00000181600;OTTHUMP00000181603 Tax_Id=9606 Gene_Symbol=SNX11 Sorting nexin-11
IPI:IPI00001871.2	36	1	176	1644	90	55	8	3	4	1	8	1	4	3	9	3	3	3	8	5	0	3	9	5	4	0	13	6	2	5	35	17	6	7	4	6	3	2	1	8	3	2	3	4	3	0	1	SWISS-PROT:Q96IZ0|ENSEMBL:ENSP00000328088|REFSEQ:NP_002574|H-INV:HIT000032989|VEGA:OTTHUMP00000168594;OTTHUMP00000168595 Tax_Id=9606 Gene_Symbol=PAWR PRKC apoptosis WT1 regulator protein
IPI:IPI00001883.1	14	1	177	2209	27	23	2	2	0	0	7	6	1	0	3	2	1	0	4	2	2	0	4	3	0	1	3	2	0	1	4	1	0	1	0	2	2	0	0	1	0	0	1	0	0	0	0	SWISS-PROT:Q9Y5X1|ENSEMBL:ENSP00000252631|REFSEQ:NP_057308|H-INV:HIT000072438|VEGA:OTTHUMP00000017492 Tax_Id=9606 Gene_Symbol=SNX9 Sorting nexin-9
IPI:IPI00001885.1	13	1	178	3238	50	28	4	2	1	1	5	2	2	1	4	3	1	0	3	1	2	0	6	2	3	1	6	2	3	1	22	6	3	2	1	5	2	2	1	6	3	2	1	5	2	2	1	SWISS-PROT:Q9Y5X2|TREMBL:A4D207|ENSEMBL:ENSP00000222990|REFSEQ:NP_037453|H-INV:HIT000039220|VEGA:OTTHUMP00000024666 Tax_Id=9606 Gene_Symbol=SNX8 Sorting nexin-8
IPI:IPI00001891.1	8	1	179	3897	38	23	4	1	1	2	3	1	0	2	4	1	1	2	2	1	1	0	3	2	1	0	7	0	4	3	15	10	4	2	4	2	1	0	1	0	0	0	0	3	0	1	2	SWISS-PROT:Q9Y679-1|ENSEMBL:ENSP00000258081 Tax_Id=9606 Gene_Symbol=AUP1 Isoform Long of Ancient ubiquitous protein 1 precursor
IPI:IPI00001893.2	3	1	180	5288	5	3	0	0	0	0	1	0	0	1	1	0	0	1	0	0	0	0	0	0	0	0	1	0	0	1	2	2	1	1	0	0	0	0	0	0	0	0	0	0	0	0	0	SWISS-PROT:O60245-1|ENSEMBL:ENSP00000355243|REFSEQ:NP_002580 Tax_Id=9606 Gene_Symbol=PCDH7 Isoform A of Protocadherin-7 precursor
IPI:IPI00001914.1	8	1	181	6858	4	4	1	0	0	1	0	0	0	0	0	0	0	0	1	0	0	1	1	1	0	0	1	1	0	0	0	0	0	0	0	0	0	0	0	0	0	0	0	0	0	0	0	SWISS-PROT:Q9Y680-1|ENSEMBL:ENSP00000233092|H-INV:HIT000001854 Tax_Id=9606 Gene_Symbol=FKBP7 Isoform 1 of FK506-binding protein 7 precursor
IPI:IPI00001922.1	12	1	182	2080	81	45	11	5	3	3	7	1	5	1	12	4	5	3	9	3	3	3	6	1	4	1	0	0	0	0	36	7	4	1	2	8	4	2	2	15	4	7	4	6	3	0	3	SWISS-PROT:Q9Y5Y6|TREMBL:Q8WVC1|ENSEMBL:ENSP00000278742|REFSEQ:NP_068813|H-INV:HIT000041032 Tax_Id=9606 Gene_Symbol=ST14 Suppressor of tumorigenicity protein 14
IPI:IPI00001952.5	19	1	183	2046	120	73	18	7	5	6	12	4	5	3	10	3	5	2	21	9	8	4	12	5	4	3	0	0	0	0	47	12	4	5	3	12	4	5	3	19	6	8	5	4	0	3	1	SWISS-PROT:O94919|TREMBL:A8K6K8|ENSEMBL:ENSP00000278505|REFSEQ:NP_055851|H-INV:HIT000000547|VEGA:OTTHUMP00000178954 Tax_Id=9606 Gene_Symbol=ENDOD1 Endonuclease domain-containing 1 protein precursor
IPI:IPI00001954.1	4	1	184	6855	4	3	0	0	0	0	0	0	0	0	1	0	1	0	0	0	0	0	1	0	1	0	1	0	0	1	1	0	0	0	0	0	0	0	0	0	0	0	0	1	0	0	1	SWISS-PROT:Q9Y5Z0|TREMBL:A8K7P1;Q8N2D4;Q9H2V8|ENSEMBL:ENSP00000332979|REFSEQ:NP_036237|H-INV:HIT000072739|VEGA:OTTHUMP00000109198 Tax_Id=9606 Gene_Symbol=BACE2 Beta-secretase 2 precursor
IPI:IPI00001960.4	41	1	185	1164	181	135	19	8	7	4	17	6	7	4	29	6	16	7	17	8	3	6	17	9	3	5	36	24	4	8	46	23	12	5	6	4	2	0	2	9	1	3	5	10	7	0	3	SWISS-PROT:Q9Y696|TREMBL:Q5VSX5;Q9NVF8|ENSEMBL:ENSP00000363500|REFSEQ:NP_039234|H-INV:HIT000024586|VEGA:OTTHUMP00000003380 Tax_Id=9606 Gene_Symbol=CLIC4 Chloride intracellular channel protein 4
IPI:IPI00001985.2	10	1	186	1692	53	28	1	0	0	1	8	2	3	3	7	3	2	2	4	3	0	1	4	3	0	1	4	2	1	1	25	6	3	1	2	9	2	3	4	10	4	3	3	0	0	0	0	SWISS-PROT:Q9P253-1|ENSEMBL:ENSP00000220509|REFSEQ:NP_065908|H-INV:HIT000026650|VEGA:OTTHUMP00000160630;OTTHUMP00000175652 Tax_Id=9606 Gene_Symbol=VPS18 Isoform 1 of Vacuolar protein sorting-associated protein 18 homolog
IPI:IPI00002013.1	11	1	187	3019	3	1	1	0	1	0	0	0	0	0	0	0	0	0	0	0	0	0	0	0	0	0	0	0	0	0	2	0	0	0	0	1	1	0	0	1	1	0	0	0	0	0	0	SWISS-PROT:Q9H3H9|ENSEMBL:ENSP00000332359;ENSP00000361866|REFSEQ:NP_525129|H-INV:HIT000280308|VEGA:OTTHUMP00000023704 Tax_Id=9606 Gene_Symbol=TCEAL2 Transcription elongation factor A protein-like 2
IPI:IPI00002061.3	2	1	188	5650	3	1	0	0	0	0	1	0	1	0	0	0	0	0	0	0	0	0	0	0	0	0	0	0	0	0	2	2	1	1	0	0	0	0	0	0	0	0	0	0	0	0	0	SWISS-PROT:Q9P203-1|ENSEMBL:ENSP00000335615|REFSEQ:NP_001002860|H-INV:HIT000001240 Tax_Id=9606 Gene_Symbol=BTBD7 Isoform 1 of BTB/POZ domain-containing protein 7
IPI:IPI00002070.6	7	1	189	3406	19	11	2	0	1	1	1	0	1	0	0	0	0	0	1	1	0	0	2	1	1	0	5	2	2	1	8	1	0	1	0	6	5	1	0	0	0	0	0	1	0	1	0	SWISS-PROT:Q8IWT6|TREMBL:A8K1C7;Q96SW8;Q9NW37|ENSEMBL:ENSP00000259324;ENSP00000361680;ENSP00000361682|REFSEQ:NP_062540|H-INV:HIT000053623|VEGA:OTTHUMP00000022308;OTTHUMP00000022309 Tax_Id=9606 Gene_Symbol=LRRC8A Leucine-rich repeat-containing protein 8A
IPI:IPI00002127.6	2	1	190	3676	5	2	1	0	0	1	0	0	0	0	0	0	0	0	0	0	0	0	1	0	0	1	0	0	0	0	3	2	2	0	0	1	0	0	1	0	0	0	0	0	0	0	0	TREMBL:O15435;O95491;Q6ZU48;Q86YK7;Q8TEJ4;Q9H8E6;Q9P2D7;Q9UFW6;Q9Y4Z7|ENSEMBL:ENSP00000273600|REFSEQ:NP_056327|H-INV:HIT000001125 Tax_Id=9606 Gene_Symbol=DNAH1 Heat shock regulated-1
IPI:IPI00002134.4	26	1	191	753	162	115	11	4	7	0	12	4	0	8	16	6	1	9	9	3	3	3	27	10	9	8	40	16	10	14	47	11	5	2	4	18	5	4	9	13	2	5	6	5	3	0	2	SWISS-PROT:Q16401|TREMBL:A6NIN3;A8K4T6;Q4VXG8|ENSEMBL:ENSP00000210313|REFSEQ:NP_005038|H-INV:HIT000036727|VEGA:OTTHUMP00000021990 Tax_Id=9606 Gene_Symbol=PSMD5 26S proteasome non-ATPase regulatory subunit 5
IPI:IPI00002135.1	16	1	192	121	59	34	7	2	2	3	4	1	2	1	9	3	4	2	3	2	0	1	3	1	0	2	8	1	4	3	25	13	4	5	4	9	3	1	5	2	0	1	1	1	0	0	1	SWISS-PROT:Q9Y6A5|TREMBL:Q2NKK4|ENSEMBL:ENSP00000326550|REFSEQ:NP_006333|H-INV:HIT000338432|VEGA:OTTHUMP00000113796 Tax_Id=9606 Gene_Symbol=TACC3 Transforming acidic coiled-coil-containing protein 3
IPI:IPI00002149.1	28	1	193	1463	84	50	6	2	3	1	4	0	2	2	15	5	5	5	5	2	2	1	14	6	5	3	6	1	2	3	34	10	4	3	3	13	4	5	4	9	4	2	3	2	0	0	2	SWISS-PROT:Q9Y6B6|TREMBL:Q53F37;Q9H029|ENSEMBL:ENSP00000282606;ENSP00000378443|REFSEQ:NP_001028675;NP_057187|H-INV:HIT000031235|VEGA:OTTHUMP00000159375;OTTHUMP00000159376 Tax_Id=9606 Gene_Symbol=SAR1B GTP-binding protein SAR1b
IPI:IPI00002150.4	9	1	194	3023	12	8	1	1	0	0	1	0	0	1	0	0	0	0	0	0	0	0	1	0	0	1	5	2	0	3	4	1	0	1	0	2	1	1	0	0	0	0	0	1	0	0	1	SWISS-PROT:Q9Y6B7|ENSEMBL:ENSP00000256658;ENSP00000358582;ENSP00000358584|REFSEQ:NP_006585|H-INV:HIT000068345|VEGA:OTTHUMP00000013725;OTTHUMP00000013730 Tax_Id=9606 Gene_Symbol=AP4B1 AP-4 complex subunit beta-1
IPI:IPI00002171.3	3	1	195	7232	3	0	0	0	0	0	0	0	0	0	0	0	0	0	0	0	0	0	0	0	0	0	0	0	0	0	3	0	0	0	0	2	1	0	1	1	1	0	0	0	0	0	0	SWISS-PROT:Q9HAB3|TREMBL:A8K6B6|ENSEMBL:ENSP00000333638|REFSEQ:NP_078807|H-INV:HIT000005192|VEGA:OTTHUMP00000178435 Tax_Id=9606 Gene_Symbol=GPR172A Porcine endogenous retrovirus A receptor 1 precursor
IPI:IPI00002186.5	10	1	196	283	97	34	6	3	2	1	5	1	1	3	3	1	1	1	2	1	1	0	14	5	6	3	4	0	1	3	63	21	9	6	6	23	10	6	7	19	10	4	5	0	0	0	0	SWISS-PROT:Q9Y6D5|TREMBL:Q59FR3;Q86TH5|ENSEMBL:ENSP00000360985|REFSEQ:NP_006411|H-INV:HIT000066632|VEGA:OTTHUMP00000031231 Tax_Id=9606 Gene_Symbol=ARFGEF2 Brefeldin A-inhibited guanine nucleotide-exchange protein 2
IPI:IPI00002188.2	9	1	197	283	83	38	6	5	0	1	4	2	2	0	10	6	2	2	2	1	1	0	10	2	8	0	6	2	3	1	45	8	5	3	0	17	7	6	4	20	11	6	3	0	0	0	0	SWISS-PROT:Q9Y6D6|TREMBL:Q59FY5|ENSEMBL:ENSP00000262215|REFSEQ:NP_006412|H-INV:HIT000069689|VEGA:OTTHUMP00000174827;OTTHUMP00000177731 Tax_Id=9606 Gene_Symbol=ARFGEF1 Brefeldin A-inhibited guanine nucleotide-exchange protein 1
IPI:IPI00002203.6	40	1	198	812	200	121	10	3	5	2	29	7	10	12	23	12	3	8	6	4	2	0	9	3	3	3	44	16	12	16	79	28	13	5	10	22	9	5	8	20	11	1	8	9	5	1	3	SWISS-PROT:Q9P287-1|ENSEMBL:ENSP00000278100|REFSEQ:NP_510868|VEGA:OTTHUMP00000020715 Tax_Id=9606 Gene_Symbol=BCCIP Isoform 1 of BRCA2 and CDKN1A-interacting protein
IPI:IPI00002208.2	10	1	199	3568	9	5	1	1	0	0	0	0	0	0	2	2	0	0	1	0	0	1	1	0	1	0	0	0	0	0	4	1	0	1	0	2	1	0	1	1	1	0	0	0	0	0	0	SWISS-PROT:Q96FJ0-2|ENSEMBL:ENSP00000360995|H-INV:HIT000001088|VEGA:OTTHUMP00000020054 Tax_Id=9606 Gene_Symbol=STAMBPL1 Isoform 2 of AMSH-like protease
IPI:IPI00002211.3	1	1	200	9187	2	1	0	0	0	0	0	0	0	0	0	0	0	0	0	0	0	0	1	1	0	0	0	0	0	0	1	0	0	0	0	0	0	0	0	1	1	0	0	0	0	0	0	SWISS-PROT:Q9H2E6-2|ENSEMBL:ENSP00000257414|H-INV:HIT000001083 Tax_Id=9606 Gene_Symbol=SEMA6A Isoform 2 of Semaphorin-6A precursor
IPI:IPI00002212.1	25	1	201	742	153	84	13	5	5	3	16	5	6	5	19	6	6	7	8	3	3	2	15	8	4	3	13	5	2	6	69	16	8	5	3	21	4	10	7	17	7	7	3	15	7	4	4	SWISS-PROT:Q9Y6E0-1|TREMBL:Q5T5B3;Q6FG81;Q6P0Y1|ENSEMBL:ENSP00000365730|REFSEQ:NP_003567|VEGA:OTTHUMP00000018593 Tax_Id=9606 Gene_Symbol=STK24 Isoform B of Serine/threonine-protein kinase 24
IPI:IPI00002214.1	23	1	202	978	153	81	21	9	4	8	14	6	3	5	18	5	8	5	6	5	1	0	4	2	1	1	18	4	5	9	72	35	13	13	9	12	6	1	5	12	6	0	6	13	6	2	5	SWISS-PROT:P52292|TREMBL:A8K7D9;Q53YE3;Q6NVW7|ENSEMBL:ENSP00000332455;ENSP00000383670|REFSEQ:NP_002257|H-INV:HIT000217918;HIT000284723|VEGA:OTTHUMP00000183339 Tax_Id=9606 Gene_Symbol=KPNA2 Importin subunit alpha-2
IPI:IPI00002220.2	4	1	203	3485	13	5	0	0	0	0	1	0	1	0	1	0	1	0	0	0	0	0	2	0	1	1	1	0	0	1	8	3	3	0	0	2	1	1	0	1	0	0	1	2	0	0	2	SWISS-PROT:Q9H0E3-2|TREMBL:Q96DP1|ENSEMBL:ENSP00000259234;ENSP00000350333|VEGA:OTTHUMP00000162313 Tax_Id=9606 Gene_Symbol=SAP130 CDNA FLJ31417 fis, clone NT2NE2000327, weakly similar to GLUCOAMYLASE S1/S2
IPI:IPI00002221.5	3	1	204	1	18	8	0	0	0	0	1	1	0	0	0	0	0	0	2	0	1	1	1	0	1	0	4	2	1	1	10	0	0	0	0	2	0	1	1	8	2	4	2	0	0	0	0	SWISS-PROT:Q5T011-1|TREMBL:A7E2X4|ENSEMBL:ENSP00000351062;ENSP00000361519|REFSEQ:NP_056099|VEGA:OTTHUMP00000008578 Tax_Id=9606 Gene_Symbol=KIAA0467 Isoform 1 of Uncharacterized protein KIAA0467
IPI:IPI00002230.4	15	1	205	2356	99	59	12	3	7	2	10	2	3	5	9	0	4	5	12	5	4	3	12	5	5	2	4	3	1	0	40	7	2	1	4	13	4	4	5	9	3	4	2	11	5	3	3	SWISS-PROT:Q6PIU2|ENSEMBL:ENSP00000273512|REFSEQ:NP_065843|H-INV:HIT000259010|VEGA:OTTHUMP00000173605 Tax_Id=9606 Gene_Symbol=AADACL1 arylacetamide deacetylase-like 1
IPI:IPI00002232.2	12	1	206	401	42	30	4	1	3	0	6	0	3	3	7	2	3	2	4	1	0	3	3	1	1	1	6	2	1	3	12	6	3	2	1	4	1	1	2	1	1	0	0	1	1	0	0	SWISS-PROT:Q7L7X3-1|TREMBL:A2RUT8|ENSEMBL:ENSP00000261716|REFSEQ:NP_065842|H-INV:HIT000001076 Tax_Id=9606 Gene_Symbol=TAOK1 Isoform 1 of Serine/threonine-protein kinase TAO1
IPI:IPI00002240.1	11	1	207	4894	14	9	0	0	0	0	0	0	0	0	3	0	1	2	0	0	0	0	1	0	1	0	5	1	1	3	5	2	1	1	0	2	1	1	0	1	0	0	1	0	0	0	0	SWISS-PROT:Q9BPY3|ENSEMBL:ENSP00000353321|REFSEQ:NP_078832|H-INV:HIT000304854 Tax_Id=9606 Gene_Symbol=FAM118B Protein FAM118B
IPI:IPI00002249.2	5	1	208	5465	4	4	0	0	0	0	0	0	0	0	1	1	0	0	0	0	0	0	1	0	1	0	2	0	1	1	0	0	0	0	0	0	0	0	0	0	0	0	0	0	0	0	0	SWISS-PROT:Q9P2J3|TREMBL:Q5JC44;Q5VZ54;Q7Z350;Q9H8J3|ENSEMBL:ENSP00000351933|REFSEQ:NP_061335|H-INV:HIT000026594|VEGA:OTTHUMP00000021141 Tax_Id=9606 Gene_Symbol=KLHL9 Kelch-like protein 9
IPI:IPI00002255.4	15	1	209	126	256	144	17	5	10	2	41	9	18	14	4	3	0	1	13	7	1	5	39	14	12	13	30	14	5	11	112	22	6	9	7	54	16	19	19	30	14	6	10	6	4	1	1	SWISS-PROT:P50851|TREMBL:Q4W5J4;Q4W5L6;Q59HC1;Q68D03;Q6P1X2;Q8NFQ0;Q969R7|ENSEMBL:ENSP00000349629|REFSEQ:NP_006717|H-INV:HIT000074147 Tax_Id=9606 Gene_Symbol=LRBA Lipopolysaccharide-responsive and beige-like anchor protein
IPI:IPI00002265.2	7	1	210	552	7	3	0	0	0	0	1	0	0	1	1	0	0	1	0	0	0	0	1	0	0	1	0	0	0	0	4	0	0	0	0	1	1	0	0	0	0	0	0	3	2	0	1	SWISS-PROT:Q6NT76-1|TREMBL:A8K3R8|ENSEMBL:ENSP00000347371;ENSP00000380516|REFSEQ:NP_078843|H-INV:HIT000263396|VEGA:OTTHUMP00000163064;OTTHUMP00000177239 Tax_Id=9606 Gene_Symbol=HMBOX1 Isoform 1 of Homeobox-containing protein 1
IPI:IPI00002270.3	17	1	211	2905	25	19	4	2	1	1	3	1	0	2	7	2	5	0	0	0	0	0	2	0	2	0	3	0	1	2	6	3	2	0	1	1	0	1	0	2	1	1	0	0	0	0	0	SWISS-PROT:Q9H993|ENSEMBL:ENSP00000356263|REFSEQ:NP_078849|VEGA:OTTHUMP00000017433 Tax_Id=9606 Gene_Symbol=C6orf211 UPF0364 protein C6orf211
IPI:IPI00002272.7	2	1	212	4606	4	2	0	0	0	0	0	0	0	0	2	1	1	0	0	0	0	0	0	0	0	0	0	0	0	0	2	1	0	0	1	0	0	0	0	1	1	0	0	0	0	0	0	TREMBL:A6ND97 Tax_Id=9606 Gene_Symbol=- Uncharacterized protein ENSP00000374303
IPI:IPI00002284.1	4	1	213	8019	2	2	1	0	0	1	0	0	0	0	0	0	0	0	0	0	0	0	1	1	0	0	0	0	0	0	0	0	0	0	0	0	0	0	0	0	0	0	0	0	0	0	0	SWISS-PROT:Q9UGP5|ENSEMBL:ENSP00000299206;ENSP00000359188|REFSEQ:NP_037406|H-INV:HIT000244655|VEGA:OTTHUMP00000020321;OTTHUMP00000020323 Tax_Id=9606 Gene_Symbol=POLL DNA polymerase lambda
IPI:IPI00002286.5	6	1	214	500	25	17	1	0	1	0	3	0	1	2	6	3	1	2	0	0	0	0	5	2	2	1	2	0	1	1	8	2	0	0	2	1	1	0	0	3	1	0	2	2	2	0	0	SWISS-PROT:Q6UB99|ENSEMBL:ENSP00000367585|H-INV:HIT000253329|VEGA:OTTHUMP00000080139;OTTHUMP00000107336 Tax_Id=9606 Gene_Symbol=ANKRD11 Ankyrin repeat domain-containing protein 11
IPI:IPI00002293.1	2	1	215	5653	2	0	0	0	0	0	0	0	0	0	0	0	0	0	0	0	0	0	0	0	0	0	0	0	0	0	2	1	0	0	1	0	0	0	0	0	0	0	0	1	0	0	1	SWISS-PROT:Q9Y6H5|TREMBL:Q6L986;Q9HC59|ENSEMBL:ENSP00000261368|REFSEQ:NP_005451|H-INV:HIT000066198|VEGA:OTTHUMP00000159162 Tax_Id=9606 Gene_Symbol=SNCAIP Synphilin-1
IPI:IPI00002311.3	12	1	216	4290	6	4	1	1	0	0	1	1	0	0	1	1	0	0	0	0	0	0	1	1	0	0	0	0	0	0	2	0	0	0	0	2	2	0	0	0	0	0	0	0	0	0	0	SWISS-PROT:Q0VDG4|TREMBL:Q0VDG5|ENSEMBL:ENSP00000272732|REFSEQ:NP_078859|H-INV:HIT000014519|VEGA:OTTHUMP00000163170 Tax_Id=9606 Gene_Symbol=SCRN3 Secernin-3
IPI:IPI00002320.1	10	1	217	3032	11	1	0	0	0	0	0	0	0	0	0	0	0	0	0	0	0	0	1	0	0	1	0	0	0	0	10	10	4	5	1	0	0	0	0	0	0	0	0	0	0	0	0	SWISS-PROT:Q9NZU0|TREMBL:Q542Z9;Q8NC95|ENSEMBL:ENSP00000339912;ENSP00000367292|REFSEQ:NP_037413;NP_938205|H-INV:HIT000001184|VEGA:OTTHUMP00000030309;OTTHUMP00000030310 Tax_Id=9606 Gene_Symbol=FLRT3 Leucine-rich repeat transmembrane protein FLRT3 precursor
IPI:IPI00002324.6	32	1	218	1441	154	100	7	5	0	2	18	8	5	5	17	7	6	4	17	9	4	4	21	10	8	3	20	10	5	5	54	6	3	1	2	16	6	4	6	17	9	5	3	15	10	2	3	SWISS-PROT:Q9NZL9-1|TREMBL:A8K7A4|ENSEMBL:ENSP00000325425|REFSEQ:NP_037415|VEGA:OTTHUMP00000160917 Tax_Id=9606 Gene_Symbol=MAT2B Isoform 1 of Methionine adenosyltransferase 2 subunit beta
IPI:IPI00002330.1	17	1	219	2514	27	19	1	0	1	0	6	1	1	4	2	1	0	1	6	4	0	2	2	1	1	0	2	0	1	1	8	1	0	0	1	4	3	0	1	3	2	0	1	0	0	0	0	SWISS-PROT:Q9Y6I4|ENSEMBL:ENSP00000268049|H-INV:HIT000065933 Tax_Id=9606 Gene_Symbol=USP3 Ubiquitin carboxyl-terminal hydrolase 3
IPI:IPI00002334.1	10	1	220	6798	4	4	0	0	0	0	1	1	0	0	0	0	0	0	1	0	0	1	1	0	0	1	1	1	0	0	0	0	0	0	0	0	0	0	0	0	0	0	0	0	0	0	0	SWISS-PROT:P42857|ENSEMBL:ENSP00000333560;ENSP00000372188;ENSP00000381049|REFSEQ:NP_001035190;NP_055207|H-INV:HIT000019428|VEGA:OTTHUMP00000155127;OTTHUMP00000159148 Tax_Id=9606 Gene_Symbol=D4S234E Neuron-specific protein family member 1
IPI:IPI00002335.1	7	1	221	721	50	36	5	3	2	0	1	0	0	1	9	5	1	3	3	1	0	2	13	5	5	3	5	3	0	2	14	7	3	1	3	3	2	0	1	3	2	0	1	1	1	0	0	SWISS-PROT:P42858|TREMBL:A8K3C9;Q59FF4|ENSEMBL:ENSP00000347184|REFSEQ:NP_002102|H-INV:HIT000192172 Tax_Id=9606 Gene_Symbol=HD Huntingtin
IPI:IPI00002349.2	20	1	222	1476	99	68	14	4	4	6	11	0	7	4	18	5	8	5	3	1	2	0	10	4	3	3	12	4	5	3	31	12	5	4	3	9	5	4	0	6	3	1	2	4	2	1	1	SWISS-PROT:Q7Z417|TREMBL:A1L3A7|ENSEMBL:ENSP00000225388|REFSEQ:NP_065823|H-INV:HIT000001036|VEGA:OTTHUMP00000181037 Tax_Id=9606 Gene_Symbol=NUFIP2 Nuclear fragile X mental retardation-interacting protein 2
IPI:IPI00002355.1	4	1	223	2674	8	4	0	0	0	0	1	1	0	0	1	1	0	0	1	0	0	1	0	0	0	0	1	0	1	0	4	0	0	0	0	1	0	1	0	2	1	0	1	1	1	0	0	SWISS-PROT:Q9Y6J0|TREMBL:Q05C66;Q6PHY0;Q8IVX9;Q8WTX5|ENSEMBL:ENSP00000263119;ENSP00000381364|REFSEQ:NP_036427|H-INV:HIT000065887|VEGA:OTTHUMP00000028608 Tax_Id=9606 Gene_Symbol=CABIN1 Calcineurin-binding protein Cabin 1
IPI:IPI00002372.1	24	1	224	984	139	82	13	4	6	3	11	4	4	3	15	5	5	5	12	4	5	3	18	7	6	5	13	5	5	3	57	13	6	3	4	16	5	6	5	20	6	7	7	8	4	1	3	SWISS-PROT:P28288|ENSEMBL:ENSP00000359233|REFSEQ:NP_002849|H-INV:HIT000196464|VEGA:OTTHUMP00000012428 Tax_Id=9606 Gene_Symbol=ABCD3 ATP-binding cassette sub-family D member 3
IPI:IPI00002392.4	3	1	225	5313	5	4	2	0	2	0	1	1	0	0	0	0	0	0	1	0	0	1	0	0	0	0	0	0	0	0	1	0	0	0	0	0	0	0	0	1	0	1	0	0	0	0	0	SWISS-PROT:Q9P2N2-2|ENSEMBL:ENSP00000262227|H-INV:HIT000001029|VEGA:OTTHUMP00000072006 Tax_Id=9606 Gene_Symbol=ARHGAP28 Isoform 2 of Rho GTPase-activating protein 28
IPI:IPI00002396.4	4	1	226	1	3	2	0	0	0	0	1	1	0	0	0	0	0	0	0	0	0	0	1	0	0	1	0	0	0	0	1	0	0	0	0	1	0	1	0	0	0	0	0	0	0	0	0	SWISS-PROT:Q9P2N6-2 Tax_Id=9606 Gene_Symbol=FLJ10081 Isoform 2 of Uncharacterized protein KIAA1310
IPI:IPI00002405.4	9	1	227	1232	47	22	2	1	1	0	3	0	2	1	8	2	4	2	3	3	0	0	6	3	2	1	0	0	0	0	25	0	0	0	0	5	3	1	1	20	10	6	4	0	0	0	0	SWISS-PROT:Q9Y6K5 Tax_Id=9606 Gene_Symbol=OAS3 2'-5'-oligoadenylate synthetase 3
IPI:IPI00002406.2	23	1	228	815	190	79	21	8	5	8	11	2	5	4	31	10	12	9	3	1	1	1	0	0	0	0	13	4	5	4	111	42	14	14	14	1	1	0	0	47	18	11	18	21	6	6	9	SWISS-PROT:P50895|ENSEMBL:ENSP00000270233|REFSEQ:NP_005572|H-INV:HIT000053461|VEGA:OTTHUMP00000069006;OTTHUMP00000077494 Tax_Id=9606 Gene_Symbol=BCAM Lutheran blood group glycoprotein precursor
IPI:IPI00002408.4	25	1	229	701	165	117	19	8	7	4	15	7	6	2	30	12	8	10	14	7	3	4	19	9	9	1	20	5	8	7	48	25	10	9	6	5	4	1	0	12	6	3	3	6	5	0	1	SWISS-PROT:Q9H6T3-1|ENSEMBL:ENSP00000005386|REFSEQ:NP_078880|H-INV:HIT000008835|VEGA:OTTHUMP00000167254 Tax_Id=9606 Gene_Symbol=RPAP3 Isoform 1 of RNA polymerase II-associated protein 3
IPI:IPI00002411.3	11	1	230	3450	15	9	2	0	1	1	2	1	0	1	0	0	0	0	0	0	0	0	1	0	0	1	4	1	1	2	6	1	0	1	0	3	1	1	1	1	0	1	0	1	0	1	0	SWISS-PROT:Q9Y6K9|TREMBL:Q7LBY6|ENSEMBL:ENSP00000358614;ENSP00000358619;ENSP00000358620|REFSEQ:NP_001093326;NP_001093327;NP_003630|VEGA:OTTHUMP00000026027;OTTHUMP00000026028;OTTHUMP00000026029 Tax_Id=9606 Gene_Symbol=IKBKG NF-kappa-B essential modulator
IPI:IPI00002412.1	15	1	231	3843	57	35	9	3	2	4	4	1	2	1	6	1	2	3	3	2	1	0	5	2	2	1	8	2	4	2	22	7	3	2	2	6	2	3	1	5	1	2	2	4	1	3	0	SWISS-PROT:P50897|TREMBL:Q6FGQ4|ENSEMBL:ENSP00000361869|REFSEQ:NP_000301|H-INV:HIT000033785|VEGA:OTTHUMP00000004836 Tax_Id=9606 Gene_Symbol=PPT1 Palmitoyl-protein thioesterase 1 precursor
IPI:IPI00002432.3	6	1	232	4313	6	6	2	0	1	1	1	0	1	0	1	0	0	1	0	0	0	0	2	1	0	1	0	0	0	0	0	0	0	0	0	0	0	0	0	0	0	0	0	0	0	0	0	SWISS-PROT:Q96ED9-1|ENSEMBL:ENSP00000380785|REFSEQ:NP_037444|H-INV:HIT000063966|VEGA:OTTHUMP00000076819;OTTHUMP00000083196 Tax_Id=9606 Gene_Symbol=HOOK2 Isoform 1 of Hook homolog 2
IPI:IPI00002434.3	8	1	233	3105	6	4	0	0	0	0	2	0	2	0	1	0	1	0	0	0	0	0	1	0	1	0	0	0	0	0	2	1	1	0	0	0	0	0	0	1	1	0	0	0	0	0	0	SWISS-PROT:Q8WV28-1|ENSEMBL:ENSP00000224337|REFSEQ:NP_037446|H-INV:HIT000065590|VEGA:OTTHUMP00000020167 Tax_Id=9606 Gene_Symbol=BLNK Isoform 1 of B-cell linker protein
IPI:IPI00002441.1	15	1	234	3241	49	21	2	1	1	0	1	1	0	0	4	1	2	1	6	3	2	1	6	2	2	2	2	1	1	0	28	3	0	2	1	17	6	8	3	4	2	1	1	4	2	1	1	SWISS-PROT:P18827|TREMBL:Q53H42;Q53QV0;Q546D3|ENSEMBL:ENSP00000254351;ENSP00000370542|REFSEQ:NP_001006947;NP_002988|H-INV:HIT000248611|VEGA:OTTHUMP00000115942 Tax_Id=9606 Gene_Symbol=SDC1 Syndecan-1 precursor
IPI:IPI00002458.3	7	1	235	431	2	1	0	0	0	0	1	0	0	1	0	0	0	0	0	0	0	0	0	0	0	0	0	0	0	0	1	1	1	0	0	0	0	0	0	0	0	0	0	0	0	0	0	SWISS-PROT:Q6N063-1|ENSEMBL:ENSP00000228922|VEGA:OTTHUMP00000169692 Tax_Id=9606 Gene_Symbol=OGFOD2 Isoform 1 of 2-oxoglutarate and iron-dependent oxygenase domain-containing protein 2
IPI:IPI00002459.4	41	1	236	1	351	171	30	7	14	9	42	11	18	13	30	11	11	8	2	2	0	0	0	0	0	0	67	27	18	22	180	79	28	29	22	35	8	15	12	6	4	1	1	60	33	10	17	TREMBL:A6NN80|ENSEMBL:ENSP00000348889|REFSEQ:NP_004024 Tax_Id=9606 Gene_Symbol=ANXA6 annexin VI isoform 2
IPI:IPI00002460.3	28	1	237	1	388	248	17	5	9	3	40	10	14	16	49	18	16	15	30	15	4	11	66	29	19	18	46	19	12	15	140	65	28	11	26	35	10	13	12	29	11	4	14	11	5	0	6	SWISS-PROT:P20073-1|ENSEMBL:ENSP00000378317 Tax_Id=9606 Gene_Symbol=ANXA7 Isoform 1 of Annexin A7
IPI:IPI00002469.1	4	1	238	995	6	4	0	0	0	0	1	0	1	0	2	1	0	1	1	1	0	0	0	0	0	0	0	0	0	0	2	1	0	0	1	0	0	0	0	1	1	0	0	0	0	0	0	SWISS-PROT:Q9Y5Z7|TREMBL:Q53FE7|ENSEMBL:ENSP00000229330|REFSEQ:NP_037452|H-INV:HIT000070098|VEGA:OTTHUMP00000168983 Tax_Id=9606 Gene_Symbol=HCFC2 Host cell factor 2
IPI:IPI00002483.4	9	1	239	3908	34	22	3	1	1	1	3	1	1	1	3	1	2	0	7	2	3	2	6	3	1	2	0	0	0	0	12	2	1	1	0	4	1	1	2	5	3	2	0	1	0	1	0	SWISS-PROT:Q9Y6M5 Tax_Id=9606 Gene_Symbol=SLC30A1 Zinc transporter 1
IPI:IPI00002487.4	4	1	240	5073	7	2	0	0	0	0	0	0	0	0	1	1	0	0	1	1	0	0	0	0	0	0	0	0	0	0	5	0	0	0	0	4	2	1	1	1	1	0	0	0	0	0	0	SWISS-PROT:P42898|TREMBL:Q5SNW9|ENSEMBL:ENSP00000365775;ENSP00000365777|REFSEQ:NP_005948|H-INV:HIT000053894|VEGA:OTTHUMP00000002367;OTTHUMP00000002368 Tax_Id=9606 Gene_Symbol=MTHFR Methylenetetrahydrofolate reductase
IPI:IPI00002491.3	25	1	241	664	91	5	2	0	1	1	1	0	0	1	2	1	1	0	0	0	0	0	0	0	0	0	0	0	0	0	86	18	8	5	5	36	10	17	9	0	0	0	0	32	17	12	3	SWISS-PROT:Q9BX66-9|TREMBL:A7MD40;Q5T930|ENSEMBL:ENSP00000302556|REFSEQ:NP_079267|VEGA:OTTHUMP00000020139 Tax_Id=9606 Gene_Symbol=SORBS1 Isoform 9 of Sorbin and SH3 domain-containing protein 1
IPI:IPI00002495.1	9	1	242	4718	30	14	3	1	2	0	2	0	1	1	5	1	2	2	0	0	0	0	3	1	1	1	1	0	0	1	16	4	1	0	3	5	1	1	3	5	1	1	3	2	1	0	1	SWISS-PROT:Q9Y6I3-1|ENSEMBL:ENSP00000085079 Tax_Id=9606 Gene_Symbol=EPN1 Isoform 1 of Epsin-1
IPI:IPI00002501.1	5	1	243	4714	2	1	0	0	0	0	0	0	0	0	0	0	0	0	1	0	1	0	0	0	0	0	0	0	0	0	1	1	1	0	0	0	0	0	0	0	0	0	0	0	0	0	0	SWISS-PROT:P18846|ENSEMBL:ENSP00000262053|REFSEQ:NP_005162|H-INV:HIT000301809|VEGA:OTTHUMP00000096171;OTTHUMP00000167465 Tax_Id=9606 Gene_Symbol=ATF1 Cyclic AMP-dependent transcription factor ATF-1
IPI:IPI00002502.1	9	1	244	7867	2	1	0	0	0	0	0	0	0	0	0	0	0	0	0	0	0	0	0	0	0	0	1	1	0	0	1	1	0	0	1	0	0	0	0	0	0	0	0	0	0	0	0	SWISS-PROT:P18847-1|TREMBL:Q6ICQ9|ENSEMBL:ENSP00000344352;ENSP00000355954|REFSEQ:NP_001025458;NP_001665|H-INV:HIT000294057|VEGA:OTTHUMP00000034887 Tax_Id=9606 Gene_Symbol=ATF3 Isoform 1 of Cyclic AMP-dependent transcription factor ATF-3
IPI:IPI00002506.1	19	1	245	1325	123	54	10	4	4	2	6	2	1	3	13	7	3	3	12	5	1	6	9	2	4	3	4	1	1	2	69	17	8	4	5	33	11	14	8	14	8	1	5	5	1	1	3	SWISS-PROT:Q9Y673|TREMBL:Q5TBA6;Q9HC03|ENSEMBL:ENSP00000239891|REFSEQ:NP_037470|H-INV:HIT000002099;HIT000068669|VEGA:OTTHUMP00000018263 Tax_Id=9606 Gene_Symbol=ALG5 Dolichyl-phosphate beta-glucosyltransferase
IPI:IPI00002511.2	2	1	246	8491	2	1	1	0	1	0	0	0	0	0	0	0	0	0	0	0	0	0	0	0	0	0	0	0	0	0	1	0	0	0	0	0	0	0	0	1	1	0	0	0	0	0	0	SWISS-PROT:P18850|TREMBL:A8K383;Q59H30|ENSEMBL:ENSP00000356919|REFSEQ:NP_031374|H-INV:HIT000058452|VEGA:OTTHUMP00000025585 Tax_Id=9606 Gene_Symbol=ATF6 Cyclic AMP-dependent transcription factor ATF-6 alpha
IPI:IPI00002515.7	4	1	247	6679	5	4	0	0	0	0	1	1	0	0	1	1	0	0	2	1	0	1	0	0	0	0	0	0	0	0	1	1	1	0	0	0	0	0	0	0	0	0	0	0	0	0	0	SWISS-PROT:Q9NU19|TREMBL:A8KA28;Q68CV2;Q6P4C3|ENSEMBL:ENSP00000362590|REFSEQ:NP_060242|H-INV:HIT000251667|VEGA:OTTHUMP00000016322 Tax_Id=9606 Gene_Symbol=TBC1D22B TBC1 domain family member 22B
IPI:IPI00002519.1	24	1	248	259	90	72	8	3	5	0	6	2	0	4	19	3	8	8	4	3	0	1	28	12	8	8	7	3	2	2	18	7	3	0	4	1	1	0	0	7	3	0	4	3	2	0	1	SWISS-PROT:P34896-1|TREMBL:Q53ET7;Q96HY0|ENSEMBL:ENSP00000318868|REFSEQ:NP_004160|H-INV:HIT000052057|VEGA:OTTHUMP00000065139;OTTHUMP00000183285 Tax_Id=9606 Gene_Symbol=SHMT1 Isoform 1 of Serine hydroxymethyltransferase, cytosolic
IPI:IPI00002520.1	46	1	249	259	532	337	45	13	15	17	49	18	15	16	46	13	14	19	60	26	15	19	62	27	17	18	75	29	25	21	195	42	15	12	15	36	10	17	9	44	16	9	19	73	30	20	23	SWISS-PROT:P34897|TREMBL:Q5HYG8;Q8N1A5|ENSEMBL:ENSP00000333667|REFSEQ:NP_005403|H-INV:HIT000035537|VEGA:OTTHUMP00000168146 Tax_Id=9606 Gene_Symbol=SHMT2 Serine hydroxymethyltransferase, mitochondrial precursor
IPI:IPI00002521.1	43	1	250	2697	246	155	20	7	7	6	27	8	12	7	22	6	9	7	32	9	13	10	27	7	12	8	27	10	10	7	91	24	8	8	8	23	7	10	6	19	3	9	7	25	9	8	8	SWISS-PROT:P18859|TREMBL:Q6IB54;Q6NZ59|ENSEMBL:ENSP00000284971;ENSP00000382959;ENSP00000382961;ENSP00000382962;ENSP00000382965;ENSP00000382966|REFSEQ:NP_001003696;NP_001003697;NP_001003703;NP_001676|H-INV:HIT000030199|VEGA:OTTHUMP00000096106;OTTHUMP00000096107;OTTHUMP00000096108;OTTHUMP00000096110;OTTHUMP00000096111;OTTHUMP00000096112 Tax_Id=9606 Gene_Symbol=ATP5J ATP synthase-coupling factor 6, …
IPI:IPI00002523.1	6	1	251	5959	3	2	0	0	0	0	0	0	0	0	2	1	0	1	0	0	0	0	0	0	0	0	0	0	0	0	1	0	0	0	0	1	1	0	0	0	0	0	0	0	0	0	0	SWISS-PROT:Q16773-1|TREMBL:A8K563|ENSEMBL:ENSP00000302227|REFSEQ:NP_004050|VEGA:OTTHUMP00000022311 Tax_Id=9606 Gene_Symbol=CCBL1 Isoform 1 of Kynurenine--oxoglutarate transaminase 1
IPI:IPI00002525.3	28	1	252	2702	177	112	25	7	6	12	21	5	10	6	15	4	6	5	16	5	7	4	16	5	8	3	19	5	9	5	65	27	8	13	6	13	4	6	3	6	2	2	2	19	6	7	6	SWISS-PROT:Q9UMX5|TREMBL:A1KYQ8|ENSEMBL:ENSP00000355955|REFSEQ:NP_037481|H-INV:HIT000033998|VEGA:OTTHUMP00000034886 Tax_Id=9606 Gene_Symbol=NENF Neudesin precursor
IPI:IPI00002535.2	36	1	253	3819	72	39	9	3	3	3	6	1	3	2	10	4	2	4	10	3	3	4	2	0	1	1	2	0	1	1	33	8	4	3	1	8	1	3	4	9	4	2	3	8	4	2	2	SWISS-PROT:P26885|TREMBL:Q53XJ5|ENSEMBL:ENSP00000310935;ENSP00000378046|REFSEQ:NP_004461;NP_476433|H-INV:HIT000196347 Tax_Id=9606 Gene_Symbol=FKBP2 FK506-binding protein 2 precursor
IPI:IPI00002538.1	9	1	254	3458	15	8	2	0	2	0	1	0	0	1	4	2	1	1	0	0	0	0	0	0	0	0	1	1	0	0	7	0	0	0	0	4	4	0	0	3	2	0	1	0	0	0	0	SWISS-PROT:O15530-1|TREMBL:Q53HJ9;Q6FI20;Q9UPJ8|ENSEMBL:ENSP00000344220|REFSEQ:NP_002604|H-INV:HIT000035660|VEGA:OTTHUMP00000081360;OTTHUMP00000159109 Tax_Id=9606 Gene_Symbol=PDPK1 Isoform 1 of 3-phosphoinositide-dependent protein kinase 1
IPI:IPI00002547.1	4	1	255	6972	3	2	1	0	0	1	1	0	0	1	0	0	0	0	0	0	0	0	0	0	0	0	0	0	0	0	1	0	0	0	0	1	0	0	1	0	0	0	0	0	0	0	0	SWISS-PROT:Q9Y6Q1|ENSEMBL:ENSP00000317214|REFSEQ:NP_055104|H-INV:HIT000029875|VEGA:OTTHUMP00000023858 Tax_Id=9606 Gene_Symbol=CAPN6 Calpain-6
IPI:IPI00002549.1	3	1	256	4899	13	10	1	1	0	0	3	1	1	1	4	2	2	0	0	0	0	0	0	0	0	0	2	0	1	1	3	1	1	0	0	1	1	0	0	1	1	0	0	0	0	0	0	SWISS-PROT:Q9UJX6-1|ENSEMBL:ENSP00000314004|REFSEQ:NP_037498|H-INV:HIT000041573|VEGA:OTTHUMP00000022692 Tax_Id=9606 Gene_Symbol=ANAPC2 Isoform 1 of Anaphase-promoting complex subunit 2
IPI:IPI00002551.3	9	1	257	2173	39	24	3	1	2	0	6	3	1	2	7	4	1	2	3	2	0	1	2	1	1	0	3	2	1	0	15	6	4	0	2	4	2	0	2	2	2	0	0	3	1	2	0	SWISS-PROT:Q9UJX5-1|TREMBL:A8K8H1;Q6PCC6|ENSEMBL:ENSP00000318775|REFSEQ:NP_037499|H-INV:HIT000073262|VEGA:OTTHUMP00000123382 Tax_Id=9606 Gene_Symbol=ANAPC4 Isoform 1 of Anaphase-promoting complex subunit 4
IPI:IPI00002552.2	17	1	258	1390	30	17	2	0	2	0	3	1	0	2	2	0	1	1	4	3	1	0	3	3	0	0	3	1	1	1	13	7	4	1	2	3	2	0	1	2	2	0	0	1	0	0	1	SWISS-PROT:Q9Y6Q5-1|REFSEQ:NP_005489|H-INV:HIT000062553|VEGA:OTTHUMP00000067120;OTTHUMP00000076091 Tax_Id=9606 Gene_Symbol=AP1M2 Isoform 1 of AP-1 complex subunit mu-2
IPI:IPI00002557.1	23	1	259	25	96	67	8	1	6	1	7	6	1	0	8	2	2	4	12	9	0	3	18	6	6	6	14	8	2	4	29	7	4	1	2	7	1	0	6	9	4	1	4	6	5	0	1	SWISS-PROT:Q9UBF2|TREMBL:A6NH74;Q2NLA0;Q54AC3;Q8WVW8;Q96PK0;Q9H9B7;Q9NUP3|ENSEMBL:ENSP00000331218|REFSEQ:NP_036265|H-INV:HIT000072004|VEGA:OTTHUMP00000024730 Tax_Id=9606 Gene_Symbol=COPG2;TSGA13 Coatomer subunit gamma-2
IPI:IPI00002560.1	7	1	260	2919	20	9	1	1	0	0	1	0	0	1	3	0	1	2	0	0	0	0	2	1	1	0	2	2	0	0	11	2	0	1	1	5	1	3	1	3	1	1	1	1	0	0	1	SWISS-PROT:Q9Y6R0|ENSEMBL:ENSP00000252891|REFSEQ:NP_004747|H-INV:HIT000062300|VEGA:OTTHUMP00000042059;OTTHUMP00000077745;OTTHUMP00000077746 Tax_Id=9606 Gene_Symbol=NUMBL Numb-like protein
IPI:IPI00002564.3	7	1	261	3967	24	12	2	0	1	1	1	1	0	0	3	1	1	1	3	1	1	1	2	0	1	1	1	0	0	1	12	3	2	0	1	5	1	3	1	3	0	2	1	1	0	0	1	SWISS-PROT:P18887|TREMBL:Q59HH7;Q6IBS4|ENSEMBL:ENSP00000262887|REFSEQ:NP_006288|H-INV:HIT000195661|VEGA:OTTHUMP00000068874;OTTHUMP00000078250 Tax_Id=9606 Gene_Symbol=XRCC1 DNA-repair protein XRCC1
IPI:IPI00002569.3	57	1	262	3260	44	31	4	1	2	1	2	0	1	1	6	1	4	1	5	3	0	2	6	4	0	2	8	4	2	2	13	7	5	1	1	4	0	3	1	0	0	0	0	2	2	0	0	SWISS-PROT:Q13541|ENSEMBL:ENSP00000340691|REFSEQ:NP_004086|H-INV:HIT000031963 Tax_Id=9606 Gene_Symbol=EIF4EBP1 Eukaryotic translation initiation factor 4E-binding protein 1
IPI:IPI00002570.1	21	1	263	6292	12	4	2	1	1	0	1	0	0	1	0	0	0	0	0	0	0	0	1	1	0	0	0	0	0	0	8	5	1	2	2	2	1	0	1	1	1	0	0	0	0	0	0	SWISS-PROT:Q13542|TREMBL:Q6FG68|ENSEMBL:ENSP00000362314|REFSEQ:NP_004087|H-INV:HIT000053528|VEGA:OTTHUMP00000019756 Tax_Id=9606 Gene_Symbol=EIF4EBP2 Eukaryotic translation initiation factor 4E-binding protein 2
IPI:IPI00002580.2	13	1	264	570	95	59	9	2	3	4	3	1	1	1	18	7	5	6	6	3	1	2	7	3	4	0	16	6	4	6	36	21	11	4	6	3	2	0	1	9	3	2	4	3	2	1	0	SWISS-PROT:O00443|ENSEMBL:ENSP00000265970|REFSEQ:NP_002636|H-INV:HIT000325770|VEGA:OTTHUMP00000196155 Tax_Id=9606 Gene_Symbol=PIK3C2A Phosphatidylinositol-4-phosphate 3-kinase C2 domain-containing alpha polypeptide
IPI:IPI00002585.1	4	1	265	5108	2	1	0	0	0	0	1	0	1	0	0	0	0	0	0	0	0	0	0	0	0	0	0	0	0	0	1	0	0	0	0	0	0	0	0	1	1	0	0	0	0	0	0	SWISS-PROT:Q9P2W7 Tax_Id=9606 Gene_Symbol=B3GAT1 Galactosylgalactosylxylosylprotein 3-beta-glucuronosyltransferase 1
IPI:IPI00002591.3	11	1	266	2958	17	9	0	0	0	0	0	0	0	0	3	0	2	1	0	0	0	0	0	0	0	0	6	1	3	2	8	4	1	3	0	1	1	0	0	1	0	0	1	2	1	1	0	SWISS-PROT:Q9UBF8-1|ENSEMBL:ENSP00000357867|H-INV:HIT000244494|VEGA:OTTHUMP00000014282 Tax_Id=9606 Gene_Symbol=PI4KB Isoform 1 of Phosphatidylinositol 4-kinase beta
IPI:IPI00002606.5	6	1	267	7159	3	2	0	0	0	0	1	0	1	0	0	0	0	0	0	0	0	0	1	1	0	0	0	0	0	0	1	0	0	0	0	0	0	0	0	1	0	0	1	0	0	0	0	SWISS-PROT:Q9Y6U3-1|TREMBL:A8K2U8;Q75MG0;Q8NBV9|ENSEMBL:ENSP00000297029|REFSEQ:NP_149119|VEGA:OTTHUMP00000025505 Tax_Id=9606 Gene_Symbol=SCIN Isoform 1 of Adseverin
IPI:IPI00002612.2	5	1	268	5816	3	2	1	0	1	0	0	0	0	0	0	0	0	0	0	0	0	0	0	0	0	0	1	1	0	0	1	1	0	1	0	0	0	0	0	0	0	0	0	0	0	0	0	SWISS-PROT:Q9P2Y4|TREMBL:A8K3T5;Q53Y57|ENSEMBL:ENSP00000354206;ENSP00000380893|REFSEQ:NP_001095142;NP_001095924;NP_057507|H-INV:HIT000058430|VEGA:OTTHUMP00000164401 Tax_Id=9606 Gene_Symbol=ZNF219 Zinc finger protein 219
IPI:IPI00002614.3	3	1	269	7153	3	1	0	0	0	0	1	0	1	0	0	0	0	0	0	0	0	0	0	0	0	0	0	0	0	0	2	0	0	0	0	1	0	1	0	1	0	1	0	0	0	0	0	SWISS-PROT:Q9P2Y5|TREMBL:A6NLL5;A8K4P6;Q53H09;Q6P1X0|ENSEMBL:ENSP00000348455|REFSEQ:NP_003360|H-INV:HIT000058323 Tax_Id=9606 Gene_Symbol=UVRAG UV radiation resistance-associated gene protein
IPI:IPI00002618.1	4	1	270	2441	8	1	0	0	0	0	0	0	0	0	0	0	0	0	0	0	0	0	1	0	0	1	0	0	0	0	7	0	0	0	0	3	1	1	1	2	2	0	0	2	1	0	1	SWISS-PROT:Q9UBJ2|ENSEMBL:ENSP00000310688|REFSEQ:NP_005155|H-INV:HIT000243801|VEGA:OTTHUMP00000167131 Tax_Id=9606 Gene_Symbol=ABCD2 ATP-binding cassette sub-family D member 2
IPI:IPI00002624.1	20	1	271	2123	59	39	4	2	2	0	6	1	2	3	8	3	2	3	8	4	1	3	5	2	1	2	8	3	3	2	20	6	2	2	2	2	1	0	1	7	4	1	2	5	4	0	1	SWISS-PROT:O43660-1|ENSEMBL:ENSP00000303191|REFSEQ:NP_002660|H-INV:HIT000284924 Tax_Id=9606 Gene_Symbol=PLRG1 Isoform 1 of Pleiotropic regulator 1
IPI:IPI00002647.2	9	1	272	1	116	74	9	4	4	1	14	5	6	3	11	4	5	2	13	6	3	4	12	3	7	2	15	4	5	6	42	13	6	4	3	14	5	4	5	10	4	3	3	5	1	1	3	SWISS-PROT:Q8IV90|ENSEMBL:ENSP00000341085|REFSEQ:NP_001096074 Tax_Id=9606 Gene_Symbol=WASF4 Wiskott-Aldrich syndrome protein family member 4
IPI:IPI00002657.1	4	1	273	643	12	11	0	0	0	0	8	2	4	2	1	0	1	0	0	0	0	0	0	0	0	0	2	1	1	0	1	1	0	0	1	0	0	0	0	0	0	0	0	0	0	0	0	SWISS-PROT:Q9UBL6-1|ENSEMBL:ENSP00000268720|REFSEQ:NP_055242|H-INV:HIT000244783|VEGA:OTTHUMP00000080383;OTTHUMP00000175355 Tax_Id=9606 Gene_Symbol=CPNE7 Isoform 1 of Copine-7
IPI:IPI00002666.3	8	1	274	8083	2	1	1	0	1	0	0	0	0	0	0	0	0	0	0	0	0	0	0	0	0	0	0	0	0	0	1	0	0	0	0	0	0	0	0	0	0	0	0	1	1	0	0	SWISS-PROT:P09086-3|TREMBL:Q9UMI6;Q9UMJ4|ENSEMBL:ENSP00000373992|REFSEQ:NP_002689|H-INV:HIT000195678|VEGA:OTTHUMP00000077841 Tax_Id=9606 Gene_Symbol=POU2F2 POU domain, class 2, transcription factor 2 (Octamer-binding transcription factor 2) (Oct-2) (OTF-2) (Lymphoid-restricted immunoglobulin octamer-binding protein NF-A2). Isoform 3
IPI:IPI00002707.1	10	1	275	3457	15	7	0	0	0	0	1	1	0	0	0	0	0	0	3	1	1	1	1	0	1	0	2	0	1	1	8	2	1	0	1	4	2	1	1	2	1	1	0	0	0	0	0	SWISS-PROT:Q9UBP0-1|ENSEMBL:ENSP00000320885|REFSEQ:NP_055761|H-INV:HIT000245911|VEGA:OTTHUMP00000158571 Tax_Id=9606 Gene_Symbol=SPAST Isoform 1 of Spastin
IPI:IPI00002745.1	17	1	276	3836	61	18	1	0	1	0	2	0	1	1	3	1	1	1	5	2	1	2	3	2	1	0	4	1	1	2	43	9	3	3	3	4	1	2	1	17	4	7	6	13	6	2	5	SWISS-PROT:Q9UBR2|TREMBL:Q5U000|ENSEMBL:ENSP00000217131|REFSEQ:NP_001327|H-INV:HIT000052666|VEGA:OTTHUMP00000031409 Tax_Id=9606 Gene_Symbol=CTSZ Cathepsin Z precursor
IPI:IPI00002790.3	11	1	277	2430	54	27	0	0	0	0	6	0	1	5	1	1	0	0	7	5	1	1	8	4	1	3	5	1	1	3	27	6	3	1	2	11	5	2	4	7	3	2	2	3	2	0	1	SWISS-PROT:Q9UBV2-1|TREMBL:Q3ZCU6|ENSEMBL:ENSP00000337053|REFSEQ:NP_005056|H-INV:HIT000058628|VEGA:OTTHUMP00000027904 Tax_Id=9606 Gene_Symbol=SEL1L Isoform 1 of Protein sel-1 homolog 1 precursor
IPI:IPI00002791.1	3	1	278	6949	3	2	1	1	0	0	0	0	0	0	0	0	0	0	0	0	0	0	0	0	0	0	1	0	0	1	1	1	1	0	0	0	0	0	0	0	0	0	0	0	0	0	0	SWISS-PROT:Q9UBV4-1|TREMBL:A4D0W8|ENSEMBL:ENSP00000222462|REFSEQ:NP_476509|H-INV:HIT000072365 Tax_Id=9606 Gene_Symbol=WNT16 Isoform Wnt-16b of Protein Wnt-16 precursor
IPI:IPI00002803.5	9	1	279	2171	40	31	4	2	0	2	10	2	5	3	7	2	2	3	2	0	2	0	3	2	1	0	5	0	1	4	9	2	0	2	0	0	0	0	0	2	0	1	1	5	1	3	1	SWISS-PROT:Q16512|TREMBL:Q15523;Q504U4;Q9UD44|ENSEMBL:ENSP00000242783|REFSEQ:NP_002732|H-INV:HIT000216610|VEGA:OTTHUMP00000037582;OTTHUMP00000077861 Tax_Id=9606 Gene_Symbol=PKN1 Serine/threonine-protein kinase N1
IPI:IPI00002804.1	23	1	280	156	113	94	11	6	3	2	16	7	4	5	23	8	6	9	7	3	4	0	23	8	9	6	14	5	1	8	19	2	1	1	0	3	0	2	1	11	5	3	3	3	1	1	1	SWISS-PROT:Q16513|TREMBL:Q08AF4;Q6P5W9|ENSEMBL:ENSP00000359552|REFSEQ:NP_006247|H-INV:HIT000216611|VEGA:OTTHUMP00000011760 Tax_Id=9606 Gene_Symbol=PKN2 Serine/threonine-protein kinase N2
IPI:IPI00002818.1	4	1	281	8455	2	0	0	0	0	0	0	0	0	0	0	0	0	0	0	0	0	0	0	0	0	0	0	0	0	0	2	0	0	0	0	0	0	0	0	2	1	0	1	0	0	0	0	SWISS-PROT:Q9UBX7-1|TREMBL:Q0WXX5|ENSEMBL:ENSP00000324269;ENSP00000375679|REFSEQ:NP_006844|H-INV:HIT000039381|VEGA:OTTHUMP00000077128 Tax_Id=9606 Gene_Symbol=KLK11 Isoform 1 of Kallikrein-11 precursor
IPI:IPI00002824.7	24	1	282	4112	11	5	1	0	1	0	3	0	1	2	0	0	0	0	1	1	0	0	0	0	0	0	0	0	0	0	6	4	2	1	1	0	0	0	0	0	0	0	0	2	1	0	1	SWISS-PROT:Q16527|ENSEMBL:ENSP00000310901|REFSEQ:NP_001312|H-INV:HIT000219981;HIT000277434|VEGA:OTTHUMP00000168573 Tax_Id=9606 Gene_Symbol=CSRP2 Cysteine and glycine-rich protein 2
IPI:IPI00002828.3	24	1	283	1989	15	13	4	2	1	1	0	0	0	0	4	2	1	1	0	0	0	0	2	0	2	0	3	1	2	0	2	0	0	0	0	1	1	0	0	0	0	0	0	1	1	0	0	SWISS-PROT:Q71F23-1|TREMBL:A2RRD9;A5D8X7;A8K8D2;Q09GN1;Q09GN2|ENSEMBL:ENSP00000281453|REFSEQ:NP_078905|H-INV:HIT000243633 Tax_Id=9606 Gene_Symbol=MLF1IP Isoform 1 of Centromere protein U
IPI:IPI00002853.1	17	1	284	2491	35	24	6	3	2	1	0	0	0	0	5	1	1	3	3	0	2	1	5	0	3	2	5	0	1	4	11	3	1	1	1	4	2	1	1	4	1	1	2	0	0	0	0	SWISS-PROT:Q16537|TREMBL:A4FU37;Q3ZCW9;Q562F2;Q58EX4;Q86XZ2|ENSEMBL:ENSP00000337641|REFSEQ:NP_006237|H-INV:HIT000194000|VEGA:OTTHUMP00000028105;OTTHUMP00000179057 Tax_Id=9606 Gene_Symbol=PPP2R5E Serine/threonine-protein phosphatase 2A 56 kDa regulatory subunit epsilon isoform
IPI:IPI00002857.2	16	1	285	3889	40	25	2	0	1	1	4	1	2	1	5	0	4	1	3	1	1	1	5	1	2	2	6	1	3	2	15	6	3	1	2	6	1	1	4	2	1	0	1	1	1	0	0	SWISS-PROT:Q16539-1|TREMBL:A8K6P4|ENSEMBL:ENSP00000229794|REFSEQ:NP_620581 Tax_Id=9606 Gene_Symbol=MAPK14 Isoform CSBP2 of Mitogen-activated protein kinase 14
IPI:IPI00002876.1	6	1	286	7183	3	2	0	0	0	0	1	0	1	0	0	0	0	0	0	0	0	0	1	0	0	1	0	0	0	0	1	0	0	0	0	1	1	0	0	0	0	0	0	0	0	0	0	SWISS-PROT:P28335|ENSEMBL:ENSP00000276198;ENSP00000361019|REFSEQ:NP_000859|H-INV:HIT000196487|VEGA:OTTHUMP00000023868;OTTHUMP00000023869 Tax_Id=9606 Gene_Symbol=HTR2C 5-hydroxytryptamine receptor 2C
IPI:IPI00002879.5	10	1	287	4055	15	9	1	0	0	1	0	0	0	0	0	0	0	0	3	1	1	1	1	0	1	0	4	3	1	0	6	2	1	0	1	1	0	0	1	0	0	0	0	3	1	1	1	SWISS-PROT:Q9H6W3|REFSEQ:NP_078920|H-INV:HIT000035212|VEGA:OTTHUMP00000028099 Tax_Id=9606 Gene_Symbol=C14orf169 Nucleolar protein 66
IPI:IPI00002884.4	7	1	288	4897	13	8	2	1	1	0	2	1	1	0	3	1	1	1	0	0	0	0	1	0	1	0	0	0	0	0	5	1	0	0	1	1	0	1	0	2	1	1	0	1	0	0	1	TREMBL:Q9H6J2|ENSEMBL:ENSP00000320116|REFSEQ:NP_078924|VEGA:OTTHUMP00000180815 Tax_Id=9606 Gene_Symbol=FLJ22222 CDNA: FLJ22222 fis, clone HRC01658
IPI:IPI00002885.1	5	1	289	4697	35	21	1	0	1	0	4	2	1	1	7	3	2	2	2	1	0	1	3	1	1	1	4	1	2	1	14	5	2	2	1	4	2	1	1	3	1	0	2	2	1	1	0	TREMBL:Q9H5C3 Tax_Id=9606 Gene_Symbol=BBS1 CDNA: FLJ23590 fis, clone LNG14491
IPI:IPI00002894.2	14	1	290	824	144	78	9	4	4	1	13	6	2	5	19	7	7	5	15	9	4	2	7	1	3	3	15	3	6	6	66	16	7	6	3	14	7	5	2	22	9	6	7	14	7	4	3	SWISS-PROT:P28340|ENSEMBL:ENSP00000262266|REFSEQ:NP_002682|H-INV:HIT000196429|VEGA:OTTHUMP00000069967;OTTHUMP00000077834;OTTHUMP00000077835 Tax_Id=9606 Gene_Symbol=POLD1 DNA polymerase delta catalytic subunit
IPI:IPI00002895.1	8	1	291	6879	4	3	0	0	0	0	1	0	0	1	0	0	0	0	0	0	0	0	1	1	0	0	1	1	0	0	1	1	1	0	0	0	0	0	0	0	0	0	0	0	0	0	0	SWISS-PROT:P63272|ENSEMBL:ENSP00000225504|REFSEQ:NP_003159|H-INV:HIT000219902|VEGA:OTTHUMP00000182062 Tax_Id=9606 Gene_Symbol=SUPT4H1 Transcription elongation factor SPT4
IPI:IPI00002902.5	9	1	292	3240	50	33	6	1	5	0	5	2	2	1	5	1	2	2	7	4	0	3	3	1	2	0	7	4	1	2	17	5	2	0	3	2	0	1	1	4	1	1	2	6	4	0	2	SWISS-PROT:Q5SY16|TREMBL:Q2NL84|ENSEMBL:ENSP00000366934|REFSEQ:NP_078930|H-INV:HIT000016151|VEGA:OTTHUMP00000001049 Tax_Id=9606 Gene_Symbol=NOL9 Nucleolar protein 9
IPI:IPI00002922.5	16	1	293	2122	58	36	1	1	0	0	4	1	3	0	5	2	1	2	10	4	3	3	9	5	3	1	7	3	1	3	22	3	1	1	1	6	2	1	3	7	2	2	3	6	4	0	2	SWISS-PROT:Q9BZK7|ENSEMBL:ENSP00000263964|REFSEQ:NP_078941|H-INV:HIT000077105|VEGA:OTTHUMP00000173623 Tax_Id=9606 Gene_Symbol=TBL1XR1 F-box-like/WD repeat-containing protein TBL1XR1
IPI:IPI00002926.4	19	1	294	2808	51	34	1	0	0	1	7	1	4	2	4	2	1	1	3	1	0	2	6	2	2	2	13	5	3	5	17	3	1	0	2	7	2	2	3	7	2	3	2	0	0	0	0	SWISS-PROT:Q9H9H4|ENSEMBL:ENSP00000267202|REFSEQ:NP_078943|H-INV:HIT000006086|VEGA:OTTHUMP00000169760 Tax_Id=9606 Gene_Symbol=VPS37B Vacuolar protein sorting-associated protein 37B
IPI:IPI00002929.2	8	1	295	5758	3	2	0	0	0	0	0	0	0	0	0	0	0	0	1	0	0	1	0	0	0	0	1	0	0	1	1	1	1	0	0	0	0	0	0	0	0	0	0	0	0	0	0	SWISS-PROT:Q9H5I1-1|ENSEMBL:ENSP00000346997|VEGA:OTTHUMP00000019181 Tax_Id=9606 Gene_Symbol=SUV39H2 Isoform 3 of Histone-lysine N-methyltransferase SUV39H2
IPI:IPI00002938.1	26	1	296	2882	30	21	4	2	0	2	5	3	1	1	6	2	2	2	2	0	1	1	0	0	0	0	4	2	1	1	9	2	0	1	1	3	1	1	1	1	0	0	1	3	1	1	1	SWISS-PROT:Q9ULW3|ENSEMBL:ENSP00000274849|REFSEQ:NP_037507|H-INV:HIT000296938|VEGA:OTTHUMP00000017935 Tax_Id=9606 Gene_Symbol=ABT1 Activator of basal transcription 1
IPI:IPI00002957.1	5	1	297	5014	9	4	1	0	0	1	0	0	0	0	0	0	0	0	1	1	0	0	2	0	2	0	0	0	0	0	5	1	0	1	0	3	2	1	0	1	0	1	0	0	0	0	0	SWISS-PROT:Q9HA65|TREMBL:Q6YL46;Q96RQ7|ENSEMBL:ENSP00000221543|REFSEQ:NP_078958|H-INV:HIT000031571|VEGA:OTTHUMP00000076535 Tax_Id=9606 Gene_Symbol=TBC1D17 TBC1 domain family member 17
IPI:IPI00002966.1	56	1	298	14	1132	745	97	29	38	30	120	29	45	46	133	40	48	45	112	49	32	31	128	61	36	31	155	62	47	46	387	128	52	33	43	88	24	33	31	75	30	11	34	96	54	20	22	SWISS-PROT:P34932|TREMBL:O14992;Q2TAL4;Q59GF8;Q7KYN0|ENSEMBL:ENSP00000302961|REFSEQ:NP_002145|H-INV:HIT000058763|VEGA:OTTHUMP00000159262 Tax_Id=9606 Gene_Symbol=HSPA4 Heat shock 70 kDa protein 4
IPI:IPI00002984.1	3	1	299	39	11	9	1	1	0	0	3	1	1	1	0	0	0	0	2	1	0	1	1	0	1	0	2	1	1	0	2	1	1	0	0	0	0	0	0	0	0	0	0	1	1	0	0	SWISS-PROT:Q9UHC9-1|TREMBL:A4D2J7|ENSEMBL:ENSP00000379080|H-INV:HIT000073287|VEGA:OTTHUMP00000025309 Tax_Id=9606 Gene_Symbol=NPC1L1 Isoform 1 of Niemann-Pick C1-like protein 1 precursor
IPI:IPI00003003.1	6	1	300	9030	2	2	0	0	0	0	0	0	0	0	0	0	0	0	1	0	0	1	1	0	1	0	0	0	0	0	0	0	0	0	0	0	0	0	0	0	0	0	0	0	0	0	0	SWISS-PROT:Q9H6B1|ENSEMBL:ENSP00000281523|REFSEQ:NP_078973|H-INV:HIT000009346|VEGA:OTTHUMP00000161051;OTTHUMP00000170453 Tax_Id=9606 Gene_Symbol=ZNF659 Zinc finger protein 659
IPI:IPI00003004.1	20	1	301	2790	56	36	4	2	1	1	4	1	2	1	4	2	2	0	9	5	3	1	9	3	5	1	6	2	4	0	20	4	1	2	1	3	1	1	1	9	3	3	3	4	2	2	0	SWISS-PROT:Q9H936|TREMBL:A8K366|ENSEMBL:ENSP00000322020|REFSEQ:NP_078974|H-INV:HIT000038512|VEGA:OTTHUMP00000164433 Tax_Id=9606 Gene_Symbol=SLC25A22 Mitochondrial glutamate carrier 1
IPI:IPI00003016.4	6	1	302	4858	15	6	0	0	0	0	1	0	0	1	1	1	0	0	0	0	0	0	2	0	1	1	2	0	1	1	9	4	1	1	2	2	1	1	0	1	1	0	0	2	0	0	2	SWISS-PROT:Q9NRL3|ENSEMBL:ENSP00000263280|REFSEQ:NP_037535|H-INV:HIT000074068|VEGA:OTTHUMP00000069148;OTTHUMP00000078118 Tax_Id=9606 Gene_Symbol=STRN4 Striatin-4
IPI:IPI00003021.1	17	1	303	112	432	239	22	8	9	5	39	11	19	9	40	12	19	9	43	16	12	15	59	25	19	15	36	10	15	11	193	53	23	16	14	61	14	24	23	40	13	15	12	39	18	9	12	SWISS-PROT:P50993|ENSEMBL:ENSP00000354490|REFSEQ:NP_000693|H-INV:HIT000000503|VEGA:OTTHUMP00000025754 Tax_Id=9606 Gene_Symbol=ATP1A2 Sodium/potassium-transporting ATPase subunit alpha-2 precursor
IPI:IPI00003030.8	11	1	304	7713	2	0	0	0	0	0	0	0	0	0	0	0	0	0	0	0	0	0	0	0	0	0	0	0	0	0	2	0	0	0	0	1	0	1	0	0	0	0	0	1	0	0	1	ENSEMBL:ENSP00000294889|VEGA:OTTHUMP00000035468 Tax_Id=9606 Gene_Symbol=C1orf115 22 kDa protein
IPI:IPI00003035.1	7	1	305	6277	13	9	1	0	1	0	3	1	1	1	1	0	0	1	1	0	1	0	1	0	1	0	2	1	1	0	4	0	0	0	0	2	0	1	1	2	2	0	0	0	0	0	0	SWISS-PROT:Q9H079|TREMBL:A8KAF6|ENSEMBL:ENSP00000256544|REFSEQ:NP_078989|H-INV:HIT000025504|VEGA:OTTHUMP00000159730;OTTHUMP00000176140 Tax_Id=9606 Gene_Symbol=C15orf29 Uncharacterized protein C15orf29
IPI:IPI00003052.3	8	1	306	6851	4	2	0	0	0	0	0	0	0	0	0	0	0	0	0	0	0	0	2	1	0	1	0	0	0	0	2	0	0	0	0	0	0	0	0	2	1	1	0	0	0	0	0	SWISS-PROT:Q5TC63-2|ENSEMBL:ENSP00000321850;ENSP00000364579|VEGA:OTTHUMP00000018751 Tax_Id=9606 Gene_Symbol=GRTP1 Isoform 2 of Growth hormone-regulated TBC protein 1
IPI:IPI00003091.1	2	1	307	9006	2	0	0	0	0	0	0	0	0	0	0	0	0	0	0	0	0	0	0	0	0	0	0	0	0	0	2	1	0	0	1	0	0	0	0	1	1	0	0	0	0	0	0	SWISS-PROT:Q16821-1|TREMBL:A4D0T6|ENSEMBL:ENSP00000284601|REFSEQ:NP_002702|VEGA:OTTHUMP00000025280;OTTHUMP00000064265 Tax_Id=9606 Gene_Symbol=PPP1R3A Isoform 1 of Protein phosphatase 1 regulatory subunit 3A
IPI:IPI00003128.1	12	1	308	2803	52	30	12	4	2	6	4	2	1	1	10	4	4	2	3	0	3	0	1	0	0	1	0	0	0	0	22	11	3	7	1	0	0	0	0	5	4	0	1	6	2	3	1	SWISS-PROT:O15460-1|TREMBL:Q5HYD8|ENSEMBL:ENSP00000166534;ENSP00000351611;ENSP00000368398|REFSEQ:NP_004190|VEGA:OTTHUMP00000065966;OTTHUMP00000065968 Tax_Id=9606 Gene_Symbol=P4HA2 Isoform IIb of Prolyl 4-hydroxylase subunit alpha-2 precursor
IPI:IPI00003145.1	9	1	309	5466	4	3	0	0	0	0	1	1	0	0	0	0	0	0	0	0	0	0	0	0	0	0	2	0	0	2	1	1	0	0	1	0	0	0	0	0	0	0	0	0	0	0	0	SWISS-PROT:P45983-2|ENSEMBL:ENSP00000363297|REFSEQ:NP_002741|VEGA:OTTHUMP00000019555 Tax_Id=9606 Gene_Symbol=MAPK8 Isoform 1 of Mitogen-activated protein kinase 8
IPI:IPI00003168.1	24	1	310	1920	44	38	5	2	2	1	6	1	3	2	3	0	1	2	1	0	0	1	9	5	3	1	14	8	2	4	6	5	2	1	2	1	0	1	0	0	0	0	0	0	0	0	0	SWISS-PROT:O60256|ENSEMBL:ENSP00000268835;ENSP00000379017|REFSEQ:NP_002758|H-INV:HIT000338411|VEGA:OTTHUMP00000065716;OTTHUMP00000182964 Tax_Id=9606 Gene_Symbol=PRPSAP2 Phosphoribosyl pyrophosphate synthetase-associated protein 2
IPI:IPI00003217.3	23	1	311	2020	247	153	20	6	10	4	23	6	7	10	32	10	11	11	20	9	3	8	30	17	2	11	28	8	8	12	94	27	12	6	9	30	11	7	12	16	8	2	6	21	10	3	8	SWISS-PROT:Q99436|TREMBL:Q5TBG6;Q6IBT1;Q86U62|ENSEMBL:ENSP00000259457|REFSEQ:NP_002790|H-INV:HIT000101415|VEGA:OTTHUMP00000022798 Tax_Id=9606 Gene_Symbol=PSMB7 Proteasome subunit beta type-7 precursor
IPI:IPI00003269.1	40	1	312	32	1944	1197	127	43	52	32	277	70	148	59	217	63	102	52	181	67	72	42	199	73	92	34	196	92	55	49	747	214	63	76	75	207	41	124	42	117	48	27	42	209	110	48	51	TREMBL:Q562R1;Q562R2;Q562S9;Q562X8|ENSEMBL:ENSP00000306469|REFSEQ:NP_001017992|H-INV:HIT000057151 Tax_Id=9606 Gene_Symbol=DKFZp686D0972 hypothetical protein LOC345651
IPI:IPI00003293.1	10	1	313	2583	17	13	2	1	1	0	0	0	0	0	5	3	2	0	4	1	3	0	2	1	1	0	0	0	0	0	4	1	1	0	0	1	0	1	0	1	1	0	0	1	0	0	1	SWISS-PROT:P52429|TREMBL:A1L4Q0;Q59FU4|ENSEMBL:ENSP00000284061|REFSEQ:NP_003638|H-INV:HIT000220095|VEGA:OTTHUMP00000181700 Tax_Id=9606 Gene_Symbol=DGKE Diacylglycerol kinase epsilon
IPI:IPI00003307.1	14	2	37	9084	2	1	0	0	0	0	0	0	0	0	0	0	0	0	0	0	0	0	0	0	0	0	1	0	0	1	1	0	0	0	0	1	0	1	0	0	0	0	0	0	0	0	0	TREMBL:Q9UL32 Tax_Id=9606 Gene_Symbol=BOK Bcl-2 related ovarian killer
IPI:IPI00003309.4	42	1	314	3167	109	74	9	4	3	2	10	3	3	4	14	5	3	6	12	6	2	4	14	7	4	3	15	6	5	4	35	6	5	1	0	11	4	4	3	7	3	2	2	11	8	1	2	SWISS-PROT:P52434|ENSEMBL:ENSP00000296223|REFSEQ:NP_006223|H-INV:HIT000269722|VEGA:OTTHUMP00000173830;OTTHUMP00000173833 Tax_Id=9606 Gene_Symbol=POLR2H DNA-directed RNA polymerases I, II, and III subunit RPABC3
IPI:IPI00003320.1	9	1	315	4811	18	11	2	0	1	1	1	0	0	1	6	2	3	1	0	0	0	0	1	0	0	1	1	0	0	1	7	2	0	1	1	3	2	0	1	0	0	0	0	2	0	0	2	SWISS-PROT:P61165|TREMBL:A8K6L8|ENSEMBL:ENSP00000257262|REFSEQ:NP_055021|H-INV:HIT000001776 Tax_Id=9606 Gene_Symbol=C11orf10 UPF0197 protein C11orf10
IPI:IPI00003325.2	6	1	316	5632	3	1	0	0	0	0	0	0	0	0	0	0	0	0	1	1	0	0	0	0	0	0	0	0	0	0	2	1	1	0	0	1	1	0	0	0	0	0	0	0	0	0	0	SWISS-PROT:P36402-1 Tax_Id=9606 Gene_Symbol=TCF7 Isoform 4L of Transcription factor 7
IPI:IPI00003326.4	35	1	317	2838	41	25	4	2	2	0	4	2	0	2	2	0	0	2	2	0	1	1	5	3	1	1	8	4	3	1	16	5	2	2	1	5	2	2	1	4	1	2	1	2	1	1	0	SWISS-PROT:P36404|TREMBL:Q53YD8|ENSEMBL:ENSP00000246747|REFSEQ:NP_001658|H-INV:HIT000192208 Tax_Id=9606 Gene_Symbol=ARL2;SNX15 ADP-ribosylation factor-like protein 2
IPI:IPI00003327.1	38	1	318	1733	25	17	1	0	1	0	4	1	0	3	3	1	0	2	3	1	2	0	2	1	0	1	4	3	0	1	8	2	0	0	2	2	0	0	2	3	0	1	2	1	1	0	0	SWISS-PROT:P36405|TREMBL:Q53X83;Q5JSM2|ENSEMBL:ENSP00000260746|REFSEQ:NP_004302|H-INV:HIT000217642|VEGA:OTTHUMP00000020373 Tax_Id=9606 Gene_Symbol=ARL3 ADP-ribosylation factor-like protein 3
IPI:IPI00003348.3	37	1	319	485	149	93	12	6	6	0	12	3	4	5	19	7	7	5	19	6	4	9	15	6	4	5	16	6	4	6	56	9	5	1	3	13	4	4	5	18	6	3	9	16	11	1	4	SWISS-PROT:P62879|TREMBL:Q6FHM2|ENSEMBL:ENSP00000305260;ENSP00000377501;ENSP00000377503|REFSEQ:NP_005264|H-INV:HIT000035769|VEGA:OTTHUMP00000025228;OTTHUMP00000174595;OTTHUMP00000174601;OTTHUMP00000174602 Tax_Id=9606 Gene_Symbol=GNB2 Guanine nucleotide-binding protein G(I)/G(S)/G(T) subunit beta-2
IPI:IPI00003351.2	12	1	320	3031	11	0	0	0	0	0	0	0	0	0	0	0	0	0	0	0	0	0	0	0	0	0	0	0	0	0	11	0	0	0	0	9	3	3	3	2	2	0	0	0	0	0	0	SWISS-PROT:Q16610|TREMBL:A8K8S0;Q5T5G6;Q8IZ60|ENSEMBL:ENSP00000358043|REFSEQ:NP_004416|H-INV:HIT000283096|VEGA:OTTHUMP00000014932 Tax_Id=9606 Gene_Symbol=ECM1 Extracellular matrix protein 1 precursor
IPI:IPI00003362.2	62	1	321	1	2718	1563	235	74	75	86	378	122	172	84	265	90	103	72	219	74	76	69	211	77	73	61	255	110	90	55	1155	186	72	66	48	599	169	265	165	200	88	59	53	170	74	58	38	SWISS-PROT:P11021|TREMBL:Q2KHP4|ENSEMBL:ENSP00000324173|REFSEQ:NP_005338|H-INV:HIT000038771|VEGA:OTTHUMP00000022124 Tax_Id=9606 Gene_Symbol=HSPA5 HSPA5 protein
IPI:IPI00003363.2	59	1	322	2955	18	13	0	0	0	0	0	0	0	0	0	0	0	0	2	1	0	1	11	3	5	3	0	0	0	0	5	0	0	0	0	5	1	1	3	0	0	0	0	0	0	0	0	SWISS-PROT:Q9UD71-1|ENSEMBL:ENSP00000254079|REFSEQ:NP_115568|H-INV:HIT000047415|VEGA:OTTHUMP00000164273;OTTHUMP00000183437 Tax_Id=9606 Gene_Symbol=PPP1R1B Isoform 1 of Protein phosphatase 1 regulatory subunit 1B
IPI:IPI00003367.1	6	1	323	6864	4	3	0	0	0	0	1	0	0	1	2	1	0	1	0	0	0	0	0	0	0	0	0	0	0	0	1	0	0	0	0	1	0	0	1	0	0	0	0	0	0	0	0	SWISS-PROT:Q16621|TREMBL:A8K3E0|ENSEMBL:ENSP00000312436|REFSEQ:NP_006154|H-INV:HIT000032178|VEGA:OTTHUMP00000167839;OTTHUMP00000167841 Tax_Id=9606 Gene_Symbol=NFE2 Transcription factor NF-E2 45 kDa subunit
IPI:IPI00003369.1	7	1	324	4407	5	5	0	0	0	0	0	0	0	0	0	0	0	0	0	0	0	0	0	0	0	0	5	1	3	1	0	0	0	0	0	0	0	0	0	0	0	0	0	0	0	0	0	SWISS-PROT:Q9UGP4|ENSEMBL:ENSP00000273317|REFSEQ:NP_055055|H-INV:HIT000244694|VEGA:OTTHUMP00000164657;OTTHUMP00000170901 Tax_Id=9606 Gene_Symbol=LIMD1 LIM domain-containing protein 1
IPI:IPI00003370.1	9	1	325	221	4	3	0	0	0	0	1	0	1	0	0	0	0	0	0	0	0	0	1	1	0	0	1	1	0	0	1	0	0	0	0	1	1	0	0	0	0	0	0	0	0	0	0	SWISS-PROT:Q16623-1|TREMBL:Q75ME0|ENSEMBL:ENSP00000222812|REFSEQ:NP_004594|VEGA:OTTHUMP00000174615 Tax_Id=9606 Gene_Symbol=STX1A Isoform 1 of Syntaxin-1A
IPI:IPI00003373.1	24	1	326	1062	143	91	13	4	7	2	13	4	5	4	29	10	6	13	21	5	4	12	15	4	6	5	0	0	0	0	52	28	11	8	9	6	4	0	2	12	4	3	5	6	1	2	3	SWISS-PROT:Q16625|TREMBL:A8K3T2|ENSEMBL:ENSP00000347379;ENSP00000379719|REFSEQ:NP_002529|H-INV:HIT000220081|VEGA:OTTHUMP00000125187 Tax_Id=9606 Gene_Symbol=OCLN Occludin
IPI:IPI00003377.1	33	1	327	193	228	140	21	6	10	5	28	9	8	11	22	5	6	11	26	10	7	9	24	7	10	7	19	8	5	6	88	24	8	9	7	18	2	7	9	19	8	5	6	27	10	8	9	SWISS-PROT:Q16629-1|TREMBL:Q564D3|ENSEMBL:ENSP00000325905|REFSEQ:NP_001026854|H-INV:HIT000039475|VEGA:OTTHUMP00000128261 Tax_Id=9606 Gene_Symbol=SFRS7 Isoform 1 of Splicing factor, arginine/serine-rich 7
IPI:IPI00003384.1	2	1	328	82	6	4	0	0	0	0	0	0	0	0	1	1	0	0	1	1	0	0	1	0	0	1	1	0	0	1	2	0	0	0	0	0	0	0	0	1	1	0	0	1	0	1	0	SWISS-PROT:Q9NYQ6-1|TREMBL:Q8NDT0|ENSEMBL:ENSP00000262738|REFSEQ:NP_055061|H-INV:HIT000074602|VEGA:OTTHUMP00000028852 Tax_Id=9606 Gene_Symbol=CELSR1 Isoform 1 of Cadherin EGF LAG seven-pass G-type receptor 1 precursor
IPI:IPI00003386.3	23	1	329	6692	5	2	0	0	0	0	0	0	0	0	0	0	0	0	0	0	0	0	1	1	0	0	1	1	0	0	3	1	1	0	0	0	0	0	0	1	0	0	1	1	0	0	1	SWISS-PROT:P62877|ENSEMBL:ENSP00000216225|REFSEQ:NP_055063|H-INV:HIT000267494|VEGA:OTTHUMP00000028983 Tax_Id=9606 Gene_Symbol=RBX1 RING-box protein 1
IPI:IPI00003391.4	1	1	330	8176	2	1	0	0	0	0	0	0	0	0	0	0	0	0	0	0	0	0	0	0	0	0	1	0	0	1	1	0	0	0	0	1	0	0	1	0	0	0	0	0	0	0	0	SWISS-PROT:Q9UKZ4|TREMBL:A6NNR2|ENSEMBL:ENSP00000360171|REFSEQ:NP_055068|H-INV:HIT000068626|VEGA:OTTHUMP00000024333 Tax_Id=9606 Gene_Symbol=ODZ1 Uncharacterized protein ODZ1
IPI:IPI00003406.3	28	1	331	685	230	125	0	0	0	0	31	6	15	10	7	2	4	1	35	16	10	9	1	0	0	1	51	19	14	18	105	45	21	15	9	4	2	1	1	11	4	5	2	45	24	11	10	SWISS-PROT:Q16643-1|ENSEMBL:ENSP00000308532|REFSEQ:NP_004386|H-INV:HIT000101074|VEGA:OTTHUMP00000161448 Tax_Id=9606 Gene_Symbol=DBN1 Isoform 1 of Drebrin
IPI:IPI00003419.1	24	1	332	2701	178	115	16	5	7	4	27	7	14	6	19	3	11	5	12	8	2	2	20	7	8	5	21	9	9	3	63	18	5	6	7	17	5	7	5	9	3	0	6	19	11	2	6	SWISS-PROT:O00193|ENSEMBL:ENSP00000228136|REFSEQ:NP_055082|H-INV:HIT000033051 Tax_Id=9606 Gene_Symbol=C11orf58 Small acidic protein
IPI:IPI00003420.1	17	1	333	3438	17	10	1	1	0	0	1	0	1	0	1	1	0	0	0	0	0	0	6	2	3	1	1	1	0	0	7	3	2	0	1	3	1	1	1	1	1	0	0	0	0	0	0	SWISS-PROT:Q15555-1|ENSEMBL:ENSP00000300249|REFSEQ:NP_055083|H-INV:HIT000033142|VEGA:OTTHUMP00000073450;OTTHUMP00000163373 Tax_Id=9606 Gene_Symbol=MAPRE2 Isoform 1 of Microtubule-associated protein RP/EB family member 2
IPI:IPI00003438.2	33	1	334	252	182	118	20	5	5	10	24	7	9	8	22	5	9	8	11	4	5	2	15	10	3	2	26	8	11	7	64	23	11	7	5	13	3	6	4	10	4	4	2	18	7	8	3	SWISS-PROT:O75937|ENSEMBL:ENSP00000263697|REFSEQ:NP_055095|H-INV:HIT000299139|VEGA:OTTHUMP00000003646 Tax_Id=9606 Gene_Symbol=DNAJC8 DnaJ homolog subfamily C member 8
IPI:IPI00003441.1	3	1	335	6098	3	1	0	0	0	0	0	0	0	0	0	0	0	0	0	0	0	0	0	0	0	0	1	0	0	1	2	0	0	0	0	1	1	0	0	0	0	0	0	1	1	0	0	SWISS-PROT:Q9UBS9-1|ENSEMBL:ENSP00000263688;ENSP00000375925|REFSEQ:NP_055098|H-INV:HIT000245963|VEGA:OTTHUMP00000032706 Tax_Id=9606 Gene_Symbol=C1orf9 Isoform 1 of Protein C1orf9 precursor
IPI:IPI00003443.3	32	1	336	215	84	76	0	0	0	0	0	0	0	0	0	0	0	0	0	0	0	0	1	0	0	1	75	35	18	22	8	1	1	0	0	1	1	0	0	5	3	0	2	1	0	1	0	SWISS-PROT:Q16666-1|ENSEMBL:ENSP00000295809 Tax_Id=9606 Gene_Symbol=IFI16 Isoform 1 of Gamma-interferon-inducible protein Ifi-16
IPI:IPI00003479.3	26	1	337	80	108	72	17	7	7	3	9	2	1	6	11	3	2	6	4	2	1	1	13	5	2	6	18	9	3	6	36	12	4	3	5	9	4	3	2	6	2	0	4	9	6	1	2	SWISS-PROT:P28482|TREMBL:Q1HBJ4;Q499G7|ENSEMBL:ENSP00000215832;ENSP00000381803|REFSEQ:NP_002736;NP_620407|H-INV:HIT000300855|VEGA:OTTHUMP00000028754;OTTHUMP00000174492 Tax_Id=9606 Gene_Symbol=MAPK1 Mitogen-activated protein kinase 1
IPI:IPI00003482.1	39	1	338	1051	163	120	8	2	5	1	10	3	5	2	13	3	5	5	18	8	3	7	34	12	11	11	37	15	10	12	43	7	2	1	4	21	2	9	10	9	3	2	4	6	3	0	3	SWISS-PROT:Q16698|TREMBL:Q7LDK6|ENSEMBL:ENSP00000220764|REFSEQ:NP_001350|H-INV:HIT000192654|VEGA:OTTHUMP00000177892 Tax_Id=9606 Gene_Symbol=DECR1 2,4-dienoyl-CoA reductase, mitochondrial precursor
IPI:IPI00003495.4	5	1	339	4331	6	3	2	0	2	0	0	0	0	0	1	1	0	0	0	0	0	0	0	0	0	0	0	0	0	0	3	1	1	0	0	1	0	0	1	0	0	0	0	1	1	0	0	SWISS-PROT:Q9Y4C4|ENSEMBL:ENSP00000276282|REFSEQ:NP_004216|H-INV:HIT000058484|VEGA:OTTHUMP00000177034 Tax_Id=9606 Gene_Symbol=MFHAS1 Malignant fibrous histiocytoma-amplified sequence 1
IPI:IPI00003505.3	17	1	340	2094	74	50	9	2	4	3	9	2	2	5	12	3	5	4	4	1	1	2	10	3	5	2	6	2	2	2	24	4	2	1	1	7	2	3	2	10	5	3	2	3	1	0	2	SWISS-PROT:Q15645-1|ENSEMBL:ENSP00000166345|REFSEQ:NP_004228|H-INV:HIT000029592|VEGA:OTTHUMP00000115407 Tax_Id=9606 Gene_Symbol=TRIP13 Isoform 1 of Thyroid receptor-interacting protein 13
IPI:IPI00003515.1	19	1	341	191	121	76	22	6	11	5	4	2	2	0	24	7	10	7	13	7	4	2	5	2	0	3	8	2	3	3	45	7	1	4	2	10	4	4	2	10	4	2	4	18	3	4	11	SWISS-PROT:Q15643|TREMBL:Q6MZL5|ENSEMBL:ENSP00000267622|REFSEQ:NP_004230|H-INV:HIT000325708|VEGA:OTTHUMP00000028325;OTTHUMP00000096269 Tax_Id=9606 Gene_Symbol=TRIP11 Thyroid receptor-interacting protein 11
IPI:IPI00003519.1	39	1	342	22	545	359	46	16	22	8	51	19	11	21	56	12	18	26	68	28	15	25	59	25	13	21	79	38	17	24	186	55	25	11	19	32	6	8	18	37	11	5	21	62	33	7	22	SWISS-PROT:Q15029|TREMBL:A8KAP3;Q6IBM8;Q8IXJ3|ENSEMBL:ENSP00000262414|REFSEQ:NP_004238|H-INV:HIT000042172|VEGA:OTTHUMP00000181883 Tax_Id=9606 Gene_Symbol=EFTUD2 116 kDa U5 small nuclear ribonucleoprotein component
IPI:IPI00003527.5	39	1	343	941	299	160	26	6	8	12	27	7	11	9	28	8	13	7	20	10	6	4	38	18	12	8	21	10	5	6	139	51	15	20	16	32	9	15	8	43	15	15	13	13	7	3	3	SWISS-PROT:O14745|ENSEMBL:ENSP00000262613|REFSEQ:NP_004243|H-INV:HIT000099070|VEGA:OTTHUMP00000041929;OTTHUMP00000182279 Tax_Id=9606 Gene_Symbol=SLC9A3R1 Ezrin-radixin-moesin-binding phosphoprotein 50
IPI:IPI00003565.1	21	1	344	3898	37	23	2	1	1	0	3	1	2	0	6	2	2	2	0	0	0	0	5	1	3	1	7	2	3	2	14	5	1	3	1	6	1	3	2	2	1	1	0	1	1	0	0	SWISS-PROT:O75832|TREMBL:Q5U0B2|ENSEMBL:ENSP00000217958|REFSEQ:NP_002805|H-INV:HIT000101791|VEGA:OTTHUMP00000023827 Tax_Id=9606 Gene_Symbol=PSMD10 26S proteasome non-ATPase regulatory subunit 10
IPI:IPI00003566.3	16	1	345	2967	16	11	2	1	1	0	2	0	1	1	4	2	2	0	1	1	0	0	0	0	0	0	2	1	0	1	5	0	0	0	0	1	1	0	0	2	1	0	1	2	2	0	0	SWISS-PROT:Q86YM7-1|TREMBL:Q53F18;Q5U5K4;Q86YM6|ENSEMBL:ENSP00000334382;ENSP00000382119|REFSEQ:NP_004263|H-INV:HIT000037145|VEGA:OTTHUMP00000165782 Tax_Id=9606 Gene_Symbol=HOMER1 Isoform 1 of Homer protein homolog 1
IPI:IPI00003588.1	32	1	346	2361	97	60	9	5	3	1	12	4	3	5	9	3	3	3	9	6	1	2	10	6	3	1	11	4	4	3	37	11	5	2	4	10	3	4	3	11	4	4	3	5	4	0	1	SWISS-PROT:O43324|ENSEMBL:ENSP00000369038|REFSEQ:NP_004271|H-INV:HIT000032350|VEGA:OTTHUMP00000016008 Tax_Id=9606 Gene_Symbol=EEF1E1 Eukaryotic translation elongation factor 1 epsilon-1
IPI:IPI00003590.2	12	1	347	2237	22	3	1	1	0	0	0	0	0	0	1	0	0	1	0	0	0	0	0	0	0	0	1	0	0	1	19	0	0	0	0	11	4	4	3	8	6	0	2	0	0	0	0	SWISS-PROT:O00391-1|TREMBL:A8K477;A8K4C2|ENSEMBL:ENSP00000356574|REFSEQ:NP_002817|H-INV:HIT000222878|VEGA:OTTHUMP00000033189 Tax_Id=9606 Gene_Symbol=QSOX1 Isoform 1 of Sulfhydryl oxidase 1 precursor
IPI:IPI00003606.3	8	1	348	4134	10	4	0	0	0	0	0	0	0	0	1	1	0	0	1	0	1	0	1	1	0	0	1	0	0	1	6	1	0	1	0	3	2	1	0	2	2	0	0	0	0	0	0	SWISS-PROT:Q9UBS8|ENSEMBL:ENSP00000324956;ENSP00000348462;ENSP00000378027;ENSP00000378028|REFSEQ:NP_004281;NP_899646;NP_899647;NP_899648|H-INV:HIT000058749|VEGA:OTTHUMP00000160065 Tax_Id=9606 Gene_Symbol=RNF14 E3 ubiquitin-protein ligase RNF14
IPI:IPI00003627.1	28	1	349	953	228	137	21	10	7	4	17	5	6	6	31	13	11	7	23	10	6	7	25	8	11	6	20	3	11	6	91	21	12	4	5	30	10	11	9	18	7	2	9	22	10	5	7	SWISS-PROT:O96019-1|TREMBL:Q53FS0;Q6FI97|ENSEMBL:ENSP00000259034|REFSEQ:NP_004292|H-INV:HIT000023521|VEGA:OTTHUMP00000173648 Tax_Id=9606 Gene_Symbol=ACTL6A Isoform 1 of Actin-like protein 6A
IPI:IPI00003635.3	15	1	350	4284	6	4	0	0	0	0	0	0	0	0	0	0	0	0	1	0	0	1	2	1	1	0	1	1	0	0	2	0	0	0	0	0	0	0	0	2	0	1	1	0	0	0	0	SWISS-PROT:Q969X5-2 Tax_Id=9606 Gene_Symbol=ERGIC1 Isoform 2 of Endoplasmic reticulum-Golgi intermediate compartment protein 1
IPI:IPI00003647.1	14	1	351	5380	4	1	0	0	0	0	0	0	0	0	0	0	0	0	1	1	0	0	0	0	0	0	0	0	0	0	3	0	0	0	0	1	1	0	0	1	1	0	0	1	1	0	0	SWISS-PROT:O60671-1|TREMBL:Q1W161|ENSEMBL:ENSP00000340879;ENSP00000371469|REFSEQ:NP_002844;NP_596868|H-INV:HIT000063046|VEGA:OTTHUMP00000115990;OTTHUMP00000115992 Tax_Id=9606 Gene_Symbol=RAD1 Isoform 1 of Cell cycle checkpoint protein RAD1
IPI:IPI00003704.4	21	1	352	1593	234	143	25	7	10	8	18	4	6	8	28	9	9	10	26	8	8	10	23	9	8	6	23	9	8	6	91	30	12	8	10	20	7	6	7	20	5	8	7	21	9	6	6	SWISS-PROT:Q9BWF3-1|TREMBL:A8K9U0|ENSEMBL:ENSP00000309166|REFSEQ:NP_002887|H-INV:HIT000296642 Tax_Id=9606 Gene_Symbol=RBM4 Isoform 1 of RNA-binding protein 4
IPI:IPI00003706.1	6	1	353	6147	34	25	9	2	2	5	2	1	1	0	4	1	2	1	4	1	1	2	0	0	0	0	6	2	3	1	9	3	1	2	0	0	0	0	0	4	1	2	1	2	1	1	0	SWISS-PROT:Q15434|ENSEMBL:ENSP00000262031|REFSEQ:NP_002889|H-INV:HIT000273202|VEGA:OTTHUMP00000168028 Tax_Id=9606 Gene_Symbol=RBMS2 RNA-binding motif, single-stranded-interacting protein 2
IPI:IPI00003734.1	24	1	354	885	64	40	3	1	2	0	6	4	0	2	4	0	0	4	7	2	0	5	8	2	3	3	12	7	1	4	24	4	1	0	3	7	1	1	5	4	0	0	4	9	7	0	2	SWISS-PROT:Q9UDP3|REFSEQ:XP_001126350 Tax_Id=9606 Gene_Symbol=LOC347701 Putative S100 calcium-binding protein H_NH0456N16.1
IPI:IPI00003739.5	6	1	355	3936	30	21	3	2	1	0	6	2	3	1	3	1	1	1	2	0	1	1	3	1	2	0	4	1	2	1	9	1	0	1	0	2	1	1	0	3	2	1	0	3	2	0	1	SWISS-PROT:Q9Y6V7|TREMBL:A8K7A1;Q9NVY6|ENSEMBL:ENSP00000247003|REFSEQ:NP_061943|H-INV:HIT000031086|VEGA:OTTHUMP00000067841;OTTHUMP00000076347 Tax_Id=9606 Gene_Symbol=DDX49 Probable ATP-dependent RNA helicase DDX49
IPI:IPI00003765.1	9	1	356	3496	13	10	0	0	0	0	1	1	0	0	3	1	1	1	0	0	0	0	6	4	1	1	0	0	0	0	3	0	0	0	0	1	0	1	0	2	1	0	1	0	0	0	0	SWISS-PROT:Q9Y6W3|TREMBL:Q7Z479|ENSEMBL:ENSP00000253693|REFSEQ:NP_055111|H-INV:HIT000058935|VEGA:OTTHUMP00000160302;OTTHUMP00000170351 Tax_Id=9606 Gene_Symbol=CAPN7 Calpain-7
IPI:IPI00003766.4	31	1	357	1801	181	122	16	6	7	3	15	5	5	5	8	2	3	3	36	15	10	11	32	12	9	11	15	9	3	3	59	6	1	3	2	10	3	4	3	21	8	6	7	22	10	7	5	SWISS-PROT:O95571|ENSEMBL:ENSP00000292147|REFSEQ:NP_055112|H-INV:HIT000101792|VEGA:OTTHUMP00000068881;OTTHUMP00000078252 Tax_Id=9606 Gene_Symbol=ETHE1 ETHE1 protein, mitochondrial precursor
IPI:IPI00003768.1	22	1	358	305	204	134	22	5	8	9	21	3	9	9	21	5	9	7	27	10	11	6	20	10	5	5	23	8	9	6	70	31	12	13	6	14	4	5	5	12	5	2	5	13	7	2	4	SWISS-PROT:O00541-1|ENSEMBL:ENSP00000334612|REFSEQ:NP_055118|H-INV:HIT000286856|VEGA:OTTHUMP00000028654 Tax_Id=9606 Gene_Symbol=PES1 Isoform 1 of Pescadillo homolog 1
IPI:IPI00003780.3	14	1	359	6023	3	2	0	0	0	0	0	0	0	0	0	0	0	0	0	0	0	0	1	1	0	0	1	1	0	0	1	1	0	1	0	0	0	0	0	0	0	0	0	0	0	0	0	SWISS-PROT:Q53HV7-1|TREMBL:A8K2K9|ENSEMBL:ENSP00000338606|REFSEQ:NP_055126|H-INV:HIT000330253|VEGA:OTTHUMP00000167848 Tax_Id=9606 Gene_Symbol=SMUG1 Isoform 1 of Single-strand selective monofunctional uracil DNA glycosylase
IPI:IPI00003783.1	20	1	360	609	56	42	4	1	2	1	10	3	4	3	9	5	2	2	3	1	1	1	8	4	2	2	8	2	1	5	14	5	4	1	0	5	0	1	4	2	1	1	0	2	1	1	0	SWISS-PROT:P36507|TREMBL:Q7Z370|ENSEMBL:ENSP00000262948|REFSEQ:NP_109587|H-INV:HIT000029656|VEGA:OTTHUMP00000077502;OTTHUMP00000165826 Tax_Id=9606 Gene_Symbol=MAP2K2 Dual specificity mitogen-activated protein kinase kinase 2
IPI:IPI00003798.2	4	1	361	5721	3	2	0	0	0	0	0	0	0	0	1	0	1	0	0	0	0	0	1	0	0	1	0	0	0	0	1	0	0	0	0	0	0	0	0	1	0	0	1	0	0	0	0	SWISS-PROT:Q9UDV7|TREMBL:Q7Z2V4;Q86YG2|ENSEMBL:ENSP00000262085|REFSEQ:NP_003566|H-INV:HIT000101332 Tax_Id=9606 Gene_Symbol=ZNF282 Zinc finger protein 282
IPI:IPI00003802.2	10	1	362	1080	100	43	2	2	0	0	7	3	3	1	13	7	5	1	9	3	0	6	10	4	5	1	2	0	1	1	57	14	8	3	3	25	9	11	5	13	8	4	1	5	2	0	3	SWISS-PROT:Q16706|TREMBL:A5PKX5|ENSEMBL:ENSP00000261483|REFSEQ:NP_002363|H-INV:HIT000219145|VEGA:OTTHUMP00000043747 Tax_Id=9606 Gene_Symbol=MAN2A1 Alpha-mannosidase 2
IPI:IPI00003807.7	11	1	363	4374	5	3	0	0	0	0	0	0	0	0	0	0	0	0	1	1	0	0	1	1	0	0	1	0	0	1	2	0	0	0	0	0	0	0	0	1	1	0	0	1	1	0	0	SWISS-PROT:P11117|ENSEMBL:ENSP00000256997|REFSEQ:NP_001601|H-INV:HIT000334501 Tax_Id=9606 Gene_Symbol=ACP2 Lysosomal acid phosphatase precursor
IPI:IPI00003813.5	18	1	364	1957	27	8	1	0	1	0	0	0	0	0	3	2	0	1	0	0	0	0	1	0	1	0	3	0	2	1	19	15	6	4	5	2	1	1	0	0	0	0	0	2	1	0	1	SWISS-PROT:Q9BY67-1|TREMBL:Q6MZK6|ENSEMBL:ENSP00000329797|REFSEQ:NP_055148|VEGA:OTTHUMP00000095934 Tax_Id=9606 Gene_Symbol=CADM1 Isoform 1 of Cell adhesion molecule 1 precursor
IPI:IPI00003814.1	29	1	365	772	27	17	0	0	0	0	1	1	0	0	1	1	0	0	0	0	0	0	10	3	2	5	5	2	0	3	10	4	0	2	2	4	2	2	0	1	0	0	1	1	1	0	0	SWISS-PROT:P52564-1|TREMBL:A8K3Y2|ENSEMBL:ENSP00000351997|REFSEQ:NP_002749|H-INV:HIT000219695|VEGA:OTTHUMP00000070832;OTTHUMP00000182245 Tax_Id=9606 Gene_Symbol=MAP2K6 Isoform 1 of Dual specificity mitogen-activated protein kinase kinase 6
IPI:IPI00003815.3	33	1	366	1791	322	217	21	6	8	7	41	15	15	11	31	11	13	7	30	12	12	6	53	22	20	11	41	15	16	10	105	27	10	12	5	37	7	20	10	20	6	9	5	21	11	5	5	SWISS-PROT:P52565|TREMBL:Q6IBM5|ENSEMBL:ENSP00000269321|REFSEQ:NP_004300|H-INV:HIT000032478|VEGA:OTTHUMP00000182661 Tax_Id=9606 Gene_Symbol=ARHGDIA Rho GDP-dissociation inhibitor 1
IPI:IPI00003817.3	20	1	367	4853	16	7	0	0	0	0	0	0	0	0	0	0	0	0	0	0	0	0	7	3	2	2	0	0	0	0	9	1	0	0	1	0	0	0	0	8	2	3	3	0	0	0	0	SWISS-PROT:P52566|ENSEMBL:ENSP00000228945|REFSEQ:NP_001166|H-INV:HIT000192429|VEGA:OTTHUMP00000043424;OTTHUMP00000166802 Tax_Id=9606 Gene_Symbol=ARHGDIB Rho GDP-dissociation inhibitor 2
IPI:IPI00003824.1	18	1	368	2190	34	18	3	2	0	1	2	1	1	0	4	2	1	1	4	1	3	0	4	1	2	1	1	0	1	0	16	7	3	3	1	6	3	2	1	3	2	1	0	0	0	0	0	SWISS-PROT:Q13356-1|TREMBL:A8K0I0|ENSEMBL:ENSP00000334553;ENSP00000381812|REFSEQ:NP_055152;NP_680480|VEGA:OTTHUMP00000028566 Tax_Id=9606 Gene_Symbol=PPIL2 Isoform 1 of Peptidyl-prolyl cis-trans isomerase-like 2
IPI:IPI00003831.4	14	1	369	168	91	63	10	4	4	2	17	5	8	4	9	6	1	2	14	8	2	4	11	6	2	3	2	1	0	1	28	8	4	1	3	4	2	1	1	12	3	3	6	4	1	1	2	SWISS-PROT:Q16720-1|ENSEMBL:ENSP00000263519;ENSP00000343886|REFSEQ:NP_001001344|VEGA:OTTHUMP00000025917 Tax_Id=9606 Gene_Symbol=ATP2B3 Isoform XB of Plasma membrane calcium-transporting ATPase 3
IPI:IPI00003833.3	26	1	370	2499	30	13	0	0	0	0	0	0	0	0	3	2	0	1	4	1	0	3	3	0	0	3	3	2	0	1	17	4	1	0	3	5	1	1	3	5	3	0	2	3	2	0	1	SWISS-PROT:Q9Y6C9|TREMBL:Q53G34|ENSEMBL:ENSP00000303222|REFSEQ:NP_055157|H-INV:HIT000253434|VEGA:OTTHUMP00000081799 Tax_Id=9606 Gene_Symbol=MTCH2 Mitochondrial carrier homolog 2
IPI:IPI00003842.2	5	1	371	670	11	9	1	0	1	0	4	0	2	2	1	0	1	0	1	0	0	1	1	0	0	1	1	1	0	0	2	0	0	0	0	0	0	0	0	0	0	0	0	2	1	1	0	SWISS-PROT:P11137-1|TREMBL:Q6NYC5|ENSEMBL:ENSP00000353508;ENSP00000376033|REFSEQ:NP_002365|VEGA:OTTHUMP00000163915 Tax_Id=9606 Gene_Symbol=MAP2 Isoform 1 of Microtubule-associated protein 2
IPI:IPI00003843.1	29	1	372	61	298	171	37	9	14	14	17	5	6	6	46	9	23	14	41	17	13	11	26	10	10	6	4	3	0	1	127	12	7	3	2	34	11	15	8	55	22	16	17	26	8	9	9	SWISS-PROT:Q9UDY2-1|ENSEMBL:ENSP00000366453|REFSEQ:NP_004808|H-INV:HIT000040277|VEGA:OTTHUMP00000021431 Tax_Id=9606 Gene_Symbol=TJP2 Isoform A1 of Tight junction protein ZO-2
IPI:IPI00003848.1	26	1	373	440	60	41	6	2	3	1	12	5	4	3	6	4	1	1	4	2	1	1	4	2	1	1	9	4	2	3	19	4	2	1	1	5	2	2	1	6	1	3	2	4	4	0	0	SWISS-PROT:Q9UDY4|TREMBL:Q59E89;Q6DKZ0|ENSEMBL:ENSP00000359799|REFSEQ:NP_008965|H-INV:HIT000051216|VEGA:OTTHUMP00000038541 Tax_Id=9606 Gene_Symbol=DNAJB4 DnaJ homolog subfamily B member 4
IPI:IPI00003856.1	19	1	374	475	156	94	10	3	4	3	13	1	8	4	19	7	8	4	11	4	3	4	18	5	7	6	23	8	9	6	62	25	9	9	7	14	5	3	6	9	4	3	2	14	6	2	6	SWISS-PROT:P36543|TREMBL:Q53Y06|ENSEMBL:ENSP00000253413|REFSEQ:NP_001687|H-INV:HIT000283919|VEGA:OTTHUMP00000065606 Tax_Id=9606 Gene_Symbol=ATP6V1E1 Vacuolar ATP synthase subunit E 1
IPI:IPI00003865.1	64	1	375	1	3126	2028	313	99	87	127	367	141	125	101	332	113	133	86	287	124	93	70	389	156	135	98	340	152	100	88	1098	297	124	90	83	315	103	125	87	262	118	66	78	224	110	56	58	SWISS-PROT:P11142-1|TREMBL:A8K7Q2;Q53GZ6;Q96BE0;Q96H53;Q96IS6;Q9NWW3;Q9NZ87|ENSEMBL:ENSP00000227378|REFSEQ:NP_006588|H-INV:HIT000037619|VEGA:OTTHUMP00000041528 Tax_Id=9606 Gene_Symbol=HSPA8 Isoform 1 of Heat shock cognate 71 kDa protein
IPI:IPI00003870.1	31	1	376	950	236	163	26	8	10	8	26	5	11	10	27	9	10	8	39	13	11	15	17	8	3	6	28	14	7	7	73	16	6	5	5	20	7	7	6	15	8	2	5	22	9	7	6	SWISS-PROT:Q16740|TREMBL:A4UCS4|ENSEMBL:ENSP00000245816|REFSEQ:NP_006003|H-INV:HIT000031315|VEGA:OTTHUMP00000066865;OTTHUMP00000076289 Tax_Id=9606 Gene_Symbol=CLPP Putative ATP-dependent Clp protease proteolytic subunit, mitochondrial precursor
IPI:IPI00003881.5	46	1	377	29	614	392	47	15	23	9	55	19	14	22	38	9	10	19	72	31	15	26	83	30	27	26	97	48	25	24	222	56	24	11	21	52	13	16	23	50	21	7	22	64	42	7	15	SWISS-PROT:P52597|TREMBL:Q8NI96|ENSEMBL:ENSP00000338477;ENSP00000348345;ENSP00000349573|REFSEQ:NP_001091674;NP_001091675;NP_001091676;NP_001091677;NP_001091678;NP_004957|H-INV:HIT000003838|VEGA:OTTHUMP00000019482;OTTHUMP00000043413;OTTHUMP00000043414 Tax_Id=9606 Gene_Symbol=HNRPF Heterogeneous nuclear ribonucleoprotein F
IPI:IPI00003886.2	23	1	378	1170	163	104	18	6	6	6	16	4	5	7	18	4	8	6	8	4	2	2	15	5	3	7	29	10	9	10	59	16	7	4	5	9	2	2	5	9	3	4	2	25	12	5	8	SWISS-PROT:Q9BVP2-2|ENSEMBL:ENSP00000378278|REFSEQ:NP_996561;NP_996562|VEGA:OTTHUMP00000171491 Tax_Id=9606 Gene_Symbol=GNL3 Isoform 2 of Guanine nucleotide-binding protein-like 3
IPI:IPI00003887.1	3	1	379	2684	2	2	0	0	0	0	1	0	0	1	1	1	0	0	0	0	0	0	0	0	0	0	0	0	0	0	0	0	0	0	0	0	0	0	0	0	0	0	0	0	0	0	0	SWISS-PROT:Q9Y5G7-1|TREMBL:A6H8K7;Q59GD1|REFSEQ:NP_061742 Tax_Id=9606 Gene_Symbol=PCDHGA6 Isoform 1 of Protocadherin gamma A6 precursor
IPI:IPI00003889.1	2	1	380	2684	2	1	0	0	0	0	1	0	0	1	0	0	0	0	0	0	0	0	0	0	0	0	0	0	0	0	1	0	0	0	0	1	1	0	0	0	0	0	0	0	0	0	0	SWISS-PROT:Q9Y5G4-1|REFSEQ:NP_061744 Tax_Id=9606 Gene_Symbol=PCDHGA9 Isoform 1 of Protocadherin gamma A9 precursor
IPI:IPI00003907.1	1	1	381	2684	2	1	0	0	0	0	1	0	0	1	0	0	0	0	0	0	0	0	0	0	0	0	0	0	0	0	1	1	1	0	0	0	0	0	0	0	0	0	0	0	0	0	0	SWISS-PROT:Q9Y5F6-1|ENSEMBL:ENSP00000252087|REFSEQ:NP_061752|VEGA:OTTHUMP00000160024 Tax_Id=9606 Gene_Symbol=PCDHGC5;PCDHGA12 Isoform 1 of Protocadherin gamma C5 precursor
IPI:IPI00003909.1	15	1	382	480	293	50	8	3	3	2	0	0	0	0	36	10	13	13	5	2	1	2	0	0	0	0	1	0	0	1	243	164	63	58	43	0	0	0	0	0	0	0	0	79	30	25	24	SWISS-PROT:P11169|ENSEMBL:ENSP00000075120|REFSEQ:NP_008862|H-INV:HIT000194741|VEGA:OTTHUMP00000165065;OTTHUMP00000166485 Tax_Id=9606 Gene_Symbol=SLC2A3 Solute carrier family 2, facilitated glucose transporter member 3
IPI:IPI00003918.6	53	1	383	152	644	422	54	12	22	20	88	26	34	28	64	15	25	24	63	29	17	17	76	26	25	25	77	29	27	21	222	59	23	16	20	60	9	28	23	55	16	16	23	48	22	13	13	SWISS-PROT:P36578|TREMBL:A6NIF7;A8K502;Q53G74;Q59GY2|ENSEMBL:ENSP00000311430|REFSEQ:NP_000959|H-INV:HIT000045645|VEGA:OTTHUMP00000164249;OTTHUMP00000176421 Tax_Id=9606 Gene_Symbol=RPL4 60S ribosomal protein L4
IPI:IPI00003921.2	22	1	384	190	80	51	3	1	1	1	7	1	4	2	6	2	2	2	11	4	1	6	13	6	4	3	11	4	3	4	29	5	1	2	2	11	2	3	6	5	2	2	1	8	5	2	1	SWISS-PROT:P11171-1|ENSEMBL:ENSP00000345259;ENSP00000362904|VEGA:OTTHUMP00000003770 Tax_Id=9606 Gene_Symbol=EPB41 Isoform 1 of Protein 4.1
IPI:IPI00003923.1	20	1	385	1182	135	83	15	5	6	4	14	2	3	9	16	6	4	6	11	4	3	4	11	3	3	5	16	4	4	8	52	14	6	1	7	19	8	3	8	13	7	3	3	6	2	1	3	SWISS-PROT:P11172-1|TREMBL:A8K5J1|ENSEMBL:ENSP00000232607|REFSEQ:NP_000364|H-INV:HIT000191190|VEGA:OTTHUMP00000172523 Tax_Id=9606 Gene_Symbol=UMPS Isoform 1 of Uridine 5'-monophosphate synthase
IPI:IPI00003925.6	27	1	386	1033	390	244	21	6	10	5	39	10	19	10	35	11	15	9	46	17	12	17	59	20	24	15	44	19	11	14	146	51	21	12	18	27	6	7	14	25	9	6	10	43	23	8	12	SWISS-PROT:P11177-1|ENSEMBL:ENSP00000307241|REFSEQ:NP_000916|H-INV:HIT000195749|VEGA:OTTHUMP00000171697 Tax_Id=9606 Gene_Symbol=PDHB Isoform 1 of Pyruvate dehydrogenase E1 component subunit beta, mitochondrial precursor
IPI:IPI00003927.5	35	1	387	1059	149	122	16	5	10	1	24	9	6	9	21	7	8	6	3	1	1	1	27	13	5	9	31	12	10	9	27	12	8	1	3	8	3	2	3	3	1	2	0	4	2	0	2	SWISS-PROT:Q08752|TREMBL:Q05DH6;Q6FGM6|ENSEMBL:ENSP00000303754|REFSEQ:NP_005029|H-INV:HIT000041115 Tax_Id=9606 Gene_Symbol=PPID 40 kDa peptidyl-prolyl cis-trans isomerase
IPI:IPI00003933.2	17	1	388	3305	33	19	1	1	0	0	3	1	1	1	4	2	1	1	1	1	0	0	4	1	2	1	6	2	1	3	14	3	2	0	1	7	3	2	2	3	2	0	1	1	1	0	0	TREMBL:A8K290|ENSEMBL:ENSP00000380514|REFSEQ:NP_005317|H-INV:HIT000031045|VEGA:OTTHUMP00000080713;OTTHUMP00000158839 Tax_Id=9606 Gene_Symbol=HAGH hydroxyacyl glutathione hydrolase isoform 1
IPI:IPI00003944.1	20	1	389	1884	65	42	2	0	2	0	6	3	0	3	7	4	0	3	7	3	0	4	7	2	2	3	13	7	1	5	23	5	3	0	2	5	3	0	2	6	2	1	3	7	4	0	3	SWISS-PROT:P11182|TREMBL:Q5VVL8|ENSEMBL:ENSP00000359151|REFSEQ:NP_001909|H-INV:HIT000322842|VEGA:OTTHUMP00000012596 Tax_Id=9606 Gene_Symbol=DBT Lipoamide acyltransferase component of branched-chain alpha-keto acid dehydrogenase complex, mitochondrial precursor
IPI:IPI00003949.1	62	1	390	1799	183	120	18	5	7	6	24	11	8	5	16	5	6	5	14	7	4	3	21	8	6	7	27	10	7	10	63	21	9	5	7	16	4	5	7	11	3	3	5	15	5	5	5	SWISS-PROT:P61088|ENSEMBL:ENSP00000316176|REFSEQ:NP_003339|H-INV:HIT000029585|VEGA:OTTHUMP00000168722 Tax_Id=9606 Gene_Symbol=UBE2N Ubiquitin-conjugating enzyme E2 N
IPI:IPI00003964.4	13	1	391	4	220	145	16	6	8	2	17	7	7	3	36	15	11	10	13	9	1	3	27	13	6	8	36	14	14	8	75	27	12	5	10	21	9	8	4	19	9	5	5	8	3	2	3	SWISS-PROT:Q93008-1|TREMBL:Q59EZ5;Q6P468;Q86X58|ENSEMBL:ENSP00000367558|REFSEQ:NP_001034680|H-INV:HIT000325069|VEGA:OTTHUMP00000023142 Tax_Id=9606 Gene_Symbol=USP9X ubiquitin specific protease 9, X-linked isoform 4
IPI:IPI00003965.4	25	1	392	230	492	335	35	16	13	6	59	20	17	22	55	18	23	14	54	30	8	16	66	28	22	16	66	28	17	21	157	32	14	8	10	47	15	16	16	35	13	10	12	43	25	6	12	SWISS-PROT:Q93009|ENSEMBL:ENSP00000343535|REFSEQ:NP_003461|H-INV:HIT000327987|VEGA:OTTHUMP00000081656;OTTHUMP00000107932 Tax_Id=9606 Gene_Symbol=USP7 Ubiquitin carboxyl-terminal hydrolase 7
IPI:IPI00003966.2	8	1	393	5069	7	0	0	0	0	0	0	0	0	0	0	0	0	0	0	0	0	0	0	0	0	0	0	0	0	0	7	0	0	0	0	0	0	0	0	7	2	3	2	0	0	0	0	SWISS-PROT:Q16790|TREMBL:A1ECK7;Q5T4R1|ENSEMBL:ENSP00000367608|REFSEQ:NP_001207|H-INV:HIT000036915|VEGA:OTTHUMP00000022773 Tax_Id=9606 Gene_Symbol=CA9 Carbonic anhydrase 9 precursor
IPI:IPI00003968.1	20	1	394	2789	56	38	3	2	1	0	11	5	3	3	5	1	1	3	6	2	1	3	7	2	3	2	6	2	3	1	18	5	3	1	1	6	2	2	2	4	1	2	1	3	1	0	2	SWISS-PROT:Q16795|TREMBL:A8K4V2;Q9BTT5|ENSEMBL:ENSP00000266544|REFSEQ:NP_004993|H-INV:HIT000298026|VEGA:OTTHUMP00000082547;OTTHUMP00000166273 Tax_Id=9606 Gene_Symbol=NDUFA9 NADH dehydrogenase [ubiquinone] 1 alpha subcomplex subunit 9, mitochondrial precursor
IPI:IPI00003970.1	12	1	395	747	34	23	1	0	1	0	3	0	3	0	8	3	4	1	3	2	0	1	7	3	1	3	1	0	1	0	11	4	2	1	1	4	2	0	2	2	1	0	1	1	0	0	1	SWISS-PROT:Q16798|TREMBL:Q8TBJ0|ENSEMBL:ENSP00000352657;ENSP00000376998|REFSEQ:NP_001014811;NP_006671|H-INV:HIT000323746 Tax_Id=9606 Gene_Symbol=ME3 NADP-dependent malic enzyme, mitochondrial precursor
IPI:IPI00003971.1	4	1	396	274	5	3	1	1	0	0	0	0	0	0	1	0	0	1	0	0	0	0	1	1	0	0	0	0	0	0	2	1	0	1	0	1	0	0	1	0	0	0	0	0	0	0	0	SWISS-PROT:Q16799-1|TREMBL:Q2L7A7;Q2NKQ5|ENSEMBL:ENSP00000267484|REFSEQ:NP_066959|H-INV:HIT000339974|VEGA:OTTHUMP00000165249 Tax_Id=9606 Gene_Symbol=RTN1 Isoform RTN1-A of Reticulon-1
IPI:IPI00003983.1	4	1	397	7266	3	2	1	0	1	0	1	0	1	0	0	0	0	0	0	0	0	0	0	0	0	0	0	0	0	0	1	0	0	0	0	0	0	0	0	1	0	0	1	0	0	0	0	SWISS-PROT:P01730|TREMBL:Q13969;Q6LCP8;Q9UDE5|ENSEMBL:ENSP00000011653|REFSEQ:NP_000607|H-INV:HIT000040021|VEGA:OTTHUMP00000083487;OTTHUMP00000166391;OTTHUMP00000166393 Tax_Id=9606 Gene_Symbol=CD4 T-cell surface glycoprotein CD4 precursor
IPI:IPI00003985.1	13	1	398	3233	51	29	3	2	1	0	7	1	3	3	5	1	3	1	5	2	0	3	5	2	1	2	4	2	1	1	22	7	2	3	2	6	2	2	2	7	3	3	1	2	1	0	1	SWISS-PROT:Q9Y276|TREMBL:A8BSR7;A8JZZ8;Q53EX1;Q53RT4|ENSEMBL:ENSP00000352219;ENSP00000375957;ENSP00000375958;ENSP00000375959|REFSEQ:NP_001073335;NP_004319|H-INV:HIT000302833|VEGA:OTTHUMP00000164147 Tax_Id=9606 Gene_Symbol=BCS1L Mitochondrial chaperone BCS1
IPI:IPI00003990.1	10	1	399	49	39	24	1	1	0	0	5	2	1	2	5	3	1	1	3	1	1	1	6	1	3	2	4	2	1	1	15	4	2	1	1	4	2	1	1	5	3	0	2	2	1	0	1	SWISS-PROT:Q86WA6-2|TREMBL:Q3KP51|ENSEMBL:ENSP00000369734|REFSEQ:NP_004323|H-INV:HIT000323839|VEGA:OTTHUMP00000015959 Tax_Id=9606 Gene_Symbol=BPHL Isoform 2 of Valacyclovir hydrolase precursor
IPI:IPI00004015.1	3	1	400	8375	2	0	0	0	0	0	0	0	0	0	0	0	0	0	0	0	0	0	0	0	0	0	0	0	0	0	2	0	0	0	0	0	0	0	0	0	0	0	0	2	0	1	1	SWISS-PROT:Q13761-1|TREMBL:Q9Y3R8|ENSEMBL:ENSP00000308051|REFSEQ:NP_004341|VEGA:OTTHUMP00000003370 Tax_Id=9606 Gene_Symbol=RUNX3 Isoform 1 of Runt-related transcription factor 3
IPI:IPI00004045.1	13	1	401	4916	12	2	0	0	0	0	0	0	0	0	1	0	1	0	1	0	1	0	0	0	0	0	0	0	0	0	10	9	4	3	2	1	0	0	1	0	0	0	0	0	0	0	0	SWISS-PROT:Q93062-1|ENSEMBL:ENSP00000318102;ENSP00000380486|REFSEQ:NP_001008710;NP_006858|VEGA:OTTHUMP00000177327;OTTHUMP00000177328 Tax_Id=9606 Gene_Symbol=RBPMS Isoform A of RNA-binding protein with multiple splicing
IPI:IPI00004067.2	4	1	402	5163	6	4	0	0	0	0	0	0	0	0	0	0	0	0	0	0	0	0	1	0	1	0	3	1	2	0	2	1	0	0	1	0	0	0	0	1	0	1	0	0	0	0	0	SWISS-PROT:Q93073-1|ENSEMBL:ENSP00000370314|H-INV:HIT000041754|VEGA:OTTHUMP00000176260 Tax_Id=9606 Gene_Symbol=KIAA0256 Isoform 1 of Uncharacterized protein KIAA0256
IPI:IPI00004068.2	6	1	403	285	60	37	2	0	1	1	8	3	3	2	14	6	5	3	9	5	2	2	2	1	1	0	2	0	2	0	23	2	0	1	1	5	5	0	0	5	4	1	0	11	3	4	4	SWISS-PROT:Q93074|ENSEMBL:ENSP00000363215|H-INV:HIT000070117|VEGA:OTTHUMP00000023490 Tax_Id=9606 Gene_Symbol=MED12 Mediator of RNA polymerase II transcription subunit 12
IPI:IPI00004069.1	5	1	404	6080	3	2	1	1	0	0	0	0	0	0	0	0	0	0	0	0	0	0	0	0	0	0	1	1	0	0	1	1	1	0	0	0	0	0	0	0	0	0	0	0	0	0	0	SWISS-PROT:Q93075|TREMBL:A8K179;Q3MIL9;Q5BKU0|ENSEMBL:ENSP00000287652|REFSEQ:NP_055575|H-INV:HIT000042354|VEGA:OTTHUMP00000170197 Tax_Id=9606 Gene_Symbol=TATDN2 TatD DNase domain-containing deoxyribonuclease 2
IPI:IPI00004092.2	15	1	405	146	187	105	13	5	4	4	17	6	7	4	17	6	6	5	15	5	5	5	23	10	7	6	20	7	7	6	82	18	9	5	4	24	4	12	8	26	10	7	9	14	6	4	4	SWISS-PROT:Q93084-1|ENSEMBL:ENSP00000301387|REFSEQ:NP_777615|VEGA:OTTHUMP00000183047 Tax_Id=9606 Gene_Symbol=ATP2A3 Isoform SERCA3B of Sarcoplasmic/endoplasmic reticulum calcium ATPase 3
IPI:IPI00004121.1	9	1	406	7503	2	1	1	0	0	1	0	0	0	0	0	0	0	0	0	0	0	0	0	0	0	0	0	0	0	0	1	0	0	0	0	1	1	0	0	0	0	0	0	0	0	0	0	SWISS-PROT:Q93097-1|TREMBL:Q5T6U0|ENSEMBL:ENSP00000358698|REFSEQ:NP_078613|VEGA:OTTHUMP00000012857 Tax_Id=9606 Gene_Symbol=WNT2B Isoform 2 of Protein Wnt-2b precursor
IPI:IPI00004233.2	29	1	407	43	1226	795	196	62	60	74	91	33	23	35	213	77	86	50	146	60	64	22	27	5	17	5	122	31	59	32	431	107	43	36	28	75	45	19	11	105	46	37	22	144	40	54	50	SWISS-PROT:P46013-1|ENSEMBL:ENSP00000357643|REFSEQ:NP_002408|VEGA:OTTHUMP00000020739 Tax_Id=9606 Gene_Symbol=MKI67 Isoform Long of Antigen KI-67
IPI:IPI00004237.1	4	1	408	3596	8	3	1	0	0	1	1	0	1	0	0	0	0	0	1	0	0	1	0	0	0	0	0	0	0	0	5	2	1	0	1	2	0	0	2	0	0	0	0	1	0	1	0	SWISS-PROT:P46019|TREMBL:A8K1T1|ENSEMBL:ENSP00000369274|REFSEQ:NP_000283|H-INV:HIT000323809|VEGA:OTTHUMP00000023007 Tax_Id=9606 Gene_Symbol=PHKA2 Phosphorylase b kinase regulatory subunit alpha, liver isoform
IPI:IPI00004247.2	4	1	409	5681	3	3	0	0	0	0	0	0	0	0	0	0	0	0	0	0	0	0	1	1	0	0	2	0	1	1	0	0	0	0	0	0	0	0	0	0	0	0	0	0	0	0	0	SWISS-PROT:P46020-1|ENSEMBL:ENSP00000362643|REFSEQ:NP_002628|H-INV:HIT000323402|VEGA:OTTHUMP00000024287 Tax_Id=9606 Gene_Symbol=PHKA1 Isoform 1 of Phosphorylase b kinase regulatory subunit alpha, skeletal muscle isoform
IPI:IPI00004267.3	12	1	410	6138	39	26	2	1	1	0	5	2	1	2	5	1	2	2	3	2	0	1	5	3	1	1	6	3	1	2	13	5	2	1	2	2	1	0	1	3	1	0	2	3	1	0	2	SWISS-PROT:Q99720-3|TREMBL:A2A3U5|ENSEMBL:ENSP00000277009|REFSEQ:NP_671513|VEGA:OTTHUMP00000159911 Tax_Id=9606 Gene_Symbol=OPRS1 Isoform 3 of Sigma 1-type opioid receptor
IPI:IPI00004273.6	25	1	411	510	280	177	20	4	8	8	21	5	9	7	32	5	15	12	40	16	12	12	25	14	8	3	39	23	7	9	103	29	14	11	4	14	2	7	5	18	6	8	4	42	20	13	9	SWISS-PROT:P49756|TREMBL:A0PJL9;Q16083;Q2TA72;Q5XJ17;Q6P665;Q9H6A1|ENSEMBL:ENSP00000261973|REFSEQ:NP_067062|H-INV:HIT000055763|VEGA:OTTHUMP00000028087 Tax_Id=9606 Gene_Symbol=RBM25 RNA binding motif protein 25
IPI:IPI00004290.3	11	1	412	2139	52	35	2	0	1	1	5	0	2	3	3	2	1	0	8	2	2	4	5	1	2	2	12	6	4	2	17	4	2	2	0	0	0	0	0	6	3	2	1	7	3	2	2	SWISS-PROT:Q68CQ4|TREMBL:A8K0P8|ENSEMBL:ENSP00000355987|REFSEQ:NP_055203|H-INV:HIT000306755|VEGA:OTTHUMP00000034820;OTTHUMP00000107267 Tax_Id=9606 Gene_Symbol=C1orf107 Digestive organ expansion factor homolog
IPI:IPI00004312.1	11	1	413	2577	17	10	1	1	0	0	1	1	0	0	3	2	0	1	0	0	0	0	4	0	3	1	1	1	0	0	7	3	1	1	1	1	0	1	0	2	1	1	0	1	0	0	1	SWISS-PROT:P52630-1|TREMBL:A0JLQ9;Q6LD48;Q6N0A7;Q9UDL4|ENSEMBL:ENSP00000315768;ENSP00000377541|REFSEQ:NP_005410|H-INV:HIT000053603|VEGA:OTTHUMP00000168074 Tax_Id=9606 Gene_Symbol=STAT2 Isoform Long of Signal transducer and activator of transcription 2
IPI:IPI00004317.1	9	1	414	2	23	15	0	0	0	0	5	1	3	1	2	0	1	1	4	2	0	2	3	1	1	1	1	0	0	1	8	0	0	0	0	1	1	0	0	2	1	0	1	5	2	2	1	SWISS-PROT:P54098|TREMBL:A8K5G6;Q2V8X9;Q2V8Y0;Q6JLA7;Q6LCA9|ENSEMBL:ENSP00000268124|REFSEQ:NP_002684|H-INV:HIT000325036|VEGA:OTTHUMP00000176752;OTTHUMP00000176753;OTTHUMP00000194455 Tax_Id=9606 Gene_Symbol=POLG DNA polymerase subunit gamma-1
IPI:IPI00004324.1	35	1	415	1455	135	87	19	7	7	5	13	6	5	2	18	4	11	3	5	3	1	1	14	6	4	4	18	7	6	5	48	11	6	3	2	17	5	7	5	15	8	3	4	5	1	1	3	SWISS-PROT:O43617|ENSEMBL:ENSP00000362261|REFSEQ:NP_055223|H-INV:HIT000033363|VEGA:OTTHUMP00000009025 Tax_Id=9606 Gene_Symbol=TRAPPC3 Trafficking protein particle complex subunit 3
IPI:IPI00004325.1	3	1	416	6379	9	5	1	1	0	0	0	0	0	0	2	2	0	0	1	0	0	1	0	0	0	0	1	0	0	1	4	0	0	0	0	1	1	0	0	2	2	0	0	1	0	0	1	SWISS-PROT:O75529-1|TREMBL:Q5TDI6|ENSEMBL:ENSP00000258281;ENSP00000355636|REFSEQ:NP_055224|VEGA:OTTHUMP00000037470 Tax_Id=9606 Gene_Symbol=TAF5L Isoform 1 of TAF5-like RNA polymerase II p300/CBP-associated factor-associated factor 65 kDa subunit 5L
IPI:IPI00004337.1	4	1	417	4491	4	3	1	0	1	0	1	1	0	0	1	1	0	0	0	0	0	0	0	0	0	0	0	0	0	0	1	0	0	0	0	0	0	0	0	1	0	0	1	0	0	0	0	SWISS-PROT:O95625|TREMBL:Q2NKP9;Q59H97|ENSEMBL:ENSP00000326200|REFSEQ:NP_055230|H-INV:HIT000221072|VEGA:OTTHUMP00000172095 Tax_Id=9606 Gene_Symbol=ZBTB11 Zinc finger and BTB domain-containing protein 11
IPI:IPI00004338.1	9	1	418	7040	3	3	0	0	0	0	0	0	0	0	0	0	0	0	3	0	1	2	0	0	0	0	0	0	0	0	0	0	0	0	0	0	0	0	0	0	0	0	0	0	0	0	0	SWISS-PROT:Q9BXH1-1|ENSEMBL:ENSP00000352999|REFSEQ:NP_055232|H-INV:HIT000078267|VEGA:OTTHUMP00000069157;OTTHUMP00000076138 Tax_Id=9606 Gene_Symbol=BBC3 Isoform 1 of Bcl-2-binding component 3
IPI:IPI00004341.7	9	1	419	5217	5	3	1	1	0	0	0	0	0	0	2	1	1	0	0	0	0	0	0	0	0	0	0	0	0	0	2	0	0	0	0	2	1	0	1	0	0	0	0	0	0	0	0	SWISS-PROT:Q9UF56-1 Tax_Id=9606 Gene_Symbol=FBXL17 Isoform 1 of F-box/LRR-repeat protein 17 (Fragment)
IPI:IPI00004344.1	6	1	420	2931	20	7	1	0	1	0	1	0	0	1	4	3	0	1	0	0	0	0	0	0	0	0	1	0	0	1	13	2	0	1	1	3	2	0	1	5	3	1	1	3	0	0	3	SWISS-PROT:Q9UHB7-1|ENSEMBL:ENSP00000265343|REFSEQ:NP_055238|H-INV:HIT000073689|VEGA:OTTHUMP00000066209 Tax_Id=9606 Gene_Symbol=AFF4 Isoform 1 of AF4/FMR2 family member 4
IPI:IPI00004353.1	18	1	421	7078	3	2	1	0	1	0	0	0	0	0	1	0	0	1	0	0	0	0	0	0	0	0	0	0	0	0	1	0	0	0	0	1	1	0	0	0	0	0	0	0	0	0	0	SWISS-PROT:P52657|TREMBL:Q6FGB5|ENSEMBL:ENSP00000267869;ENSP00000379373;ENSP00000379375|REFSEQ:NP_004483|H-INV:HIT000029490|VEGA:OTTHUMP00000163600;OTTHUMP00000176338;OTTHUMP00000176339;OTTHUMP00000196512;OTTHUMP00000196515 Tax_Id=9606 Gene_Symbol=GTF2A2 Transcription initiation factor IIA gamma chain
IPI:IPI00004358.4	52	1	422	58	728	395	19	7	7	5	63	20	23	20	26	7	11	8	71	40	12	19	171	60	56	55	45	20	13	12	333	50	21	14	15	91	22	32	37	165	47	51	67	27	14	5	8	SWISS-PROT:P11216|TREMBL:Q59GM9|ENSEMBL:ENSP00000216962|REFSEQ:NP_002853|H-INV:HIT000037804|VEGA:OTTHUMP00000030488 Tax_Id=9606 Gene_Symbol=PYGB Glycogen phosphorylase, brain form
IPI:IPI00004362.2	4	1	423	5248	5	2	0	0	0	0	2	1	0	1	0	0	0	0	0	0	0	0	0	0	0	0	0	0	0	0	3	1	0	1	0	1	0	0	1	0	0	0	0	1	1	0	0	SWISS-PROT:Q86VD1|ENSEMBL:ENSP00000232603|REFSEQ:NP_055244|H-INV:HIT000053405|VEGA:OTTHUMP00000172178 Tax_Id=9606 Gene_Symbol=MORC1 MORC family CW-type zinc finger protein 1
IPI:IPI00004363.1	20	1	424	516	82	52	2	1	1	0	19	8	4	7	4	2	1	1	9	5	1	3	13	4	4	5	5	2	2	1	30	2	0	1	1	15	6	5	4	11	4	2	5	2	2	0	0	SWISS-PROT:Q9UEW8|TREMBL:Q53S90;Q53SL7;Q53SS1;Q6E0B2|ENSEMBL:ENSP00000348278|REFSEQ:NP_037365|H-INV:HIT000068602|VEGA:OTTHUMP00000165175 Tax_Id=9606 Gene_Symbol=STK39 STE20/SPS1-related proline-alanine-rich protein kinase
IPI:IPI00004379.3	6	1	425	8689	2	0	0	0	0	0	0	0	0	0	0	0	0	0	0	0	0	0	0	0	0	0	0	0	0	0	2	1	0	1	0	0	0	0	0	0	0	0	0	1	1	0	0	SWISS-PROT:Q9NP08|TREMBL:Q13028|ENSEMBL:ENSP00000383519|H-INV:HIT000197045 Tax_Id=9606 Gene_Symbol=HMX1 Homeobox protein HMX1
IPI:IPI00004389.3	2	1	426	7251	3	2	1	1	0	0	0	0	0	0	0	0	0	0	0	0	0	0	1	0	1	0	0	0	0	0	1	0	0	0	0	1	0	0	1	0	0	0	0	0	0	0	0	SWISS-PROT:Q9UGJ1|TREMBL:Q9BVR6|ENSEMBL:ENSP00000382387|H-INV:HIT000010975|VEGA:OTTHUMP00000175705 Tax_Id=9606 Gene_Symbol=TUBGCP4 Gamma-tubulin complex component 4
IPI:IPI00004392.2	19	1	427	4700	36	23	1	0	1	0	3	1	1	1	4	1	2	1	5	3	1	1	5	2	0	3	5	2	1	2	13	7	4	1	2	3	0	2	1	1	0	1	0	2	1	1	0	SWISS-PROT:P36639-1 Tax_Id=9606 Gene_Symbol=NUDT1 Isoform p26 of 7,8-dihydro-8-oxoguanine triphosphatase
IPI:IPI00004397.1	44	1	428	829	38	19	4	2	2	0	4	1	2	1	3	1	0	2	4	2	2	0	3	2	0	1	1	1	0	0	19	8	5	0	3	2	1	1	0	7	5	0	2	2	2	0	0	SWISS-PROT:P11234|TREMBL:Q53T32|ENSEMBL:ENSP00000272519|REFSEQ:NP_002872|H-INV:HIT000038302|VEGA:OTTHUMP00000162132 Tax_Id=9606 Gene_Symbol=RALB Ras-related protein Ral-B precursor
IPI:IPI00004399.1	25	1	429	3087	8	6	1	0	0	1	5	3	1	1	0	0	0	0	0	0	0	0	0	0	0	0	0	0	0	0	2	0	0	0	0	0	0	0	0	1	0	0	1	1	1	0	0	SWISS-PROT:Q9UJM3|ENSEMBL:ENSP00000366702|REFSEQ:NP_061821|H-INV:HIT000039902|VEGA:OTTHUMP00000001359 Tax_Id=9606 Gene_Symbol=ERRFI1 ERBB receptor feedback inhibitor 1
IPI:IPI00004406.1	42	1	430	1077	111	96	0	0	0	0	16	4	8	4	3	2	0	1	10	6	0	4	0	0	0	0	67	34	15	18	15	1	1	0	0	5	2	1	2	0	0	0	0	9	5	0	4	SWISS-PROT:Q16831-1|TREMBL:Q86Y75|ENSEMBL:ENSP00000330032;ENSP00000342878;ENSP00000378931|REFSEQ:NP_003355;NP_853628|H-INV:HIT000033165|VEGA:OTTHUMP00000159566 Tax_Id=9606 Gene_Symbol=UPP1 Isoform 1 of Uridine phosphorylase 1
IPI:IPI00004413.1	4	1	431	8669	2	1	1	0	1	0	0	0	0	0	0	0	0	0	0	0	0	0	0	0	0	0	0	0	0	0	1	0	0	0	0	0	0	0	0	1	1	0	0	0	0	0	0	SWISS-PROT:O75509|TREMBL:Q59FR5|ENSEMBL:ENSP00000296861|REFSEQ:NP_055267|H-INV:HIT000252348|VEGA:OTTHUMP00000016561 Tax_Id=9606 Gene_Symbol=TNFRSF21 Tumor necrosis factor receptor superfamily member 21 precursor
IPI:IPI00004416.1	34	1	432	1	128	73	7	1	6	0	12	3	4	5	22	6	10	6	10	4	2	4	12	5	4	3	10	3	4	3	55	15	6	6	3	16	3	8	5	14	5	5	4	10	5	2	3	SWISS-PROT:O43633|ENSEMBL:ENSP00000310440;ENSP00000375575|REFSEQ:NP_055268;NP_940818|H-INV:HIT000063696|VEGA:OTTHUMP00000068150;OTTHUMP00000076139;OTTHUMP00000076140;OTTHUMP00000076141 Tax_Id=9606 Gene_Symbol=CHMP2A Charged multivesicular body protein 2a
IPI:IPI00004419.3	2	1	433	7508	2	0	0	0	0	0	0	0	0	0	0	0	0	0	0	0	0	0	0	0	0	0	0	0	0	0	2	1	1	0	0	1	0	0	1	0	0	0	0	0	0	0	0	SWISS-PROT:O15015|ENSEMBL:ENSP00000378429|VEGA:OTTHUMP00000044995;OTTHUMP00000080868 Tax_Id=9606 Gene_Symbol=ZNF646 Zinc finger protein 646
IPI:IPI00004433.1	2	1	434	7499	2	2	0	0	0	0	1	0	0	1	0	0	0	0	0	0	0	0	1	1	0	0	0	0	0	0	0	0	0	0	0	0	0	0	0	0	0	0	0	0	0	0	0	SWISS-PROT:Q9UQ52|ENSEMBL:ENSP00000341882;ENSP00000380616|REFSEQ:NP_055276|H-INV:HIT000058015|VEGA:OTTHUMP00000147565;OTTHUMP00000170015 Tax_Id=9606 Gene_Symbol=CNTN6 Contactin-6 precursor
IPI:IPI00004436.1	29	1	435	5021	8	7	0	0	0	0	0	0	0	0	1	0	0	1	0	0	0	0	1	0	0	1	5	4	0	1	1	1	0	0	1	0	0	0	0	0	0	0	0	0	0	0	0	SWISS-PROT:O15116|ENSEMBL:ENSP00000310596|REFSEQ:NP_055277|H-INV:HIT000245228|VEGA:OTTHUMP00000177455 Tax_Id=9606 Gene_Symbol=LSM1 U6 snRNA-associated Sm-like protein LSm1
IPI:IPI00004446.1	5	1	436	8602	2	2	0	0	0	0	0	0	0	0	1	0	0	1	0	0	0	0	1	1	0	0	0	0	0	0	0	0	0	0	0	0	0	0	0	0	0	0	0	0	0	0	0	SWISS-PROT:O60687|ENSEMBL:ENSP00000362095|REFSEQ:NP_055282|H-INV:HIT000064913|VEGA:OTTHUMP00000023653 Tax_Id=9606 Gene_Symbol=SRPX2 Sushi repeat-containing protein SRPX2 precursor
IPI:IPI00004450.1	16	1	437	39	140	83	15	5	4	6	13	3	7	3	14	5	5	4	13	5	5	3	14	5	7	2	14	6	5	3	57	12	7	2	3	13	3	7	3	15	7	6	2	17	10	4	3	SWISS-PROT:O75526|TREMBL:A8K8A6|ENSEMBL:ENSP00000304139|REFSEQ:NP_055284|H-INV:HIT000065666 Tax_Id=9606 Gene_Symbol=RBMXL2 RNA-binding motif protein, X-linked-like-2
IPI:IPI00004459.1	16	1	438	2777	61	43	5	2	1	2	6	1	3	2	7	2	3	2	7	2	3	2	3	1	1	1	15	6	5	4	18	7	3	3	1	5	2	2	1	3	1	1	1	3	1	2	0	SWISS-PROT:Q9UNQ2|TREMBL:A8K9K8|ENSEMBL:ENSP00000199320|REFSEQ:NP_055288|H-INV:HIT000035085|VEGA:OTTHUMP00000161884 Tax_Id=9606 Gene_Symbol=DIMT1L Probable dimethyladenosine transferase
IPI:IPI00004471.2	5	1	439	6662	5	4	0	0	0	0	3	0	2	1	1	1	0	0	0	0	0	0	0	0	0	0	0	0	0	0	1	0	0	0	0	0	0	0	0	0	0	0	0	1	0	1	0	SWISS-PROT:Q53GG5-1|ENSEMBL:ENSP00000284770|REFSEQ:NP_055291|H-INV:HIT000330746 Tax_Id=9606 Gene_Symbol=PDLIM3 Isoform 1 of PDZ and LIM domain protein 3
IPI:IPI00004472.1	5	1	440	1	56	25	2	0	2	0	5	0	2	3	11	5	3	3	2	0	1	1	4	1	2	1	1	0	0	1	31	12	4	5	3	8	6	1	1	7	3	1	3	4	1	2	1	SWISS-PROT:Q9H4A3-1|ENSEMBL:ENSP00000313059|REFSEQ:NP_061852|H-INV:HIT000246693|VEGA:OTTHUMP00000115370;OTTHUMP00000166129 Tax_Id=9606 Gene_Symbol=WNK1 Isoform 1 of Serine/threonine-protein kinase WNK1
IPI:IPI00004482.2	2	1	441	8569	2	2	0	0	0	0	0	0	0	0	0	0	0	0	1	1	0	0	1	0	0	1	0	0	0	0	0	0	0	0	0	0	0	0	0	0	0	0	0	0	0	0	0	SWISS-PROT:Q6NX49|TREMBL:A8K2N2|ENSEMBL:ENSP00000269829|REFSEQ:NP_055295|VEGA:OTTHUMP00000070890;OTTHUMP00000076080 Tax_Id=9606 Gene_Symbol=ZNF544 Zinc finger protein 544
IPI:IPI00004488.2	16	1	442	4637	63	38	4	2	1	1	5	1	1	3	4	1	1	2	5	2	0	3	9	3	4	2	11	3	3	5	25	11	5	3	3	7	2	3	2	3	0	1	2	4	1	1	2	SWISS-PROT:Q16864|TREMBL:A4D1K0|ENSEMBL:ENSP00000249289|REFSEQ:NP_004222|H-INV:HIT000338943|VEGA:OTTHUMP00000024661 Tax_Id=9606 Gene_Symbol=ATP6V1F Vacuolar ATP synthase subunit F
IPI:IPI00004489.1	15	1	443	3433	17	8	0	0	0	0	2	1	0	1	0	0	0	0	2	2	0	0	3	1	1	1	1	0	1	0	9	6	2	2	2	3	1	0	2	0	0	0	0	0	0	0	0	SWISS-PROT:O95396|ENSEMBL:ENSP00000244051|REFSEQ:NP_055299|H-INV:HIT000037413|VEGA:OTTHUMP00000031284 Tax_Id=9606 Gene_Symbol=MOCS3 Molybdenum cofactor synthesis protein 3
IPI:IPI00004497.2	11	1	444	18	68	45	8	3	4	1	3	0	2	1	8	2	5	1	7	5	0	2	11	6	4	1	8	4	2	2	23	10	5	2	3	9	2	4	3	3	2	0	1	1	0	0	1	SWISS-PROT:P11274-1|ENSEMBL:ENSP00000303507|REFSEQ:NP_004318|H-INV:HIT000320935|VEGA:OTTHUMP00000028949 Tax_Id=9606 Gene_Symbol=BCR Isoform 1 of Breakpoint cluster region protein
IPI:IPI00004500.8	3	1	445	5678	2	2	0	0	0	0	1	0	0	1	0	0	0	0	1	0	0	1	0	0	0	0	0	0	0	0	0	0	0	0	0	0	0	0	0	0	0	0	0	0	0	0	0	SWISS-PROT:O15049|ENSEMBL:ENSP00000274605|REFSEQ:NP_055926|H-INV:HIT000053873 Tax_Id=9606 Gene_Symbol=N4BP3 NEDD4-binding protein 3
IPI:IPI00004503.5	12	1	446	107	70	33	4	1	1	2	8	2	3	3	3	2	0	1	4	0	2	2	10	4	4	2	4	1	1	2	37	11	6	2	3	8	1	5	2	15	6	6	3	3	1	1	1	SWISS-PROT:P11279|TREMBL:Q8WU33;Q96I40;Q9BRD2;Q9NP13|ENSEMBL:ENSP00000333298|REFSEQ:NP_005552|H-INV:HIT000191253|VEGA:OTTHUMP00000018748 Tax_Id=9606 Gene_Symbol=LAMP1 lysosomal-associated membrane protein 1
IPI:IPI00004511.3	7	1	447	611	48	28	3	2	1	0	4	2	0	2	5	3	1	1	3	2	1	0	8	3	3	2	5	1	2	2	20	4	2	2	0	12	5	5	2	3	1	1	1	1	1	0	0	SWISS-PROT:Q16875-1|TREMBL:Q5VX18|ENSEMBL:ENSP00000369100|REFSEQ:NP_004557|H-INV:HIT000052397|VEGA:OTTHUMP00000019040 Tax_Id=9606 Gene_Symbol=PFKFB3 Isoform 1 of 6-phosphofructo-2-kinase/fructose-2,6-biphosphatase 3
IPI:IPI00004523.2	18	1	448	4852	16	11	2	1	1	0	2	0	2	0	4	0	2	2	0	0	0	0	0	0	0	0	3	1	1	1	5	1	0	1	0	2	1	1	0	2	1	0	1	0	0	0	0	SWISS-PROT:Q6FIF0-2|TREMBL:A6NGB3|H-INV:HIT000064979|VEGA:OTTHUMP00000176040 Tax_Id=9606 Gene_Symbol=ZFAND6 Isoform 2 of AN1-type zinc finger protein 6
IPI:IPI00004524.1	12	1	449	6178	25	10	0	0	0	0	2	1	0	1	3	1	1	1	0	0	0	0	4	3	0	1	1	0	0	1	15	5	3	1	1	3	1	1	1	5	3	1	1	2	1	0	1	SWISS-PROT:P28676|ENSEMBL:ENSP00000233612|REFSEQ:NP_036330|H-INV:HIT000196476|VEGA:OTTHUMP00000162937 Tax_Id=9606 Gene_Symbol=GCA Grancalcin
IPI:IPI00004533.1	8	1	450	111	15	5	1	1	0	0	0	0	0	0	1	1	0	0	0	0	0	0	1	0	0	1	2	0	1	1	10	3	2	1	0	3	1	0	2	4	1	1	2	0	0	0	0	SWISS-PROT:O15066|ENSEMBL:ENSP00000364864|REFSEQ:NP_004789|H-INV:HIT000000065|VEGA:OTTHUMP00000030588 Tax_Id=9606 Gene_Symbol=KIF3B Kinesin-like protein KIF3B
IPI:IPI00004534.3	18	1	451	754	152	122	15	6	5	4	16	5	5	6	25	9	6	10	17	7	3	7	21	6	6	9	28	9	8	11	30	10	4	3	3	12	4	3	5	4	2	1	1	4	3	0	1	SWISS-PROT:O15067|TREMBL:A6H8V8;A8K8N7;A8K9T9;Q6P4B4;Q9BR56|ENSEMBL:ENSP00000313490|REFSEQ:NP_036525|H-INV:HIT000000067|VEGA:OTTHUMP00000135330;OTTHUMP00000182848 Tax_Id=9606 Gene_Symbol=PFAS Phosphoribosylformylglycinamidine synthase
IPI:IPI00004539.1	9	1	452	1	6	4	0	0	0	0	2	0	1	1	1	1	0	0	0	0	0	0	0	0	0	0	1	0	1	0	2	1	1	0	0	1	1	0	0	0	0	0	0	0	0	0	0	SWISS-PROT:O75618-1|ENSEMBL:ENSP00000356985;ENSP00000376025;ENSP00000376026|REFSEQ:NP_001034800;NP_001034801;NP_127491|H-INV:HIT000036400|VEGA:OTTHUMP00000031821 Tax_Id=9606 Gene_Symbol=DEDD Isoform 1 of Death effector domain-containing protein
IPI:IPI00004549.1	9	2	233	3105	6	4	0	0	0	0	2	0	2	0	1	0	1	0	0	0	0	0	1	0	1	0	0	0	0	0	2	1	1	0	0	0	0	0	0	1	1	0	0	0	0	0	0	SWISS-PROT:Q8WV28-2|TREMBL:Q2MD46;Q2MD52|ENSEMBL:ENSP00000360218|VEGA:OTTHUMP00000020168 Tax_Id=9606 Gene_Symbol=BLNK Isoform 2 of B-cell linker protein
IPI:IPI00004550.5	5	1	453	2	620	330	69	19	14	36	59	12	32	15	71	43	15	13	80	43	21	16	44	16	20	8	7	1	1	5	290	50	17	22	11	63	22	29	12	89	51	22	16	88	37	27	24	TREMBL:Q2M2I5;Q9NXG7|ENSEMBL:ENSP00000264651|REFSEQ:NP_061889|H-INV:HIT000002743|VEGA:OTTHUMP00000164527;OTTHUMP00000181315 Tax_Id=9606 Gene_Symbol=KRT24 Keratin-24
IPI:IPI00004563.5	13	1	454	3441	16	10	0	0	0	0	1	0	1	0	0	0	0	0	0	0	0	0	8	3	3	2	1	0	0	1	6	2	0	1	1	0	0	0	0	4	2	2	0	0	0	0	0	SWISS-PROT:Q9NUU6|ENSEMBL:ENSP00000274217|REFSEQ:NP_061891|H-INV:HIT000004463|VEGA:OTTHUMP00000161688 Tax_Id=9606 Gene_Symbol=FAM105A Protein FAM105A
IPI:IPI00004567.1	4	1	455	5783	3	1	1	1	0	0	0	0	0	0	0	0	0	0	0	0	0	0	0	0	0	0	0	0	0	0	2	2	2	0	0	0	0	0	0	0	0	0	0	0	0	0	0	SWISS-PROT:Q9NVM4-1|ENSEMBL:ENSP00000343103|REFSEQ:NP_061896|H-INV:HIT000003976|VEGA:OTTHUMP00000081399;OTTHUMP00000081400;OTTHUMP00000174863 Tax_Id=9606 Gene_Symbol=PRMT7 Isoform 1 of Protein arginine N-methyltransferase 7
IPI:IPI00004573.2	32	1	456	455	163	161	0	0	0	0	0	0	0	0	0	0	0	0	0	0	0	0	161	69	57	35	0	0	0	0	2	1	0	0	1	0	0	0	0	1	1	0	0	0	0	0	0	SWISS-PROT:P01833|TREMBL:Q8TE27|ENSEMBL:ENSP00000348888|REFSEQ:NP_002635|H-INV:HIT000306546|VEGA:OTTHUMP00000034748 Tax_Id=9606 Gene_Symbol=PIGR Polymeric immunoglobulin receptor precursor
IPI:IPI00004584.1	4	1	457	6404	8	8	1	0	1	0	1	0	0	1	2	1	0	1	0	0	0	0	3	1	1	1	1	0	0	1	0	0	0	0	0	0	0	0	0	0	0	0	0	0	0	0	0	SWISS-PROT:O15091|TREMBL:Q86SZ4|ENSEMBL:ENSP00000324697|H-INV:HIT000000097 Tax_Id=9606 Gene_Symbol=KIAA0391 Uncharacterized protein KIAA0391
IPI:IPI00004653.1	4	1	458	4439	2	2	0	0	0	0	0	0	0	0	0	0	0	0	0	0	0	0	2	1	0	1	0	0	0	0	0	0	0	0	0	0	0	0	0	0	0	0	0	0	0	0	0	SWISS-PROT:O43915|TREMBL:Q53FX1|ENSEMBL:ENSP00000297904|REFSEQ:NP_004460|H-INV:HIT000040371|VEGA:OTTHUMP00000022960 Tax_Id=9606 Gene_Symbol=FIGF Vascular endothelial growth factor D precursor
IPI:IPI00004655.1	24	1	459	1891	52	35	2	1	0	1	6	1	4	1	9	3	5	1	6	3	2	1	5	1	4	0	7	1	5	1	17	5	2	2	1	3	2	1	0	4	2	1	1	5	1	3	1	SWISS-PROT:Q14331|TREMBL:A8K775|ENSEMBL:ENSP00000226798|REFSEQ:NP_004468|H-INV:HIT000193970 Tax_Id=9606 Gene_Symbol=FRG1 Protein FRG1
IPI:IPI00004668.1	11	1	460	1	19	4	1	0	1	0	1	1	0	0	0	0	0	0	0	0	0	0	2	2	0	0	0	0	0	0	15	4	1	2	1	11	2	4	5	0	0	0	0	0	0	0	0	SWISS-PROT:Q9BYC5-1|TREMBL:A8K8P8;Q546E0|ENSEMBL:ENSP00000353910;ENSP00000378086;ENSP00000378087|REFSEQ:NP_835367;NP_835368;NP_835369|H-INV:HIT000248552|VEGA:OTTHUMP00000028377;OTTHUMP00000183477 Tax_Id=9606 Gene_Symbol=FUT8 Isoform 1 of Alpha-(1,6)-fucosyltransferase
IPI:IPI00004669.1	15	1	461	241	35	15	3	0	3	0	4	1	1	2	2	1	0	1	1	1	0	0	4	2	1	1	1	0	0	1	20	8	3	0	5	5	2	1	2	5	2	1	2	2	2	0	0	SWISS-PROT:Q10471|TREMBL:A8K1Y3|ENSEMBL:ENSP00000355632|REFSEQ:NP_004472|H-INV:HIT000052511|VEGA:OTTHUMP00000035893 Tax_Id=9606 Gene_Symbol=GALNT2 Polypeptide N-acetylgalactosaminyltransferase 2
IPI:IPI00004670.1	15	1	462	241	71	35	10	3	4	3	0	0	0	0	8	3	4	1	10	4	2	4	5	2	1	2	2	1	1	0	36	1	0	0	1	14	4	6	4	20	12	2	6	1	1	0	0	SWISS-PROT:Q14435-1|TREMBL:Q53TG9;Q68VJ6|ENSEMBL:ENSP00000233685;ENSP00000376465|REFSEQ:NP_004473|H-INV:HIT000324563|VEGA:OTTHUMP00000163020 Tax_Id=9606 Gene_Symbol=GALNT3 Isoform 1 of Polypeptide N-acetylgalactosaminyltransferase 3
IPI:IPI00004671.2	29	1	463	17	580	342	64	18	27	19	43	11	19	13	77	28	24	25	75	36	21	18	59	34	16	9	24	12	7	5	238	42	17	15	10	76	27	22	27	85	35	28	22	35	16	7	12	SWISS-PROT:Q14789|ENSEMBL:ENSP00000341848;ENSP00000377276|REFSEQ:NP_004478|H-INV:HIT000323517|VEGA:OTTHUMP00000172426 Tax_Id=9606 Gene_Symbol=GOLGB1 Golgin subfamily B member 1
IPI:IPI00004758.5	15	1	464	3292	36	25	4	2	2	0	6	1	1	4	7	2	2	3	0	0	0	0	3	1	1	1	5	2	1	2	11	2	0	0	2	3	2	1	0	3	2	0	1	3	1	0	2	SWISS-PROT:Q5SW96|ENSEMBL:ENSP00000363458|REFSEQ:NP_056442|H-INV:HIT000040867|VEGA:OTTHUMP00000008526 Tax_Id=9606 Gene_Symbol=LDLRAP1 Low density lipoprotein receptor adapter protein 1
IPI:IPI00004795.1	36	1	465	3436	17	6	1	0	0	1	1	0	1	0	2	1	1	0	0	0	0	0	0	0	0	0	2	0	2	0	11	9	3	3	3	1	0	1	0	1	1	0	0	0	0	0	0	SWISS-PROT:P54105|TREMBL:Q9P1H0|ENSEMBL:ENSP00000263309|REFSEQ:NP_001284|H-INV:HIT000324464 Tax_Id=9606 Gene_Symbol=CLNS1A Methylosome subunit pICln
IPI:IPI00004815.3	9	1	466	5449	3	2	0	0	0	0	0	0	0	0	1	1	0	0	0	0	0	0	0	0	0	0	1	0	0	1	1	0	0	0	0	0	0	0	0	0	0	0	0	1	1	0	0	SWISS-PROT:Q9UDX3|TREMBL:A5D6W7|ENSEMBL:ENSP00000255858|REFSEQ:NP_777637|H-INV:HIT000018315 Tax_Id=9606 Gene_Symbol=SEC14L4 SEC14-like protein 4
IPI:IPI00004838.2	32	1	467	1	65	44	3	3	0	0	9	3	4	2	10	1	2	7	3	3	0	0	7	3	2	2	12	6	4	2	21	10	6	1	3	4	2	1	1	3	1	0	2	4	4	0	0	SWISS-PROT:P46108-1|ENSEMBL:ENSP00000300574|REFSEQ:NP_058431|H-INV:HIT000033838|VEGA:OTTHUMP00000115366;OTTHUMP00000182977 Tax_Id=9606 Gene_Symbol=CRK Isoform Crk-II of Proto-oncogene C-crk
IPI:IPI00004839.1	19	1	468	3798	108	66	8	2	3	3	10	4	4	2	11	4	3	4	7	2	2	3	13	5	4	4	17	8	4	5	42	16	4	6	6	10	3	4	3	9	1	3	5	7	2	2	3	SWISS-PROT:P46109|TREMBL:A8KA44|ENSEMBL:ENSP00000346300|REFSEQ:NP_005198|H-INV:HIT000091232|VEGA:OTTHUMP00000028878 Tax_Id=9606 Gene_Symbol=CRKL Crk-like protein
IPI:IPI00004845.4	23	1	469	2052	103	58	6	3	2	1	7	2	4	1	15	5	6	4	10	3	3	4	11	3	5	3	9	6	2	1	45	8	2	4	2	19	5	6	8	9	4	3	2	9	4	2	3	SWISS-PROT:Q9UFN0|TREMBL:Q5VX32|ENSEMBL:ENSP00000363899|REFSEQ:NP_056284|H-INV:HIT000032534|VEGA:OTTHUMP00000021828 Tax_Id=9606 Gene_Symbol=NIPSNAP3A Protein NipSnap3A
IPI:IPI00004859.1	5	1	470	1761	20	11	4	0	2	2	1	0	0	1	3	1	1	1	0	0	0	0	0	0	0	0	3	0	0	3	9	1	0	1	0	4	1	0	3	2	2	0	0	2	0	2	0	SWISS-PROT:P54132|TREMBL:Q3B7X0|ENSEMBL:ENSP00000347232|REFSEQ:NP_000048|H-INV:HIT000219697|VEGA:OTTHUMP00000176677;OTTHUMP00000194750 Tax_Id=9606 Gene_Symbol=BLM Bloom syndrome protein
IPI:IPI00004860.2	48	1	471	242	784	504	75	31	22	22	84	25	32	27	80	34	26	20	81	39	23	19	91	38	35	18	93	36	35	22	280	90	39	28	23	78	22	35	21	58	19	18	21	54	25	10	19	SWISS-PROT:P54136-1|TREMBL:Q53GY4|ENSEMBL:ENSP00000231572|REFSEQ:NP_002878|H-INV:HIT000029710|VEGA:OTTHUMP00000160962 Tax_Id=9606 Gene_Symbol=RARS Isoform Complexed of Arginyl-tRNA synthetase, cytoplasmic
IPI:IPI00004902.1	62	1	472	579	472	273	43	16	11	16	33	12	12	9	47	12	20	15	49	19	18	12	65	22	28	15	36	12	15	9	199	49	19	17	13	56	13	27	16	50	23	18	9	44	17	14	13	SWISS-PROT:P38117-1|TREMBL:A8K766|ENSEMBL:ENSP00000311930|REFSEQ:NP_001976|H-INV:HIT000323151|VEGA:OTTHUMP00000076475;OTTHUMP00000083400 Tax_Id=9606 Gene_Symbol=ETFB Isoform 1 of Electron transfer flavoprotein subunit beta
IPI:IPI00004924.3	12	1	473	105	15	13	0	0	0	0	2	1	1	0	0	0	0	0	1	0	1	0	7	4	3	0	3	2	0	1	2	0	0	0	0	1	1	0	0	1	1	0	0	0	0	0	0	SWISS-PROT:Q9H4E7|ENSEMBL:ENSP00000319831|REFSEQ:NP_071330|H-INV:HIT000086894|VEGA:OTTHUMP00000016251 Tax_Id=9606 Gene_Symbol=DEF6 Differentially expressed in FDCP 6
IPI:IPI00004928.1	8	1	474	4875	14	12	5	1	1	3	1	0	0	1	3	0	3	0	1	1	0	0	1	1	0	0	1	1	0	0	2	1	1	0	0	1	0	1	0	0	0	0	0	0	0	0	0	SWISS-PROT:Q9GZT9-1|TREMBL:A6XP74;Q9NTU9|ENSEMBL:ENSP00000355601|REFSEQ:NP_071334|H-INV:HIT000074525|VEGA:OTTHUMP00000036152 Tax_Id=9606 Gene_Symbol=EGLN1 Isoform 1 of Egl nine homolog 1
IPI:IPI00004930.5	3	1	475	9143	2	1	1	1	0	0	0	0	0	0	0	0	0	0	0	0	0	0	0	0	0	0	0	0	0	0	1	0	0	0	0	1	0	0	1	0	0	0	0	0	0	0	0	SWISS-PROT:Q9H4D5|TREMBL:Q5H9I1|ENSEMBL:ENSP00000378504|REFSEQ:NP_071335|H-INV:HIT000246386|VEGA:OTTHUMP00000023726 Tax_Id=9606 Gene_Symbol=NXF3 Nuclear RNA export factor 3
IPI:IPI00004942.1	10	1	476	7578	2	0	0	0	0	0	0	0	0	0	0	0	0	0	0	0	0	0	0	0	0	0	0	0	0	0	2	0	0	0	0	0	0	0	0	1	1	0	0	1	0	1	0	SWISS-PROT:Q9Y3S2|TREMBL:Q53EN0|ENSEMBL:ENSP00000262990|REFSEQ:NP_055302|H-INV:HIT000004580|VEGA:OTTHUMP00000164609 Tax_Id=9606 Gene_Symbol=ZNF330 Zinc finger protein 330
IPI:IPI00004944.3	4	1	477	54	25	15	4	1	2	1	2	0	2	0	1	1	0	0	3	1	1	1	3	1	1	1	2	0	1	1	10	4	1	1	2	3	2	1	0	1	1	0	0	2	0	1	1	SWISS-PROT:Q6U841-1|ENSEMBL:ENSP00000364664 Tax_Id=9606 Gene_Symbol=SLC4A10 Isoform 1 of Sodium-driven chloride bicarbonate exchanger
IPI:IPI00004948.3	4	1	478	6652	5	5	1	0	1	0	1	0	1	0	1	0	0	1	0	0	0	0	0	0	0	0	2	0	1	1	0	0	0	0	0	0	0	0	0	0	0	0	0	0	0	0	0	SWISS-PROT:Q86YR5-2|TREMBL:A2BHU5|ENSEMBL:ENSP00000291775;ENSP00000376673|REFSEQ:XP_944279|VEGA:OTTHUMP00000022585;OTTHUMP00000022586 Tax_Id=9606 Gene_Symbol=GPSM1 similar to G-protein signalling modulator 1
IPI:IPI00004958.2	5	1	479	6288	13	8	0	0	0	0	2	1	1	0	1	1	0	0	0	0	0	0	3	1	2	0	2	0	1	1	5	2	2	0	0	3	0	1	2	0	0	0	0	0	0	0	0	SWISS-PROT:Q9H9C1-1|TREMBL:Q53H75;Q6IA61|ENSEMBL:ENSP00000339122|REFSEQ:NP_071350|H-INV:HIT000036986|VEGA:OTTHUMP00000028482 Tax_Id=9606 Gene_Symbol=C14orf133 Isoform 1 of Uncharacterized protein C14orf133
IPI:IPI00004962.2	18	1	480	1682	58	33	3	0	2	1	0	0	0	0	4	2	1	1	9	4	3	2	14	6	4	4	3	0	0	3	25	2	1	0	1	6	2	1	3	12	4	3	5	5	1	2	2	SWISS-PROT:O00461|ENSEMBL:ENSP00000309893|REFSEQ:NP_055313|H-INV:HIT000220430|VEGA:OTTHUMP00000173492 Tax_Id=9606 Gene_Symbol=GOLIM4 Golgi integral membrane protein 4
IPI:IPI00004968.1	37	1	481	882	188	110	11	2	7	2	14	5	5	4	19	4	7	8	17	3	5	9	18	7	5	6	31	13	8	10	78	18	5	5	8	11	4	4	3	15	5	2	8	34	15	9	10	SWISS-PROT:Q9UMS4|ENSEMBL:ENSP00000227524|REFSEQ:NP_055317|H-INV:HIT000244630 Tax_Id=9606 Gene_Symbol=PRPF19 Pre-mRNA-processing factor 19
IPI:IPI00004969.3	9	1	482	3462	13	10	1	0	1	0	1	0	0	1	1	0	0	1	1	1	0	0	2	1	0	1	4	2	1	1	3	2	0	1	1	1	0	0	1	0	0	0	0	0	0	0	0	SWISS-PROT:Q9H649|ENSEMBL:ENSP00000318986|REFSEQ:NP_071355|H-INV:HIT000242760|VEGA:OTTHUMP00000171935 Tax_Id=9606 Gene_Symbol=NSUN3 Putative methyltransferase NSUN3
IPI:IPI00004970.3	15	1	483	137	322	223	30	11	12	7	31	12	9	10	38	15	14	9	48	19	14	15	36	12	14	10	40	15	10	15	99	25	13	6	6	17	8	6	3	17	9	3	5	40	20	5	15	SWISS-PROT:O75691|ENSEMBL:ENSP00000261637|REFSEQ:NP_055318|H-INV:HIT000244123|VEGA:OTTHUMP00000168915 Tax_Id=9606 Gene_Symbol=UTP20 Small subunit processome component 20 homolog
IPI:IPI00004974.1	22	1	484	1724	35	25	5	2	2	1	1	0	1	0	4	1	2	1	3	1	1	1	4	2	0	2	8	1	2	5	10	2	0	2	0	4	1	3	0	3	1	1	1	1	0	0	1	SWISS-PROT:Q9UJ41-2|TREMBL:A8K3R3|ENSEMBL:ENSP00000284957|REFSEQ:NP_055319|H-INV:HIT000245962|VEGA:OTTHUMP00000024929;OTTHUMP00000159944 Tax_Id=9606 Gene_Symbol=RABGEF1;KCTD7 Isoform 2 of Rab5 GDP/GTP exchange factor
IPI:IPI00004977.2	15	1	485	1391	34	13	0	0	0	0	3	0	2	1	1	1	0	0	0	0	0	0	0	0	0	0	9	3	4	2	21	4	2	0	2	10	3	5	2	3	2	0	1	4	2	1	1	TREMBL:A1A583;Q5T1R9;Q6N012;Q6PIJ9;Q6Q317|ENSEMBL:ENSP00000344167|REFSEQ:NP_003362|VEGA:OTTHUMP00000022509 Tax_Id=9606 Gene_Symbol=VAV2 vav 2 guanine nucleotide exchange factor
IPI:IPI00005004.1	2	1	486	8390	2	1	0	0	0	0	0	0	0	0	0	0	0	0	1	1	0	0	0	0	0	0	0	0	0	0	1	0	0	0	0	0	0	0	0	1	0	0	1	0	0	0	0	SWISS-PROT:P52746|ENSEMBL:ENSP00000337455|REFSEQ:NP_001099007|H-INV:HIT000259350 Tax_Id=9606 Gene_Symbol=ZNF142 Zinc finger protein 142
IPI:IPI00005015.1	6	1	487	2768	65	41	3	1	1	1	5	4	0	1	11	3	4	4	10	6	1	3	6	3	3	0	6	4	1	1	24	6	4	1	1	7	3	2	2	8	4	2	2	3	2	0	1	SWISS-PROT:O75175-1|ENSEMBL:ENSP00000221232|REFSEQ:NP_055331|H-INV:HIT000037580|VEGA:OTTHUMP00000069287;OTTHUMP00000076294 Tax_Id=9606 Gene_Symbol=CNOT3 Isoform 1 of CCR4-NOT transcription complex subunit 3
IPI:IPI00005018.3	11	1	488	1744	6	2	1	1	0	0	0	0	0	0	0	0	0	0	0	0	0	0	0	0	0	0	1	1	0	0	4	1	1	0	0	0	0	0	0	1	0	0	1	2	2	0	0	SWISS-PROT:Q9NZI7-1|TREMBL:A8KAN5|ENSEMBL:ENSP00000283629|REFSEQ:NP_055332|H-INV:HIT000073700|VEGA:OTTHUMP00000161314;OTTHUMP00000170596 Tax_Id=9606 Gene_Symbol=UBP1 Isoform 1 of Upstream-binding protein 1
IPI:IPI00005024.3	29	1	489	1	476	339	31	11	11	9	53	10	23	20	55	17	19	19	63	27	18	18	59	22	20	17	78	37	19	22	137	23	11	5	7	29	7	8	14	36	16	8	12	49	24	14	11	SWISS-PROT:Q9BQG0-1|ENSEMBL:ENSP00000254718|REFSEQ:NP_055335|H-INV:HIT000071521|VEGA:OTTHUMP00000115937;OTTHUMP00000183057;OTTHUMP00000183058 Tax_Id=9606 Gene_Symbol=MYBBP1A Isoform 1 of Myb-binding protein 1A
IPI:IPI00005030.5	7	1	490	2481	36	26	11	3	3	5	2	1	0	1	11	3	5	3	1	0	0	1	1	0	1	0	0	0	0	0	10	1	0	0	1	5	1	1	3	0	0	0	0	4	2	1	1	SWISS-PROT:Q9P0V3-1|TREMBL:A8K594|ENSEMBL:ENSP00000340237;ENSP00000375867|REFSEQ:NP_055336|H-INV:HIT000071526|VEGA:OTTHUMP00000164396 Tax_Id=9606 Gene_Symbol=SH3BP4 Isoform 1 of SH3 domain-binding protein 4
IPI:IPI00005036.1	12	1	491	1482	91	58	12	3	6	3	14	5	6	3	6	3	2	1	8	4	3	1	4	0	3	1	14	3	7	4	33	8	3	3	2	11	4	2	5	4	1	3	0	10	1	6	3	SWISS-PROT:P52756|ENSEMBL:ENSP00000343054|REFSEQ:NP_005769|H-INV:HIT000068321|VEGA:OTTHUMP00000171237 Tax_Id=9606 Gene_Symbol=RBM5 RNA-binding protein 5
IPI:IPI00005038.1	50	1	492	3482	13	7	0	0	0	0	0	0	0	0	1	0	0	1	0	0	0	0	0	0	0	0	6	2	1	3	6	2	1	0	1	0	0	0	0	1	1	0	0	3	1	1	1	SWISS-PROT:P52758|TREMBL:Q6IBG0|ENSEMBL:ENSP00000254878|REFSEQ:NP_005827|H-INV:HIT000324903|VEGA:OTTHUMP00000178126 Tax_Id=9606 Gene_Symbol=HRSP12 Ribonuclease UK114
IPI:IPI00005039.1	10	1	493	2804	51	40	7	4	3	0	9	2	4	3	3	1	0	2	6	2	0	4	4	1	1	2	11	5	1	5	11	2	0	0	2	2	1	0	1	1	1	0	0	6	5	0	1	SWISS-PROT:P46199|TREMBL:Q05DA1;Q6P1N2;Q7Z5U0;Q8IWH1|ENSEMBL:ENSP00000263629;ENSP00000378099|REFSEQ:NP_001005369;NP_002444|H-INV:HIT000080800|VEGA:OTTHUMP00000159692 Tax_Id=9606 Gene_Symbol=MTIF2 Translation initiation factor IF-2, mitochondrial precursor
IPI:IPI00005040.1	20	1	494	1797	209	145	15	5	5	5	22	7	6	9	20	7	6	7	36	17	8	11	22	10	5	7	30	15	7	8	64	16	7	4	5	18	6	6	6	12	4	4	4	18	8	3	7	SWISS-PROT:P11310|TREMBL:Q5T4U4|ENSEMBL:ENSP00000359878|REFSEQ:NP_000007|H-INV:HIT000032422|VEGA:OTTHUMP00000011345 Tax_Id=9606 Gene_Symbol=ACADM Medium-chain specific acyl-CoA dehydrogenase, mitochondrial precursor
IPI:IPI00005042.3	19	1	495	996	103	68	8	3	4	1	1	0	1	0	17	6	3	8	13	4	0	9	29	8	9	12	0	0	0	0	35	3	1	0	2	15	5	4	6	17	7	1	9	0	0	0	0	SWISS-PROT:A0AV96-2|ENSEMBL:ENSP00000320108;ENSP00000371214|REFSEQ:NP_061900|H-INV:HIT000264414|VEGA:OTTHUMP00000158756 Tax_Id=9606 Gene_Symbol=RBM47 Isoform 2 of RNA-binding protein 47
IPI:IPI00005045.1	19	1	496	886	168	115	18	4	5	9	14	4	6	4	25	8	9	8	18	10	5	3	9	4	5	0	31	12	12	7	53	20	9	7	4	11	5	4	2	12	6	2	4	10	5	2	3	SWISS-PROT:Q9UG63|TREMBL:Q75MJ0|ENSEMBL:ENSP00000287844|REFSEQ:NP_009120 Tax_Id=9606 Gene_Symbol=ABCF2 ATP-binding cassette sub-family F member 2
IPI:IPI00005050.1	17	1	497	4639	62	41	3	1	2	0	7	2	1	4	7	1	4	2	10	4	4	2	7	3	2	2	7	3	3	1	21	4	1	2	1	5	0	3	2	5	1	1	3	7	3	3	1	SWISS-PROT:O60783|TREMBL:Q96Q61|ENSEMBL:ENSP00000356650|REFSEQ:NP_071383|H-INV:HIT000250085|VEGA:OTTHUMP00000032803 Tax_Id=9606 Gene_Symbol=MRPS14 Mitochondrial 28S ribosomal protein S14
IPI:IPI00005053.2	14	1	498	3754	5	3	1	1	0	0	1	0	0	1	0	0	0	0	0	0	0	0	1	0	0	1	0	0	0	0	2	2	1	1	0	0	0	0	0	0	0	0	0	0	0	0	0	TREMBL:Q3KNT6;Q9NUN8|ENSEMBL:ENSP00000306088|H-INV:HIT000004571 Tax_Id=9606 Gene_Symbol=FLJ11235 Putative uncharacterized protein FLJ11235
IPI:IPI00005055.4	14	1	499	3947	28	16	5	2	2	1	1	0	0	1	2	1	0	1	1	1	0	0	2	1	1	0	5	1	3	1	12	5	2	1	2	2	2	0	0	4	3	1	0	1	1	0	0	SWISS-PROT:Q9H5V9|TREMBL:A8MPX7|ENSEMBL:ENSP00000320345;ENSP00000360652|REFSEQ:NP_071384|H-INV:HIT000009892|VEGA:OTTHUMP00000023905 Tax_Id=9606 Gene_Symbol=CXorf56 UPF0428 protein CXorf56
IPI:IPI00005068.2	4	1	500	6801	4	2	0	0	0	0	0	0	0	0	0	0	0	0	1	1	0	0	1	1	0	0	0	0	0	0	2	1	1	0	0	0	0	0	0	1	0	0	1	0	0	0	0	SWISS-PROT:Q8WWI5-2|TREMBL:A6NLZ9|ENSEMBL:ENSP00000341856;ENSP00000363856|VEGA:OTTHUMP00000021839 Tax_Id=9606 Gene_Symbol=SLC44A1 Isoform 2 of Choline transporter-like protein 1
IPI:IPI00005087.1	39	1	501	949	244	158	31	12	11	8	25	8	8	9	24	10	6	8	27	11	8	8	36	14	14	8	15	6	4	5	86	28	9	8	11	15	5	3	7	22	6	5	11	21	10	4	7	SWISS-PROT:Q9NYL9|TREMBL:Q5HYL6|ENSEMBL:ENSP00000308753|REFSEQ:NP_055362|H-INV:HIT000038810|VEGA:OTTHUMP00000162615;OTTHUMP00000175812 Tax_Id=9606 Gene_Symbol=TMOD3 Tropomodulin-3
IPI:IPI00005089.1	11	1	502	5612	3	3	1	0	0	1	0	0	0	0	0	0	0	0	1	0	0	1	0	0	0	0	1	1	0	0	0	0	0	0	0	0	0	0	0	0	0	0	0	0	0	0	0	SWISS-PROT:Q9NZR1|TREMBL:A8K9L8;Q4G0W6|ENSEMBL:ENSP00000249700|REFSEQ:NP_055363|H-INV:HIT000261668|VEGA:OTTHUMP00000162617;OTTHUMP00000175811 Tax_Id=9606 Gene_Symbol=TMOD2 Tropomodulin-2
IPI:IPI00005099.1	5	1	503	1744	4	1	0	0	0	0	1	0	1	0	0	0	0	0	0	0	0	0	0	0	0	0	0	0	0	0	3	3	1	1	1	0	0	0	0	0	0	0	0	0	0	0	0	SWISS-PROT:Q9NZI6|TREMBL:Q53RS7;Q5JV87|ENSEMBL:ENSP00000263707|REFSEQ:NP_055368|H-INV:HIT000261577|VEGA:OTTHUMP00000162140 Tax_Id=9606 Gene_Symbol=TFCP2L1 Transcription factor CP2-like protein 1
IPI:IPI00005101.5	15	1	504	2009	10	8	1	0	1	0	0	0	0	0	2	2	0	0	1	1	0	0	1	0	1	0	3	2	0	1	2	0	0	0	0	0	0	0	0	0	0	0	0	2	1	0	1	SWISS-PROT:Q9P0U3|TREMBL:A8K7P5|ENSEMBL:ENSP00000004980|REFSEQ:NP_055369|H-INV:HIT000071566|VEGA:OTTHUMP00000167314 Tax_Id=9606 Gene_Symbol=SENP1 Sentrin-specific protease 1
IPI:IPI00005102.3	32	1	505	1488	88	56	9	4	2	3	9	2	3	4	11	3	5	3	3	1	1	1	8	4	2	2	16	8	3	5	32	10	2	3	5	9	3	3	3	10	3	4	3	3	3	0	0	SWISS-PROT:P52788|TREMBL:A6NHA7|ENSEMBL:ENSP00000265782|REFSEQ:NP_004586|H-INV:HIT000270844|VEGA:OTTHUMP00000023049 Tax_Id=9606 Gene_Symbol=SMS Spermine synthase
IPI:IPI00005104.1	6	1	506	4138	10	8	0	0	0	0	1	0	0	1	3	0	0	3	0	0	0	0	0	0	0	0	4	0	1	3	2	1	0	0	1	0	0	0	0	1	0	0	1	0	0	0	0	SWISS-PROT:O15111|TREMBL:Q562E6;Q59GT1|ENSEMBL:ENSP00000359424|REFSEQ:NP_001269|H-INV:HIT000066435|VEGA:OTTHUMP00000020273 Tax_Id=9606 Gene_Symbol=CHUK Inhibitor of nuclear factor kappa-B kinase subunit alpha
IPI:IPI00005107.2	8	1	507	39	28	15	0	0	0	0	5	1	2	2	0	0	0	0	5	3	0	2	1	1	0	0	4	4	0	0	13	3	2	0	1	1	0	0	1	5	2	1	2	4	2	1	1	SWISS-PROT:O15118|TREMBL:Q59GR1|ENSEMBL:ENSP00000269228|REFSEQ:NP_000262|H-INV:HIT000061676|VEGA:OTTHUMP00000073199;OTTHUMP00000162699 Tax_Id=9606 Gene_Symbol=NPC1 Niemann-Pick C1 protein precursor
IPI:IPI00005110.2	3	1	508	6990	3	3	0	0	0	0	0	0	0	0	0	0	0	0	1	0	1	0	0	0	0	0	2	1	0	1	0	0	0	0	0	0	0	0	0	0	0	0	0	0	0	0	0	SWISS-PROT:O15119-1|ENSEMBL:ENSP00000257566|REFSEQ:NP_057653|H-INV:HIT000039867|VEGA:OTTHUMP00000081834;OTTHUMP00000169363 Tax_Id=9606 Gene_Symbol=TBX3 Isoform II of T-box transcription factor TBX3
IPI:IPI00005126.1	12	1	509	4159	9	6	1	0	0	1	0	0	0	0	0	0	0	0	5	0	3	2	0	0	0	0	0	0	0	0	3	2	0	1	1	1	1	0	0	0	0	0	0	0	0	0	0	SWISS-PROT:P52799|TREMBL:Q2PDH7|ENSEMBL:ENSP00000245323|REFSEQ:NP_004084|H-INV:HIT000221713|VEGA:OTTHUMP00000018686 Tax_Id=9606 Gene_Symbol=EFNB2 Ephrin-B2 precursor
IPI:IPI00005129.8	14	1	510	5301	5	4	0	0	0	0	1	1	0	0	0	0	0	0	1	1	0	0	2	1	0	1	0	0	0	0	1	0	0	0	0	0	0	0	0	0	0	0	0	1	1	0	0	SWISS-PROT:O15126-1|TREMBL:A8K2G0;Q6FG23|ENSEMBL:ENSP00000382145|REFSEQ:NP_004857|H-INV:HIT000042061 Tax_Id=9606 Gene_Symbol=SCAMP1 Isoform 1 of Secretory carrier-associated membrane protein 1
IPI:IPI00005132.3	24	1	511	1106	60	29	2	1	1	0	5	0	1	4	3	1	2	0	13	4	4	5	0	0	0	0	6	1	3	2	31	11	6	3	2	12	4	3	5	5	3	0	2	3	1	0	2	SWISS-PROT:Q9NVN8|ENSEMBL:ENSP00000338573;ENSP00000354091;ENSP00000379543|REFSEQ:NP_061940|H-INV:HIT000035400|VEGA:OTTHUMP00000023374;OTTHUMP00000023375 Tax_Id=9606 Gene_Symbol=GNL3L Guanine nucleotide-binding protein-like 3-like protein
IPI:IPI00005139.2	3	1	512	4321	5	4	1	0	1	0	1	0	0	1	2	1	0	1	0	0	0	0	0	0	0	0	0	0	0	0	1	0	0	0	0	0	0	0	0	0	0	0	0	1	0	1	0	SWISS-PROT:P28749-1|TREMBL:A8K2W5|ENSEMBL:ENSP00000362768|REFSEQ:NP_002886|VEGA:OTTHUMP00000030892 Tax_Id=9606 Gene_Symbol=RBL1 Isoform 1 of Retinoblastoma-like protein 1
IPI:IPI00005142.1	6	1	513	2	26	16	0	0	0	0	3	1	1	1	2	0	1	1	3	1	2	0	7	0	6	1	1	0	0	1	10	6	3	0	3	4	0	2	2	0	0	0	0	0	0	0	0	SWISS-PROT:P11362-1|TREMBL:Q53H63|ENSEMBL:ENSP00000340636|REFSEQ:NP_075598|VEGA:OTTHUMP00000177468;OTTHUMP00000190874 Tax_Id=9606 Gene_Symbol=FGFR1 Isoform 1 of Basic fibroblast growth factor receptor 1 precursor
IPI:IPI00005146.2	1	1	514	8835	2	1	0	0	0	0	0	0	0	0	0	0	0	0	0	0	0	0	0	0	0	0	1	1	0	0	1	0	0	0	0	1	1	0	0	0	0	0	0	0	0	0	0	SWISS-PROT:Q9Y4F3-2|ENSEMBL:ENSP00000341939 Tax_Id=9606 Gene_Symbol=KIAA0430 Isoform 2 of Limkain-b1
IPI:IPI00005149.3	3	1	515	8833	2	1	0	0	0	0	0	0	0	0	0	0	0	0	0	0	0	0	0	0	0	0	1	0	1	0	1	0	0	0	0	0	0	0	0	0	0	0	0	1	0	1	0	SWISS-PROT:Q9NUP7-1|ENSEMBL:ENSP00000359160|REFSEQ:NP_061956|VEGA:OTTHUMP00000012532 Tax_Id=9606 Gene_Symbol=CCDC76 Isoform 1 of Coiled-coil domain-containing protein 76
IPI:IPI00005154.1	32	1	516	508	314	209	27	11	9	7	40	8	19	13	38	9	19	10	36	14	12	10	20	8	7	5	48	18	14	16	105	29	8	10	11	26	7	10	9	17	5	6	6	33	15	11	7	SWISS-PROT:Q08945|ENSEMBL:ENSP00000278412|REFSEQ:NP_003137|H-INV:HIT000196643 Tax_Id=9606 Gene_Symbol=SSRP1 FACT complex subunit SSRP1
IPI:IPI00005158.1	35	1	517	172	634	457	38	13	15	10	75	22	29	24	54	21	18	15	117	50	28	39	102	39	34	29	71	32	26	13	177	51	19	15	17	32	10	11	11	33	18	7	8	61	29	12	20	SWISS-PROT:P36776|TREMBL:Q2VPA0|ENSEMBL:ENSP00000353826|REFSEQ:NP_004784|H-INV:HIT000029449|VEGA:OTTHUMP00000066617;OTTHUMP00000077871 Tax_Id=9606 Gene_Symbol=LONP1 Lon protease homolog, mitochondrial precursor
IPI:IPI00005159.3	30	1	518	518	154	96	9	3	3	3	20	7	7	6	18	6	8	4	9	3	4	2	20	8	4	8	20	5	10	5	58	15	6	4	5	20	4	9	7	13	7	1	5	10	5	3	2	SWISS-PROT:P61160|TREMBL:Q8IY98|ENSEMBL:ENSP00000260641|REFSEQ:NP_005713|VEGA:OTTHUMP00000159937 Tax_Id=9606 Gene_Symbol=ACTR2 Actin-related protein 2
IPI:IPI00005160.3	22	1	519	2822	47	27	4	2	2	0	3	3	0	0	3	1	2	0	4	3	0	1	6	4	2	0	7	4	1	2	20	6	6	0	0	5	2	2	1	6	3	1	2	3	3	0	0	SWISS-PROT:O15143|TREMBL:A4D275|ENSEMBL:ENSP00000252725|REFSEQ:NP_005711|H-INV:HIT000279989|VEGA:OTTHUMP00000025215 Tax_Id=9606 Gene_Symbol=ARPC1B Actin-related protein 2/3 complex subunit 1B
IPI:IPI00005161.3	35	1	520	1339	97	59	10	5	5	0	8	3	1	4	11	3	5	3	5	4	0	1	18	13	2	3	7	2	2	3	38	12	6	1	5	9	1	2	6	9	3	4	2	8	6	0	2	SWISS-PROT:O15144|TREMBL:Q53R19|ENSEMBL:ENSP00000295685;ENSP00000327137|REFSEQ:NP_005722;NP_690601|H-INV:HIT000029757|VEGA:OTTHUMP00000164144;OTTHUMP00000165866 Tax_Id=9606 Gene_Symbol=ARPC2 Actin-related protein 2/3 complex subunit 2
IPI:IPI00005162.3	40	1	521	2156	46	27	4	1	2	1	5	2	0	3	4	0	1	3	2	0	0	2	8	3	2	3	4	1	1	2	19	9	3	2	4	5	0	2	3	2	0	1	1	3	2	0	1	SWISS-PROT:O15145|TREMBL:Q2LE71|ENSEMBL:ENSP00000228825|REFSEQ:NP_005710|H-INV:HIT000285408|VEGA:OTTHUMP00000166104;OTTHUMP00000166105;OTTHUMP00000169199 Tax_Id=9606 Gene_Symbol=ARPC3 Actin-related protein 2/3 complex subunit 3
IPI:IPI00005163.3	12	1	522	6916	4	2	0	0	0	0	0	0	0	0	0	0	0	0	2	0	1	1	0	0	0	0	0	0	0	0	2	1	0	0	1	1	0	0	1	0	0	0	0	0	0	0	0	SWISS-PROT:Q9NXU5|TREMBL:A6NN57;A8K4C1|ENSEMBL:ENSP00000329964|REFSEQ:NP_061960|H-INV:HIT000002533 Tax_Id=9606 Gene_Symbol=ARL15 ADP-ribosylation factor-like protein 15
IPI:IPI00005179.1	24	1	523	2148	48	38	8	3	1	4	4	3	1	0	6	1	2	3	4	1	2	1	9	3	3	3	7	2	4	1	10	3	2	1	0	2	1	0	1	4	1	1	2	1	1	0	0	SWISS-PROT:O15160-1|TREMBL:Q96HT3|ENSEMBL:ENSP00000361465|REFSEQ:NP_976035|VEGA:OTTHUMP00000016470 Tax_Id=9606 Gene_Symbol=POLR1C Isoform 1 of DNA-directed RNA polymerases I and III subunit RPAC1
IPI:IPI00005181.1	11	1	524	3912	34	20	3	0	3	0	2	1	1	0	5	3	1	1	7	3	1	3	3	1	0	2	0	0	0	0	14	3	2	0	1	2	1	0	1	8	3	2	3	1	0	1	0	SWISS-PROT:O15162|ENSEMBL:ENSP00000345494|REFSEQ:NP_066928|H-INV:HIT000058088|VEGA:OTTHUMP00000107292;OTTHUMP00000173134 Tax_Id=9606 Gene_Symbol=PLSCR1 Phospholipid scramblase 1
IPI:IPI00005184.1	10	1	525	2219	26	13	2	1	1	0	4	1	3	0	4	2	2	0	0	0	0	0	1	0	1	0	2	0	2	0	13	6	2	2	2	0	0	0	0	3	3	0	0	4	3	0	1	SWISS-PROT:O15164-1|TREMBL:A4D1R8|ENSEMBL:ENSP00000340507|REFSEQ:NP_056989|H-INV:HIT000082341 Tax_Id=9606 Gene_Symbol=TRIM24 Isoform Long of Transcription intermediary factor 1-alpha
IPI:IPI00005194.1	10	1	526	4640	61	47	5	4	0	1	15	5	6	4	14	4	7	3	2	2	0	0	8	2	3	3	3	0	1	2	14	6	1	2	3	4	2	1	1	2	1	0	1	2	1	0	1	SWISS-PROT:O14562|ENSEMBL:ENSP00000219638|VEGA:OTTHUMP00000081645 Tax_Id=9606 Gene_Symbol=UBFD1 Ubiquitin domain-containing protein UBFD1
IPI:IPI00005198.2	60	1	527	590	309	206	26	14	9	3	38	13	13	12	37	9	12	16	27	12	4	11	36	14	9	13	42	22	10	10	103	30	13	4	13	21	0	9	12	22	8	5	9	30	16	2	12	SWISS-PROT:Q12905|TREMBL:A6NDB0|ENSEMBL:ENSP00000357673|REFSEQ:NP_004506|H-INV:HIT000272623|VEGA:OTTHUMP00000035158 Tax_Id=9606 Gene_Symbol=ILF2 Interleukin enhancer-binding factor 2
IPI:IPI00005202.2	30	1	528	810	66	44	5	1	1	3	8	3	2	3	7	2	2	3	6	2	1	3	9	1	4	4	9	4	1	4	22	6	2	2	2	5	1	2	2	6	3	2	1	5	2	1	2	SWISS-PROT:O15173|ENSEMBL:ENSP00000296425;ENSP00000377817|REFSEQ:NP_006311|H-INV:HIT000287878|VEGA:OTTHUMP00000164481 Tax_Id=9606 Gene_Symbol=PGRMC2 Membrane-associated progesterone receptor component 2
IPI:IPI00005210.2	18	1	529	4905	13	10	1	0	1	0	1	1	0	0	0	0	0	0	0	0	0	0	1	1	0	0	7	5	1	1	3	0	0	0	0	1	1	0	0	2	1	0	1	0	0	0	0	SWISS-PROT:O15182|TREMBL:Q6ICP7|ENSEMBL:ENSP00000283122|REFSEQ:NP_004356|H-INV:HIT000032427|VEGA:OTTHUMP00000162003 Tax_Id=9606 Gene_Symbol=CETN3 Centrin-3
IPI:IPI00005218.1	16	1	530	6445	7	3	0	0	0	0	0	0	0	0	0	0	0	0	0	0	0	0	3	1	1	1	0	0	0	0	4	0	0	0	0	4	0	1	3	0	0	0	0	0	0	0	0	SWISS-PROT:O96007|TREMBL:Q6IAI3|ENSEMBL:ENSP00000339580;ENSP00000355160;ENSP00000380157|REFSEQ:NP_004522|H-INV:HIT000335210|VEGA:OTTHUMP00000122459 Tax_Id=9606 Gene_Symbol=MOCS2 Molybdenum cofactor synthesis protein 2 large subunit
IPI:IPI00005240.1	3	1	531	9068	2	1	1	1	0	0	0	0	0	0	0	0	0	0	0	0	0	0	0	0	0	0	0	0	0	0	1	1	0	1	0	0	0	0	0	0	0	0	0	0	0	0	0	SWISS-PROT:Q12968-2|ENSEMBL:ENSP00000331324|REFSEQ:NP_004546|H-INV:HIT000193748|VEGA:OTTHUMP00000081288;OTTHUMP00000174862 Tax_Id=9606 Gene_Symbol=NFATC3 Isoform 2 of Nuclear factor of activated T-cells, cytoplasmic 3
IPI:IPI00005260.4	8	1	532	1210	80	58	8	4	1	3	11	5	2	4	8	3	2	3	4	1	3	0	11	5	5	1	16	5	5	6	22	10	4	3	3	8	4	2	2	3	2	0	1	1	0	0	1	SWISS-PROT:Q14997-1|ENSEMBL:ENSP00000374643 Tax_Id=9606 Gene_Symbol=PSME4 Isoform 1 of Proteasome activator complex subunit 4
IPI:IPI00005263.1	11	1	533	6611	5	4	0	0	0	0	0	0	0	0	1	1	0	0	0	0	0	0	0	0	0	0	3	1	1	1	1	0	0	0	0	0	0	0	0	1	0	1	0	0	0	0	0	SWISS-PROT:Q14442|ENSEMBL:ENSP00000216452|REFSEQ:NP_004560|H-INV:HIT000192372|VEGA:OTTHUMP00000028417 Tax_Id=9606 Gene_Symbol=PIGH Phosphatidylinositol N-acetylglucosaminyltransferase subunit H
IPI:IPI00005270.8	6	1	534	1393	6	2	1	0	0	1	0	0	0	0	0	0	0	0	0	0	0	0	0	0	0	0	1	1	0	0	4	3	0	2	1	0	0	0	0	0	0	0	0	1	0	1	0	SWISS-PROT:Q6UW63|ENSEMBL:ENSP00000365172|REFSEQ:NP_076994|H-INV:HIT000082009|VEGA:OTTHUMP00000018674 Tax_Id=9606 Gene_Symbol=KDELC1 KDEL motif-containing protein 1 precursor
IPI:IPI00005277.4	7	1	535	6752	4	0	0	0	0	0	0	0	0	0	0	0	0	0	0	0	0	0	0	0	0	0	0	0	0	0	4	3	2	0	1	0	0	0	0	1	0	0	1	0	0	0	0	SWISS-PROT:Q99638|ENSEMBL:ENSP00000311360|REFSEQ:NP_004575|H-INV:HIT000220291 Tax_Id=9606 Gene_Symbol=RAD9A Cell cycle checkpoint control protein RAD9A
IPI:IPI00005290.1	4	1	536	8847	2	0	0	0	0	0	0	0	0	0	0	0	0	0	0	0	0	0	0	0	0	0	0	0	0	0	2	1	0	0	1	0	0	0	0	0	0	0	0	1	1	0	0	SWISS-PROT:Q9UGF7|ENSEMBL:ENSP00000230224;ENSP00000366348|REFSEQ:NP_112221|VEGA:OTTHUMP00000029057 Tax_Id=9606 Gene_Symbol=OR12D3 Olfactory receptor 12D3
IPI:IPI00005367.1	6	1	537	2778	28	18	2	1	1	0	4	2	1	1	3	1	1	1	2	1	0	1	3	1	1	1	4	1	2	1	10	3	1	1	1	5	1	2	2	2	1	0	1	0	0	0	0	SWISS-PROT:Q9UGJ0-1|ENSEMBL:ENSP00000287878|REFSEQ:NP_057287|H-INV:HIT000245957|VEGA:OTTHUMP00000042783 Tax_Id=9606 Gene_Symbol=PRKAG2 Isoform A of 5'-AMP-activated protein kinase subunit gamma-2
IPI:IPI00005401.3	14	1	538	67	47	33	3	1	2	0	1	0	0	1	5	3	2	0	12	5	4	3	12	5	2	5	0	0	0	0	14	0	0	0	0	13	4	4	5	1	1	0	0	0	0	0	0	SWISS-PROT:Q7Z7M9|TREMBL:A5PKZ1;A5PL16;Q68VJ5|ENSEMBL:ENSP00000259056|REFSEQ:NP_055383|H-INV:HIT000085694|VEGA:OTTHUMP00000162804 Tax_Id=9606 Gene_Symbol=GALNT5 Polypeptide N-acetylgalactosaminyltransferase 5
IPI:IPI00005465.1	3	1	539	402	6	4	1	0	0	1	1	0	0	1	0	0	0	0	1	0	0	1	0	0	0	0	1	1	0	0	2	0	0	0	0	0	0	0	0	0	0	0	0	2	2	0	0	SWISS-PROT:Q9H2G4|ENSEMBL:ENSP00000364591|REFSEQ:NP_071400|H-INV:HIT000083635|VEGA:OTTHUMP00000023335 Tax_Id=9606 Gene_Symbol=TSPYL2 Testis-specific Y-encoded-like protein 2
IPI:IPI00005477.3	19	1	540	2873	32	22	4	2	2	0	4	2	0	2	3	1	1	1	6	2	1	3	3	1	1	1	2	1	0	1	10	0	0	0	0	3	1	1	1	4	2	1	1	3	1	0	2	SWISS-PROT:Q3B726|ENSEMBL:ENSP00000222567|REFSEQ:NP_001002926|H-INV:HIT000088439 Tax_Id=9606 Gene_Symbol=TWISTNB DNA-directed RNA polymerase I subunit RPA43
IPI:IPI00005490.1	24	1	541	1620	96	58	6	2	2	2	9	2	4	3	15	4	7	4	9	4	2	3	14	5	4	5	5	1	2	2	38	12	3	5	4	14	3	7	4	11	3	4	4	1	1	0	0	SWISS-PROT:Q9H4A6|ENSEMBL:ENSP00000265070|REFSEQ:NP_071413|H-INV:HIT000082191|VEGA:OTTHUMP00000115847 Tax_Id=9606 Gene_Symbol=GOLPH3 Golgi phosphoprotein 3
IPI:IPI00005492.2	16	1	542	3794	121	72	14	5	3	6	15	5	7	3	13	3	6	4	9	4	3	2	9	4	4	1	12	4	5	3	49	13	7	5	1	11	3	5	3	9	3	3	3	16	6	7	3	SWISS-PROT:P61964|ENSEMBL:ENSP00000351446|REFSEQ:NP_060058;NP_438172|H-INV:HIT000030536|VEGA:OTTHUMP00000162494 Tax_Id=9606 Gene_Symbol=WDR5 WD repeat-containing protein 5
IPI:IPI00005511.1	30	1	543	3178	87	51	9	2	3	4	7	2	3	2	6	3	2	1	11	5	4	2	8	2	5	1	10	4	3	3	36	6	1	4	1	10	3	4	3	8	2	4	2	12	5	4	3	SWISS-PROT:Q7RTV0|ENSEMBL:ENSP00000216252|REFSEQ:NP_116147|H-INV:HIT000033145|VEGA:OTTHUMP00000028653 Tax_Id=9606 Gene_Symbol=PHF5A PHD finger-like domain-containing protein 5A
IPI:IPI00005531.1	15	1	544	2899	25	13	5	3	2	0	2	2	0	0	4	1	1	2	0	0	0	0	0	0	0	0	2	1	1	0	12	2	1	0	1	2	1	1	0	0	0	0	0	8	5	0	3	SWISS-PROT:Q9UH17-1|TREMBL:A6NLJ3|ENSEMBL:ENSP00000327459|REFSEQ:NP_004891|H-INV:HIT000220653|VEGA:OTTHUMP00000028684 Tax_Id=9606 Gene_Symbol=APOBEC3B Isoform 1 of Probable DNA dC->dU-editing enzyme APOBEC-3B
IPI:IPI00005537.2	45	1	545	1444	148	85	8	3	3	2	23	6	9	8	15	7	4	4	16	6	3	7	16	8	6	2	7	2	4	1	63	17	5	8	4	14	3	6	5	14	5	5	4	18	5	6	7	SWISS-PROT:P52815|TREMBL:Q96Q74|ENSEMBL:ENSP00000333837|REFSEQ:NP_002940|H-INV:HIT000030814|VEGA:OTTHUMP00000183333 Tax_Id=9606 Gene_Symbol=MRPL12 39S ribosomal protein L12, mitochondrial precursor
IPI:IPI00005541.1	6	1	546	3067	9	5	3	1	1	1	0	0	0	0	2	1	1	0	0	0	0	0	0	0	0	0	0	0	0	0	4	1	0	0	1	0	0	0	0	3	3	0	0	0	0	0	0	SWISS-PROT:P54277|TREMBL:Q4VAL4;Q4VAL5;Q5FBZ2;Q5FBZ3;Q5FBZ6;Q5FBZ8;Q68DF0|ENSEMBL:ENSP00000343888|REFSEQ:NP_000525|VEGA:OTTHUMP00000163499 Tax_Id=9606 Gene_Symbol=PMS1 PMS1 protein homolog 1
IPI:IPI00005563.1	4	1	547	1	8	1	1	0	1	0	0	0	0	0	0	0	0	0	0	0	0	0	0	0	0	0	0	0	0	0	7	0	0	0	0	2	2	0	0	2	1	1	0	3	2	1	0	SWISS-PROT:Q9GZM7-1|TREMBL:A8K9Q5|ENSEMBL:ENSP00000271064|REFSEQ:NP_071447|H-INV:HIT000082433|VEGA:OTTHUMP00000003956 Tax_Id=9606 Gene_Symbol=TINAGL1 Isoform 1 of Tubulointerstitial nephritis antigen-like precursor
IPI:IPI00005565.1	2	1	548	7205	3	2	0	0	0	0	1	0	1	0	0	0	0	0	0	0	0	0	1	1	0	0	0	0	0	0	1	0	0	0	0	1	0	0	1	0	0	0	0	0	0	0	0	SWISS-PROT:P52824|TREMBL:Q59FF7;Q6P3W4|ENSEMBL:ENSP00000273814|REFSEQ:NP_001338|H-INV:HIT000193397|VEGA:OTTHUMP00000112179 Tax_Id=9606 Gene_Symbol=DGKQ Diacylglycerol kinase theta
IPI:IPI00005566.1	9	1	549	5101	5	1	0	0	0	0	0	0	0	0	1	1	0	0	0	0	0	0	0	0	0	0	0	0	0	0	4	4	1	2	1	0	0	0	0	0	0	0	0	0	0	0	0	SWISS-PROT:Q9HAP6|ENSEMBL:ENSP00000221459|REFSEQ:NP_071448|H-INV:HIT000252788|VEGA:OTTHUMP00000077215;OTTHUMP00000165836 Tax_Id=9606 Gene_Symbol=LIN7B Lin-7 homolog B
IPI:IPI00005573.3	34	1	550	2451	45	34	1	0	1	0	8	5	1	2	9	3	2	4	3	0	1	2	7	3	1	3	6	2	2	2	11	3	1	1	1	3	1	1	1	3	0	1	2	2	1	1	0	SWISS-PROT:Q8TCD5-1|ENSEMBL:ENSP00000245552|REFSEQ:NP_055410|H-INV:HIT000071898|VEGA:OTTHUMP00000182434 Tax_Id=9606 Gene_Symbol=NT5C Isoform 1 of 5'(3')-deoxyribonucleotidase, cytosolic type
IPI:IPI00005577.5	2	1	551	7139	3	2	0	0	0	0	1	1	0	0	0	0	0	0	0	0	0	0	1	1	0	0	0	0	0	0	1	1	1	0	0	0	0	0	0	0	0	0	0	0	0	0	0	SWISS-PROT:Q9BYX4-1|TREMBL:A8KA76;Q53TB6;Q53TP4|ENSEMBL:ENSP00000263642|REFSEQ:NP_071451|VEGA:OTTHUMP00000162935 Tax_Id=9606 Gene_Symbol=IFIH1 Isoform 1 of Interferon-induced helicase C domain-containing protein 1
IPI:IPI00005578.1	46	1	552	25	350	203	29	9	12	8	45	15	20	10	38	14	15	9	28	9	10	9	42	19	17	6	21	5	7	9	147	32	11	13	8	56	14	26	16	36	12	12	12	23	11	6	6	SWISS-PROT:Q9H223|TREMBL:A8K9B9|ENSEMBL:ENSP00000220325|REFSEQ:NP_644670|H-INV:HIT000053694|VEGA:OTTHUMP00000160905;OTTHUMP00000176211 Tax_Id=9606 Gene_Symbol=EHD4 EH domain-containing protein 4
IPI:IPI00005585.5	27	1	553	6141	37	25	4	2	0	2	3	1	1	1	6	2	2	2	3	2	1	0	5	2	2	1	4	1	2	1	12	4	1	2	1	3	1	1	1	4	2	1	1	1	0	1	0	SWISS-PROT:O14907|ENSEMBL:ENSP00000225525|REFSEQ:NP_055419|H-INV:HIT000062942|VEGA:OTTHUMP00000115871;OTTHUMP00000183031 Tax_Id=9606 Gene_Symbol=TAX1BP3 Tax1-binding protein 3
IPI:IPI00005587.1	1	1	554	1	2	2	0	0	0	0	1	0	1	0	0	0	0	0	0	0	0	0	0	0	0	0	1	0	0	1	0	0	0	0	0	0	0	0	0	0	0	0	0	0	0	0	0	SWISS-PROT:P54296|TREMBL:Q7Z3Y2|ENSEMBL:ENSP00000262113|REFSEQ:NP_003961|H-INV:HIT000322958|VEGA:OTTHUMP00000159458 Tax_Id=9606 Gene_Symbol=MYOM2 Myomesin-2
IPI:IPI00005592.1	5	1	555	8960	2	2	0	0	0	0	1	1	0	0	0	0	0	0	0	0	0	0	1	1	0	0	0	0	0	0	0	0	0	0	0	0	0	0	0	0	0	0	0	0	0	0	0	SWISS-PROT:Q01064|ENSEMBL:ENSP00000243052|REFSEQ:NP_000915|H-INV:HIT000041453|VEGA:OTTHUMP00000167812 Tax_Id=9606 Gene_Symbol=PDE1B Calcium/calmodulin-dependent 3',5'-cyclic nucleotide phosphodiesterase 1B
IPI:IPI00005605.4	13	1	556	4753	25	12	3	1	1	1	0	0	0	0	2	0	1	1	2	0	1	1	4	1	3	0	1	0	1	0	13	2	1	1	0	7	2	3	2	1	1	0	0	3	1	1	1	SWISS-PROT:Q9UGV2-1|ENSEMBL:ENSP00000345292|REFSEQ:NP_114402|H-INV:HIT000059430|VEGA:OTTHUMP00000030882 Tax_Id=9606 Gene_Symbol=NDRG3 Isoform 1 of Protein NDRG3
IPI:IPI00005613.3	37	1	557	1343	94	64	3	0	2	1	11	2	4	5	13	3	5	5	14	8	2	4	9	4	3	2	14	8	2	4	30	12	6	3	3	4	1	1	2	8	1	1	6	6	4	1	1	SWISS-PROT:Q01081|TREMBL:Q7Z780|ENSEMBL:ENSP00000291552|REFSEQ:NP_006749|H-INV:HIT000196945|VEGA:OTTHUMP00000109423 Tax_Id=9606 Gene_Symbol=U2AF1 Splicing factor U2AF 35 kDa subunit
IPI:IPI00005614.6	48	1	558	1	3022	1775	343	98	137	108	136	36	51	49	292	85	120	87	317	123	97	97	533	217	192	124	154	45	56	53	1247	431	181	133	117	315	91	124	100	220	86	63	71	281	129	71	81	SWISS-PROT:Q01082-1|ENSEMBL:ENSP00000349259|REFSEQ:NP_003119|H-INV:HIT000196936|VEGA:OTTHUMP00000165176 Tax_Id=9606 Gene_Symbol=SPTBN1 Isoform Long of Spectrin beta chain, brain 1
IPI:IPI00005634.3	12	1	559	532	67	8	2	2	0	0	0	0	0	0	2	0	1	1	0	0	0	0	1	0	1	0	3	1	0	2	59	20	9	4	7	20	6	4	10	14	3	5	6	5	4	0	1	SWISS-PROT:Q6PGP7|ENSEMBL:ENSP00000351596|REFSEQ:NP_055454|H-INV:HIT000000078|VEGA:OTTHUMP00000149977 Tax_Id=9606 Gene_Symbol=KIAA0372 Tetratricopeptide repeat protein 37
IPI:IPI00005648.1	24	1	560	103	284	165	22	6	9	7	17	7	5	5	35	8	16	11	38	16	11	11	27	12	10	5	26	8	10	8	119	35	13	15	7	29	8	10	11	19	8	6	5	36	16	11	9	SWISS-PROT:Q14151|TREMBL:A0PJ47|ENSEMBL:ENSP00000252542|REFSEQ:NP_055464|H-INV:HIT000042274|VEGA:OTTHUMP00000066616;OTTHUMP00000078008 Tax_Id=9606 Gene_Symbol=SAFB2 Scaffold attachment factor B2
IPI:IPI00005651.3	3	1	561	6616	5	3	0	0	0	0	0	0	0	0	1	0	0	1	0	0	0	0	1	0	1	0	1	0	0	1	2	0	0	0	0	1	1	0	0	1	1	0	0	0	0	0	0	SWISS-PROT:O94829|TREMBL:A8K2A8;Q5T4X3|ENSEMBL:ENSP00000361418|REFSEQ:NP_055467|H-INV:HIT000000449|VEGA:OTTHUMP00000010010 Tax_Id=9606 Gene_Symbol=IPO13 Importin-13
IPI:IPI00005656.1	6	1	562	4608	4	2	0	0	0	0	0	0	0	0	0	0	0	0	0	0	0	0	2	0	2	0	0	0	0	0	2	0	0	0	0	1	0	1	0	1	0	0	1	0	0	0	0	SWISS-PROT:O15211|TREMBL:Q5STK0|ENSEMBL:ENSP00000363724;ENSP00000372550;ENSP00000372691|REFSEQ:NP_004752|VEGA:OTTHUMP00000015290;OTTHUMP00000029085;OTTHUMP00000029493 Tax_Id=9606 Gene_Symbol=RGL2 Ral guanine nucleotide dissociation stimulator-like 2
IPI:IPI00005657.1	43	1	563	2705	160	96	17	6	6	5	17	8	4	5	17	6	6	5	13	5	5	3	14	6	5	3	18	7	7	4	64	16	7	5	4	15	5	6	4	18	8	5	5	15	8	3	4	SWISS-PROT:O15212|TREMBL:Q5STK2|ENSEMBL:ENSP00000363734;ENSP00000363735;ENSP00000363738;ENSP00000372551;ENSP00000372694;ENSP00000378563;ENSP00000382061;ENSP00000382063;ENSP00000382314;ENSP00000382316|REFSEQ:NP_055075|VEGA:OTTHUMP00000015169;OTTHUMP00000015281;OTTHUMP00000015282;OTTHUMP00000029360;OTTHUMP00000029363;OTTHUMP00000029798;OTTHUMP00000029801;OTTHUMP00000178651;OTTHUMP00000178657 Tax_Id…
IPI:IPI00005658.3	32	1	564	3205	64	38	8	2	2	4	6	2	2	2	7	1	6	0	1	0	1	0	8	4	2	2	8	3	2	3	26	7	3	2	2	6	2	3	1	7	3	2	2	6	1	2	3	SWISS-PROT:P11441|TREMBL:Q5HY80|ENSEMBL:ENSP00000358674|REFSEQ:NP_055050|H-INV:HIT000292084|VEGA:OTTHUMP00000015407 Tax_Id=9606 Gene_Symbol=UBL4A Ubiquitin-like protein 4A
IPI:IPI00005661.1	6	1	565	6923	3	1	0	0	0	0	0	0	0	0	1	0	1	0	0	0	0	0	0	0	0	0	0	0	0	0	2	0	0	0	0	2	1	0	1	0	0	0	0	0	0	0	0	SWISS-PROT:Q9UH92-1|ENSEMBL:ENSP00000246912|REFSEQ:NP_733752|H-INV:HIT000074104|VEGA:OTTHUMP00000181215 Tax_Id=9606 Gene_Symbol=MLX Isoform Gamma of Max-like protein X
IPI:IPI00005663.4	6	1	566	1013	25	14	1	1	0	0	1	1	0	0	2	2	0	0	2	2	0	0	7	4	1	2	1	0	0	1	11	2	2	0	0	7	3	3	1	2	1	0	1	0	0	0	0	TREMBL:O15082|ENSEMBL:ENSP00000308773;ENSP00000353253|VEGA:OTTHUMP00000066122;OTTHUMP00000176236 Tax_Id=9606 Gene_Symbol=HISPPD2A KIAA0377 protein
IPI:IPI00005665.1	1	1	567	7988	2	2	0	0	0	0	0	0	0	0	0	0	0	0	0	0	0	0	1	0	1	0	1	1	0	0	0	0	0	0	0	0	0	0	0	0	0	0	0	0	0	0	0	SWISS-PROT:O75140-1|TREMBL:A6H8V6;A8MPX9|ENSEMBL:ENSP00000371546;ENSP00000383107|REFSEQ:NP_055477|VEGA:OTTHUMP00000028946 Tax_Id=9606 Gene_Symbol=DEPDC5 Isoform 1 of DEP domain-containing protein 5
IPI:IPI00005666.1	4	1	568	4334	6	5	1	0	1	0	0	0	0	0	3	0	2	1	0	0	0	0	1	0	1	0	0	0	0	0	1	0	0	0	0	1	0	1	0	0	0	0	0	0	0	0	0	SWISS-PROT:O75164|ENSEMBL:ENSP00000361473|REFSEQ:NP_055478|H-INV:HIT000000402|VEGA:OTTHUMP00000008810 Tax_Id=9606 Gene_Symbol=JMJD2A JmjC domain-containing histone demethylation protein 3A
IPI:IPI00005667.4	3	1	569	334	9	5	4	0	1	3	0	0	0	0	0	0	0	0	0	0	0	0	0	0	0	0	1	0	1	0	4	3	0	3	0	0	0	0	0	1	0	1	0	0	0	0	0	SWISS-PROT:O75113|TREMBL:A7MD49|ENSEMBL:ENSP00000262384|REFSEQ:NP_694574|H-INV:HIT000000340|VEGA:OTTHUMP00000081262;OTTHUMP00000108584 Tax_Id=9606 Gene_Symbol=N4BP1 NEDD4-binding protein 1
IPI:IPI00005670.6	15	1	570	3965	25	17	3	1	2	0	3	1	0	2	4	1	1	2	0	0	0	0	0	0	0	0	7	3	2	2	8	3	1	1	1	1	1	0	0	3	1	1	1	1	0	0	1	SWISS-PROT:O75794|TREMBL:A8JZZ7|ENSEMBL:ENSP00000281141|REFSEQ:NP_006014|H-INV:HIT000218850|VEGA:OTTHUMP00000019106 Tax_Id=9606 Gene_Symbol=CDC123 Cell division cycle protein 123 homolog
IPI:IPI00005675.3	21	1	571	704	138	87	11	5	3	3	11	3	3	5	13	4	4	5	26	12	7	7	12	4	3	5	14	4	6	4	51	8	3	3	2	13	5	5	3	16	8	5	3	14	5	3	6	SWISS-PROT:O15226|TREMBL:A1Z1A7;A2I827;A2I828;A2I829;A2I830;A2I831;A3F768;A3F769;Q6NUN2|ENSEMBL:ENSP00000304803;ENSP00000360582|REFSEQ:NP_060014|H-INV:HIT000251058|VEGA:OTTHUMP00000023906;OTTHUMP00000023907 Tax_Id=9606 Gene_Symbol=NKRF NF-kappa-B-repressing factor
IPI:IPI00005677.1	20	1	572	1241	40	16	1	0	1	0	2	0	1	1	5	2	2	1	2	1	0	1	3	1	0	2	3	1	1	1	24	11	3	2	6	2	2	0	0	10	2	2	6	1	0	0	1	SWISS-PROT:O15228|TREMBL:Q53FI2;Q53H08;Q59EC9;Q71V38|ENSEMBL:ENSP00000355607|REFSEQ:NP_055051|H-INV:HIT000243943|VEGA:OTTHUMP00000036147 Tax_Id=9606 Gene_Symbol=GNPAT Dihydroxyacetone phosphate acyltransferase
IPI:IPI00005690.3	4	1	573	9123	2	0	0	0	0	0	0	0	0	0	0	0	0	0	0	0	0	0	0	0	0	0	0	0	0	0	2	1	0	1	0	0	0	0	0	0	0	0	0	1	1	0	0	SWISS-PROT:O15232|TREMBL:A8K491;Q4ZG02|ENSEMBL:ENSP00000254354|REFSEQ:NP_002372|H-INV:HIT000244980 Tax_Id=9606 Gene_Symbol=MATN3 Matrilin-3 precursor
IPI:IPI00005698.1	2	1	574	6965	3	2	0	0	0	0	1	0	0	1	0	0	0	0	1	0	1	0	0	0	0	0	0	0	0	0	1	0	0	0	0	1	0	0	1	0	0	0	0	0	0	0	0	SWISS-PROT:Q9UQ26-1|TREMBL:Q4G1C6|H-INV:HIT000000476|VEGA:OTTHUMP00000177965 Tax_Id=9606 Gene_Symbol=RIMS2 Isoform 1 of Regulating synaptic membrane exocytosis protein 2
IPI:IPI00005700.4	8	1	575	4066	14	9	1	0	1	0	2	0	1	1	3	1	0	2	3	2	0	1	0	0	0	0	0	0	0	0	5	2	0	1	1	1	0	0	1	1	0	0	1	1	0	0	1	SWISS-PROT:Q86XR8-2|ENSEMBL:ENSP00000317487 Tax_Id=9606 Gene_Symbol=CEP57 Isoform 2 of Centrosomal protein of 57 kDa
IPI:IPI00005705.1	44	1	576	306	247	157	22	7	12	3	28	10	4	14	25	2	6	17	21	9	2	10	33	14	8	11	28	16	2	10	90	26	14	4	8	18	3	3	12	16	5	3	8	30	19	1	10	SWISS-PROT:P36873-1|TREMBL:Q9UPN1|ENSEMBL:ENSP00000335084|REFSEQ:NP_002701|H-INV:HIT000323407|VEGA:OTTHUMP00000082907 Tax_Id=9606 Gene_Symbol=PPP1CC Isoform Gamma-1 of Serine/threonine-protein phosphatase PP1-gamma catalytic subunit
IPI:IPI00005711.2	4	1	577	3282	37	23	1	0	0	1	5	2	0	3	10	4	3	3	1	0	0	1	6	1	3	2	0	0	0	0	14	2	0	0	2	8	3	3	2	3	2	1	0	1	1	0	0	SWISS-PROT:Q9UBN7|TREMBL:O94975;Q6NT75;Q9NSW6;Q9NZS3|ENSEMBL:ENSP00000334061|REFSEQ:NP_006035|H-INV:HIT000244552|VEGA:OTTHUMP00000032398 Tax_Id=9606 Gene_Symbol=HDAC6 Histone deacetylase 6
IPI:IPI00005715.5	13	1	578	268	71	48	8	3	1	4	6	0	4	2	9	3	1	5	3	2	0	1	16	8	5	3	6	2	3	1	23	3	2	0	1	10	2	4	4	6	4	1	1	4	2	1	1	SWISS-PROT:O95155-1|ENSEMBL:ENSP00000343001|REFSEQ:NP_001099032|H-INV:HIT000063710|VEGA:OTTHUMP00000001726 Tax_Id=9606 Gene_Symbol=UBE4B Isoform 1 of Ubiquitin conjugation factor E4 B
IPI:IPI00005716.3	12	1	579	3690	6	5	2	1	0	1	0	0	0	0	2	0	1	1	1	0	0	1	0	0	0	0	0	0	0	0	1	0	0	0	0	0	0	0	0	1	1	0	0	0	0	0	0	SWISS-PROT:P11473|TREMBL:Q5PSV3;Q6T928|ENSEMBL:ENSP00000229022;ENSP00000378734|REFSEQ:NP_000367;NP_001017535|H-INV:HIT000191149|VEGA:OTTHUMP00000167260 Tax_Id=9606 Gene_Symbol=VDR Vitamin D3 receptor
IPI:IPI00005719.1	45	1	580	42	266	164	22	9	9	4	22	8	7	7	25	5	11	9	23	11	5	7	38	12	14	12	34	10	11	13	102	28	9	6	13	31	8	13	10	22	11	4	7	21	10	3	8	SWISS-PROT:P62820-1|TREMBL:Q5U0I6|ENSEMBL:ENSP00000260638|REFSEQ:NP_004152|H-INV:HIT000295379 Tax_Id=9606 Gene_Symbol=RAB1A Isoform 1 of Ras-related protein Rab-1A
IPI:IPI00005722.5	1	1	581	80	3	1	0	0	0	0	0	0	0	0	0	0	0	0	0	0	0	0	1	1	0	0	0	0	0	0	2	2	0	1	1	0	0	0	0	0	0	0	0	0	0	0	0	SWISS-PROT:P36888|TREMBL:Q05BN8;Q5VTU6;Q99815|ENSEMBL:ENSP00000241453;ENSP00000370374|REFSEQ:NP_004110|H-INV:HIT000217477|VEGA:OTTHUMP00000018181 Tax_Id=9606 Gene_Symbol=FLT3 Tyrosine-protein kinase receptor
IPI:IPI00005724.1	6	1	582	3887	41	32	4	1	1	2	4	1	2	1	8	3	3	2	2	1	1	0	8	3	3	2	6	3	2	1	9	4	2	1	1	2	1	1	0	2	0	1	1	1	0	1	0	SWISS-PROT:O43813|TREMBL:Q53TN2;Q6FHH6|ENSEMBL:ENSP00000233714|REFSEQ:NP_006046|H-INV:HIT000325654|VEGA:OTTHUMP00000163940 Tax_Id=9606 Gene_Symbol=LANCL1 LanC-like protein 1
IPI:IPI00005728.2	22	1	583	3209	62	40	7	2	3	2	5	2	2	1	10	2	4	4	4	3	0	1	7	3	2	2	7	3	2	2	22	7	4	2	1	6	1	4	1	4	1	0	3	5	4	0	1	TREMBL:Q6IBJ7;Q9P0H9|ENSEMBL:ENSP00000367775 Tax_Id=9606 Gene_Symbol=RER1 RER1 protein
IPI:IPI00005731.2	11	1	584	3746	5	4	0	0	0	0	0	0	0	0	1	1	0	0	2	0	0	2	1	1	0	0	0	0	0	0	1	0	0	0	0	1	1	0	0	0	0	0	0	0	0	0	0	SWISS-PROT:P36894|TREMBL:A6NHX2;A8K6U9|ENSEMBL:ENSP00000224764;ENSP00000361107|REFSEQ:NP_004320|H-INV:HIT000050948|VEGA:OTTHUMP00000020014 Tax_Id=9606 Gene_Symbol=BMPR1A Bone morphogenetic protein receptor type IA precursor
IPI:IPI00005733.1	8	1	585	5280	5	1	0	0	0	0	0	0	0	0	1	0	0	1	0	0	0	0	0	0	0	0	0	0	0	0	4	2	2	0	0	0	0	0	0	1	0	0	1	1	0	0	1	SWISS-PROT:P36897|TREMBL:Q5T7S2;Q706C0;Q706C1|ENSEMBL:ENSP00000364133|REFSEQ:NP_004603|H-INV:HIT000192077|VEGA:OTTHUMP00000021783 Tax_Id=9606 Gene_Symbol=TGFBR1 TGF-beta receptor type-1 precursor
IPI:IPI00005737.1	24	1	586	2372	86	51	5	3	2	0	7	3	0	4	4	0	0	4	7	2	0	5	13	6	4	3	15	9	0	6	35	16	9	0	7	5	0	0	5	3	0	0	3	11	9	0	2	SWISS-PROT:O15260-1|TREMBL:Q5T8U6|ENSEMBL:ENSP00000361057|REFSEQ:NP_149351|H-INV:HIT000056608|VEGA:OTTHUMP00000022476 Tax_Id=9606 Gene_Symbol=SURF4 Isoform 1 of Surfeit locus protein 4
IPI:IPI00005740.1	27	1	587	3226	54	31	2	1	1	0	5	3	1	1	8	2	3	3	2	0	0	2	9	5	2	2	5	2	1	2	23	7	4	2	1	7	2	2	3	5	2	1	2	4	2	0	2	SWISS-PROT:O43402|TREMBL:Q53Y03|ENSEMBL:ENSP00000253457|REFSEQ:NP_006058|H-INV:HIT000030438|VEGA:OTTHUMP00000081302;OTTHUMP00000081303;OTTHUMP00000175002 Tax_Id=9606 Gene_Symbol=COX4NB Neighbor of COX4
IPI:IPI00005741.1	18	1	588	1525	52	32	5	2	1	2	4	2	1	1	8	2	3	3	4	2	1	1	8	4	2	2	3	2	0	1	20	3	2	0	1	4	2	1	1	9	4	2	3	4	1	1	2	SWISS-PROT:O15264|TREMBL:Q6FHR4;Q6FI46|ENSEMBL:ENSP00000211287|REFSEQ:NP_002745|H-INV:HIT000282879|VEGA:OTTHUMP00000016282 Tax_Id=9606 Gene_Symbol=MAPK13 Mitogen-activated protein kinase 13
IPI:IPI00005745.1	16	1	589	44	95	61	11	5	3	3	8	3	2	3	9	3	3	3	13	6	3	4	10	5	3	2	10	2	5	3	34	9	4	3	2	7	2	3	2	11	4	2	5	7	3	2	2	SWISS-PROT:O15269|TREMBL:A8K681;Q59EQ4|ENSEMBL:ENSP00000262554|REFSEQ:NP_006406|H-INV:HIT000273352|VEGA:OTTHUMP00000022810 Tax_Id=9606 Gene_Symbol=SPTLC1 Serine palmitoyltransferase 1
IPI:IPI00005751.1	17	1	590	1850	95	60	7	3	3	1	8	4	2	2	7	2	3	2	9	5	2	2	14	3	8	3	15	5	4	6	35	10	4	2	4	6	2	2	2	11	3	4	4	8	3	1	4	SWISS-PROT:O15270|ENSEMBL:ENSP00000216484|REFSEQ:NP_004854|H-INV:HIT000000243|VEGA:OTTHUMP00000028486 Tax_Id=9606 Gene_Symbol=SPTLC2 Serine palmitoyltransferase 2
IPI:IPI00005760.1	4	1	591	7018	3	0	0	0	0	0	0	0	0	0	0	0	0	0	0	0	0	0	0	0	0	0	0	0	0	0	3	0	0	0	0	3	1	1	1	0	0	0	0	0	0	0	0	SWISS-PROT:O00463|TREMBL:Q6FHY1|ENSEMBL:ENSP00000261464;ENSP00000336825;ENSP00000355971|REFSEQ:NP_001029082;NP_004610;NP_665702|H-INV:HIT000057916|VEGA:OTTHUMP00000035055;OTTHUMP00000035056 Tax_Id=9606 Gene_Symbol=TRAF5 TNF receptor-associated factor 5
IPI:IPI00005769.1	8	1	592	3519	11	4	0	0	0	0	3	0	1	2	1	0	0	1	0	0	0	0	0	0	0	0	0	0	0	0	7	3	0	2	1	1	0	0	1	1	0	0	1	2	1	0	1	SWISS-PROT:O15287|TREMBL:Q53XM5|ENSEMBL:ENSP00000367910|REFSEQ:NP_004620|H-INV:HIT000244166|VEGA:OTTHUMP00000021319 Tax_Id=9606 Gene_Symbol=FANCG;VCP Fanconi anemia group G protein
IPI:IPI00005774.4	8	1	593	3569	9	1	1	1	0	0	0	0	0	0	0	0	0	0	0	0	0	0	0	0	0	0	0	0	0	0	8	0	0	0	0	0	0	0	0	8	3	0	5	0	0	0	0	SWISS-PROT:Q14114-1 Tax_Id=9606 Gene_Symbol=LRP8 Isoform 1 of Low-density lipoprotein receptor-related protein 8 precursor
IPI:IPI00005777.1	13	1	594	2113	28	16	2	0	2	0	1	1	0	0	7	3	2	2	0	0	0	0	1	0	1	0	5	0	3	2	12	5	3	1	1	2	1	0	1	2	2	0	0	3	2	0	1	SWISS-PROT:Q16644|TREMBL:A8K4K4|ENSEMBL:ENSP00000350639|REFSEQ:NP_004626|H-INV:HIT000030556|VEGA:OTTHUMP00000171284 Tax_Id=9606 Gene_Symbol=MAPKAPK3 MAP kinase-activated protein kinase 3
IPI:IPI00005780.3	11	1	595	1322	125	78	15	5	3	7	7	1	4	2	23	9	9	5	14	6	8	0	6	2	2	2	13	3	4	6	47	16	7	8	1	9	4	2	3	13	6	3	4	9	1	4	4	SWISS-PROT:O15294-1|ENSEMBL:ENSP00000362824|REFSEQ:NP_858058|H-INV:HIT000027997|VEGA:OTTHUMP00000032154 Tax_Id=9606 Gene_Symbol=OGT Isoform 3 of UDP-N-acetylglucosamine--peptide N-acetylglucosaminyltransferase 110 kDa subunit
IPI:IPI00005781.4	3	1	596	7494	2	1	1	0	1	0	0	0	0	0	0	0	0	0	0	0	0	0	0	0	0	0	0	0	0	0	1	1	1	0	0	0	0	0	0	0	0	0	0	0	0	0	0	SWISS-PROT:O15296-1|TREMBL:A8K9R4|ENSEMBL:ENSP00000369530|REFSEQ:NP_001132|H-INV:HIT000221417|VEGA:OTTHUMP00000135321;OTTHUMP00000182845 Tax_Id=9606 Gene_Symbol=ALOX15B Isoform A of Arachidonate 15-lipoxygenase type II
IPI:IPI00005782.1	8	1	597	4237	7	3	0	0	0	0	1	0	0	1	0	0	0	0	0	0	0	0	1	0	0	1	1	0	0	1	4	1	0	0	1	1	0	0	1	0	0	0	0	2	0	1	1	SWISS-PROT:O15297|TREMBL:Q53XP4;Q6P991;Q8NEA7|ENSEMBL:ENSP00000306682|REFSEQ:NP_003611|H-INV:HIT000221419|VEGA:OTTHUMP00000181757 Tax_Id=9606 Gene_Symbol=PPM1D Protein phosphatase 1D
IPI:IPI00005789.2	4	1	598	7293	3	1	1	0	0	1	0	0	0	0	0	0	0	0	0	0	0	0	0	0	0	0	0	0	0	0	2	1	1	0	0	1	0	1	0	0	0	0	0	0	0	0	0	SWISS-PROT:Q9Y6X2|ENSEMBL:ENSP00000358305;ENSP00000376766|REFSEQ:NP_006090|H-INV:HIT000041043|VEGA:OTTHUMP00000015586 Tax_Id=9606 Gene_Symbol=PIAS3 E3 SUMO-protein ligase PIAS3
IPI:IPI00005791.1	18	1	599	1121	34	20	6	2	1	3	1	0	0	1	9	3	4	2	0	0	0	0	0	0	0	0	4	3	0	1	14	4	2	1	1	5	5	0	0	5	4	0	1	0	0	0	0	SWISS-PROT:O14777|TREMBL:A8K031;Q05DQ6|ENSEMBL:ENSP00000261597|REFSEQ:NP_006092|H-INV:HIT000051441|VEGA:OTTHUMP00000071883;OTTHUMP00000162206 Tax_Id=9606 Gene_Symbol=NDC80 Kinetochore protein Hec1
IPI:IPI00005792.2	20	1	600	1186	131	78	14	4	4	6	11	2	5	4	16	4	6	6	14	6	5	3	11	4	3	4	12	5	3	4	53	11	3	4	4	14	5	7	2	12	5	3	4	16	6	5	5	SWISS-PROT:Q86U42-1|ENSEMBL:ENSP00000216727|REFSEQ:NP_004634|H-INV:HIT000035131|VEGA:OTTHUMP00000164596 Tax_Id=9606 Gene_Symbol=PABPN1 Isoform 1 of Polyadenylate-binding protein 2
IPI:IPI00005793.2	4	1	601	751	29	16	1	0	1	0	2	0	1	1	4	1	1	2	3	1	1	1	4	1	2	1	2	0	1	1	13	3	2	0	1	3	1	1	1	5	2	2	1	2	1	0	1	SWISS-PROT:Q13367|TREMBL:A4Z4T7;Q68CN5|ENSEMBL:ENSP00000261722|REFSEQ:NP_004635|H-INV:HIT000062666 Tax_Id=9606 Gene_Symbol=AP3B2 AP-3 complex subunit beta-2
IPI:IPI00005811.3	3	1	602	4443	4	3	1	1	0	0	0	0	0	0	0	0	0	0	1	0	0	1	1	1	0	0	0	0	0	0	1	0	0	0	0	1	1	0	0	0	0	0	0	0	0	0	0	SWISS-PROT:Q9UHC1-1|TREMBL:Q2M1Z1;Q8N3N3|ENSEMBL:ENSP00000348020|REFSEQ:NP_001035197|H-INV:HIT000059251|VEGA:OTTHUMP00000028157 Tax_Id=9606 Gene_Symbol=MLH3 Isoform 1 of DNA mismatch repair protein Mlh3
IPI:IPI00005822.2	9	1	603	2901	25	16	3	2	1	0	5	2	1	2	2	0	1	1	2	1	1	0	1	0	1	0	3	1	1	1	9	4	2	0	2	1	1	0	0	1	1	0	0	3	2	0	1	TREMBL:Q53FN2|ENSEMBL:ENSP00000378350|REFSEQ:NP_004652|VEGA:OTTHUMP00000159484 Tax_Id=9606 Gene_Symbol=CDC23 cell division cycle protein 23
IPI:IPI00005824.1	8	1	604	5101	6	0	0	0	0	0	0	0	0	0	0	0	0	0	0	0	0	0	0	0	0	0	0	0	0	0	6	6	2	3	1	0	0	0	0	0	0	0	0	0	0	0	0	SWISS-PROT:O14910|TREMBL:A4FTY3|ENSEMBL:ENSP00000261203|REFSEQ:NP_004655|H-INV:HIT000072449|VEGA:OTTHUMP00000168620 Tax_Id=9606 Gene_Symbol=LIN7A Lin-7 homolog A
IPI:IPI00005826.1	3	1	605	856	26	19	4	2	1	1	5	1	1	3	5	3	2	0	1	0	0	1	1	1	0	0	3	1	2	0	7	0	0	0	0	3	3	0	0	2	2	0	0	2	1	0	1	SWISS-PROT:O95714|TREMBL:A8KAQ8|ENSEMBL:ENSP00000261609|REFSEQ:NP_004658|H-INV:HIT000065843|VEGA:OTTHUMP00000159564;OTTHUMP00000175500 Tax_Id=9606 Gene_Symbol=HERC2 Probable E3 ubiquitin-protein ligase HERC2
IPI:IPI00005836.1	6	1	606	3440	12	10	2	1	1	0	2	1	0	1	2	2	0	0	1	0	0	1	0	0	0	0	3	2	0	1	2	0	0	0	0	0	0	0	0	2	2	0	0	0	0	0	0	SWISS-PROT:O75928-1|ENSEMBL:ENSP00000381648|REFSEQ:NP_004662|H-INV:HIT000066236 Tax_Id=9606 Gene_Symbol=PIAS2 Isoform PIAS2-beta of E3 SUMO-protein ligase PIAS2
IPI:IPI00005859.2	26	1	607	1	850	364	63	24	13	26	79	38	25	16	63	25	28	10	95	40	35	20	57	21	21	15	7	2	2	3	486	61	24	21	16	83	28	33	22	141	68	58	15	201	102	44	55	TREMBL:O95678;Q9NSA9|ENSEMBL:ENSP00000252245|REFSEQ:NP_004684|H-INV:HIT000325996|VEGA:OTTHUMP00000167618 Tax_Id=9606 Gene_Symbol=KRT75 keratin 75
IPI:IPI00005861.1	19	1	608	1156	216	130	19	5	6	8	17	3	9	5	22	5	12	5	34	9	17	8	15	6	7	2	23	6	12	5	86	24	5	15	4	19	7	7	5	18	7	6	5	25	6	12	7	SWISS-PROT:O43395-1|TREMBL:Q53GV6;Q5VT54|ENSEMBL:ENSP00000315379|REFSEQ:NP_004689|H-INV:HIT000062391|VEGA:OTTHUMP00000014935 Tax_Id=9606 Gene_Symbol=PRPF3 Isoform 1 of U4/U6 small nuclear ribonucleoprotein Prp3
IPI:IPI00005904.3	10	1	609	2904	25	17	3	2	1	0	3	1	2	0	4	2	1	1	3	3	0	0	1	1	0	0	3	1	1	1	8	3	2	0	1	3	1	1	1	1	0	0	1	1	1	0	0	SWISS-PROT:Q9UHI6|TREMBL:Q8IYV2;Q8NEH0;Q8TDR3;Q9H4N4|ENSEMBL:ENSP00000358716|REFSEQ:NP_009135|H-INV:HIT000051263|VEGA:OTTHUMP00000013738 Tax_Id=9606 Gene_Symbol=DDX20 Probable ATP-dependent RNA helicase DDX20
IPI:IPI00005914.3	6	1	610	6412	8	5	1	0	1	0	1	1	0	0	2	2	0	0	0	0	0	0	1	1	0	0	0	0	0	0	3	1	0	0	1	1	1	0	0	0	0	0	0	1	1	0	0	SWISS-PROT:Q9UHJ6|TREMBL:Q8WUH3|ENSEMBL:ENSP00000225519|REFSEQ:NP_037408|H-INV:HIT000072225|VEGA:OTTHUMP00000115862;OTTHUMP00000183026 Tax_Id=9606 Gene_Symbol=CARKL Carbohydrate kinase-like protein
IPI:IPI00005918.3	14	1	611	1539	35	7	2	1	1	0	1	0	1	0	1	1	0	0	0	0	0	0	3	1	1	1	0	0	0	0	28	16	6	5	5	12	4	3	5	0	0	0	0	0	0	0	0	TREMBL:A5YM47;Q3KT79;Q53GV0;Q6VRU3|ENSEMBL:ENSP00000334424|REFSEQ:NP_055139|VEGA:OTTHUMP00000115916 Tax_Id=9606 Gene_Symbol=AMACR;C1QTNF3 alpha-methylacyl-CoA racemase isoform 1
IPI:IPI00005948.1	14	1	612	3248	48	21	0	0	0	0	4	2	0	2	0	0	0	0	1	0	1	0	7	2	3	2	9	2	5	2	27	11	5	3	3	13	4	5	4	1	1	0	0	2	0	1	1	TREMBL:Q9BV20|ENSEMBL:ENSP00000040663|REFSEQ:NP_001026897|H-INV:HIT000252221|VEGA:OTTHUMP00000077614 Tax_Id=9606 Gene_Symbol=MGC3207 hypothetical protein LOC84245 isoform 1
IPI:IPI00005966.6	23	1	613	4784	21	14	1	0	1	0	0	0	0	0	3	1	1	1	3	3	0	0	3	1	1	1	4	0	2	2	7	3	2	1	0	1	0	0	1	3	1	1	1	0	0	0	0	SWISS-PROT:Q9UI09|TREMBL:Q53HG1;Q53XX0|ENSEMBL:ENSP00000330737|REFSEQ:NP_061326|H-INV:HIT000001888|VEGA:OTTHUMP00000168775 Tax_Id=9606 Gene_Symbol=NDUFA12 13kDa differentiation-associated protein variant (Fragment)
IPI:IPI00005969.3	52	1	614	584	269	171	20	7	9	4	29	9	9	11	27	6	10	11	23	11	5	7	36	19	10	7	36	16	12	8	98	24	9	9	6	24	4	10	10	26	7	7	12	24	14	5	5	SWISS-PROT:P52907|TREMBL:A8K0T9|ENSEMBL:ENSP00000263168|REFSEQ:NP_006126|H-INV:HIT000057385|VEGA:OTTHUMP00000013512 Tax_Id=9606 Gene_Symbol=CAPZA1 F-actin-capping protein subunit alpha-1
IPI:IPI00005978.8	23	1	615	981	140	95	15	3	9	3	11	1	3	7	18	6	6	6	13	4	3	6	21	3	11	7	17	3	5	9	45	13	3	2	8	16	2	6	8	8	2	1	5	8	3	2	3	SWISS-PROT:Q01130|TREMBL:Q53FN0|ENSEMBL:ENSP00000293233;ENSP00000376276|REFSEQ:NP_003007|H-INV:HIT000305914|VEGA:OTTHUMP00000182516;OTTHUMP00000182517;OTTHUMP00000182520 Tax_Id=9606 Gene_Symbol=SFRS2 Splicing factor, arginine/serine-rich 2
IPI:IPI00005979.2	12	1	616	2866	28	19	4	2	1	1	3	1	1	1	5	1	2	2	0	0	0	0	2	0	1	1	5	4	0	1	9	3	1	1	1	3	0	0	3	2	1	1	0	1	0	1	0	SWISS-PROT:Q9UI10-1|TREMBL:Q9HBP7|ENSEMBL:ENSP00000233552|REFSEQ:NP_001029288|H-INV:HIT000277179 Tax_Id=9606 Gene_Symbol=EIF2B4 Isoform 1 of Translation initiation factor eIF-2B subunit delta
IPI:IPI00006006.3	4	1	617	1445	9	3	0	0	0	0	0	0	0	0	0	0	0	0	0	0	0	0	3	3	0	0	0	0	0	0	6	1	0	0	1	3	0	1	2	1	0	1	0	1	1	0	0	SWISS-PROT:O94886|TREMBL:Q2HIZ8|ENSEMBL:ENSP00000355800|REFSEQ:NP_055513|H-INV:HIT000000517|VEGA:OTTHUMP00000035571 Tax_Id=9606 Gene_Symbol=TMEM63A Transmembrane protein 63A
IPI:IPI00006011.4	3	1	618	7478	2	1	0	0	0	0	0	0	0	0	0	0	0	0	0	0	0	0	0	0	0	0	1	0	0	1	1	0	0	0	0	0	0	0	0	1	0	0	1	0	0	0	0	SWISS-PROT:Q6ZU52-1|ENSEMBL:ENSP00000009606|REFSEQ:NP_055517 Tax_Id=9606 Gene_Symbol=KIAA0408 Isoform 1 of Uncharacterized protein KIAA0408
IPI:IPI00006014.1	4	1	619	7502	2	2	0	0	0	0	1	0	1	0	1	0	1	0	0	0	0	0	0	0	0	0	0	0	0	0	0	0	0	0	0	0	0	0	0	0	0	0	0	0	0	0	0	SWISS-PROT:O60308-1|ENSEMBL:ENSP00000367476|REFSEQ:NP_055519|H-INV:HIT000000279|VEGA:OTTHUMP00000003590 Tax_Id=9606 Gene_Symbol=KIAA0562 Isoform 1 of Uncharacterized protein KIAA0562
IPI:IPI00006025.1	30	1	620	393	255	184	24	4	8	12	31	7	13	11	21	5	10	6	47	21	13	13	22	10	7	5	39	14	15	10	71	20	10	6	4	22	6	6	10	11	4	2	5	18	10	4	4	SWISS-PROT:Q15020-1|TREMBL:A8K2E4|ENSEMBL:ENSP00000228284|REFSEQ:NP_055521|H-INV:HIT000058644|VEGA:OTTHUMP00000169100 Tax_Id=9606 Gene_Symbol=SART3 Isoform 1 of Squamous cell carcinoma antigen recognized by T-cells 3
IPI:IPI00006046.4	1	1	621	1	2	1	1	0	0	1	0	0	0	0	0	0	0	0	0	0	0	0	0	0	0	0	0	0	0	0	1	0	0	0	0	0	0	0	0	1	1	0	0	0	0	0	0	SWISS-PROT:O15090|TREMBL:A2RU18;A7E228|ENSEMBL:ENSP00000347730|REFSEQ:NP_055532|H-INV:HIT000000096|VEGA:OTTHUMP00000068001;OTTHUMP00000077053 Tax_Id=9606 Gene_Symbol=ZNF536 Zinc finger protein 536
IPI:IPI00006050.4	11	1	622	200	58	31	8	2	4	2	3	0	1	2	10	4	3	3	0	0	0	0	1	1	0	0	9	1	3	5	27	19	8	4	7	4	3	1	0	3	2	0	1	1	0	0	1	TREMBL:A8K6E0;Q75KM8;Q75KM9;Q7L665|ENSEMBL:ENSP00000348220|REFSEQ:NP_055534|H-INV:HIT000004114|VEGA:OTTHUMP00000024632 Tax_Id=9606 Gene_Symbol=FAM115A cDNA FLJ76313
IPI:IPI00006052.3	56	1	623	1875	72	50	8	3	4	1	11	3	2	6	6	1	1	4	5	4	0	1	8	4	2	2	12	5	2	5	22	6	3	1	2	6	2	2	2	7	5	0	2	3	2	0	1	SWISS-PROT:Q9UHV9|TREMBL:Q5SY55|ENSEMBL:ENSP00000356989|REFSEQ:NP_036526|H-INV:HIT000035827|VEGA:OTTHUMP00000029707 Tax_Id=9606 Gene_Symbol=PFDN2 Prefoldin subunit 2
IPI:IPI00006065.4	3	1	624	3493	2	2	0	0	0	0	0	0	0	0	0	0	0	0	0	0	0	0	1	0	1	0	1	0	1	0	0	0	0	0	0	0	0	0	0	0	0	0	0	0	0	0	0	SWISS-PROT:O94900|ENSEMBL:ENSP00000354842|REFSEQ:NP_055544|H-INV:HIT000000533|VEGA:OTTHUMP00000177702 Tax_Id=9606 Gene_Symbol=TOX Thymus high mobility group box protein TOX
IPI:IPI00006071.4	5	1	625	7385	2	2	0	0	0	0	0	0	0	0	0	0	0	0	0	0	0	0	1	0	1	0	1	0	1	0	0	0	0	0	0	0	0	0	0	0	0	0	0	0	0	0	0	SWISS-PROT:P28907-1|TREMBL:Q4FCX6|ENSEMBL:ENSP00000226279|REFSEQ:NP_001766|H-INV:HIT000285913|VEGA:OTTHUMP00000045881;OTTHUMP00000158633 Tax_Id=9606 Gene_Symbol=CD38 Isoform 1 of ADP-ribosyl cyclase 1
IPI:IPI00006077.1	4	1	626	5544	4	2	0	0	0	0	1	0	1	0	0	0	0	0	0	0	0	0	0	0	0	0	1	1	0	0	2	2	0	1	1	0	0	0	0	0	0	0	0	0	0	0	0	SWISS-PROT:Q92613|TREMBL:A8K5A5|ENSEMBL:ENSP00000218343;ENSP00000380373|REFSEQ:NP_001070913;NP_055550|H-INV:HIT000042351|VEGA:OTTHUMP00000023190 Tax_Id=9606 Gene_Symbol=PHF16 Protein Jade-3
IPI:IPI00006079.1	23	1	627	1	216	139	16	4	8	4	18	6	8	4	21	8	8	5	27	12	4	11	29	15	7	7	28	13	8	7	77	18	6	8	4	15	4	7	4	17	8	4	5	27	15	7	5	SWISS-PROT:Q9NYF8-1|TREMBL:A2RU75;Q6DCA8|ENSEMBL:ENSP00000031135;ENSP00000376159|REFSEQ:NP_055554|H-INV:HIT000042301|VEGA:OTTHUMP00000040220 Tax_Id=9606 Gene_Symbol=BCLAF1 Isoform 1 of Bcl-2-associated transcription factor 1
IPI:IPI00006084.4	7	1	628	1243	6	4	0	0	0	0	3	1	1	1	1	0	0	1	0	0	0	0	0	0	0	0	0	0	0	0	2	0	0	0	0	0	0	0	0	1	1	0	0	1	1	0	0	SWISS-PROT:Q9H8M5-1|ENSEMBL:ENSP00000358894|REFSEQ:NP_060119|H-INV:HIT000074155|VEGA:OTTHUMP00000020387 Tax_Id=9606 Gene_Symbol=CNNM2 Isoform 1 of Metal transporter CNNM2
IPI:IPI00006091.2	3	1	629	1	13	5	2	0	0	2	0	0	0	0	1	0	0	1	2	1	0	1	0	0	0	0	0	0	0	0	8	6	5	1	0	1	0	1	0	0	0	0	0	1	1	0	0	SWISS-PROT:P11532-1|ENSEMBL:ENSP00000354923|REFSEQ:NP_003997|H-INV:HIT000194654|VEGA:OTTHUMP00000023117 Tax_Id=9606 Gene_Symbol=DMD Isoform 4 of Dystrophin
IPI:IPI00006092.1	28	1	630	1816	139	82	10	2	5	3	9	2	4	3	13	6	4	3	13	6	3	4	18	8	4	6	19	5	8	6	57	15	6	3	6	17	6	6	5	18	8	5	5	7	2	2	3	SWISS-PROT:O15305|TREMBL:A8K672|ENSEMBL:ENSP00000268261|REFSEQ:NP_000294|H-INV:HIT000221955|VEGA:OTTHUMP00000081384;OTTHUMP00000160109 Tax_Id=9606 Gene_Symbol=PMM2 Phosphomannomutase 2
IPI:IPI00006093.2	1	1	631	8552	2	2	0	0	0	0	0	0	0	0	1	0	1	0	0	0	0	0	1	0	0	1	0	0	0	0	0	0	0	0	0	0	0	0	0	0	0	0	0	0	0	0	0	SWISS-PROT:Q92508|ENSEMBL:ENSP00000301015|VEGA:OTTHUMP00000080860 Tax_Id=9606 Gene_Symbol=FAM38A Protein FAM38A
IPI:IPI00006098.2	7	1	632	8006	2	1	0	0	0	0	0	0	0	0	0	0	0	0	0	0	0	0	1	0	1	0	0	0	0	0	1	0	0	0	0	1	1	0	0	0	0	0	0	0	0	0	0	SWISS-PROT:Q9UHY8|TREMBL:Q0D2I6;Q3ZCX5;Q59EU2;Q6P2J5;Q7Z5U3|ENSEMBL:ENSP00000350685|REFSEQ:NP_005093 Tax_Id=9606 Gene_Symbol=FEZ2 Fasciculation and elongation protein zeta-2
IPI:IPI00006099.1	12	1	633	159	163	100	11	2	3	6	13	4	4	5	12	2	6	4	24	11	7	6	16	6	6	4	24	13	7	4	63	20	7	9	4	9	2	4	3	10	2	6	2	24	10	10	4	SWISS-PROT:Q14692|TREMBL:Q5QPT5|ENSEMBL:ENSP00000363642|REFSEQ:NP_055568|H-INV:HIT000042324|VEGA:OTTHUMP00000019477 Tax_Id=9606 Gene_Symbol=BMS1 Ribosome biogenesis protein BMS1 homolog
IPI:IPI00006103.1	21	1	634	2196	31	23	1	1	0	0	6	3	0	3	4	0	1	3	3	2	0	1	3	1	1	1	6	4	1	1	8	2	2	0	0	1	0	0	1	2	0	0	2	3	3	0	0	SWISS-PROT:O95400|TREMBL:Q5QTR6|ENSEMBL:ENSP00000304903|REFSEQ:NP_006101|H-INV:HIT000069408|VEGA:OTTHUMP00000080259;OTTHUMP00000080260;OTTHUMP00000163230 Tax_Id=9606 Gene_Symbol=CD2BP2 CD2 antigen cytoplasmic tail-binding protein 2
IPI:IPI00006122.4	19	1	635	200	92	61	5	1	3	1	4	1	1	2	15	4	8	3	15	7	4	4	16	9	3	4	6	3	1	2	31	8	6	1	1	13	6	4	3	5	1	2	2	5	3	0	2	SWISS-PROT:O15320-1|TREMBL:Q59FD2|ENSEMBL:ENSP00000280083|REFSEQ:NP_005921|VEGA:OTTHUMP00000027995;OTTHUMP00000178901 Tax_Id=9606 Gene_Symbol=CTAGE5 Isoform MEA6 of Cutaneous T-cell lymphoma-associated antigen 5
IPI:IPI00006130.3	15	1	636	2293	12	8	6	2	3	1	0	0	0	0	1	0	1	0	0	0	0	0	1	0	1	0	0	0	0	0	4	1	0	1	0	0	0	0	0	2	2	0	0	1	0	0	1	SWISS-PROT:O75071|TREMBL:Q5SXB8|ENSEMBL:ENSP00000361001|REFSEQ:NP_055589|H-INV:HIT000000210|VEGA:OTTHUMP00000009684 Tax_Id=9606 Gene_Symbol=KIAA0494 Uncharacterized calcium-binding protein KIAA0494
IPI:IPI00006157.1	34	1	637	1102	69	58	4	1	2	1	4	0	2	2	8	3	3	2	3	1	1	1	23	9	9	5	16	7	6	3	11	0	0	0	0	6	1	3	2	2	1	1	0	3	2	1	0	SWISS-PROT:P82970|TREMBL:Q5JSL1|ENSEMBL:ENSP00000350848;ENSP00000378838|REFSEQ:NP_110390|H-INV:HIT000075021|VEGA:OTTHUMP00000023610 Tax_Id=9606 Gene_Symbol=NSBP1 Nucleosome-binding protein 1
IPI:IPI00006167.1	42	1	638	538	487	305	27	9	10	8	56	17	25	14	62	24	22	16	34	15	9	10	56	19	23	14	70	25	25	20	182	57	24	19	14	33	13	12	8	42	19	14	9	50	23	14	13	SWISS-PROT:O15355|TREMBL:Q6IAU5;Q96IN7|ENSEMBL:ENSP00000264714;ENSP00000342778|REFSEQ:NP_002698;NP_817092|H-INV:HIT000288827|VEGA:OTTHUMP00000123426 Tax_Id=9606 Gene_Symbol=PPM1G Protein phosphatase 1G
IPI:IPI00006170.2	4	1	639	3504	12	8	2	1	1	0	3	0	2	1	1	1	0	0	1	0	1	0	0	0	0	0	1	1	0	0	4	0	0	0	0	1	0	0	1	2	1	0	1	1	1	0	0	SWISS-PROT:O15360-1|TREMBL:A0PJU8;A6NGC8;Q0VAP3;Q86U55|ENSEMBL:ENSP00000373952|REFSEQ:NP_000126|H-INV:HIT000325184|VEGA:OTTHUMP00000080499 Tax_Id=9606 Gene_Symbol=FANCA Isoform 1 of Fanconi anemia group A protein
IPI:IPI00006171.2	5	1	640	2285	13	8	1	0	1	0	3	2	0	1	1	0	1	0	1	0	0	1	1	1	0	0	1	0	1	0	5	3	1	1	1	1	1	0	0	0	0	0	0	1	0	0	1	SWISS-PROT:Q6P4R8-2|TREMBL:A6NGB6|ENSEMBL:ENSP00000303800|REFSEQ:NP_006156|H-INV:HIT000323820 Tax_Id=9606 Gene_Symbol=NFRKB Isoform 2 of Nuclear factor related to kappa-B-binding protein
IPI:IPI00006176.3	13	1	641	988	119	81	10	4	3	3	15	5	7	3	17	4	9	4	10	4	4	2	11	6	5	0	18	7	5	6	38	14	6	5	3	11	3	4	4	7	3	2	2	6	2	3	1	SWISS-PROT:O14964|ENSEMBL:ENSP00000331201|REFSEQ:NP_004703|H-INV:HIT000031603|VEGA:OTTHUMP00000181430 Tax_Id=9606 Gene_Symbol=HGS Hepatocyte growth factor-regulated tyrosine kinase substrate
IPI:IPI00006181.1	36	1	642	642	204	142	22	11	6	5	26	9	8	9	29	11	8	10	10	5	2	3	31	16	7	8	24	11	6	7	62	13	4	3	6	17	7	6	4	21	9	3	9	11	8	1	2	SWISS-PROT:O15371|ENSEMBL:ENSP00000216190|REFSEQ:NP_003744|H-INV:HIT000281442;HIT000333769|VEGA:OTTHUMP00000028733;OTTHUMP00000070266;OTTHUMP00000070267 Tax_Id=9606 Gene_Symbol=EIF3D Eukaryotic translation initiation factor 3 subunit D
IPI:IPI00006197.1	16	1	643	1018	46	31	5	2	2	1	3	2	1	0	13	5	6	2	3	2	0	1	1	0	1	0	6	2	2	2	15	5	0	4	1	3	2	1	0	2	2	0	0	5	0	4	1	SWISS-PROT:O15381-1|TREMBL:A0JLP9;Q96PA2|ENSEMBL:ENSP00000281701|REFSEQ:NP_002524|H-INV:HIT000221041|VEGA:OTTHUMP00000035641 Tax_Id=9606 Gene_Symbol=NVL Isoform 1 of Nuclear valosin-containing protein-like
IPI:IPI00006203.3	4	1	644	88	5	1	1	0	1	0	0	0	0	0	0	0	0	0	0	0	0	0	0	0	0	0	0	0	0	0	4	1	1	0	0	2	1	1	0	1	0	1	0	0	0	0	0	SWISS-PROT:O96006|ENSEMBL:ENSP00000370616;ENSP00000370620|REFSEQ:NP_004720|VEGA:OTTHUMP00000022839;OTTHUMP00000070388 Tax_Id=9606 Gene_Symbol=ZBED1 Zinc finger BED domain-containing protein 1
IPI:IPI00006205.1	12	1	645	2836	41	20	3	1	2	0	4	1	1	2	5	2	1	2	4	3	0	1	4	1	1	2	0	0	0	0	21	4	2	1	1	11	5	3	3	3	2	1	0	3	1	0	2	SWISS-PROT:O00400|ENSEMBL:ENSP00000352456;ENSP00000376587|REFSEQ:NP_004724|H-INV:HIT000036684|VEGA:OTTHUMP00000173294;OTTHUMP00000173295 Tax_Id=9606 Gene_Symbol=SLC33A1 Acetyl-coenzyme A transporter 1
IPI:IPI00006211.4	44	1	646	38	120	65	9	3	3	3	10	4	3	3	13	3	6	4	12	4	4	4	7	2	4	1	14	5	5	4	55	21	8	6	7	12	3	4	5	15	4	7	4	7	4	2	1	SWISS-PROT:O95292-1|TREMBL:Q53XM7|ENSEMBL:ENSP00000265619|REFSEQ:NP_004729|H-INV:HIT000030595|VEGA:OTTHUMP00000031393 Tax_Id=9606 Gene_Symbol=VAPB Isoform 1 of Vesicle-associated membrane protein-associated protein B/C
IPI:IPI00006213.2	17	2	147	284	151	106	19	6	8	5	9	2	2	5	33	12	9	12	10	9	0	1	17	5	8	4	18	6	6	6	45	13	8	3	2	12	6	3	3	3	2	0	1	17	5	4	8	SWISS-PROT:Q15154-1|REFSEQ:NP_006188|H-INV:HIT000192739|VEGA:OTTHUMP00000177086 Tax_Id=9606 Gene_Symbol=PCM1 pericentriolar material 1
IPI:IPI00006217.1	2	1	647	7901	2	1	0	0	0	0	0	0	0	0	1	0	0	1	0	0	0	0	0	0	0	0	0	0	0	0	1	0	0	0	0	0	0	0	0	1	0	0	1	0	0	0	0	SWISS-PROT:O15399|TREMBL:Q59G17|ENSEMBL:ENSP00000263269|REFSEQ:NP_000827|H-INV:HIT000221391|VEGA:OTTHUMP00000069226;OTTHUMP00000076777 Tax_Id=9606 Gene_Symbol=GRIN2D Glutamate [NMDA] receptor subunit epsilon-4 precursor
IPI:IPI00006248.2	19	1	648	2186	36	21	0	0	0	0	0	0	0	0	0	0	0	0	17	6	4	7	4	1	2	1	0	0	0	0	15	0	0	0	0	0	0	0	0	14	3	2	9	1	1	0	0	SWISS-PROT:O95395|ENSEMBL:ENSP00000267857;ENSP00000379377|REFSEQ:NP_004742|H-INV:HIT000037798|VEGA:OTTHUMP00000163601;OTTHUMP00000175843;OTTHUMP00000175844;OTTHUMP00000175845 Tax_Id=9606 Gene_Symbol=GCNT3 Beta-1,3-galactosyl-O-glycosyl-glycoprotein beta-1,6-N- acetylglucosaminyltransferase 3
IPI:IPI00006252.3	46	1	649	1146	286	176	18	10	5	3	37	10	19	8	25	7	11	7	27	14	6	7	40	15	15	10	29	13	8	8	110	38	18	11	9	30	4	12	14	29	10	9	10	13	7	2	4	SWISS-PROT:Q12904|ENSEMBL:ENSP00000350699;ENSP00000378189|REFSEQ:NP_004748|H-INV:HIT000020806|VEGA:OTTHUMP00000161878 Tax_Id=9606 Gene_Symbol=SCYE1 Multisynthetase complex auxiliary component p43
IPI:IPI00006265.1	15	1	650	6917	4	3	1	0	0	1	0	0	0	0	0	0	0	0	1	1	0	0	0	0	0	0	1	0	0	1	1	1	0	1	0	0	0	0	0	0	0	0	0	0	0	0	0	SWISS-PROT:O14713-1|TREMBL:A8K1A2;Q53RS0;Q6IAZ8|ENSEMBL:ENSP00000347504;ENSP00000353850|REFSEQ:NP_004754|H-INV:HIT000062224|VEGA:OTTHUMP00000115481;OTTHUMP00000195586 Tax_Id=9606 Gene_Symbol=ITGB1BP1 Isoform 1 of Integrin beta-1-binding protein 1
IPI:IPI00006280.4	1	1	651	6472	7	6	0	0	0	0	0	0	0	0	2	1	0	1	2	1	0	1	1	1	0	0	1	0	1	0	1	0	0	0	0	1	0	1	0	0	0	0	0	0	0	0	0	SWISS-PROT:Q12770-1|ENSEMBL:ENSP00000265565|REFSEQ:NP_036367|H-INV:HIT000042334|VEGA:OTTHUMP00000155199;OTTHUMP00000171016 Tax_Id=9606 Gene_Symbol=SCAP Isoform 1 of Sterol regulatory element-binding protein cleavage-activating protein
IPI:IPI00006283.3	5	1	652	401	28	14	1	1	0	0	1	0	0	1	4	3	1	0	2	1	1	0	3	2	1	0	3	0	1	2	14	5	2	2	1	4	3	1	0	3	2	0	1	2	2	0	0	SWISS-PROT:Q9UL54-2|TREMBL:A7MCZ2|ENSEMBL:ENSP00000279394|REFSEQ:NP_004774|H-INV:HIT000000598|VEGA:OTTHUMP00000081566;OTTHUMP00000162989 Tax_Id=9606 Gene_Symbol=TAOK2 Isoform 2 of Serine/threonine-protein kinase TAO2
IPI:IPI00006298.1	16	1	653	2	87	54	5	1	1	3	7	1	4	2	8	3	4	1	10	3	4	3	10	2	6	2	14	6	5	3	33	8	2	5	1	9	2	5	2	8	2	4	2	8	3	3	2	SWISS-PROT:Q13427-1|TREMBL:Q2NKQ6;Q32LZ0;Q53R40;Q53SN4;Q6GMS9;Q6P432|ENSEMBL:ENSP00000260970|REFSEQ:NP_004783|H-INV:HIT000325247|VEGA:OTTHUMP00000163061 Tax_Id=9606 Gene_Symbol=PPIG Isoform 1 of Peptidyl-prolyl cis-trans isomerase G
IPI:IPI00006316.2	3	1	654	6084	3	2	1	0	0	1	0	0	0	0	0	0	0	0	1	0	1	0	0	0	0	0	0	0	0	0	1	1	0	0	1	0	0	0	0	0	0	0	0	0	0	0	0	SWISS-PROT:Q9Y267|TREMBL:A0AVS9;A1L4H6|ENSEMBL:ENSP00000273173|REFSEQ:NP_004794|H-INV:HIT000058269|VEGA:OTTHUMP00000161717;OTTHUMP00000170681 Tax_Id=9606 Gene_Symbol=SLC22A14 Organic cation transporter-like 4
IPI:IPI00006372.3	14	1	655	5247	5	5	0	0	0	0	0	0	0	0	0	0	0	0	2	1	1	0	2	0	2	0	1	1	0	0	0	0	0	0	0	0	0	0	0	0	0	0	0	0	0	0	0	SWISS-PROT:Q9Y6I9|ENSEMBL:ENSP00000340969;ENSP00000378497|REFSEQ:NP_057010|H-INV:HIT000007271|VEGA:OTTHUMP00000171377;OTTHUMP00000171378 Tax_Id=9606 Gene_Symbol=TEX264 Testis-expressed sequence 264 protein precursor
IPI:IPI00006377.3	18	1	656	6572	5	3	0	0	0	0	1	0	1	0	2	0	1	1	0	0	0	0	0	0	0	0	0	0	0	0	2	1	0	1	0	0	0	0	0	0	0	0	0	1	1	0	0	SWISS-PROT:Q9Y244|TREMBL:A5HKJ2;A6NNQ5|ENSEMBL:ENSP00000370222|REFSEQ:NP_057016|H-INV:HIT000036646|VEGA:OTTHUMP00000018185 Tax_Id=9606 Gene_Symbol=POMP Uncharacterized protein POMP
IPI:IPI00006378.3	44	1	657	3464	10	6	1	0	1	0	0	0	0	0	0	0	0	0	0	0	0	0	2	1	0	1	3	0	2	1	4	3	2	0	1	1	0	0	1	0	0	0	0	0	0	0	0	SWISS-PROT:Q9Y2S6|REFSEQ:NP_057017|H-INV:HIT000257813|VEGA:OTTHUMP00000171035 Tax_Id=9606 Gene_Symbol=CCDC72 Coiled-coil domain-containing protein 72
IPI:IPI00006379.1	46	1	658	330	641	409	53	13	15	25	57	15	24	18	75	21	33	21	80	30	31	19	64	23	26	15	80	31	28	21	232	52	20	18	14	49	12	23	14	53	16	18	19	78	35	25	18	SWISS-PROT:Q9Y2X3|ENSEMBL:ENSP00000264279|REFSEQ:NP_057018|H-INV:HIT000297804|VEGA:OTTHUMP00000163741 Tax_Id=9606 Gene_Symbol=NOP5/NOP58 Nucleolar protein 5
IPI:IPI00006408.4	16	1	659	3200	67	42	5	2	2	1	12	3	5	4	6	2	2	2	3	2	0	1	9	3	4	2	7	2	2	3	25	11	4	2	5	5	5	0	0	7	4	0	3	2	1	1	0	SWISS-PROT:Q9Y314|TREMBL:A8K670|ENSEMBL:ENSP00000343497;ENSP00000375726|REFSEQ:NP_057037|H-INV:HIT000034781|VEGA:OTTHUMP00000070006;OTTHUMP00000077729;OTTHUMP00000077730 Tax_Id=9606 Gene_Symbol=NOSIP Nitric oxide synthase-interacting protein
IPI:IPI00006419.7	25	1	660	3420	18	13	2	1	1	0	3	2	0	1	1	0	0	1	0	0	0	0	3	1	1	1	4	2	0	2	5	3	0	1	2	0	0	0	0	1	0	0	1	1	0	0	1	SWISS-PROT:Q9H2P9-2|TREMBL:A8JZY6;Q96DC6|ENSEMBL:ENSP00000251160;ENSP00000359124|REFSEQ:NP_001070863|VEGA:OTTHUMP00000012524 Tax_Id=9606 Gene_Symbol=DPH5 Isoform 2 of Diphthine synthase
IPI:IPI00006433.6	5	1	661	1848	9	7	2	0	1	1	0	0	0	0	2	1	0	1	0	0	0	0	2	1	0	1	1	0	1	0	2	0	0	0	0	1	0	1	0	0	0	0	0	1	1	0	0	SWISS-PROT:Q9Y2G8-1|TREMBL:A8K8W4|ENSEMBL:ENSP00000365007|REFSEQ:NP_056106|H-INV:HIT000000679|VEGA:OTTHUMP00000002468 Tax_Id=9606 Gene_Symbol=DNAJC16 Isoform 1 of DnaJ homolog subfamily C member 16 precursor
IPI:IPI00006438.1	18	1	662	2389	76	40	6	2	4	0	5	1	3	1	9	3	3	3	6	2	3	1	4	2	1	1	10	3	2	5	36	16	7	5	4	7	3	0	4	9	4	2	3	4	2	0	2	SWISS-PROT:Q9Y282-1|TREMBL:A2TJK5|ENSEMBL:ENSP00000341358|REFSEQ:NP_057050|H-INV:HIT000066203|VEGA:OTTHUMP00000030758 Tax_Id=9606 Gene_Symbol=ERGIC3 Isoform 1 of Endoplasmic reticulum-Golgi intermediate compartment protein 3
IPI:IPI00006440.6	21	1	663	3160	125	69	13	2	5	6	9	2	2	5	9	3	2	4	13	6	3	4	13	6	4	3	12	2	6	4	56	18	8	6	4	14	4	5	5	11	4	5	2	13	4	6	3	SWISS-PROT:Q9Y2R9|TREMBL:Q96Q63|ENSEMBL:ENSP00000245539|REFSEQ:NP_057055|H-INV:HIT000029451|VEGA:OTTHUMP00000182292 Tax_Id=9606 Gene_Symbol=MRPS7 28S ribosomal protein S7, mitochondrial precursor
IPI:IPI00006442.1	20	1	664	1371	58	33	6	0	3	3	10	3	4	3	3	1	1	1	7	4	2	1	4	1	2	1	3	1	1	1	25	10	5	3	2	7	2	4	1	1	0	0	1	7	2	2	3	SWISS-PROT:P38432|ENSEMBL:ENSP00000240316|REFSEQ:NP_004636|H-INV:HIT000034912|VEGA:OTTHUMP00000182053 Tax_Id=9606 Gene_Symbol=COIL Coilin
IPI:IPI00006443.3	20	1	665	3252	47	24	1	0	1	0	5	2	2	1	4	2	1	1	2	0	0	2	10	4	2	4	2	2	0	0	23	0	0	0	0	18	4	6	8	5	1	3	1	0	0	0	0	SWISS-PROT:Q9Y2S2|TREMBL:A0PJ43;Q0VDI1|ENSEMBL:ENSP00000298248|REFSEQ:NP_057058|H-INV:HIT000007315|VEGA:OTTHUMP00000018097 Tax_Id=9606 Gene_Symbol=CRYL1 Lambda-crystallin homolog
IPI:IPI00006451.6	26	1	666	294	296	174	27	9	9	9	34	13	10	11	33	14	11	8	18	8	5	5	36	15	11	10	26	10	7	9	122	33	17	8	8	48	15	17	16	25	9	10	6	16	7	3	6	SWISS-PROT:P46459|TREMBL:A8K2D9;Q96D47;Q9H3V6|ENSEMBL:ENSP00000225282;ENSP00000381293|REFSEQ:NP_006169|H-INV:HIT000071039|VEGA:OTTHUMP00000166031;OTTHUMP00000181563 Tax_Id=9606 Gene_Symbol=NSF Vesicle-fusing ATPase
IPI:IPI00006471.3	11	1	667	1982	17	9	1	0	1	0	1	0	1	0	2	1	1	0	0	0	0	0	2	1	1	0	3	0	2	1	8	4	2	2	0	2	2	0	0	2	2	0	0	0	0	0	0	SWISS-PROT:Q14680|TREMBL:A6P3A7;A6P3A8;A7BG63;Q53GX0;Q5T263|ENSEMBL:ENSP00000298048|REFSEQ:NP_055606|H-INV:HIT000042312|VEGA:OTTHUMP00000021377 Tax_Id=9606 Gene_Symbol=MELK Maternal embryonic leucine zipper kinase
IPI:IPI00006482.1	39	1	668	112	1081	626	63	21	26	16	100	29	43	28	102	32	42	28	111	44	29	38	166	67	52	47	84	30	30	24	455	127	57	36	34	133	28	55	50	95	34	32	29	100	47	23	30	SWISS-PROT:P05023-1|ENSEMBL:ENSP00000295598|REFSEQ:NP_000692|H-INV:HIT000031408|VEGA:OTTHUMP00000013935 Tax_Id=9606 Gene_Symbol=ATP1A1 Isoform Long of Sodium/potassium-transporting ATPase subunit alpha-1 precursor
IPI:IPI00006499.8	4	1	669	5607	3	2	1	0	1	0	0	0	0	0	1	1	0	0	0	0	0	0	0	0	0	0	0	0	0	0	1	0	0	0	0	0	0	0	0	0	0	0	0	1	0	1	0	SWISS-PROT:Q2KHM9-1|TREMBL:A8KA11|ENSEMBL:ENSP00000355250|REFSEQ:NP_055619|H-INV:HIT000000478|VEGA:OTTHUMP00000183108 Tax_Id=9606 Gene_Symbol=KIAA0753 Isoform 1 of Uncharacterized protein KIAA0753
IPI:IPI00006504.3	21	1	670	1926	38	26	8	3	4	1	2	0	1	1	3	1	1	1	3	1	0	2	2	1	0	1	8	5	1	2	12	4	2	1	1	4	2	1	1	3	1	0	2	1	0	0	1	SWISS-PROT:Q9NR50-1|TREMBL:Q9HA31|ENSEMBL:ENSP00000353575|REFSEQ:NP_065098|H-INV:HIT000271748|VEGA:OTTHUMP00000010262 Tax_Id=9606 Gene_Symbol=EIF2B3 Isoform 1 of Translation initiation factor eIF-2B subunit gamma
IPI:IPI00006510.1	10	1	671	6	312	200	30	7	7	16	30	6	12	12	46	9	26	11	16	6	7	3	40	14	12	14	38	16	16	6	112	37	14	10	13	35	0	24	11	22	8	5	9	18	8	4	6	SWISS-PROT:Q9H4B7|ENSEMBL:ENSP00000217133|REFSEQ:NP_110400|H-INV:HIT000246595|VEGA:OTTHUMP00000031411 Tax_Id=9606 Gene_Symbol=TUBB1 Tubulin beta-1 chain
IPI:IPI00006525.3	3	1	672	332	5	3	0	0	0	0	0	0	0	0	2	0	1	1	0	0	0	0	0	0	0	0	1	0	0	1	2	0	0	0	0	0	0	0	0	0	0	0	0	2	0	1	1	ENSEMBL:ENSP00000216513|REFSEQ:NP_059116|VEGA:OTTHUMP00000028070 Tax_Id=9606 Gene_Symbol=SIX4 sine oculis homeobox homolog 4
IPI:IPI00006533.2	11	1	673	5268	5	5	0	0	0	0	0	0	0	0	2	0	1	1	0	0	0	0	0	0	0	0	3	3	0	0	0	0	0	0	0	0	0	0	0	0	0	0	0	0	0	0	0	SWISS-PROT:Q9Y4P8-3|TREMBL:Q63Z38|REFSEQ:NP_001028692 Tax_Id=9606 Gene_Symbol=WIPI2 Isoform 3 of WD repeat domain phosphoinositide-interacting protein 2
IPI:IPI00006538.1	5	1	674	6367	9	6	0	0	0	0	0	0	0	0	2	2	0	0	1	1	0	0	1	0	1	0	2	1	0	1	3	0	0	0	0	0	0	0	0	1	1	0	0	2	1	1	0	SWISS-PROT:Q9BVG9|ENSEMBL:ENSP00000308258|REFSEQ:NP_110410|H-INV:HIT000030223|VEGA:OTTHUMP00000147629 Tax_Id=9606 Gene_Symbol=PTDSS2 Phosphatidylserine synthase 2
IPI:IPI00006547.4	3	1	675	6369	9	4	0	0	0	0	1	0	0	1	1	1	0	0	1	1	0	0	1	1	0	0	0	0	0	0	5	2	1	0	1	2	0	1	1	0	0	0	0	1	1	0	0	SWISS-PROT:Q8TB96|ENSEMBL:ENSP00000319918|REFSEQ:NP_110417|H-INV:HIT000039743|VEGA:OTTHUMP00000080261;OTTHUMP00000164135 Tax_Id=9606 Gene_Symbol=ITFG1 T-cell immunomodulatory protein precursor
IPI:IPI00006552.2	14	1	676	3929	31	23	2	2	0	0	3	0	2	1	3	2	0	1	3	2	1	0	5	3	1	1	7	2	2	3	8	3	2	0	1	2	0	0	2	0	0	0	0	3	2	0	1	SWISS-PROT:Q9UIV1|TREMBL:A8MZM5;Q7Z530|ENSEMBL:ENSP00000355279|REFSEQ:NP_037486|H-INV:HIT000260154|VEGA:OTTHUMP00000122444;OTTHUMP00000177111 Tax_Id=9606 Gene_Symbol=CNOT7 CCR4-NOT transcription complex subunit 7
IPI:IPI00006557.8	10	1	677	4240	7	3	0	0	0	0	0	0	0	0	1	1	0	0	0	0	0	0	1	0	1	0	1	1	0	0	4	2	1	0	1	1	0	0	1	1	0	0	1	0	0	0	0	SWISS-PROT:O43164-1|TREMBL:A8K6U4|ENSEMBL:ENSP00000354775;ENSP00000355284|REFSEQ:NP_055634|H-INV:HIT000000155|VEGA:OTTHUMP00000158944 Tax_Id=9606 Gene_Symbol=PJA2 Isoform 1 of E3 ubiquitin-protein ligase Praja2
IPI:IPI00006558.3	17	1	678	1074	62	45	4	1	1	2	5	1	2	2	9	3	4	2	4	2	1	1	9	2	4	3	14	4	7	3	17	4	2	1	1	3	1	1	1	8	2	5	1	2	0	1	1	SWISS-PROT:Q9Y371-1|ENSEMBL:ENSP00000359589|REFSEQ:NP_057093|VEGA:OTTHUMP00000011912 Tax_Id=9606 Gene_Symbol=SH3GLB1 Isoform 1 of Endophilin-B1
IPI:IPI00006571.1	9	1	679	3491	13	8	2	2	0	0	0	0	0	0	2	1	0	1	0	0	0	0	3	1	1	1	1	0	0	1	5	1	0	0	1	3	2	0	1	0	0	0	0	1	0	0	1	SWISS-PROT:Q9H7E2|TREMBL:Q5VUZ2|ENSEMBL:ENSP00000196169;ENSP00000367113;ENSP00000367126|REFSEQ:NP_110421|H-INV:HIT000054694|VEGA:OTTHUMP00000018483;OTTHUMP00000018485 Tax_Id=9606 Gene_Symbol=TDRD3 Tudor domain-containing protein 3
IPI:IPI00006579.1	36	1	680	1417	338	209	24	8	7	9	41	14	19	8	27	8	12	7	46	19	15	12	34	12	16	6	37	16	13	8	129	35	14	17	4	41	8	20	13	20	12	2	6	33	13	9	11	SWISS-PROT:P13073|TREMBL:Q6P666|ENSEMBL:ENSP00000253452|REFSEQ:NP_001852|H-INV:HIT000222217|VEGA:OTTHUMP00000080377;OTTHUMP00000175004 Tax_Id=9606 Gene_Symbol=COX4I1 Cytochrome c oxidase subunit 4 isoform 1, mitochondrial precursor
IPI:IPI00006592.1	6	1	681	8625	2	2	1	0	0	1	0	0	0	0	0	0	0	0	0	0	0	0	1	1	0	0	0	0	0	0	0	0	0	0	0	0	0	0	0	0	0	0	0	0	0	0	0	SWISS-PROT:Q9UJ68|TREMBL:Q549N4;Q66MI7|ENSEMBL:ENSP00000313921|REFSEQ:NP_036463|H-INV:HIT000333347|VEGA:OTTHUMP00000115600;OTTHUMP00000176999 Tax_Id=9606 Gene_Symbol=MSRA Peptide methionine sulfoxide reductase
IPI:IPI00006602.3	9	1	682	1948	16	12	1	1	0	0	0	0	0	0	7	4	3	0	1	0	1	0	1	1	0	0	2	1	0	1	4	1	0	1	0	1	1	0	0	2	1	0	1	0	0	0	0	TREMBL:A6NIZ0|ENSEMBL:ENSP00000369364|REFSEQ:NP_001020750|H-INV:HIT000279730 Tax_Id=9606 Gene_Symbol=NDEL1 nudE nuclear distribution gene E homolog (A. nidulans)-like 1 isoform A
IPI:IPI00006606.1	41	1	683	21	145	88	6	2	3	1	14	5	3	6	15	7	5	3	21	8	5	8	18	5	8	5	14	6	3	5	57	13	5	2	6	20	8	6	6	11	5	2	4	13	5	2	6	SWISS-PROT:Q9BYN8|ENSEMBL:ENSP00000369682|REFSEQ:NP_110438|H-INV:HIT000036085|VEGA:OTTHUMP00000030073 Tax_Id=9606 Gene_Symbol=MRPS26 28S ribosomal protein S26, mitochondrial precursor
IPI:IPI00006608.1	16	1	684	396	145	83	19	3	9	7	5	1	2	2	34	14	12	8	9	1	7	1	10	5	3	2	6	1	5	0	62	27	11	10	6	18	10	4	4	11	9	1	1	6	0	4	2	SWISS-PROT:P05067-1|ENSEMBL:ENSP00000284981|REFSEQ:NP_000475|VEGA:OTTHUMP00000096098 Tax_Id=9606 Gene_Symbol=APP Isoform APP770 of Amyloid beta A4 protein precursor (Fragment)
IPI:IPI00006615.3	15	1	685	1326	122	64	8	2	4	2	12	3	4	5	6	3	1	2	14	5	4	5	8	3	2	3	16	9	3	4	58	13	8	2	3	14	4	4	6	17	6	5	6	14	7	2	5	SWISS-PROT:Q9H078-1|ENSEMBL:ENSP00000294053|REFSEQ:NP_110440|H-INV:HIT000032812 Tax_Id=9606 Gene_Symbol=CLPB Isoform 1 of Caseinolytic peptidase B protein homolog
IPI:IPI00006631.6	2	1	686	7089	3	1	0	0	0	0	0	0	0	0	0	0	0	0	0	0	0	0	0	0	0	0	1	0	0	1	2	0	0	0	0	0	0	0	0	1	0	0	1	1	0	1	0	SWISS-PROT:Q7L1I2|ENSEMBL:ENSP00000332818;ENSP00000377779|REFSEQ:NP_055663|H-INV:HIT000050986|VEGA:OTTHUMP00000176687;OTTHUMP00000176688;OTTHUMP00000194749 Tax_Id=9606 Gene_Symbol=SV2B Synaptic vesicle glycoprotein 2B
IPI:IPI00006644.4	4	1	687	2624	12	7	0	0	0	0	1	0	0	1	1	0	0	1	1	1	0	0	4	2	0	2	0	0	0	0	5	2	0	0	2	2	1	1	0	1	1	0	0	0	0	0	0	SWISS-PROT:O43157-2|ENSEMBL:ENSP00000351242|VEGA:OTTHUMP00000171134 Tax_Id=9606 Gene_Symbol=PLXNB1 Isoform 2 of Plexin-B1 precursor
IPI:IPI00006651.1	5	1	688	6479	7	2	0	0	0	0	0	0	0	0	1	1	0	0	1	1	0	0	0	0	0	0	0	0	0	0	5	1	1	0	0	1	0	0	1	2	0	2	0	1	0	0	1	SWISS-PROT:O94864-1|ENSEMBL:ENSP00000336750|REFSEQ:NP_055675|H-INV:HIT000000489 Tax_Id=9606 Gene_Symbol=SUPT7L Isoform 1 of STAGA complex 65 subunit gamma
IPI:IPI00006653.1	7	1	689	3070	9	6	2	0	1	1	0	0	0	0	0	0	0	0	0	0	0	0	4	2	2	0	0	0	0	0	3	0	0	0	0	0	0	0	0	2	0	0	2	1	0	1	0	SWISS-PROT:O75185 Tax_Id=9606 Gene_Symbol=ATP2C2 Calcium-transporting ATPase type 2C member 2
IPI:IPI00006657.1	8	1	690	4961	10	4	1	0	1	0	0	0	0	0	3	1	1	1	0	0	0	0	0	0	0	0	0	0	0	0	6	2	1	0	1	1	0	1	0	3	1	1	1	0	0	0	0	SWISS-PROT:O75063|TREMBL:Q5W0C3|ENSEMBL:ENSP00000263733|REFSEQ:NP_055679|H-INV:HIT000000192|VEGA:OTTHUMP00000033047 Tax_Id=9606 Gene_Symbol=FAM20B Protein FAM20B precursor
IPI:IPI00006662.1	19	1	691	5037	8	0	0	0	0	0	0	0	0	0	0	0	0	0	0	0	0	0	0	0	0	0	0	0	0	0	8	8	2	0	6	0	0	0	0	0	0	0	0	0	0	0	0	SWISS-PROT:P05090|ENSEMBL:ENSP00000345179|REFSEQ:NP_001638|H-INV:HIT000033192 Tax_Id=9606 Gene_Symbol=APOD Apolipoprotein D precursor
IPI:IPI00006663.1	50	1	692	20	433	277	21	4	11	6	25	8	9	8	22	5	7	10	73	30	20	23	79	30	26	23	57	26	15	16	156	50	20	11	19	38	8	16	14	43	13	16	14	25	17	3	5	SWISS-PROT:P05091|ENSEMBL:ENSP00000261733|REFSEQ:NP_000681|H-INV:HIT000031323|VEGA:OTTHUMP00000169261 Tax_Id=9606 Gene_Symbol=ALDH2 Aldehyde dehydrogenase, mitochondrial precursor
IPI:IPI00006666.1	15	1	693	2404	67	39	3	1	2	0	17	4	9	4	0	0	0	0	4	2	1	1	7	4	1	2	8	1	3	4	28	1	0	1	0	11	4	4	3	5	2	1	2	11	3	4	4	SWISS-PROT:O15427|TREMBL:Q53G91|ENSEMBL:ENSP00000342335;ENSP00000376150;ENSP00000376151;ENSP00000376152|REFSEQ:NP_001035887;NP_001035888;NP_004198|H-INV:HIT000221732|VEGA:OTTHUMP00000180759 Tax_Id=9606 Gene_Symbol=SLC16A3 Monocarboxylate transporter 4
IPI:IPI00006674.1	9	1	694	1242	38	7	2	2	0	0	0	0	0	0	0	0	0	0	3	1	0	2	2	1	1	0	0	0	0	0	31	0	0	0	0	11	4	2	5	19	6	6	7	1	1	0	0	SWISS-PROT:O15438-1|TREMBL:Q59H05;Q96QA9|ENSEMBL:ENSP00000285238|REFSEQ:NP_003777|H-INV:HIT000066694|VEGA:OTTHUMP00000159612;OTTHUMP00000181671 Tax_Id=9606 Gene_Symbol=ABCC3 Isoform 3 of Canalicular multispecific organic anion transporter 2
IPI:IPI00006675.1	9	1	695	1522	57	30	8	4	3	1	6	3	1	2	10	4	2	4	2	2	0	0	0	0	0	0	4	1	1	2	27	15	6	4	5	3	0	2	1	6	2	2	2	3	1	0	2	SWISS-PROT:O15439|TREMBL:A8K2Q2;O75555;Q8IZN6;Q8NEW8;Q9BX28|ENSEMBL:ENSP00000366084|REFSEQ:NP_005836|H-INV:HIT000065846|VEGA:OTTHUMP00000018560 Tax_Id=9606 Gene_Symbol=ABCC4 Multidrug resistance-associated protein 4
IPI:IPI00006680.2	4	1	696	5830	3	2	2	0	2	0	0	0	0	0	0	0	0	0	0	0	0	0	0	0	0	0	0	0	0	0	1	0	0	0	0	0	0	0	0	0	0	0	0	1	1	0	0	TREMBL:Q24JP0|ENSEMBL:ENSP00000264344|REFSEQ:NP_055698 Tax_Id=9606 Gene_Symbol=FAM13A1 family with sequence similarity 13, member A1 isoform a
IPI:IPI00006684.3	28	1	697	790	394	255	35	17	11	7	36	15	11	10	41	15	14	12	45	20	13	12	45	13	21	11	53	25	14	14	139	29	12	9	8	34	12	14	8	41	14	15	12	35	20	5	10	ENSEMBL:ENSP00000299229 Tax_Id=9606 Gene_Symbol=API5 58 kDa protein
IPI:IPI00006702.3	13	1	698	1	58	37	4	2	1	1	1	1	0	0	6	1	2	3	7	2	1	4	5	2	1	2	14	7	1	6	21	4	1	1	2	3	1	1	1	2	0	1	1	12	7	2	3	SWISS-PROT:Q8IZL8-1|TREMBL:A8K548|REFSEQ:NP_055204|H-INV:HIT000263232|VEGA:OTTHUMP00000183061 Tax_Id=9606 Gene_Symbol=PELP1 Isoform 1 of Proline-, glutamic acid- and leucine-rich protein 1
IPI:IPI00006713.1	36	1	699	558	237	105	19	4	6	9	14	6	4	4	27	11	11	5	15	7	6	2	10	5	5	0	20	6	9	5	132	18	7	7	4	82	18	38	26	24	11	8	5	8	3	3	2	SWISS-PROT:Q13217-1|TREMBL:A8KA82|ENSEMBL:ENSP00000365991|REFSEQ:NP_006251|H-INV:HIT000098845|VEGA:OTTHUMP00000018567 Tax_Id=9606 Gene_Symbol=DNAJC3 Isoform 1 of DnaJ homolog subfamily C member 3
IPI:IPI00006714.3	4	1	700	1026	17	15	1	1	0	0	2	0	1	1	3	0	0	3	6	1	2	3	3	1	1	1	0	0	0	0	2	0	0	0	0	2	1	0	1	0	0	0	0	0	0	0	0	SWISS-PROT:Q12923-3|TREMBL:Q59H55|REFSEQ:NP_006255 Tax_Id=9606 Gene_Symbol=PTPN13 Isoform 3 of Tyrosine-protein phosphatase non-receptor type 13
IPI:IPI00006715.3	30	1	701	740	253	138	17	7	5	5	16	5	6	5	34	13	9	12	23	9	6	8	20	9	5	6	28	12	8	8	115	28	11	10	7	32	12	12	8	32	16	10	6	23	10	7	6	SWISS-PROT:O60216|TREMBL:A8K0E0|ENSEMBL:ENSP00000297338|REFSEQ:NP_006256|H-INV:HIT000042231|VEGA:OTTHUMP00000178212 Tax_Id=9606 Gene_Symbol=RAD21 Double-strand-break repair protein rad21 homolog
IPI:IPI00006723.4	16	1	702	3197	69	47	4	2	2	0	8	3	2	3	8	3	3	2	11	4	2	5	9	3	4	2	7	3	3	1	22	4	2	0	2	6	2	2	2	6	2	2	2	6	2	0	4	SWISS-PROT:Q96DI7|TREMBL:A0MNP2|ENSEMBL:ENSP00000263694|REFSEQ:NP_004805|H-INV:HIT000081551|VEGA:OTTHUMP00000003888 Tax_Id=9606 Gene_Symbol=WDR57 WD repeat-containing protein 57
IPI:IPI00006725.2	30	1	703	1	392	244	28	9	11	8	38	10	15	13	27	7	10	10	69	27	24	18	39	14	17	8	43	14	17	12	148	43	16	16	11	29	8	9	12	29	10	10	9	47	18	15	14	SWISS-PROT:Q9BUQ8|TREMBL:A8KA56|ENSEMBL:ENSP00000310723|REFSEQ:NP_004809|H-INV:HIT000030833|VEGA:OTTHUMP00000167292 Tax_Id=9606 Gene_Symbol=DDX23 Probable ATP-dependent RNA helicase DDX23
IPI:IPI00006726.1	19	1	704	3508	12	12	0	0	0	0	12	0	7	5	0	0	0	0	0	0	0	0	0	0	0	0	0	0	0	0	0	0	0	0	0	0	0	0	0	0	0	0	0	0	0	0	0	SWISS-PROT:O15479|TREMBL:Q53G50|ENSEMBL:ENSP00000368273|REFSEQ:NP_002355|H-INV:HIT000062368|VEGA:OTTHUMP00000023098 Tax_Id=9606 Gene_Symbol=MAGEB2 Melanoma-associated antigen B2
IPI:IPI00006735.3	4	1	705	6713	4	3	1	0	1	0	0	0	0	0	2	1	0	1	0	0	0	0	0	0	0	0	0	0	0	0	1	0	0	0	0	1	0	1	0	0	0	0	0	0	0	0	0	SWISS-PROT:O95672-1|ENSEMBL:ENSP00000302051|REFSEQ:NP_004817|H-INV:HIT000325927|VEGA:OTTHUMP00000164361 Tax_Id=9606 Gene_Symbol=ECEL1 Isoform 1 of Endothelin-converting enzyme-like 1
IPI:IPI00006746.3	8	1	706	1	3	1	0	0	0	0	0	0	0	0	0	0	0	0	0	0	0	0	0	0	0	0	1	1	0	0	2	0	0	0	0	0	0	0	0	2	1	0	1	0	0	0	0	TREMBL:Q8TAM6;Q9ULN1|ENSEMBL:ENSP00000259055|REFSEQ:NP_065762|H-INV:HIT000040209 Tax_Id=9606 Gene_Symbol=KIAA1189 hypothetical protein LOC57471 isoform b
IPI:IPI00006754.1	17	1	707	3247	49	34	3	2	1	0	8	3	3	2	6	0	0	6	4	1	1	2	7	3	2	2	6	1	2	3	15	5	3	0	2	5	0	3	2	3	0	0	3	2	1	0	1	SWISS-PROT:P61962|ENSEMBL:ENSP00000308344|REFSEQ:NP_005819|H-INV:HIT000030271|VEGA:OTTHUMP00000181787;OTTHUMP00000181788 Tax_Id=9606 Gene_Symbol=WDR68 WD repeat-containing protein 68
IPI:IPI00006779.3	18	1	708	4744	26	18	1	0	1	0	4	1	2	1	2	1	0	1	3	2	0	1	4	2	1	1	4	2	1	1	8	1	1	0	0	4	1	2	1	2	1	0	1	1	1	0	0	SWISS-PROT:O60573|TREMBL:Q53RG0|ENSEMBL:ENSP00000258416|REFSEQ:NP_004837|H-INV:HIT000032491|VEGA:OTTHUMP00000164355 Tax_Id=9606 Gene_Symbol=EIF4E2 Eukaryotic translation initiation factor 4E type 2
IPI:IPI00006800.3	20	1	709	2926	21	12	0	0	0	0	2	0	2	0	2	0	2	0	2	0	2	0	5	2	2	1	1	0	0	1	9	3	0	2	1	2	0	0	2	2	1	1	0	2	0	2	0	SWISS-PROT:Q9H1Y0-1|ENSEMBL:ENSP00000343313;ENSP00000358072|REFSEQ:NP_004840|H-INV:HIT000325664|VEGA:OTTHUMP00000017823;OTTHUMP00000017824 Tax_Id=9606 Gene_Symbol=ATG5 Isoform Long of Autophagy protein 5
IPI:IPI00006854.1	4	1	710	1986	7	1	1	0	1	0	0	0	0	0	0	0	0	0	0	0	0	0	0	0	0	0	0	0	0	0	6	3	2	0	1	0	0	0	0	2	1	0	1	1	1	0	0	SWISS-PROT:Q9UJF2|TREMBL:A8K2P3|ENSEMBL:ENSP00000356621|REFSEQ:NP_004832|H-INV:HIT000064140|VEGA:OTTHUMP00000032947 Tax_Id=9606 Gene_Symbol=RASAL2 Ras GTPase-activating protein nGAP
IPI:IPI00006863.5	20	1	711	2806	51	36	10	3	3	4	7	3	3	1	12	5	5	2	1	0	1	0	2	0	1	1	4	2	1	1	15	3	1	2	0	5	2	3	0	4	2	1	1	3	1	2	0	SWISS-PROT:O75391|ENSEMBL:ENSP00000206020|REFSEQ:NP_004881|H-INV:HIT000001737|VEGA:OTTHUMP00000183076 Tax_Id=9606 Gene_Symbol=SPAG7 Single-stranded nucleic acid binding R3H domain containing protein
IPI:IPI00006865.3	48	1	712	1145	293	198	30	13	9	8	28	7	11	10	35	8	17	10	30	11	11	8	48	17	17	14	27	12	8	7	95	22	8	8	6	28	7	10	11	27	8	8	11	18	9	5	4	SWISS-PROT:O75396|TREMBL:A8K1G0|REFSEQ:NP_004883|H-INV:HIT000030350 Tax_Id=9606 Gene_Symbol=SEC22B Vesicle-trafficking protein SEC22b
IPI:IPI00006892.4	4	1	713	6346	10	7	1	0	0	1	1	0	0	1	2	1	0	1	1	0	1	0	0	0	0	0	2	1	1	0	3	1	0	1	0	0	0	0	0	0	0	0	0	2	0	1	1	TREMBL:Q9UJJ2|ENSEMBL:ENSP00000066465|VEGA:OTTHUMP00000024011 Tax_Id=9606 Gene_Symbol=ZNF280C Putative uncharacterized protein
IPI:IPI00006900.1	15	1	714	1849	96	64	9	2	6	1	11	3	3	5	10	2	3	5	9	6	0	3	9	7	0	2	16	11	2	3	32	8	3	0	5	1	0	0	1	6	1	1	4	17	11	1	5	SWISS-PROT:Q9NQZ2|ENSEMBL:ENSP00000254803|REFSEQ:NP_065101|H-INV:HIT000075777|VEGA:OTTHUMP00000160360 Tax_Id=9606 Gene_Symbol=UTP3 Something about silencing protein 10
IPI:IPI00006904.1	10	1	715	6750	4	3	0	0	0	0	1	0	1	0	1	1	0	0	0	0	0	0	0	0	0	0	1	1	0	0	1	0	0	0	0	1	1	0	0	0	0	0	0	0	0	0	0	SWISS-PROT:Q9NQS1|ENSEMBL:ENSP00000306822|REFSEQ:NP_065104|H-INV:HIT000034964|VEGA:OTTHUMP00000159733;OTTHUMP00000176134 Tax_Id=9606 Gene_Symbol=AVEN Cell death regulator Aven
IPI:IPI00006906.3	5	1	716	5990	3	0	0	0	0	0	0	0	0	0	0	0	0	0	0	0	0	0	0	0	0	0	0	0	0	0	3	0	0	0	0	1	0	1	0	1	1	0	0	1	1	0	0	SWISS-PROT:Q9NQ89|ENSEMBL:ENSP00000261250|REFSEQ:NP_065107|H-INV:HIT000029107|VEGA:OTTHUMP00000166287 Tax_Id=9606 Gene_Symbol=C12orf4 Uncharacterized protein C12orf4
IPI:IPI00006907.1	16	1	717	4643	59	39	1	0	1	0	8	3	3	2	6	1	4	1	4	2	1	1	8	4	2	2	12	6	3	3	20	11	7	1	3	4	2	1	1	3	2	0	1	2	2	0	0	SWISS-PROT:Q9NQ88|ENSEMBL:ENSP00000179259|REFSEQ:NP_065108|H-INV:HIT000246245|VEGA:OTTHUMP00000166261 Tax_Id=9606 Gene_Symbol=C12orf5 Uncharacterized protein C12orf5
IPI:IPI00006932.3	34	1	718	333	404	265	35	9	9	17	36	7	14	15	46	11	22	13	56	24	22	10	47	22	15	10	45	16	16	13	139	48	16	19	13	30	12	8	10	30	13	11	6	31	9	14	8	SWISS-PROT:Q9Y383-1|TREMBL:Q75M91|ENSEMBL:ENSP00000347005|REFSEQ:NP_057103|H-INV:HIT000018730|VEGA:OTTHUMP00000025278 Tax_Id=9606 Gene_Symbol=LUC7L2 Isoform 1 of Putative RNA-binding protein Luc7-like 2
IPI:IPI00006935.3	27	1	719	582	221	162	21	6	8	7	26	7	10	9	32	14	8	10	17	6	5	6	29	7	10	12	37	14	14	9	59	12	5	3	4	19	7	5	7	11	5	1	5	17	8	4	5	SWISS-PROT:Q9GZV4|ENSEMBL:ENSP00000295822|REFSEQ:NP_065123|H-INV:HIT000251037|VEGA:OTTHUMP00000173587 Tax_Id=9606 Gene_Symbol=EIF5A2 Eukaryotic translation initiation factor 5A-2
IPI:IPI00006937.2	17	1	720	3397	20	13	2	1	1	0	2	1	0	1	1	0	0	1	0	0	0	0	3	0	2	1	5	2	2	1	7	0	0	0	0	0	0	0	0	2	0	0	2	5	2	3	0	SWISS-PROT:Q9Y385|TREMBL:A8K3F9;Q53F25|ENSEMBL:ENSP00000354684|REFSEQ:NP_057105|H-INV:HIT000245903|VEGA:OTTHUMP00000016852 Tax_Id=9606 Gene_Symbol=UBE2J1 Ubiquitin-conjugating enzyme E2 J1
IPI:IPI00006952.3	23	1	721	2824	46	28	0	0	0	0	7	2	2	3	6	1	2	3	1	0	0	1	9	3	3	3	5	4	1	0	18	3	0	0	3	5	1	2	2	8	2	2	4	2	1	0	1	TREMBL:A8K2D6;Q53H82;Q9Y392|ENSEMBL:ENSP00000276590|REFSEQ:NP_057111|H-INV:HIT000071654|VEGA:OTTHUMP00000177740 Tax_Id=9606 Gene_Symbol=LACTB2 Lactamase beta-2
IPI:IPI00006957.3	19	1	722	2412	63	47	6	2	1	3	7	2	3	2	9	5	2	2	9	3	3	3	11	6	3	2	5	3	1	1	16	5	3	1	1	5	2	2	1	4	1	1	2	2	1	1	0	SWISS-PROT:Q9Y394-1|ENSEMBL:ENSP00000216500|REFSEQ:NP_057113|VEGA:OTTHUMP00000028042;OTTHUMP00000179038 Tax_Id=9606 Gene_Symbol=DHRS7 Isoform 1 of Dehydrogenase/reductase SDR family member 7 precursor
IPI:IPI00006970.2	19	1	723	2571	18	12	0	0	0	0	1	0	0	1	1	0	1	0	2	1	0	1	5	4	1	0	3	0	1	2	6	4	3	0	1	1	0	0	1	1	0	0	1	0	0	0	0	SWISS-PROT:Q9Y399|TREMBL:Q5T899|ENSEMBL:ENSP00000241600;ENSP00000360850|REFSEQ:NP_057118|H-INV:HIT000297808|VEGA:OTTHUMP00000022545 Tax_Id=9606 Gene_Symbol=MRPS2 Mitochondrial 28S ribosomal protein S2
IPI:IPI00006979.1	20	1	724	6423	8	3	0	0	0	0	0	0	0	0	1	0	1	0	0	0	0	0	2	1	0	1	0	0	0	0	5	1	0	0	1	1	1	0	0	2	1	1	0	1	0	0	1	SWISS-PROT:Q9HD34|TREMBL:A8K543|ENSEMBL:ENSP00000332502|REFSEQ:NP_065141|H-INV:HIT000034432 Tax_Id=9606 Gene_Symbol=LYRM4 LYR motif-containing protein 4
IPI:IPI00006980.1	52	1	725	1037	259	174	21	10	7	4	28	8	13	7	25	6	12	7	25	11	8	6	32	10	12	10	43	16	13	14	85	25	13	4	8	23	3	11	9	17	4	3	10	20	12	4	4	SWISS-PROT:Q9Y224|TREMBL:Q549M8|ENSEMBL:ENSP00000261700|REFSEQ:NP_057123|H-INV:HIT000071670|VEGA:OTTHUMP00000178984 Tax_Id=9606 Gene_Symbol=C14orf166 Protein C14orf166
IPI:IPI00006987.1	21	1	726	881	189	111	25	4	8	13	20	6	9	5	20	7	8	5	18	6	5	7	12	4	3	5	16	8	5	3	78	25	12	8	5	11	5	5	1	9	3	3	3	33	17	6	10	SWISS-PROT:Q9GZR7|TREMBL:Q4V9L5;Q59FS7;Q7Z4W0;Q7Z4X3|ENSEMBL:ENSP00000328690|REFSEQ:NP_065147|H-INV:HIT000074119|VEGA:OTTHUMP00000028401 Tax_Id=9606 Gene_Symbol=DDX24 ATP-dependent RNA helicase DDX24
IPI:IPI00006991.1	28	1	727	4121	11	6	2	0	0	2	1	0	0	1	2	1	1	0	1	1	0	0	0	0	0	0	0	0	0	0	5	2	0	1	1	1	0	0	1	2	2	0	0	0	0	0	0	SWISS-PROT:P46527|TREMBL:O43806;Q5U0H2;Q6I9V6;Q708J1;Q96TE0;Q9NYG6;Q9UH60|ENSEMBL:ENSP00000228872|REFSEQ:NP_004055|H-INV:HIT000218019|VEGA:OTTHUMP00000195098 Tax_Id=9606 Gene_Symbol=CDKN1B Cyclin-dependent kinase inhibitor 1B
IPI:IPI00007001.1	21	1	728	3805	97	64	9	4	3	2	12	4	3	5	7	0	4	3	11	6	3	2	16	7	5	4	9	3	2	4	33	9	5	2	2	5	1	2	2	11	2	6	3	8	5	1	2	SWISS-PROT:Q9Y3B7|TREMBL:A8K219;Q53G19|ENSEMBL:ENSP00000308897|REFSEQ:NP_057134|H-INV:HIT000301658 Tax_Id=9606 Gene_Symbol=MRPL11 39S ribosomal protein L11, mitochondrial precursor
IPI:IPI00007004.4	24	1	729	1675	67	42	8	2	3	3	5	2	1	2	8	3	3	2	8	3	2	3	5	2	1	2	8	2	2	4	25	10	5	3	2	6	2	2	2	4	1	3	0	5	2	1	2	SWISS-PROT:Q9Y3B9|TREMBL:A0JLN3;A8K201|ENSEMBL:ENSP00000184772;ENSP00000355899|REFSEQ:NP_057136|H-INV:HIT000038866|VEGA:OTTHUMP00000037485 Tax_Id=9606 Gene_Symbol=RRP15 RRP15-like protein
IPI:IPI00007019.1	36	1	730	173	249	159	25	10	6	9	24	8	10	6	29	12	9	8	22	9	7	6	25	8	10	7	34	14	13	7	90	27	11	9	7	25	10	10	5	18	8	3	7	20	7	7	6	SWISS-PROT:Q9Y3C6|TREMBL:Q5TDC9|ENSEMBL:ENSP00000362803|REFSEQ:NP_057143|H-INV:HIT000253076|VEGA:OTTHUMP00000016310 Tax_Id=9606 Gene_Symbol=PPIL1 Peptidyl-prolyl cis-trans isomerase-like 1
IPI:IPI00007024.1	29	1	731	3320	30	20	2	0	1	1	4	1	2	1	2	0	1	1	1	0	1	0	6	4	2	0	5	2	1	2	10	5	2	1	2	1	0	1	0	2	0	1	1	2	1	1	0	SWISS-PROT:Q9Y3D0|ENSEMBL:ENSP00000299761|REFSEQ:NP_057146|H-INV:HIT000071699|VEGA:OTTHUMP00000080295;OTTHUMP00000107983 Tax_Id=9606 Gene_Symbol=FAM96B Protein FAM96B
IPI:IPI00007032.1	6	1	732	2654	7	2	0	0	0	0	0	0	0	0	0	0	0	0	0	0	0	0	1	0	1	0	1	1	0	0	5	5	0	3	2	0	0	0	0	0	0	0	0	0	0	0	0	SWISS-PROT:Q9UJQ4|ENSEMBL:ENSP00000217086|REFSEQ:NP_065169|H-INV:HIT000004140|VEGA:OTTHUMP00000031296 Tax_Id=9606 Gene_Symbol=SALL4 Sal-like protein 4
IPI:IPI00007034.3	8	1	733	4745	25	12	3	1	2	0	3	1	0	2	4	1	2	1	0	0	0	0	2	0	1	1	0	0	0	0	13	3	1	1	1	3	1	1	1	5	2	1	2	2	1	0	1	SWISS-PROT:Q8NBM4-2|ENSEMBL:ENSP00000365623|REFSEQ:NP_808882|VEGA:OTTHUMP00000018615 Tax_Id=9606 Gene_Symbol=UBAC2 Isoform 2 of UBA domain-containing protein PHGDHL1 precursor
IPI:IPI00007052.6	14	1	734	6166	29	19	2	1	1	0	2	1	0	1	2	0	1	1	4	1	2	1	5	2	2	1	4	1	2	1	10	2	2	0	0	1	0	0	1	3	1	0	2	4	2	1	1	SWISS-PROT:Q9Y3D6|ENSEMBL:ENSP00000223136|REFSEQ:NP_057152|VEGA:OTTHUMP00000024652 Tax_Id=9606 Gene_Symbol=FIS1 Mitochondrial fission 1 protein
IPI:IPI00007057.4	4	1	735	29	12	11	0	0	0	0	3	2	0	1	3	1	1	1	1	0	0	1	1	0	1	0	3	2	0	1	1	0	0	0	0	0	0	0	0	0	0	0	0	1	1	0	0	SWISS-PROT:Q9H1K0|TREMBL:A8K5H3|ENSEMBL:ENSP00000253699|REFSEQ:NP_071735|H-INV:HIT000338578|VEGA:OTTHUMP00000160299;OTTHUMP00000170394 Tax_Id=9606 Gene_Symbol=ZFYVE20 Rabenosyn-5
IPI:IPI00007058.1	12	1	736	224	331	194	34	9	10	15	26	5	12	9	35	8	19	8	35	13	13	9	36	12	16	8	28	7	13	8	137	45	17	16	12	33	10	15	8	33	10	14	9	26	8	10	8	SWISS-PROT:Q9BR76|TREMBL:Q9NSK3|ENSEMBL:ENSP00000340211;ENSP00000377471|REFSEQ:NP_001018080;NP_065174|H-INV:HIT000271232 Tax_Id=9606 Gene_Symbol=CORO1B Coronin-1B
IPI:IPI00007061.1	9	1	737	4989	9	5	1	0	1	0	1	0	1	0	0	0	0	0	1	0	1	0	1	0	0	1	1	0	0	1	4	0	0	0	0	0	0	0	0	2	2	0	0	2	0	1	1	SWISS-PROT:Q9Y3E0|ENSEMBL:ENSP00000229314|REFSEQ:NP_057156|H-INV:HIT000242157|VEGA:OTTHUMP00000166885 Tax_Id=9606 Gene_Symbol=GOLT1B Vesicle transport protein GOT1B
IPI:IPI00007063.5	13	1	738	7167	3	2	0	0	0	0	0	0	0	0	1	0	0	1	0	0	0	0	1	1	0	0	0	0	0	0	1	0	0	0	0	0	0	0	0	0	0	0	0	1	1	0	0	SWISS-PROT:Q9Y3E1|ENSEMBL:ENSP00000299633|REFSEQ:NP_057157|H-INV:HIT000096218|VEGA:OTTHUMP00000176592 Tax_Id=9606 Gene_Symbol=HDGFRP3 Hepatoma-derived growth factor-related protein 3
IPI:IPI00007067.5	29	1	739	5082	7	6	0	0	0	0	3	0	2	1	0	0	0	0	3	1	1	1	0	0	0	0	0	0	0	0	1	0	0	0	0	1	0	0	1	0	0	0	0	0	0	0	0	SWISS-PROT:Q9H4G4|ENSEMBL:ENSP00000367196|REFSEQ:NP_071738|H-INV:HIT000306019|VEGA:OTTHUMP00000021371 Tax_Id=9606 Gene_Symbol=C9orf19 Golgi-associated plant pathogenesis-related protein 1
IPI:IPI00007068.1	12	1	740	583	72	41	8	0	4	4	4	0	3	1	8	2	2	4	7	3	2	2	8	3	1	4	6	1	2	3	31	8	5	1	2	13	3	5	5	7	3	2	2	3	0	1	2	TREMBL:Q59GD5;Q9P1U1|ENSEMBL:ENSP00000256001|REFSEQ:NP_065178|H-INV:HIT000062709|VEGA:OTTHUMP00000025062 Tax_Id=9606 Gene_Symbol=ACTR3B actin-related protein 3-beta isoform 1
IPI:IPI00007074.5	41	1	741	360	620	438	64	20	26	18	77	25	27	25	74	30	22	22	53	21	14	18	71	32	25	14	99	51	20	28	182	35	18	10	7	73	16	30	27	39	18	11	10	35	21	5	9	SWISS-PROT:P54577|ENSEMBL:ENSP00000362576|REFSEQ:NP_003671|H-INV:HIT000045086|VEGA:OTTHUMP00000004027 Tax_Id=9606 Gene_Symbol=YARS Tyrosyl-tRNA synthetase, cytoplasmic
IPI:IPI00007084.2	27	1	742	479	250	122	26	8	12	6	10	3	4	3	20	6	8	6	24	10	7	7	25	10	8	7	17	6	6	5	128	44	15	18	11	23	6	8	9	29	14	7	8	32	15	6	11	TREMBL:Q546F9|ENSEMBL:ENSP00000377858 Tax_Id=9606 Gene_Symbol=SLC25A13 Mitochondrial aspartate-glutamate carrier protein
IPI:IPI00007087.4	31	1	743	2466	41	23	0	0	0	0	16	7	5	4	6	4	1	1	1	1	0	0	0	0	0	0	0	0	0	0	18	16	5	5	6	0	0	0	0	0	0	0	0	2	2	0	0	SWISS-PROT:Q9UK22|ENSEMBL:ENSP00000346240|REFSEQ:NP_036300|H-INV:HIT000039851|VEGA:OTTHUMP00000002066 Tax_Id=9606 Gene_Symbol=FBXO2 F-box only protein 2
IPI:IPI00007089.1	33	1	744	1728	32	21	6	0	2	4	1	0	1	0	3	0	2	1	4	2	1	1	1	0	1	0	6	1	2	3	11	3	1	2	0	3	1	2	0	1	1	0	0	4	0	2	2	SWISS-PROT:O95478|TREMBL:Q5J7U2|ENSEMBL:ENSP00000296802|REFSEQ:NP_055701|H-INV:HIT000066226|VEGA:OTTHUMP00000161947 Tax_Id=9606 Gene_Symbol=TINP1 TGF-beta-inducible nuclear protein 1
IPI:IPI00007093.1	4	1	745	8371	2	2	0	0	0	0	0	0	0	0	0	0	0	0	1	0	0	1	0	0	0	0	1	1	0	0	0	0	0	0	0	0	0	0	0	0	0	0	0	0	0	0	0	SWISS-PROT:Q92802-1|ENSEMBL:ENSP00000267068|REFSEQ:NP_055702|VEGA:OTTHUMP00000018230 Tax_Id=9606 Gene_Symbol=RP11-298P3.3 Isoform 1 of Phosphonoformate immuno-associated protein 5
IPI:IPI00007102.3	16	1	746	819	159	105	11	4	4	3	20	5	10	5	14	4	7	3	8	3	2	3	30	11	11	8	22	6	8	8	54	14	7	4	3	24	6	9	9	6	2	2	2	10	4	2	4	TREMBL:A8K8F0;Q9Y3E8|ENSEMBL:ENSP00000380548 Tax_Id=9606 Gene_Symbol=GLOD4 Uncharacterized protein C17orf25
IPI:IPI00007110.4	8	1	747	5100	7	6	2	1	0	1	1	0	1	0	1	1	0	0	1	0	0	1	1	0	1	0	0	0	0	0	1	0	0	0	0	0	0	0	0	1	0	0	1	0	0	0	0	SWISS-PROT:Q9H4B0-3|ENSEMBL:ENSP00000264151 Tax_Id=9606 Gene_Symbol=OSGEPL1 Isoform 3 of Probable O-sialoglycoprotein endopeptidase 2
IPI:IPI00007118.1	11	1	748	4207	8	6	0	0	0	0	0	0	0	0	0	0	0	0	0	0	0	0	0	0	0	0	6	3	1	2	2	0	0	0	0	0	0	0	0	0	0	0	0	2	1	0	1	SWISS-PROT:P05121|ENSEMBL:ENSP00000223095|REFSEQ:NP_000593|H-INV:HIT000194431|VEGA:OTTHUMP00000024544;OTTHUMP00000042838 Tax_Id=9606 Gene_Symbol=SERPINE1 Plasminogen activator inhibitor 1 precursor
IPI:IPI00007119.3	7	1	749	5499	4	4	0	0	0	0	0	0	0	0	0	0	0	0	0	0	0	0	0	0	0	0	4	2	0	2	0	0	0	0	0	0	0	0	0	0	0	0	0	0	0	0	0	SWISS-PROT:Q9UJT0|TREMBL:Q5H8W8|ENSEMBL:ENSP00000357651|REFSEQ:NP_057346|H-INV:HIT000039933|VEGA:OTTHUMP00000017033 Tax_Id=9606 Gene_Symbol=TUBE1 Tubulin epsilon chain
IPI:IPI00007122.7	5	1	750	2667	8	5	1	0	1	0	1	0	0	1	1	1	0	0	2	0	1	1	0	0	0	0	0	0	0	0	3	1	0	0	1	0	0	0	0	1	0	0	1	1	1	0	0	SWISS-PROT:Q5TB80-1|REFSEQ:NP_055710 Tax_Id=9606 Gene_Symbol=KIAA1009 Isoform 1 of Protein QN1 homolog
IPI:IPI00007123.1	7	1	751	608	16	8	1	1	0	0	1	0	1	0	1	1	0	0	0	0	0	0	5	3	1	1	0	0	0	0	8	3	2	0	1	3	2	0	1	2	1	0	1	0	0	0	0	SWISS-PROT:Q9UK32|ENSEMBL:ENSP00000262752|REFSEQ:NP_055311|H-INV:HIT000072887|VEGA:OTTHUMP00000023618 Tax_Id=9606 Gene_Symbol=RPS6KA6 Ribosomal protein S6 kinase alpha-6
IPI:IPI00007128.1	4	1	752	1128	5	2	0	0	0	0	0	0	0	0	0	0	0	0	0	0	0	0	2	0	1	1	0	0	0	0	3	0	0	0	0	3	0	2	1	0	0	0	0	0	0	0	0	SWISS-PROT:P05129|TREMBL:Q59EZ0|ENSEMBL:ENSP00000263431|REFSEQ:NP_002730|H-INV:HIT000053264|VEGA:OTTHUMP00000067291;OTTHUMP00000077860 Tax_Id=9606 Gene_Symbol=PRKCG Protein kinase C gamma type
IPI:IPI00007132.6	17	1	753	885	18	14	8	2	6	0	1	0	1	0	4	2	2	0	0	0	0	0	1	0	1	0	0	0	0	0	4	1	0	1	0	3	1	0	2	0	0	0	0	0	0	0	0	SWISS-PROT:O94955|TREMBL:A8K1W9|ENSEMBL:ENSP00000369318|REFSEQ:NP_055714|H-INV:HIT000000595|VEGA:OTTHUMP00000149984 Tax_Id=9606 Gene_Symbol=RHOBTB3 Rho-related BTB domain-containing protein 3
IPI:IPI00007133.5	11	1	754	1770	17	8	0	0	0	0	0	0	0	0	4	2	1	1	1	1	0	0	2	1	1	0	1	0	1	0	9	1	0	0	1	5	1	2	2	3	0	2	1	0	0	0	0	SWISS-PROT:Q53SF7-3|ENSEMBL:ENSP00000194871|REFSEQ:NP_055715|H-INV:HIT000000694|VEGA:OTTHUMP00000082584 Tax_Id=9606 Gene_Symbol=COBLL1 Isoform 3 of Cordon-bleu protein-like 1
IPI:IPI00007138.2	9	1	755	2487	35	15	1	1	0	0	1	1	0	0	4	2	1	1	0	0	0	0	7	3	2	2	2	1	0	1	20	10	4	4	2	6	2	2	2	3	1	1	1	1	0	0	1	SWISS-PROT:Q9Y2H0-1|ENSEMBL:ENSP00000363023|REFSEQ:NP_055717|H-INV:HIT000000681|VEGA:OTTHUMP00000030861 Tax_Id=9606 Gene_Symbol=DLGAP4 Isoform 1 of Disks large-associated protein 4
IPI:IPI00007145.4	4	1	756	769	23	15	2	1	1	0	3	2	0	1	2	0	1	1	3	1	0	2	3	1	1	1	2	0	1	1	8	4	2	0	2	1	0	0	1	1	0	0	1	2	1	0	1	TREMBL:A6NEI4;Q3I768|ENSEMBL:ENSP00000358200 Tax_Id=9606 Gene_Symbol=RAB11FIP2 RAB11-FIP2 long isoform
IPI:IPI00007146.3	16	1	757	4789	20	11	3	2	1	0	3	1	1	1	1	1	0	0	0	0	0	0	2	0	2	0	2	0	2	0	9	3	1	1	1	5	3	1	1	1	1	0	0	0	0	0	0	SWISS-PROT:Q9Y248|TREMBL:Q53G08|ENSEMBL:ENSP00000253462|REFSEQ:NP_057179|H-INV:HIT000031500|VEGA:OTTHUMP00000081416;OTTHUMP00000175001 Tax_Id=9606 Gene_Symbol=GINS2 DNA replication complex GINS protein PSF2
IPI:IPI00007148.1	24	1	758	5886	3	2	0	0	0	0	0	0	0	0	0	0	0	0	0	0	0	0	0	0	0	0	2	1	0	1	1	0	0	0	0	0	0	0	0	1	0	1	0	0	0	0	0	SWISS-PROT:Q9NU23|ENSEMBL:ENSP00000195656|REFSEQ:NP_065199|H-INV:HIT000024878 Tax_Id=9606 Gene_Symbol=LYRM2 LYR motif-containing protein 2
IPI:IPI00007155.3	27	1	759	1841	108	69	8	7	0	1	14	3	6	5	13	7	4	2	4	2	0	2	12	5	3	4	18	8	4	6	39	8	4	1	3	20	7	7	6	7	6	0	1	4	2	0	2	SWISS-PROT:Q9UK41|TREMBL:Q548N1|ENSEMBL:ENSP00000292510|REFSEQ:NP_057292|H-INV:HIT000283125|VEGA:OTTHUMP00000178472 Tax_Id=9606 Gene_Symbol=VPS28 Vacuolar protein sorting-associated protein 28 homolog
IPI:IPI00007156.1	7	1	760	8071	2	1	0	0	0	0	0	0	0	0	1	0	0	1	0	0	0	0	0	0	0	0	0	0	0	0	1	0	0	0	0	0	0	0	0	0	0	0	0	1	0	0	1	SWISS-PROT:Q9UJU2-1|TREMBL:Q659G9|ENSEMBL:ENSP00000265165|REFSEQ:NP_057353|H-INV:HIT000076361 Tax_Id=9606 Gene_Symbol=LEF1 Isoform 1 of Lymphoid enhancer-binding factor 1
IPI:IPI00007163.1	18	1	761	6324	11	9	1	0	1	0	1	0	0	1	3	1	1	1	2	0	1	1	1	0	1	0	1	1	0	0	2	1	0	1	0	0	0	0	0	0	0	0	0	1	0	1	0	SWISS-PROT:Q9UK45|TREMBL:O75243|ENSEMBL:ENSP00000252622|REFSEQ:NP_057283|H-INV:HIT000072860|VEGA:OTTHUMP00000066521;OTTHUMP00000077489 Tax_Id=9606 Gene_Symbol=LSM7 U6 snRNA-associated Sm-like protein LSm7
IPI:IPI00007174.5	10	1	762	4754	24	18	5	2	1	2	3	1	0	2	5	3	0	2	1	0	1	0	3	1	1	1	1	0	0	1	6	2	0	1	1	2	1	0	1	2	1	1	0	0	0	0	0	SWISS-PROT:P61599|ENSEMBL:ENSP00000335636|REFSEQ:NP_057184|H-INV:HIT000066662|VEGA:OTTHUMP00000030374 Tax_Id=9606 Gene_Symbol=NAT5 N-acetyltransferase 5
IPI:IPI00007175.3	28	1	763	2942	19	16	1	1	0	0	2	1	0	1	1	0	0	1	4	0	0	4	5	0	2	3	3	1	0	2	3	2	1	0	1	0	0	0	0	1	0	1	0	0	0	0	0	SWISS-PROT:Q9Y221-1|ENSEMBL:ENSP00000254940|REFSEQ:NP_057185|H-INV:HIT000242338|VEGA:OTTHUMP00000080298;OTTHUMP00000174889 Tax_Id=9606 Gene_Symbol=NIP7 Isoform 1 of 60S ribosome subunit biogenesis protein NIP7 homolog
IPI:IPI00007183.10	12	1	764	144	62	42	10	3	4	3	5	2	2	1	10	4	4	2	8	4	2	2	4	2	1	1	5	1	2	2	20	6	3	1	2	3	3	0	0	4	2	0	2	7	1	2	4	SWISS-PROT:Q8NHH9-2|ENSEMBL:ENSP00000333393|REFSEQ:NP_071769|H-INV:HIT000010220|VEGA:OTTHUMP00000128257 Tax_Id=9606 Gene_Symbol=ARL6IP2 Isoform 2 of Atlastin-2
IPI:IPI00007188.5	41	1	765	1	467	284	38	13	18	7	49	14	12	23	51	19	15	17	44	24	5	15	58	32	13	13	44	21	9	14	183	37	18	9	10	47	6	22	19	40	16	9	15	59	33	8	18	SWISS-PROT:P05141|TREMBL:Q6NVC0|ENSEMBL:ENSP00000360671|REFSEQ:NP_001143|H-INV:HIT000054137|VEGA:OTTHUMP00000024324 Tax_Id=9606 Gene_Symbol=SLC25A5 ADP/ATP translocase 2
IPI:IPI00007199.4	7	1	766	550	3	3	0	0	0	0	2	1	1	0	0	0	0	0	0	0	0	0	1	1	0	0	0	0	0	0	0	0	0	0	0	0	0	0	0	0	0	0	0	0	0	0	0	SWISS-PROT:Q9UK55|TREMBL:A5Z2A5|ENSEMBL:ENSP00000261994;ENSP00000376809|REFSEQ:NP_001094077;NP_057270|H-INV:HIT000039436|VEGA:OTTHUMP00000028413 Tax_Id=9606 Gene_Symbol=SERPINA10 Protein Z-dependent protease inhibitor precursor
IPI:IPI00007208.4	24	1	767	762	118	64	8	6	1	1	19	6	8	5	9	3	4	2	11	6	4	1	8	2	5	1	9	4	3	2	54	8	4	2	2	15	7	2	6	10	5	2	3	21	9	3	9	SWISS-PROT:Q9UJV9|TREMBL:Q53HI2|ENSEMBL:ENSP00000330349|REFSEQ:NP_057306|H-INV:HIT000037132|VEGA:OTTHUMP00000161451 Tax_Id=9606 Gene_Symbol=DDX41 Probable ATP-dependent RNA helicase DDX41
IPI:IPI00007211.3	5	1	768	8799	2	0	0	0	0	0	0	0	0	0	0	0	0	0	0	0	0	0	0	0	0	0	0	0	0	0	2	0	0	0	0	2	0	0	2	0	0	0	0	0	0	0	0	SWISS-PROT:Q6ZNE5-1|TREMBL:A6NJE4;A8K9U5;Q32MK8|ENSEMBL:ENSP00000247178|REFSEQ:NP_055739|H-INV:HIT000249539 Tax_Id=9606 Gene_Symbol=KIAA0831 Isoform 1 of Uncharacterized protein KIAA0831
IPI:IPI00007215.2	5	1	769	5308	5	1	1	0	1	0	0	0	0	0	0	0	0	0	0	0	0	0	0	0	0	0	0	0	0	0	4	1	0	1	0	0	0	0	0	3	2	1	0	0	0	0	0	TREMBL:Q2TAI4;Q53HI5|ENSEMBL:ENSP00000378210 Tax_Id=9606 Gene_Symbol=ASB3 ASB3 protein
IPI:IPI00007221.1	3	1	770	6596	5	3	0	0	0	0	1	1	0	0	0	0	0	0	0	0	0	0	1	1	0	0	1	0	1	0	2	1	0	1	0	1	1	0	0	0	0	0	0	0	0	0	0	SWISS-PROT:P05154|ENSEMBL:ENSP00000333203|REFSEQ:NP_000615|H-INV:HIT000034075|VEGA:OTTHUMP00000028436 Tax_Id=9606 Gene_Symbol=SERPINA5 Plasma serine protease inhibitor precursor
IPI:IPI00007242.1	40	1	771	5079	7	0	0	0	0	0	0	0	0	0	0	0	0	0	0	0	0	0	0	0	0	0	0	0	0	0	7	4	2	0	2	0	0	0	0	3	1	1	1	0	0	0	0	SWISS-PROT:P05162|TREMBL:Q6FGY4;Q6PIT8|ENSEMBL:ENSP00000215886|REFSEQ:NP_006489|H-INV:HIT000267446|VEGA:OTTHUMP00000028710 Tax_Id=9606 Gene_Symbol=LGALS2 Galectin-2
IPI:IPI00007247.4	39	1	772	891	148	81	9	3	5	1	12	4	4	4	16	5	7	4	7	2	3	2	28	9	10	9	9	3	2	4	67	11	3	4	4	25	6	12	7	14	3	7	4	17	7	5	5	SWISS-PROT:P05166|TREMBL:Q59GV0;Q8WVH4|ENSEMBL:ENSP00000251654|REFSEQ:NP_000523|H-INV:HIT000323368|VEGA:OTTHUMP00000172926 Tax_Id=9606 Gene_Symbol=PCCB Propionyl-CoA carboxylase beta chain, mitochondrial precursor
IPI:IPI00007248.6	13	1	773	1108	49	26	0	0	0	0	1	1	0	0	2	0	1	1	6	3	1	2	17	6	6	5	0	0	0	0	23	2	0	0	2	5	2	3	0	13	2	4	7	3	1	1	1	SWISS-PROT:Q9Y2H5|TREMBL:A7MD51|ENSEMBL:ENSP00000272203|REFSEQ:NP_055750|H-INV:HIT000000686|VEGA:OTTHUMP00000034310 Tax_Id=9606 Gene_Symbol=PLEKHA6 Pleckstrin homology domain-containing family A member 6
IPI:IPI00007249.3	4	1	774	4652	51	41	5	3	2	0	8	2	4	2	10	3	3	4	2	1	0	1	9	2	5	2	7	3	3	1	10	0	0	0	0	4	1	2	1	4	3	1	0	2	0	0	2	TREMBL:A8K5G1;Q7L2N1;Q9Y6X5|ENSEMBL:ENSP00000318066;ENSP00000360454|REFSEQ:NP_055751|H-INV:HIT000000596|VEGA:OTTHUMP00000016541 Tax_Id=9606 Gene_Symbol=ENPP4 ectonucleotide pyrophosphatase/phosphodiesterase 4
IPI:IPI00007253.3	6	1	775	33	26	15	0	0	0	0	5	1	3	1	3	0	2	1	4	2	1	1	1	1	0	0	2	1	1	0	11	7	2	3	2	3	1	1	1	0	0	0	0	1	0	1	0	SWISS-PROT:Q9Y2L5-1|TREMBL:A0JP15;A8K922;Q6PCC9|ENSEMBL:ENSP00000283351|REFSEQ:NP_055754|H-INV:HIT000000729|VEGA:OTTHUMP00000073292;OTTHUMP00000163103 Tax_Id=9606 Gene_Symbol=KIAA1012 Isoform 1 of Protein TRS85 homolog
IPI:IPI00007256.1	6	1	776	3597	8	4	0	0	0	0	0	0	0	0	1	0	1	0	0	0	0	0	3	1	1	1	0	0	0	0	4	0	0	0	0	3	1	1	1	1	0	1	0	0	0	0	0	SWISS-PROT:Q9Y6X8|ENSEMBL:ENSP00000314709|REFSEQ:NP_055758|H-INV:HIT000052659|VEGA:OTTHUMP00000178000 Tax_Id=9606 Gene_Symbol=ZHX2 Zinc fingers and homeoboxes protein 2
IPI:IPI00007257.4	3	1	777	7921	2	2	0	0	0	0	1	0	0	1	0	0	0	0	0	0	0	0	0	0	0	0	1	1	0	0	0	0	0	0	0	0	0	0	0	0	0	0	0	0	0	0	0	TREMBL:Q5UE58|ENSEMBL:ENSP00000354997|REFSEQ:NP_055759|VEGA:OTTHUMP00000001598 Tax_Id=9606 Gene_Symbol=CLSTN1 calsyntenin 1 isoform 2
IPI:IPI00007259.4	7	1	778	6083	3	1	0	0	0	0	0	0	0	0	1	0	0	1	0	0	0	0	0	0	0	0	0	0	0	0	2	0	0	0	0	0	0	0	0	1	0	0	1	1	1	0	0	VEGA:OTTHUMP00000176523 Tax_Id=9606 Gene_Symbol=CHRNA3 62 kDa protein
IPI:IPI00007269.1	5	1	779	7004	3	1	0	0	0	0	0	0	0	0	1	0	1	0	0	0	0	0	0	0	0	0	0	0	0	0	2	1	0	1	0	0	0	0	0	1	0	0	1	0	0	0	0	SWISS-PROT:O94941|TREMBL:Q53GQ5;Q6IAR5|ENSEMBL:ENSP00000217173|REFSEQ:NP_055763|H-INV:HIT000000577|VEGA:OTTHUMP00000030085 Tax_Id=9606 Gene_Symbol=UBOX5 RING finger protein 37
IPI:IPI00007270.2	3	1	780	6717	4	3	0	0	0	0	0	0	0	0	2	0	1	1	0	0	0	0	0	0	0	0	1	0	0	1	1	0	0	0	0	0	0	0	0	1	0	0	1	0	0	0	0	TREMBL:Q6IC75;Q8NCS6|ENSEMBL:ENSP00000371175|REFSEQ:NP_001001561 Tax_Id=9606 Gene_Symbol=GGA1 GGA1 protein
IPI:IPI00007273.3	8	1	781	3641	7	6	2	0	1	1	0	0	0	0	2	0	0	2	1	0	0	1	1	0	0	1	0	0	0	0	1	1	0	0	1	0	0	0	0	0	0	0	0	0	0	0	0	SWISS-PROT:Q9Y2K1|TREMBL:A8K6S8|ENSEMBL:ENSP00000378201|H-INV:HIT000053573 Tax_Id=9606 Gene_Symbol=ZBTB1 Zinc finger and BTB domain-containing protein 1
IPI:IPI00007277.2	10	1	782	1	50	36	5	3	0	2	4	1	2	1	5	2	2	1	7	3	4	0	10	4	3	3	5	3	2	0	14	5	1	3	1	3	1	1	1	5	3	2	0	1	0	1	0	SWISS-PROT:Q9Y608-1|ENSEMBL:ENSP00000338727|REFSEQ:NP_006300|H-INV:HIT000069903|VEGA:OTTHUMP00000161359;OTTHUMP00000170630 Tax_Id=9606 Gene_Symbol=LRRFIP2 Isoform 1 of Leucine-rich repeat flightless-interacting protein 2
IPI:IPI00007283.1	45	1	783	2783	59	40	4	1	3	0	9	5	2	2	7	0	5	2	8	2	4	2	7	1	3	3	5	1	3	1	19	5	1	2	2	3	0	0	3	4	3	1	0	7	2	3	2	SWISS-PROT:O15514|TREMBL:Q53T47;Q587J0|ENSEMBL:ENSP00000272645|REFSEQ:NP_004796|H-INV:HIT000037874|VEGA:OTTHUMP00000162266 Tax_Id=9606 Gene_Symbol=POLR2D DNA-directed RNA polymerase II subunit RPB4
IPI:IPI00007289.7	31	1	784	328	99	98	1	0	0	1	0	0	0	0	0	0	0	0	97	38	19	40	0	0	0	0	0	0	0	0	1	0	0	0	0	0	0	0	0	0	0	0	0	1	1	0	0	SWISS-PROT:P05187|ENSEMBL:ENSP00000295450;ENSP00000375881|REFSEQ:NP_001623|H-INV:HIT000335044|VEGA:OTTHUMP00000164354 Tax_Id=9606 Gene_Symbol=ALPP Alkaline phosphatase, placental type precursor
IPI:IPI00007304.1	7	1	785	5162	6	5	0	0	0	0	1	0	1	0	2	0	1	1	0	0	0	0	1	1	0	0	1	1	0	0	1	0	0	0	0	1	0	0	1	0	0	0	0	0	0	0	0	SWISS-PROT:O95376|TREMBL:Q53ET9;Q6IBL8|ENSEMBL:ENSP00000348769|REFSEQ:NP_006312|H-INV:HIT000029608|VEGA:OTTHUMP00000164828;OTTHUMP00000171045;OTTHUMP00000171047;OTTHUMP00000171051 Tax_Id=9606 Gene_Symbol=ARIH2 Protein ariadne-2 homolog
IPI:IPI00007306.1	12	1	786	4748	25	16	4	2	1	1	3	1	1	1	4	1	1	2	2	0	2	0	2	1	1	0	1	0	1	0	9	4	1	2	1	2	1	1	0	2	1	1	0	1	0	1	0	SWISS-PROT:Q9UEE9-1|ENSEMBL:ENSP00000283882|REFSEQ:NP_006315|H-INV:HIT000030050|VEGA:OTTHUMP00000080293;OTTHUMP00000174955 Tax_Id=9606 Gene_Symbol=CFDP1 Isoform 1 of Craniofacial development protein 1
IPI:IPI00007309.1	21	1	787	3287	37	26	3	1	2	0	0	0	0	0	4	1	2	1	4	2	0	2	8	5	2	1	7	3	2	2	11	5	2	1	2	1	0	1	0	3	0	1	2	2	1	0	1	SWISS-PROT:O14925|TREMBL:Q53FF8;Q5T1E6;Q6P5S5|ENSEMBL:ENSP00000260867|REFSEQ:NP_006318|H-INV:HIT000254719|VEGA:OTTHUMP00000019598 Tax_Id=9606 Gene_Symbol=TIMM23 Mitochondrial import inner membrane translocase subunit Tim23
IPI:IPI00007311.1	19	1	788	1382	18	9	2	1	0	1	1	0	0	1	3	1	1	1	1	0	0	1	0	0	0	0	2	0	0	2	9	0	0	0	0	3	0	2	1	3	1	2	0	3	0	2	1	SWISS-PROT:O15525|ENSEMBL:ENSP00000350369;ENSP00000376173|REFSEQ:NP_002350;NP_116100|H-INV:HIT000064819|VEGA:OTTHUMP00000180778;OTTHUMP00000180779 Tax_Id=9606 Gene_Symbol=MAFG Transcription factor MafG
IPI:IPI00007312.1	6	1	789	6426	8	5	1	0	0	1	1	0	0	1	1	1	0	0	2	0	1	1	0	0	0	0	0	0	0	0	3	0	0	0	0	1	0	1	0	1	0	1	0	1	0	0	1	SWISS-PROT:O15527-1|TREMBL:A8K1E3|ENSEMBL:ENSP00000342851|REFSEQ:NP_002533|VEGA:OTTHUMP00000122619;OTTHUMP00000170118 Tax_Id=9606 Gene_Symbol=OGG1 Isoform 1A of N-glycosylase/DNA lyase
IPI:IPI00007313.1	4	1	790	8859	2	1	0	0	0	0	0	0	0	0	1	1	0	0	0	0	0	0	0	0	0	0	0	0	0	0	1	1	0	1	0	0	0	0	0	0	0	0	0	0	0	0	0	SWISS-PROT:O15528|TREMBL:Q548T3;Q8NI03;Q9UP42|ENSEMBL:ENSP00000228606|REFSEQ:NP_000776|H-INV:HIT000058043|VEGA:OTTHUMP00000168243 Tax_Id=9606 Gene_Symbol=CYP27B1 25-hydroxyvitamin D-1 alpha hydroxylase, mitochondrial precursor
IPI:IPI00007317.4	2	1	791	7781	2	2	0	0	0	0	0	0	0	0	0	0	0	0	0	0	0	0	0	0	0	0	2	0	0	2	0	0	0	0	0	0	0	0	0	0	0	0	0	0	0	0	0	SWISS-PROT:Q9Y2M0-1|TREMBL:A8K4M2|ENSEMBL:ENSP00000354497|REFSEQ:NP_055782|H-INV:HIT000307000|VEGA:OTTHUMP00000175581 Tax_Id=9606 Gene_Symbol=MTMR15 Isoform 1 of Coiled-coil domain-containing protein MTMR15
IPI:IPI00007320.3	6	1	792	4874	14	11	1	0	0	1	4	1	0	3	0	0	0	0	2	1	1	0	1	1	0	0	3	0	2	1	3	1	0	1	0	0	0	0	0	2	1	0	1	0	0	0	0	SWISS-PROT:Q9BQ70|ENSEMBL:ENSP00000263346|REFSEQ:NP_055787|H-INV:HIT000035513|VEGA:OTTHUMP00000080893;OTTHUMP00000176847 Tax_Id=9606 Gene_Symbol=TCF25 Transcription factor 25
IPI:IPI00007321.1	33	1	793	1665	73	47	7	2	1	4	5	0	4	1	6	2	2	2	7	3	3	1	9	3	5	1	13	4	6	3	26	6	1	4	1	6	1	2	3	9	2	2	5	5	2	2	1	SWISS-PROT:O75608-1|TREMBL:Q6IAQ1|ENSEMBL:ENSP00000320043|REFSEQ:NP_006321|H-INV:HIT000066470|VEGA:OTTHUMP00000177675 Tax_Id=9606 Gene_Symbol=LYPLA1 Isoform 1 of Acyl-protein thioesterase 1
IPI:IPI00007327.5	6	1	794	6402	8	4	1	0	1	0	0	0	0	0	0	0	0	0	1	1	0	0	1	0	1	0	1	0	0	1	4	0	0	0	0	2	0	1	1	2	1	0	1	0	0	0	0	SWISS-PROT:O15533-1|ENSEMBL:ENSP00000372543;ENSP00000372685|VEGA:OTTHUMP00000015287;OTTHUMP00000029512 Tax_Id=9606 Gene_Symbol=TAPBP Isoform 1 of Tapasin precursor
IPI:IPI00007334.1	26	1	795	24	405	260	39	8	15	16	33	8	10	15	61	24	23	14	58	21	20	17	34	19	6	9	35	11	11	13	145	41	17	14	10	27	8	8	11	35	14	11	10	42	14	17	11	SWISS-PROT:Q9UKV3-1|TREMBL:Q69YJ6|ENSEMBL:ENSP00000262710|REFSEQ:NP_055792|H-INV:HIT000070479|VEGA:OTTHUMP00000164548 Tax_Id=9606 Gene_Symbol=ACIN1 Isoform 1 of Apoptotic chromatin condensation inducer in the nucleus
IPI:IPI00007343.1	4	1	796	6195	23	12	1	0	0	1	1	0	1	0	3	1	1	1	2	0	1	1	1	0	1	0	4	1	2	1	11	3	1	2	0	3	1	1	1	2	0	2	0	3	2	1	0	SWISS-PROT:O15541|TREMBL:A2VCQ9|ENSEMBL:ENSP00000360497|REFSEQ:NP_008909|H-INV:HIT000325057|VEGA:OTTHUMP00000023925 Tax_Id=9606 Gene_Symbol=RNF113A RING finger protein 113A
IPI:IPI00007346.1	32	1	797	173	131	89	12	5	4	3	16	2	7	7	18	7	8	3	13	5	5	3	14	6	4	4	16	5	6	5	42	8	4	3	1	16	5	6	5	11	5	4	2	7	2	2	3	SWISS-PROT:O43447|TREMBL:Q6FH36;Q6FH57|ENSEMBL:ENSP00000306614|REFSEQ:NP_006338|H-INV:HIT000031554|VEGA:OTTHUMP00000008725 Tax_Id=9606 Gene_Symbol=PPIH Peptidyl-prolyl cis-trans isomerase H
IPI:IPI00007362.1	2	1	798	5131	5	2	1	0	0	1	0	0	0	0	0	0	0	0	0	0	0	0	0	0	0	0	1	0	0	1	3	1	0	1	0	0	0	0	0	1	0	0	1	1	0	1	0	SWISS-PROT:O15550|TREMBL:Q52LL9;Q59HG3;Q5JV43;Q6N053|ENSEMBL:ENSP00000367203|REFSEQ:NP_066963|H-INV:HIT000061611|VEGA:OTTHUMP00000023175 Tax_Id=9606 Gene_Symbol=UTX Ubiquitously transcribed X chromosome tetratricopeptide repeat protein
IPI:IPI00007364.1	12	1	799	3852	46	31	4	1	3	0	3	1	0	2	6	1	2	3	8	5	0	3	10	5	2	3	0	0	0	0	15	2	1	0	1	6	2	1	3	6	2	2	2	1	1	0	0	SWISS-PROT:O15551|TREMBL:Q75L79|ENSEMBL:ENSP00000297926;ENSP00000378577|REFSEQ:NP_001297|H-INV:HIT000037468|VEGA:OTTHUMP00000025042;OTTHUMP00000160506 Tax_Id=9606 Gene_Symbol=CLDN3 Claudin-3
IPI:IPI00007401.1	8	1	800	295	66	54	5	3	2	0	6	3	1	2	11	4	4	3	9	6	1	2	12	3	4	5	11	3	3	5	12	5	4	0	1	3	3	0	0	3	2	1	0	1	1	0	0	SWISS-PROT:O15397|TREMBL:Q59F59|ENSEMBL:ENSP00000256079|REFSEQ:NP_006381|H-INV:HIT000221343|VEGA:OTTHUMP00000167068;OTTHUMP00000174826 Tax_Id=9606 Gene_Symbol=IPO8 Importin-8
IPI:IPI00007402.2	23	1	801	295	332	210	49	17	23	9	39	15	10	14	45	18	11	16	23	9	2	12	27	12	8	7	27	9	8	10	122	40	18	7	15	25	3	10	12	25	8	9	8	32	19	1	12	SWISS-PROT:O95373|TREMBL:A6NNM5|ENSEMBL:ENSP00000369042|REFSEQ:NP_006382|H-INV:HIT000068560 Tax_Id=9606 Gene_Symbol=IPO7 Uncharacterized protein IPO7
IPI:IPI00007404.1	18	1	802	1234	46	40	5	2	2	1	6	3	3	0	8	5	1	2	1	1	0	0	9	2	3	4	11	3	3	5	6	1	1	0	0	2	0	0	2	2	1	0	1	1	0	1	0	SWISS-PROT:O95352-1|ENSEMBL:ENSP00000346437|REFSEQ:NP_006386|H-INV:HIT000068407|VEGA:OTTHUMP00000160157;OTTHUMP00000170233 Tax_Id=9606 Gene_Symbol=ATG7 Isoform 1 of Autophagy-related protein 7
IPI:IPI00007411.1	1	1	803	8870	2	2	0	0	0	0	1	0	0	1	1	0	1	0	0	0	0	0	0	0	0	0	0	0	0	0	0	0	0	0	0	0	0	0	0	0	0	0	0	0	0	0	0	SWISS-PROT:Q9UKA4|ENSEMBL:ENSP00000025301|REFSEQ:NP_057332|H-INV:HIT000072657|VEGA:OTTHUMP00000018327 Tax_Id=9606 Gene_Symbol=AKAP11 A-kinase anchor protein 11
IPI:IPI00007423.1	28	1	804	858	538	341	41	16	15	10	58	17	23	18	69	21	28	20	43	18	12	13	63	19	29	15	67	29	22	16	197	54	20	18	16	68	17	33	18	42	18	10	14	33	17	6	10	SWISS-PROT:Q92688-1|TREMBL:Q53F35|ENSEMBL:ENSP00000345848|REFSEQ:NP_006392|H-INV:HIT000221112|VEGA:OTTHUMP00000021759 Tax_Id=9606 Gene_Symbol=ANP32B Isoform 1 of Acidic leucine-rich nuclear phosphoprotein 32 family member B
IPI:IPI00007426.1	15	1	805	3797	108	76	8	2	6	0	11	4	3	4	11	2	3	6	19	8	2	9	19	7	6	6	8	3	2	3	32	10	4	1	5	8	1	3	4	9	2	2	5	5	4	0	1	SWISS-PROT:O75915|ENSEMBL:ENSP00000273258|REFSEQ:NP_006398|H-INV:HIT000065690|VEGA:OTTHUMP00000171791 Tax_Id=9606 Gene_Symbol=ARL6IP5 PRA1 family protein 3
IPI:IPI00007427.2	53	1	806	2	245	163	24	7	12	5	1	0	0	1	4	1	0	3	37	13	10	14	97	39	29	29	0	0	0	0	82	33	12	8	13	22	1	9	12	27	8	4	15	0	0	0	0	SWISS-PROT:O95994|TREMBL:Q4JM46;Q4JM47;Q53G64|ENSEMBL:ENSP00000223274|REFSEQ:NP_006399|H-INV:HIT000069914|VEGA:OTTHUMP00000025064;OTTHUMP00000116014 Tax_Id=9606 Gene_Symbol=AGR2 AGR2
IPI:IPI00007461.4	3	1	807	6382	9	3	0	0	0	0	0	0	0	0	0	0	0	0	1	0	1	0	2	0	1	1	0	0	0	0	6	0	0	0	0	3	3	0	0	2	1	0	1	1	0	1	0	SWISS-PROT:Q2PZI1-1|ENSEMBL:ENSP00000308695|REFSEQ:NP_056098|H-INV:HIT000342599 Tax_Id=9606 Gene_Symbol=DPY19L1 Isoform 1 of Protein dpy-19 homolog 1
IPI:IPI00007471.2	12	1	808	6999	3	3	0	0	0	0	0	0	0	0	1	0	1	0	0	0	0	0	1	0	1	0	1	0	0	1	0	0	0	0	0	0	0	0	0	0	0	0	0	0	0	0	0	SWISS-PROT:Q9H009|ENSEMBL:ENSP00000352719|REFSEQ:NP_954984|H-INV:HIT000260601|VEGA:OTTHUMP00000182110 Tax_Id=9606 Gene_Symbol=NACA2 Nascent polypeptide-associated complex subunit alpha-2
IPI:IPI00007611.1	42	1	809	2035	136	89	3	1	2	0	10	2	2	6	10	4	2	4	25	13	3	9	21	8	6	7	20	14	4	2	47	17	8	3	6	10	0	6	4	9	3	3	3	11	8	1	2	SWISS-PROT:P48047|TREMBL:Q53HH2|ENSEMBL:ENSP00000290299|REFSEQ:NP_001688|H-INV:HIT000323942|VEGA:OTTHUMP00000067745 Tax_Id=9606 Gene_Symbol=ATP5O ATP synthase subunit O, mitochondrial precursor
IPI:IPI00007622.4	17	1	810	7719	2	1	0	0	0	0	0	0	0	0	0	0	0	0	0	0	0	0	0	0	0	0	1	0	0	1	1	1	0	0	1	0	0	0	0	0	0	0	0	0	0	0	0	SWISS-PROT:Q9P0J6|TREMBL:A4UCS0|ENSEMBL:ENSP00000372093|REFSEQ:NP_115868|H-INV:HIT000337802|VEGA:OTTHUMP00000115431 Tax_Id=9606 Gene_Symbol=MRPL36 39S ribosomal protein L36, mitochondrial precursor
IPI:IPI00007627.1	5	1	811	5567	2	2	0	0	0	0	1	1	0	0	0	0	0	0	0	0	0	0	1	0	1	0	0	0	0	0	0	0	0	0	0	0	0	0	0	0	0	0	0	0	0	0	0	SWISS-PROT:P48051|TREMBL:A8MPW9|ENSEMBL:ENSP00000288309;ENSP00000383330|REFSEQ:NP_002231|H-INV:HIT000220248|VEGA:OTTHUMP00000109101 Tax_Id=9606 Gene_Symbol=KCNJ6 G protein-activated inward rectifier potassium channel 2
IPI:IPI00007641.2	7	1	812	4933	11	6	3	1	1	1	0	0	0	0	2	2	0	0	0	0	0	0	0	0	0	0	1	0	0	1	5	0	0	0	0	3	2	1	0	2	1	0	1	0	0	0	0	SWISS-PROT:Q9NWZ3|TREMBL:Q69FE1;Q69FE3;Q7Z6A8|ENSEMBL:ENSP00000349096|REFSEQ:NP_057207|H-INV:HIT000251962|VEGA:OTTHUMP00000115866;OTTHUMP00000115867;OTTHUMP00000167171 Tax_Id=9606 Gene_Symbol=IRAK4 Interleukin-1 receptor-associated kinase 4
IPI:IPI00007671.1	13	1	813	3695	3	2	0	0	0	0	0	0	0	0	0	0	0	0	0	0	0	0	1	1	0	0	1	0	0	1	1	0	0	0	0	1	0	0	1	0	0	0	0	0	0	0	0	SWISS-PROT:P21217|TREMBL:A8K737;Q9P1W6|ENSEMBL:ENSP00000305603|REFSEQ:NP_000140;NP_001091108;NP_001091109;NP_001091110|H-INV:HIT000218880|VEGA:OTTHUMP00000066656;OTTHUMP00000076707;OTTHUMP00000076708;OTTHUMP00000076709;OTTHUMP00000076710 Tax_Id=9606 Gene_Symbol=FUT3 Galactoside 3(4)-L-fucosyltransferase
IPI:IPI00007672.1	27	1	814	1902	53	34	5	1	2	2	5	1	3	1	8	3	3	2	2	0	0	2	3	1	0	2	11	4	2	5	19	6	1	2	3	7	3	3	1	4	3	1	0	2	2	0	0	SWISS-PROT:Q13426-1|TREMBL:A8K3X4|ENSEMBL:ENSP00000342011|REFSEQ:NP_071801|H-INV:HIT000037526|VEGA:OTTHUMP00000161996 Tax_Id=9606 Gene_Symbol=XRCC4 Isoform 1 of DNA-repair protein XRCC4
IPI:IPI00007673.4	25	1	815	2716	91	57	9	4	4	1	7	2	3	2	7	2	4	1	17	7	3	7	5	3	1	1	12	5	4	3	34	12	6	4	2	4	1	1	2	9	4	1	4	9	5	1	3	SWISS-PROT:Q9Y6H1|ENSEMBL:ENSP00000352987|REFSEQ:NP_057223|H-INV:HIT000001812|VEGA:OTTHUMP00000024420;OTTHUMP00000159799 Tax_Id=9606 Gene_Symbol=CHCHD2 Coiled-coil-helix-coiled-coil-helix domain-containing protein 2
IPI:IPI00007675.6	24	1	816	1486	89	63	12	4	3	5	9	3	4	2	11	2	2	7	5	2	2	1	9	2	4	3	17	7	5	5	26	10	4	4	2	4	3	1	0	3	2	0	1	9	3	3	3	SWISS-PROT:Q9Y6G9|TREMBL:A2RRG7;Q6MZE7|ENSEMBL:ENSP00000273130|REFSEQ:NP_057225|H-INV:HIT000330433|VEGA:OTTHUMP00000161315;OTTHUMP00000170568 Tax_Id=9606 Gene_Symbol=DYNC1LI1 Cytoplasmic dynein 1 light intermediate chain 1
IPI:IPI00007676.3	30	1	817	1436	178	99	11	5	5	1	14	5	3	6	15	5	5	5	14	9	0	5	30	9	10	11	15	8	1	6	79	24	11	4	9	22	7	8	7	19	10	3	6	14	8	1	5	SWISS-PROT:Q53GQ0|TREMBL:A8K9B0|ENSEMBL:ENSP00000278353|REFSEQ:NP_057226|H-INV:HIT000082046|VEGA:OTTHUMP00000081786 Tax_Id=9606 Gene_Symbol=HSD17B12 Estradiol 17-beta-dehydrogenase 12
IPI:IPI00007682.2	29	1	818	686	228	140	18	9	6	3	21	7	8	6	27	10	11	6	9	5	1	3	41	15	16	10	24	12	7	5	88	23	11	4	8	25	8	8	9	23	8	4	11	17	10	1	6	SWISS-PROT:P38606|ENSEMBL:ENSP00000273398|REFSEQ:NP_001681|H-INV:HIT000036145|VEGA:OTTHUMP00000063402;OTTHUMP00000172264 Tax_Id=9606 Gene_Symbol=ATP6V1A Vacuolar ATP synthase catalytic subunit A
IPI:IPI00007691.1	16	1	819	4844	16	11	4	2	2	0	2	1	0	1	1	1	0	0	0	0	0	0	3	2	0	1	1	0	0	1	5	1	0	0	1	1	1	0	0	3	0	0	3	0	0	0	0	SWISS-PROT:Q9Y296|TREMBL:A8K3A5|ENSEMBL:ENSP00000351896|REFSEQ:NP_057230|H-INV:HIT000295808 Tax_Id=9606 Gene_Symbol=TRAPPC4 Trafficking protein particle complex subunit 4
IPI:IPI00007694.5	24	1	820	644	79	47	6	2	2	2	8	3	2	3	9	4	3	2	5	4	0	1	6	4	1	1	13	7	1	5	32	15	8	4	3	3	3	0	0	6	4	0	2	8	6	0	2	SWISS-PROT:Q9Y570-1|ENSEMBL:ENSP00000329867|REFSEQ:NP_057231|H-INV:HIT000005999 Tax_Id=9606 Gene_Symbol=PPME1 Isoform 1 of Protein phosphatase methylesterase 1
IPI:IPI00007695.1	1	1	821	8768	2	2	0	0	0	0	0	0	0	0	1	1	0	0	1	0	1	0	0	0	0	0	0	0	0	0	0	0	0	0	0	0	0	0	0	0	0	0	0	0	0	0	0	SWISS-PROT:Q9Y566-1|ENSEMBL:ENSP00000293441|REFSEQ:NP_057232|H-INV:HIT000072212|VEGA:OTTHUMP00000078041;OTTHUMP00000174437 Tax_Id=9606 Gene_Symbol=SHANK1 Isoform 1 of SH3 and multiple ankyrin repeat domains protein 1
IPI:IPI00007700.1	7	1	822	6645	5	2	0	0	0	0	1	1	0	0	0	0	0	0	0	0	0	0	1	0	1	0	0	0	0	0	3	0	0	0	0	1	0	0	1	1	0	0	1	1	1	0	0	TREMBL:Q9UBD0|ENSEMBL:ENSP00000306472;ENSP00000359444;ENSP00000359456|REFSEQ:NP_057237;XP_001126546|H-INV:HIT000071132|VEGA:OTTHUMP00000024213;OTTHUMP00000024216 Tax_Id=9606 Gene_Symbol=HSFX1;HSFX2 Heat shock transcription factor family X-linked 1
IPI:IPI00007702.1	31	1	823	1	1416	872	160	45	38	77	180	78	63	39	151	67	52	32	117	51	38	28	136	54	51	31	128	57	37	34	544	125	57	36	32	191	77	77	37	140	64	50	26	88	44	20	24	SWISS-PROT:P54652|ENSEMBL:ENSP00000247207;ENSP00000378199|REFSEQ:NP_068814|H-INV:HIT000030626|VEGA:OTTHUMP00000028319;OTTHUMP00000180664 Tax_Id=9606 Gene_Symbol=HSPA2 Heat shock-related 70 kDa protein 2
IPI:IPI00007722.2	12	1	824	533	30	27	2	0	0	2	5	1	3	1	2	1	1	0	1	0	0	1	4	2	2	0	13	7	3	3	3	1	0	1	0	1	0	0	1	1	0	1	0	0	0	0	0	SWISS-PROT:Q01433-1|TREMBL:Q5T694|ENSEMBL:ENSP00000256578;ENSP00000358858|REFSEQ:NP_004028|VEGA:OTTHUMP00000013370 Tax_Id=9606 Gene_Symbol=AMPD2 Adenosine monophosphate deaminase 2
IPI:IPI00007731.1	31	1	825	1541	41	28	3	2	1	0	3	2	0	1	5	1	2	2	4	0	3	1	7	4	2	1	6	2	1	3	13	4	1	3	0	4	2	1	1	4	1	1	2	1	1	0	0	SWISS-PROT:Q9UL15|TREMBL:A8CGI4|ENSEMBL:ENSP00000299204;ENSP00000376471|REFSEQ:NP_001015048;NP_004864|H-INV:HIT000000590|VEGA:OTTHUMP00000028384 Tax_Id=9606 Gene_Symbol=BAG5 BAG family molecular chaperone regulator 5
IPI:IPI00007736.5	7	1	826	768	19	14	1	1	0	0	3	1	1	1	4	0	1	3	2	1	0	1	3	0	0	3	1	0	0	1	5	2	1	0	1	1	0	0	1	2	2	0	0	0	0	0	0	SWISS-PROT:Q9UL18|ENSEMBL:ENSP00000362300|REFSEQ:NP_036331|H-INV:HIT000068378|VEGA:OTTHUMP00000008519 Tax_Id=9606 Gene_Symbol=EIF2C1 Eukaryotic translation initiation factor 2C 1
IPI:IPI00007750.1	75	1	827	1	1039	690	72	30	32	10	79	25	14	40	143	27	56	60	58	28	11	19	185	71	64	50	153	73	38	42	349	111	48	15	48	100	22	39	39	60	26	5	29	78	50	11	17	SWISS-PROT:P68366|ENSEMBL:ENSP00000248437|REFSEQ:NP_005991|H-INV:HIT000011345|VEGA:OTTHUMP00000164167 Tax_Id=9606 Gene_Symbol=TUBA4A Tubulin alpha-4A chain
IPI:IPI00007752.1	72	1	828	6	2155	1400	198	63	63	72	223	70	73	80	242	60	118	64	139	61	39	39	299	98	111	90	299	126	91	82	755	227	92	68	67	249	44	122	83	141	66	22	53	138	70	27	41	SWISS-PROT:P68371|TREMBL:A2BFA2;Q8IWP6;Q8IZ29;Q8N6N5;Q96HX0|ENSEMBL:ENSP00000341289|REFSEQ:NP_006079|H-INV:HIT000009868|VEGA:OTTHUMP00000162590 Tax_Id=9606 Gene_Symbol=TUBB2C Tubulin beta-2C chain
IPI:IPI00007755.3	32	1	829	1151	186	126	17	5	7	5	13	5	4	4	17	5	8	4	31	12	8	11	22	8	9	5	26	9	9	8	60	23	10	6	7	12	4	3	5	14	6	3	5	11	6	1	4	SWISS-PROT:Q9UL25|TREMBL:Q96GX3|ENSEMBL:ENSP00000261263|REFSEQ:NP_055814|H-INV:HIT000068291|VEGA:OTTHUMP00000168505 Tax_Id=9606 Gene_Symbol=RAB21 Ras-related protein Rab-21
IPI:IPI00007756.1	13	1	830	4663	44	26	3	1	2	0	5	1	2	2	3	1	1	1	7	3	1	3	5	2	2	1	3	2	0	1	18	5	2	1	2	5	2	1	2	4	1	2	1	4	3	0	1	SWISS-PROT:Q9UL26|TREMBL:Q96IY7|ENSEMBL:ENSP00000244040|REFSEQ:NP_065724|H-INV:HIT000016047|VEGA:OTTHUMP00000031397 Tax_Id=9606 Gene_Symbol=RAB22A Ras-related protein Rab-22A
IPI:IPI00007764.4	44	1	831	2464	41	29	5	2	1	2	6	3	3	0	7	4	3	0	3	3	0	0	3	1	2	0	5	1	2	2	12	5	3	1	1	4	2	1	1	1	1	0	0	2	1	1	0	SWISS-PROT:Q9UK76-1|ENSEMBL:ENSP00000303110|REFSEQ:NP_057269|VEGA:OTTHUMP00000182437 Tax_Id=9606 Gene_Symbol=HN1 Isoform 1 of Hematological and neurological expressed 1 protein
IPI:IPI00007765.5	59	1	832	1	2732	1819	195	55	65	75	257	69	115	73	263	89	102	72	419	159	141	119	287	113	106	68	398	155	143	100	913	271	116	96	59	252	66	111	75	178	71	54	53	212	98	56	58	SWISS-PROT:P38646|TREMBL:A1XP52;Q1HB43;Q2F839;Q53H23;Q8N1C8|ENSEMBL:ENSP00000297185|REFSEQ:NP_004125|H-INV:HIT000192047|VEGA:OTTHUMP00000159494 Tax_Id=9606 Gene_Symbol=HSPA9 Stress-70 protein, mitochondrial precursor
IPI:IPI00007777.8	2	1	833	8382	2	1	0	0	0	0	0	0	0	0	0	0	0	0	0	0	0	0	0	0	0	0	1	1	0	0	1	0	0	0	0	1	0	1	0	0	0	0	0	0	0	0	0	SWISS-PROT:Q9UL36-1|TREMBL:Q59HC5|ENSEMBL:ENSP00000253159|REFSEQ:NP_031371|H-INV:HIT000056675 Tax_Id=9606 Gene_Symbol=ZNF236 Similar to B-cell lymphoma/leukemia 11A (B-cell CLL/lymphoma 11A) (COUP-TF- interacting protein 1) (Ecotropic viral integration site 9 protein) (EVI-9). Isoform 2
IPI:IPI00007778.1	3	1	834	8643	2	2	1	1	0	0	0	0	0	0	0	0	0	0	0	0	0	0	1	1	0	0	0	0	0	0	0	0	0	0	0	0	0	0	0	0	0	0	0	0	0	0	0	SWISS-PROT:Q01459|TREMBL:Q5VX50|ENSEMBL:ENSP00000359664|REFSEQ:NP_004379|H-INV:HIT000281477|VEGA:OTTHUMP00000011569 Tax_Id=9606 Gene_Symbol=CTBS Di-N-acetylchitobiase precursor
IPI:IPI00007797.3	60	1	835	1286	227	162	14	5	5	4	21	4	8	9	25	8	10	7	9	4	1	4	59	23	23	13	34	12	11	11	65	37	20	9	8	13	4	6	3	7	4	2	1	8	3	3	2	SWISS-PROT:Q01469|ENSEMBL:ENSP00000297258|REFSEQ:NP_001435;XP_001127657;XP_001128089|H-INV:HIT000264261|VEGA:OTTHUMP00000166021;OTTHUMP00000177628 Tax_Id=9606 Gene_Symbol=FABP5;FABP5L7 Fatty acid-binding protein, epidermal
IPI:IPI00007810.4	4	1	836	19	4	4	0	0	0	0	0	0	0	0	1	0	0	1	3	2	0	1	0	0	0	0	0	0	0	0	0	0	0	0	0	0	0	0	0	0	0	0	0	0	0	0	0	SWISS-PROT:P11801|ENSEMBL:ENSP00000291041|REFSEQ:NP_006733|H-INV:HIT000260526|VEGA:OTTHUMP00000081412;OTTHUMP00000174853 Tax_Id=9606 Gene_Symbol=PSKH1 Serine/threonine-protein kinase H1
IPI:IPI00007811.1	8	1	837	2	13	8	0	0	0	0	4	1	1	2	2	0	1	1	0	0	0	0	1	0	1	0	1	0	0	1	5	2	1	0	1	3	0	2	1	0	0	0	0	0	0	0	0	SWISS-PROT:P11802|TREMBL:Q6FG61;Q6LC83|ENSEMBL:ENSP00000257904|REFSEQ:NP_000066|H-INV:HIT000194339|VEGA:OTTHUMP00000096177;OTTHUMP00000168252 Tax_Id=9606 Gene_Symbol=CDK4 Cell division protein kinase 4
IPI:IPI00007812.1	30	1	838	884	158	93	10	3	3	4	15	6	5	4	16	6	4	6	9	4	2	3	24	8	7	9	19	8	6	5	65	22	8	6	8	22	7	8	7	9	4	2	3	12	5	3	4	SWISS-PROT:P21281|TREMBL:Q59HF3|ENSEMBL:ENSP00000276390|REFSEQ:NP_001684|H-INV:HIT000031428|VEGA:OTTHUMP00000161707;OTTHUMP00000177098 Tax_Id=9606 Gene_Symbol=ATP6V1B2 Vacuolar ATP synthase subunit B, brain isoform
IPI:IPI00007814.3	28	1	839	756	136	83	11	4	4	3	17	6	4	7	15	5	4	6	9	2	3	4	11	5	3	3	20	8	4	8	53	13	8	3	2	18	6	4	8	10	6	2	2	12	6	2	4	SWISS-PROT:P21283|ENSEMBL:ENSP00000379203|REFSEQ:NP_001686|H-INV:HIT000002539|VEGA:OTTHUMP00000177954 Tax_Id=9606 Gene_Symbol=ATP6V1C1 Vacuolar ATP synthase subunit C 1
IPI:IPI00007818.3	17	1	840	1362	70	39	4	1	2	1	8	3	1	4	4	1	2	1	7	4	1	2	7	4	1	2	9	6	2	1	31	10	4	5	1	6	2	1	3	5	3	0	2	10	7	1	2	SWISS-PROT:Q9UKF6|TREMBL:A4UCU1;Q53F02;Q53RS2|ENSEMBL:ENSP00000238112|REFSEQ:NP_057291|H-INV:HIT000038753|VEGA:OTTHUMP00000115483 Tax_Id=9606 Gene_Symbol=CPSF3 Cleavage and polyadenylation specificity factor subunit 3
IPI:IPI00007834.1	1	1	841	251	6	4	0	0	0	0	1	1	0	0	0	0	0	0	0	0	0	0	3	0	1	2	0	0	0	0	2	0	0	0	0	0	0	0	0	2	0	1	1	0	0	0	0	SWISS-PROT:Q01484-1|TREMBL:Q7Z307|ENSEMBL:ENSP00000354873 Tax_Id=9606 Gene_Symbol=ANK2 Isoform 1 of Ankyrin-2
IPI:IPI00007853.1	14	1	842	6559	6	4	0	0	0	0	0	0	0	0	1	0	0	1	1	0	0	1	2	0	1	1	0	0	0	0	2	0	0	0	0	0	0	0	0	1	0	0	1	1	0	0	1	SWISS-PROT:P13284 Tax_Id=9606 Gene_Symbol=IFI30 Gamma-interferon-inducible lysosomal thiol reductase precursor
IPI:IPI00007858.1	4	1	843	1	50	29	4	2	2	0	4	2	0	2	5	0	1	4	2	1	0	1	8	3	2	3	6	3	2	1	21	8	3	0	5	2	0	0	2	6	1	0	5	5	3	1	1	SWISS-PROT:Q9UKX3|TREMBL:Q9P0U8|ENSEMBL:ENSP00000252172|REFSEQ:NP_003793|H-INV:HIT000069700|VEGA:OTTHUMP00000183340 Tax_Id=9606 Gene_Symbol=MYH13 Myosin-13
IPI:IPI00007909.6	10	1	844	6173	28	9	3	1	1	1	1	0	1	0	2	1	1	0	0	0	0	0	2	0	1	1	1	0	0	1	19	5	2	2	1	5	2	2	1	6	2	3	1	3	0	2	1	SWISS-PROT:Q9UI14|ENSEMBL:ENSP00000222008|REFSEQ:NP_006414|H-INV:HIT000034099|VEGA:OTTHUMP00000068752;OTTHUMP00000077941 Tax_Id=9606 Gene_Symbol=RABAC1 Prenylated Rab acceptor protein 1
IPI:IPI00007913.1	12	1	845	334	28	7	0	0	0	0	1	0	1	0	1	1	0	0	2	1	1	0	3	1	2	0	0	0	0	0	21	4	1	3	0	16	6	5	5	0	0	0	0	1	1	0	0	SWISS-PROT:Q9UNA1-1|ENSEMBL:ENSP00000274498|REFSEQ:NP_055886|H-INV:HIT000071189|VEGA:OTTHUMP00000066032 Tax_Id=9606 Gene_Symbol=ARHGAP26 Isoform 1 of Rho GTPase-activating protein 26
IPI:IPI00007921.1	2	1	846	7735	2	1	0	0	0	0	0	0	0	0	0	0	0	0	0	0	0	0	0	0	0	0	1	0	1	0	1	1	0	0	1	0	0	0	0	0	0	0	0	0	0	0	0	SWISS-PROT:Q9P2S2-1|TREMBL:Q5W9F7|ENSEMBL:ENSP00000265459;ENSP00000366774|REFSEQ:NP_055895|H-INV:HIT000059124|VEGA:OTTHUMP00000042666 Tax_Id=9606 Gene_Symbol=NRXN2 Isoform 1 of Neurexin-2-alpha precursor
IPI:IPI00007926.1	19	1	847	6447	7	6	0	0	0	0	0	0	0	0	0	0	0	0	0	0	0	0	4	2	1	1	2	0	1	1	1	0	0	0	0	1	0	0	1	0	0	0	0	0	0	0	0	SWISS-PROT:O43598|ENSEMBL:ENSP00000230431|REFSEQ:NP_006434|H-INV:HIT000063516|VEGA:OTTHUMP00000016424 Tax_Id=9606 Gene_Symbol=C6orf108 c-Myc-responsive protein Rcl
IPI:IPI00007927.3	26	1	848	232	480	303	66	14	22	30	26	9	5	12	65	15	29	21	44	19	16	9	48	21	20	7	54	16	21	17	177	51	17	21	13	45	18	14	13	27	14	7	6	54	18	18	18	SWISS-PROT:O95347-1|TREMBL:A8K984|ENSEMBL:ENSP00000363917|H-INV:HIT000068366 Tax_Id=9606 Gene_Symbol=SMC2 Isoform 1 of Structural maintenance of chromosomes protein 2
IPI:IPI00007928.4	27	1	849	67	572	375	47	17	24	6	55	18	19	18	57	18	17	22	80	34	15	31	56	22	14	20	80	36	17	27	197	53	27	8	18	35	7	14	14	38	11	8	19	71	36	10	25	SWISS-PROT:Q6P2Q9|TREMBL:Q53GM6;Q6JH02;Q6JH03|ENSEMBL:ENSP00000304350|REFSEQ:NP_006436|H-INV:HIT000068368|VEGA:OTTHUMP00000115657;OTTHUMP00000182993 Tax_Id=9606 Gene_Symbol=PRPF8 Pre-mRNA-processing-splicing factor 8
IPI:IPI00007935.4	17	1	850	1550	25	15	5	1	3	1	1	0	0	1	0	0	0	0	4	2	0	2	5	3	0	2	0	0	0	0	10	3	1	0	2	2	2	0	0	4	2	1	1	1	1	0	0	SWISS-PROT:Q96HC4|TREMBL:A8K6F9;Q4W5K9;Q5UW38;Q9P1D1|ENSEMBL:ENSP00000321746|REFSEQ:NP_006448|H-INV:HIT000033936|VEGA:OTTHUMP00000161598 Tax_Id=9606 Gene_Symbol=PDLIM5 PDZ and LIM domain protein 5
IPI:IPI00007940.6	26	1	851	1	221	151	25	5	8	12	24	7	9	8	22	6	9	7	29	10	13	6	28	14	8	6	23	10	9	4	70	20	8	7	5	17	5	6	6	15	5	7	3	18	5	9	4	SWISS-PROT:O75477|ENSEMBL:ENSP00000359436;ENSP00000359438|REFSEQ:NP_001094096;NP_006450|VEGA:OTTHUMP00000020274;OTTHUMP00000020275 Tax_Id=9606 Gene_Symbol=ERLIN1 ER lipid raft associated 1
IPI:IPI00007941.4	30	1	852	1635	103	74	11	1	3	7	13	1	8	4	18	3	9	6	14	6	6	2	8	5	2	1	10	2	4	4	29	14	5	6	3	0	0	0	0	3	1	1	1	12	5	5	2	SWISS-PROT:O94992|ENSEMBL:ENSP00000328773|REFSEQ:NP_006451|H-INV:HIT000058658|VEGA:OTTHUMP00000181527 Tax_Id=9606 Gene_Symbol=HEXIM1 Protein HEXIM1
IPI:IPI00007943.1	6	1	853	7120	3	1	0	0	0	0	0	0	0	0	0	0	0	0	1	0	1	0	0	0	0	0	0	0	0	0	2	0	0	0	0	1	0	0	1	1	0	1	0	0	0	0	0	SWISS-PROT:O95630|ENSEMBL:ENSP00000344742;ENSP00000377633;ENSP00000377636|REFSEQ:NP_006454;NP_964010;NP_998787|H-INV:HIT000275262|VEGA:OTTHUMP00000160249 Tax_Id=9606 Gene_Symbol=STAMBP STAM-binding protein
IPI:IPI00007947.1	18	1	854	3126	5	2	1	1	0	0	1	0	1	0	0	0	0	0	0	0	0	0	0	0	0	0	0	0	0	0	3	1	0	1	0	1	0	0	1	1	0	0	1	0	0	0	0	SWISS-PROT:O15318|TREMBL:A8MTH0|ENSEMBL:ENSP00000382058|REFSEQ:NP_006458|H-INV:HIT000222679 Tax_Id=9606 Gene_Symbol=POLR3G DNA-directed RNA polymerase III subunit RPC7
IPI:IPI00007948.2	4	1	855	6399	8	5	1	1	0	0	1	0	0	1	0	0	0	0	2	0	1	1	0	0	0	0	1	0	1	0	3	0	0	0	0	1	1	0	0	0	0	0	0	2	0	0	2	SWISS-PROT:Q9BUI4|TREMBL:Q53F76|ENSEMBL:ENSP00000334564|REFSEQ:NP_006459|H-INV:HIT000031014|VEGA:OTTHUMP00000015591 Tax_Id=9606 Gene_Symbol=POLR3C DNA-directed RNA polymerase III subunit RPC3
IPI:IPI00007955.6	12	1	856	1	17	16	8	4	3	1	0	0	0	0	3	1	2	0	0	0	0	0	5	2	1	2	0	0	0	0	1	0	0	0	0	1	0	1	0	0	0	0	0	0	0	0	0	SWISS-PROT:O95361-1|TREMBL:Q6IAL8|ENSEMBL:ENSP00000338989|REFSEQ:NP_006461|H-INV:HIT000053896|VEGA:OTTHUMP00000065085;OTTHUMP00000183233 Tax_Id=9606 Gene_Symbol=TRIM16 Isoform 1 of Tripartite motif-containing protein 16
IPI:IPI00007956.4	5	1	857	8370	2	2	1	1	0	0	0	0	0	0	0	0	0	0	0	0	0	0	0	0	0	0	1	0	0	1	0	0	0	0	0	0	0	0	0	0	0	0	0	0	0	0	0	SWISS-PROT:Q9H3M7|ENSEMBL:ENSP00000358323|REFSEQ:NP_006463|H-INV:HIT000216486|VEGA:OTTHUMP00000015596 Tax_Id=9606 Gene_Symbol=TXNIP Thioredoxin-interacting protein
IPI:IPI00007957.1	8	1	858	3498	13	7	2	1	1	0	0	0	0	0	1	1	0	0	1	1	0	0	3	3	0	0	0	0	0	0	6	2	0	1	1	1	1	0	0	3	2	0	1	0	0	0	0	SWISS-PROT:Q9Y6J9|TREMBL:A8K0D4|ENSEMBL:ENSP00000294168|REFSEQ:NP_006464|H-INV:HIT000065672 Tax_Id=9606 Gene_Symbol=TAF6L TAF6-like RNA polymerase II p300/CBP-associated factor-associated factor 65 kDa subunit 6L
IPI:IPI00008034.1	32	1	859	2118	61	43	6	3	3	0	10	4	3	3	12	2	5	5	6	1	1	4	6	2	2	2	3	0	2	1	18	3	2	1	0	6	3	1	2	3	2	0	1	6	2	2	2	SWISS-PROT:Q9ULC3|TREMBL:Q68DJ6|ENSEMBL:ENSP00000320413;ENSP00000341643|REFSEQ:NP_057361;NP_899050|H-INV:HIT000306408|VEGA:OTTHUMP00000016667 Tax_Id=9606 Gene_Symbol=RAB23 Ras-related protein Rab-23
IPI:IPI00008037.1	29	1	860	231	276	157	30	12	11	7	50	16	21	13	16	10	2	4	20	8	5	7	41	17	13	11	0	0	0	0	119	35	16	8	11	45	15	15	15	38	10	15	13	1	1	0	0	SWISS-PROT:Q9ULC5-1|ENSEMBL:ENSP00000346223;ENSP00000346680;ENSP00000376796|REFSEQ:NP_976313;NP_976314|VEGA:OTTHUMP00000020489;OTTHUMP00000020490 Tax_Id=9606 Gene_Symbol=ACSL5 Isoform Long of Long-chain-fatty-acid--CoA ligase 5
IPI:IPI00008040.4	13	1	861	1	58	22	4	0	2	2	3	0	2	1	3	0	1	2	5	0	4	1	3	1	2	0	4	2	2	0	36	4	1	1	2	18	6	7	5	5	0	5	0	9	3	5	1	SWISS-PROT:Q9ULC6|TREMBL:A1L4K6|ENSEMBL:ENSP00000364620|REFSEQ:NP_037490|H-INV:HIT000009926|VEGA:OTTHUMP00000002401 Tax_Id=9606 Gene_Symbol=PADI1 Protein-arginine deiminase type-1
IPI:IPI00008085.5	2	1	862	8931	2	2	0	0	0	0	0	0	0	0	0	0	0	0	0	0	0	0	1	0	0	1	1	1	0	0	0	0	0	0	0	0	0	0	0	0	0	0	0	0	0	0	0	SWISS-PROT:Q9ULF5|TREMBL:A8K5C6;Q8NC35|ENSEMBL:ENSP00000352655|REFSEQ:NP_065075|H-INV:HIT000306743 Tax_Id=9606 Gene_Symbol=SLC39A10 Zinc transporter ZIP10 precursor
IPI:IPI00008087.3	2	1	863	7151	3	1	1	0	1	0	0	0	0	0	0	0	0	0	0	0	0	0	0	0	0	0	0	0	0	0	2	1	1	0	0	1	0	1	0	0	0	0	0	0	0	0	0	SWISS-PROT:Q8N475|TREMBL:Q4W5F8;Q4W5K3;Q4W5Q0|ENSEMBL:ENSP00000305334|REFSEQ:NP_064501|H-INV:HIT000051721|VEGA:OTTHUMP00000095951 Tax_Id=9606 Gene_Symbol=FSTL5 Follistatin-related protein 5 precursor
IPI:IPI00008091.2	7	1	864	1971	20	10	1	0	1	0	2	0	2	0	0	0	0	0	1	0	1	0	3	0	2	1	3	1	2	0	10	0	0	0	0	4	1	2	1	3	2	0	1	3	0	2	1	SWISS-PROT:Q9ULG1|TREMBL:A6H8X4;A8K2V6;Q9NUK2|ENSEMBL:ENSP00000355205|REFSEQ:NP_060023|H-INV:HIT000000975|VEGA:OTTHUMP00000160712;OTTHUMP00000176202 Tax_Id=9606 Gene_Symbol=INOC1 Putative DNA helicase INO80 complex homolog 1
IPI:IPI00008135.4	6	1	865	6051	3	1	0	0	0	0	0	0	0	0	0	0	0	0	0	0	0	0	1	0	0	1	0	0	0	0	2	0	0	0	0	1	0	0	1	1	0	0	1	0	0	0	0	SWISS-PROT:Q9ULJ1-1|TREMBL:A6NH38|ENSEMBL:ENSP00000359599;ENSP00000359600|H-INV:HIT000000945|VEGA:OTTHUMP00000011769 Tax_Id=9606 Gene_Symbol=ODF2L Uncharacterized protein ODF2L
IPI:IPI00008137.1	5	1	866	4162	9	7	1	0	1	0	0	0	0	0	0	0	0	0	2	1	1	0	0	0	0	0	4	2	2	0	2	0	0	0	0	0	0	0	0	0	0	0	0	2	1	1	0	SWISS-PROT:Q9ULJ3|TREMBL:Q5H9S0;Q5R2W2|ENSEMBL:ENSP00000308759;ENSP00000381512;ENSP00000381523|REFSEQ:NP_001091872;NP_065778|VEGA:OTTHUMP00000109314;OTTHUMP00000109315;OTTHUMP00000109318 Tax_Id=9606 Gene_Symbol=ZNF295 Zinc finger protein 295
IPI:IPI00008157.3	2	1	867	7124	3	2	0	0	0	0	0	0	0	0	1	1	0	0	1	1	0	0	0	0	0	0	0	0	0	0	1	0	0	0	0	0	0	0	0	1	1	0	0	0	0	0	0	TREMBL:Q6ZU35;Q9NTE2;Q9NTP8;Q9ULK9|ENSEMBL:ENSP00000264229|REFSEQ:NP_065773|H-INV:HIT000045887 Tax_Id=9606 Gene_Symbol=KIAA1211 hypothetical protein LOC57482
IPI:IPI00008161.8	3	1	868	112	13	4	0	0	0	0	1	0	1	0	0	0	0	0	0	0	0	0	2	1	0	1	1	1	0	0	9	5	1	0	4	1	0	0	1	2	2	0	0	1	1	0	0	SWISS-PROT:P54707|TREMBL:Q8N5U2|ENSEMBL:ENSP00000218548 Tax_Id=9606 Gene_Symbol=ATP12A ATP12A protein
IPI:IPI00008167.1	41	1	869	1075	114	66	10	2	4	4	12	4	4	4	12	4	3	5	14	6	2	6	4	2	2	0	14	7	4	3	48	13	5	3	5	9	2	4	3	0	0	0	0	26	14	6	6	SWISS-PROT:P54709|ENSEMBL:ENSP00000286371|REFSEQ:NP_001670|H-INV:HIT000035482|VEGA:OTTHUMP00000173070 Tax_Id=9606 Gene_Symbol=ATP1B3 Sodium/potassium-transporting ATPase subunit beta-3
IPI:IPI00008176.4	3	1	870	5633	3	1	0	0	0	0	0	0	0	0	1	0	0	1	0	0	0	0	0	0	0	0	0	0	0	0	2	0	0	0	0	0	0	0	0	0	0	0	0	2	1	1	0	SWISS-PROT:Q9ULL8-1|TREMBL:A7E2X9|ENSEMBL:ENSP00000289292;ENSP00000365188|REFSEQ:NP_065768|H-INV:HIT000000918 Tax_Id=9606 Gene_Symbol=SHROOM4 Isoform 1 of Protein Shroom4
IPI:IPI00008179.1	7	1	871	4716	31	10	3	2	1	0	0	0	0	0	7	2	3	2	0	0	0	0	0	0	0	0	0	0	0	0	21	0	0	0	0	8	2	4	2	13	4	4	5	0	0	0	0	SWISS-PROT:O00204-1|ENSEMBL:ENSP00000201586|REFSEQ:NP_814444|H-INV:HIT000222621|VEGA:OTTHUMP00000064280;OTTHUMP00000078121 Tax_Id=9606 Gene_Symbol=SULT2B1 Isoform 1 of Sulfotransferase family cytosolic 2B member 1
IPI:IPI00008205.3	4	1	872	107	3	2	1	0	0	1	1	0	1	0	0	0	0	0	0	0	0	0	0	0	0	0	0	0	0	0	1	1	1	0	0	0	0	0	0	0	0	0	0	0	0	0	0	SWISS-PROT:Q9ULM6|TREMBL:A7MD46|ENSEMBL:ENSP00000261951;ENSP00000377024;ENSP00000377026|REFSEQ:NP_056270|H-INV:HIT000000910|VEGA:OTTHUMP00000161544 Tax_Id=9606 Gene_Symbol=CNOT6 CCR4-NOT transcription complex subunit 6
IPI:IPI00008207.7	11	1	873	1	52	24	6	3	3	0	3	1	1	1	8	3	2	3	1	1	0	0	2	2	0	0	4	1	2	1	28	3	2	0	1	15	5	5	5	7	4	1	2	3	0	0	3	SWISS-PROT:Q9UKM7|TREMBL:Q8N2P4;Q9UFZ8|ENSEMBL:ENSP00000360645|REFSEQ:NP_057303|H-INV:HIT000032588|VEGA:OTTHUMP00000022681 Tax_Id=9606 Gene_Symbol=MAN1B1 Endoplasmic reticulum mannosyl-oligosaccharide 1,2-alpha-mannosidase
IPI:IPI00008215.1	23	1	874	817	186	127	23	9	7	7	17	5	8	4	32	12	10	10	25	10	6	9	30	10	10	10	0	0	0	0	59	33	12	13	8	15	6	4	5	11	6	3	2	0	0	0	0	SWISS-PROT:P48163|TREMBL:A8K168;Q8WVX2|ENSEMBL:ENSP00000358719|REFSEQ:NP_002386|H-INV:HIT000280909|VEGA:OTTHUMP00000016792 Tax_Id=9606 Gene_Symbol=ME1 NADP-dependent malic enzyme
IPI:IPI00008219.1	20	1	875	541	91	54	5	2	2	1	12	3	5	4	9	4	4	1	6	2	3	1	9	4	3	2	13	3	5	5	37	10	4	3	3	10	5	3	2	11	5	3	3	6	3	2	1	SWISS-PROT:P54725|TREMBL:A8K1J3;Q59EU8;Q5M7Z1|ENSEMBL:ENSP00000321365|REFSEQ:NP_005044|H-INV:HIT000036476|VEGA:OTTHUMP00000077942;OTTHUMP00000083172 Tax_Id=9606 Gene_Symbol=RAD23A UV excision repair protein RAD23 homolog A
IPI:IPI00008223.3	28	1	876	541	385	245	41	10	13	18	45	12	18	15	43	16	13	14	28	10	10	8	38	16	14	8	50	18	15	17	140	41	13	16	12	37	10	15	12	33	13	11	9	29	11	7	11	SWISS-PROT:P54727|TREMBL:Q53F10;Q7Z5K8|ENSEMBL:ENSP00000350708|REFSEQ:NP_002865|H-INV:HIT000045099|VEGA:OTTHUMP00000021857 Tax_Id=9606 Gene_Symbol=RAD23B UV excision repair protein RAD23 homolog B
IPI:IPI00008225.1	4	1	877	2	5	4	0	0	0	0	1	0	0	1	1	0	0	1	1	1	0	0	1	0	0	1	0	0	0	0	1	1	0	0	1	0	0	0	0	0	0	0	0	0	0	0	0	SWISS-PROT:P48169 Tax_Id=9606 Gene_Symbol=GABRA4 Gamma-aminobutyric acid receptor subunit alpha-4 precursor
IPI:IPI00008231.2	2	2	335	6098	3	1	0	0	0	0	0	0	0	0	0	0	0	0	0	0	0	0	0	0	0	0	1	0	0	1	2	0	0	0	0	1	1	0	0	0	0	0	0	1	1	0	0	SWISS-PROT:Q9UBS9-2|TREMBL:Q5R3G4|ENSEMBL:ENSP00000356696|REFSEQ:NP_057311|VEGA:OTTHUMP00000032707 Tax_Id=9606 Gene_Symbol=C1orf9 Uncharacterized protein C1orf9
IPI:IPI00008234.3	9	1	878	40	4	4	0	0	0	0	3	1	1	1	0	0	0	0	1	0	0	1	0	0	0	0	0	0	0	0	0	0	0	0	0	0	0	0	0	0	0	0	0	0	0	0	0	SWISS-PROT:Q6BCY4-1|TREMBL:A8K237|ENSEMBL:ENSP00000299498|REFSEQ:NP_057313 Tax_Id=9606 Gene_Symbol=CYB5R2 Isoform 1 of NADH-cytochrome b5 reductase 2
IPI:IPI00008236.6	11	1	879	2631	11	8	1	1	0	0	2	0	2	0	2	0	0	2	0	0	0	0	0	0	0	0	3	2	1	0	3	2	1	1	0	1	0	1	0	0	0	0	0	0	0	0	0	SWISS-PROT:Q7L1T6|ENSEMBL:ENSP00000358695|REFSEQ:NP_057314|H-INV:HIT000027025|VEGA:OTTHUMP00000016802 Tax_Id=9606 Gene_Symbol=CYB5R4 Cytochrome b5 reductase 4
IPI:IPI00008240.2	28	1	880	1	408	255	41	16	16	9	57	19	19	19	41	14	13	14	30	13	5	12	36	16	11	9	50	22	14	14	153	48	21	14	13	48	18	12	18	35	15	7	13	22	11	5	6	SWISS-PROT:P56192|TREMBL:A8K492|ENSEMBL:ENSP00000262027|REFSEQ:NP_004981|H-INV:HIT000101864|VEGA:OTTHUMP00000168165 Tax_Id=9606 Gene_Symbol=MARS Methionyl-tRNA synthetase, cytoplasmic
IPI:IPI00008247.2	7	1	881	2978	15	10	2	0	2	0	5	1	1	3	1	0	1	0	1	0	0	1	1	0	0	1	0	0	0	0	5	1	1	0	0	1	0	0	1	2	0	0	2	1	1	0	0	SWISS-PROT:Q9UJX4-1|ENSEMBL:ENSP00000261819|REFSEQ:NP_057321|H-INV:HIT000032740|VEGA:OTTHUMP00000169571 Tax_Id=9606 Gene_Symbol=ANAPC5 Isoform 1 of Anaphase-promoting complex subunit 5
IPI:IPI00008248.3	10	1	882	2371	87	58	12	4	5	3	11	3	4	4	14	5	5	4	6	2	2	2	6	2	3	1	9	3	3	3	29	9	3	2	4	8	2	3	3	3	2	0	1	9	3	3	3	SWISS-PROT:Q9UJX3|TREMBL:A5D8X2;A8KAQ7;Q2M2R1;Q4KMX6;Q69YV3|ENSEMBL:ENSP00000346363|REFSEQ:NP_057322|H-INV:HIT000073264 Tax_Id=9606 Gene_Symbol=ANAPC7 Anaphase-promoting complex subunit 7
IPI:IPI00008255.3	9	1	883	3563	9	6	0	0	0	0	2	1	1	0	1	0	1	0	0	0	0	0	3	1	0	2	0	0	0	0	3	1	0	0	1	0	0	0	0	0	0	0	0	2	1	0	1	SWISS-PROT:Q9H6S1-1|TREMBL:A8K3M2|ENSEMBL:ENSP00000295748|REFSEQ:NP_071906|H-INV:HIT000057118|VEGA:OTTHUMP00000161132;OTTHUMP00000170522 Tax_Id=9606 Gene_Symbol=AZI2 Isoform 1 of 5-azacytidine-induced protein 2
IPI:IPI00008274.7	32	1	884	434	477	315	46	12	17	17	58	18	25	15	44	11	17	16	38	15	11	12	64	23	23	18	65	26	22	17	162	38	13	16	9	52	13	24	15	45	17	11	17	27	17	3	7	SWISS-PROT:Q01518|ENSEMBL:ENSP00000344832;ENSP00000361878;ENSP00000361891|REFSEQ:NP_001099000;NP_006358|H-INV:HIT000192150|VEGA:OTTHUMP00000004820;OTTHUMP00000004821;OTTHUMP00000004822 Tax_Id=9606 Gene_Symbol=CAP1 Adenylyl cyclase-associated protein 1
IPI:IPI00008281.2	10	1	885	8656	2	1	0	0	0	0	0	0	0	0	0	0	0	0	0	0	0	0	0	0	0	0	1	1	0	0	1	0	0	0	0	0	0	0	0	0	0	0	0	1	1	0	0	SWISS-PROT:Q9HA38|ENSEMBL:ENSP00000311221|REFSEQ:NP_071915|VEGA:OTTHUMP00000173674 Tax_Id=9606 Gene_Symbol=ZMAT3 Zinc finger matrin-type protein 3
IPI:IPI00008285.1	10	1	886	6527	6	2	0	0	0	0	1	0	0	1	1	0	1	0	0	0	0	0	0	0	0	0	0	0	0	0	4	1	1	0	0	0	0	0	0	1	1	0	0	2	0	1	1	SWISS-PROT:Q9UBU6|ENSEMBL:ENSP00000259963|REFSEQ:NP_057339|H-INV:HIT000068473|VEGA:OTTHUMP00000016068 Tax_Id=9606 Gene_Symbol=FAM8A1 Protein FAM8A1
IPI:IPI00008303.5	3	1	887	7212	3	1	0	0	0	0	0	0	0	0	0	0	0	0	1	1	0	0	0	0	0	0	0	0	0	0	2	2	0	0	2	0	0	0	0	0	0	0	0	0	0	0	0	SWISS-PROT:Q9UK23-1|ENSEMBL:ENSP00000310998|REFSEQ:NP_057340|H-INV:HIT000072933|VEGA:OTTHUMP00000081263;OTTHUMP00000115598 Tax_Id=9606 Gene_Symbol=NAGPA Isoform 1 of N-acetylglucosamine-1-phosphodiester alpha-N-acetylglucosaminidase precursor
IPI:IPI00008304.2	13	1	888	7147	3	2	0	0	0	0	0	0	0	0	0	0	0	0	0	0	0	0	2	1	0	1	0	0	0	0	1	0	0	0	0	0	0	0	0	1	0	1	0	0	0	0	0	SWISS-PROT:Q9H8T0|TREMBL:Q503B1;Q53H38;Q659E0|ENSEMBL:ENSP00000300245;ENSP00000378152|REFSEQ:NP_001012398;NP_071921|H-INV:HIT000006594|VEGA:OTTHUMP00000080655;OTTHUMP00000080656;OTTHUMP00000164256 Tax_Id=9606 Gene_Symbol=AKTIP AKT interacting protein
IPI:IPI00008315.4	7	1	889	93	23	19	1	0	1	0	3	2	1	0	0	0	0	0	3	1	1	1	7	4	2	1	5	2	1	2	4	0	0	0	0	0	0	0	0	2	1	0	1	2	1	0	1	SWISS-PROT:P54762-1|TREMBL:A8K593;Q0VG87|ENSEMBL:ENSP00000381097|REFSEQ:NP_004432|H-INV:HIT000193638|VEGA:OTTHUMP00000172920 Tax_Id=9606 Gene_Symbol=EPHB1 Isoform 1 of Ephrin type-B receptor 1 precursor
IPI:IPI00008318.1	6	1	890	93	9	3	0	0	0	0	1	0	0	1	0	0	0	0	0	0	0	0	2	1	0	1	0	0	0	0	6	4	1	2	1	0	0	0	0	0	0	0	0	2	1	1	0	SWISS-PROT:P54764|TREMBL:A8K2P1;Q53TA0;Q584H6;Q58F15|ENSEMBL:ENSP00000281821;ENSP00000375923|REFSEQ:NP_004429|H-INV:HIT000193267|VEGA:OTTHUMP00000164185 Tax_Id=9606 Gene_Symbol=EPHA4 Ephrin type-A receptor 4 precursor
IPI:IPI00008339.6	23	1	891	20	186	103	18	7	7	4	3	0	1	2	29	8	9	12	21	10	4	7	28	12	6	10	4	3	0	1	83	3	1	1	1	16	7	3	6	39	13	11	15	25	14	5	6	TREMBL:Q27J83;Q69YL8;Q6PK22|ENSEMBL:ENSP00000376406|REFSEQ:NP_001026884|VEGA:OTTHUMP00000183468 Tax_Id=9606 Gene_Symbol=C14orf173 inverted formin 2 isoform 2
IPI:IPI00008350.1	8	1	892	5023	8	7	0	0	0	0	3	2	0	1	1	1	0	0	0	0	0	0	2	1	0	1	1	0	1	0	1	0	0	0	0	1	1	0	0	0	0	0	0	0	0	0	0	SWISS-PROT:Q9H6R6-1|ENSEMBL:ENSP00000358413|REFSEQ:NP_071939|H-INV:HIT000008879|VEGA:OTTHUMP00000020491 Tax_Id=9606 Gene_Symbol=ZDHHC6 Isoform 1 of Probable palmitoyltransferase ZDHHC6
IPI:IPI00008359.1	19	1	893	1	205	81	14	3	5	6	14	2	4	8	13	4	6	3	24	4	11	9	15	8	3	4	1	0	0	1	124	22	7	7	8	12	1	3	8	27	7	12	8	63	32	15	16	SWISS-PROT:Q01546|ENSEMBL:ENSP00000330101|REFSEQ:NP_056932|H-INV:HIT000197029|VEGA:OTTHUMP00000167600 Tax_Id=9606 Gene_Symbol=KRT76 Keratin, type II cytoskeletal 2 oral
IPI:IPI00008380.1	33	1	894	630	287	192	17	4	12	1	31	10	10	11	37	6	17	14	21	12	2	7	40	14	14	12	46	20	12	14	95	30	12	6	12	29	6	10	13	19	5	3	11	17	13	1	3	SWISS-PROT:P67775|ENSEMBL:ENSP00000231504|REFSEQ:NP_002706|H-INV:HIT000191205|VEGA:OTTHUMP00000159382 Tax_Id=9606 Gene_Symbol=PPP2CA Serine/threonine-protein phosphatase 2A catalytic subunit alpha isoform
IPI:IPI00008401.5	3	1	895	7848	2	1	0	0	0	0	0	0	0	0	0	0	0	0	0	0	0	0	1	0	1	0	0	0	0	0	1	0	0	0	0	1	0	0	1	0	0	0	0	0	0	0	0	SWISS-PROT:Q9H9P5-1|TREMBL:A2A2B9|ENSEMBL:ENSP00000373873|REFSEQ:NP_075564|VEGA:OTTHUMP00000158699 Tax_Id=9606 Gene_Symbol=UNKL Isoform 1 of RING finger protein unkempt-like
IPI:IPI00008403.2	4	1	896	7935	2	2	0	0	0	0	0	0	0	0	1	1	0	0	1	1	0	0	0	0	0	0	0	0	0	0	0	0	0	0	0	0	0	0	0	0	0	0	0	0	0	0	0	SWISS-PROT:Q9NS84|ENSEMBL:ENSP00000276055|REFSEQ:NP_063939|H-INV:HIT000052928|VEGA:OTTHUMP00000023185 Tax_Id=9606 Gene_Symbol=CHST7 Carbohydrate sulfotransferase 7
IPI:IPI00008418.6	35	1	897	1637	100	59	9	2	3	4	4	1	2	1	12	6	5	1	13	5	6	2	10	4	4	2	11	5	4	2	41	12	5	5	2	8	3	2	3	8	3	3	2	13	8	3	2	SWISS-PROT:Q9NR28-1|TREMBL:Q53HB7|ENSEMBL:ENSP00000267169|REFSEQ:NP_063940|H-INV:HIT000098327|VEGA:OTTHUMP00000169670 Tax_Id=9606 Gene_Symbol=DIABLO Diablo homolog, mitochondrial precursor
IPI:IPI00008422.5	8	1	898	2616	13	8	0	0	0	0	2	1	1	0	1	0	1	0	3	2	1	0	1	0	0	1	1	1	0	0	5	3	3	0	0	0	0	0	0	0	0	0	0	2	1	0	1	SWISS-PROT:Q9H4L7-2|ENSEMBL:ENSP00000351947;ENSP00000378413|VEGA:OTTHUMP00000161594;OTTHUMP00000161596 Tax_Id=9606 Gene_Symbol=SMARCAD1 Isoform 2 of SWI/SNF-related matrix-associated actin-dependent regulator of chromatin subfamily A containing DEAD/H box 1
IPI:IPI00008433.4	40	1	899	1599	204	128	15	5	7	3	23	8	5	10	14	6	4	4	19	13	1	5	24	12	5	7	33	19	7	7	76	22	12	3	7	14	3	4	7	16	7	3	6	24	17	2	5	SWISS-PROT:P46782|TREMBL:Q53G25|ENSEMBL:ENSP00000196551|REFSEQ:NP_001000|H-INV:HIT000037112|VEGA:OTTHUMP00000070889;OTTHUMP00000077991 Tax_Id=9606 Gene_Symbol=RPS5 40S ribosomal protein S5
IPI:IPI00008436.4	54	1	900	4101	11	7	2	1	1	0	0	0	0	0	2	1	0	1	1	0	1	0	0	0	0	0	2	1	0	1	4	1	0	1	0	0	0	0	0	1	0	0	1	2	2	0	0	SWISS-PROT:Q9NR33|ENSEMBL:ENSP00000233699|REFSEQ:NP_063949|H-INV:HIT000041282|VEGA:OTTHUMP00000160432 Tax_Id=9606 Gene_Symbol=POLE4 DNA polymerase epsilon subunit 4
IPI:IPI00008437.7	26	1	901	2446	43	24	5	1	1	3	3	1	1	1	4	1	2	1	5	2	2	1	1	0	0	1	6	2	3	1	19	2	0	1	1	4	1	2	1	2	1	1	0	11	3	6	2	SWISS-PROT:Q9UHA3|ENSEMBL:ENSP00000260443|REFSEQ:NP_057388|H-INV:HIT000002270|VEGA:OTTHUMP00000162794;OTTHUMP00000176304 Tax_Id=9606 Gene_Symbol=C15orf15 Probable ribosome biogenesis protein RLP24
IPI:IPI00008438.1	37	1	902	2332	184	120	21	7	5	9	18	4	4	10	19	4	7	8	18	7	7	4	21	10	7	4	23	10	7	6	64	22	10	5	7	16	4	6	6	11	5	2	4	15	8	3	4	SWISS-PROT:P46783|ENSEMBL:ENSP00000347271|REFSEQ:NP_001005|H-INV:HIT000265025|VEGA:OTTHUMP00000016229 Tax_Id=9606 Gene_Symbol=RPS10 40S ribosomal protein S10
IPI:IPI00008439.3	23	1	903	7949	2	0	0	0	0	0	0	0	0	0	0	0	0	0	0	0	0	0	0	0	0	0	0	0	0	0	2	1	0	0	1	1	1	0	0	0	0	0	0	0	0	0	0	SWISS-PROT:Q9UHA2|ENSEMBL:ENSP00000011691|REFSEQ:NP_057389|H-INV:HIT000002237|VEGA:OTTHUMP00000162605;OTTHUMP00000170791 Tax_Id=9606 Gene_Symbol=SS18L2 SS18-like protein 2
IPI:IPI00008445.3	18	1	904	2885	25	13	2	1	1	0	3	1	1	1	2	1	0	1	0	0	0	0	1	0	1	0	5	3	0	2	12	3	2	0	1	3	1	1	1	4	2	1	1	2	1	0	1	SWISS-PROT:Q9BTM9|ENSEMBL:ENSP00000361944|REFSEQ:NP_112176|H-INV:HIT000031617|VEGA:OTTHUMP00000022258 Tax_Id=9606 Gene_Symbol=URM1 Ubiquitin-related modifier 1 homolog
IPI:IPI00008454.1	30	1	905	795	300	174	27	9	9	9	30	6	16	8	36	10	17	9	32	12	9	11	23	12	7	4	26	11	7	8	126	28	10	8	10	35	7	17	11	34	12	9	13	29	16	8	5	SWISS-PROT:Q9UBS4|TREMBL:Q542Y5;Q542Y9;Q6IAQ8|ENSEMBL:ENSP00000265028|REFSEQ:NP_057390|H-INV:HIT000098378|VEGA:OTTHUMP00000173912 Tax_Id=9606 Gene_Symbol=DNAJB11 DnaJ homolog subfamily B member 11 precursor
IPI:IPI00008459.3	6	1	906	4208	8	1	0	0	0	0	0	0	0	0	1	0	1	0	0	0	0	0	0	0	0	0	0	0	0	0	7	4	1	1	2	2	1	1	0	1	0	0	1	0	0	0	0	SWISS-PROT:Q9ULV8-1|ENSEMBL:ENSP00000270279|REFSEQ:NP_036248|H-INV:HIT000070109|VEGA:OTTHUMP00000076200 Tax_Id=9606 Gene_Symbol=CBLC Isoform Long of Signal transduction protein CBL-C
IPI:IPI00008463.3	13	1	907	1	87	54	4	1	2	1	18	7	9	2	9	4	2	3	5	1	4	0	8	2	5	1	10	4	4	2	33	5	2	3	0	12	5	3	4	9	4	3	2	7	4	1	2	ENSEMBL:ENSP00000263018|VEGA:OTTHUMP00000080094 Tax_Id=9606 Gene_Symbol=ABCC1 167 kDa protein
IPI:IPI00008465.3	13	2	907	1	87	54	4	1	2	1	18	7	9	2	9	4	2	3	5	1	4	0	8	2	5	1	10	4	4	2	33	5	2	3	0	12	5	3	4	9	4	3	2	7	4	1	2	ENSEMBL:ENSP00000263015|VEGA:OTTHUMP00000080098 Tax_Id=9606 Gene_Symbol=ABCC1 166 kDa protein
IPI:IPI00008475.1	24	1	908	176	358	199	58	15	17	26	12	4	3	5	35	15	14	6	20	8	8	4	62	27	24	11	12	2	6	4	159	79	29	30	20	52	20	23	9	26	14	4	8	2	0	1	1	SWISS-PROT:Q01581|TREMBL:Q5XJ04;Q8N995|ENSEMBL:ENSP00000322706|REFSEQ:NP_001091742;NP_002121|H-INV:HIT000029496 Tax_Id=9606 Gene_Symbol=HMGCS1 Hydroxymethylglutaryl-CoA synthase, cytoplasmic
IPI:IPI00008477.1	27	1	909	1	100	47	15	3	2	10	2	1	1	0	5	0	4	1	9	2	7	0	1	0	1	0	15	4	4	7	53	20	4	10	6	5	3	1	1	8	4	1	3	20	5	12	3	SWISS-PROT:Q9ULW0|TREMBL:Q643R0;Q96FC3|ENSEMBL:ENSP00000300403|REFSEQ:NP_036244|H-INV:HIT000038750|VEGA:OTTHUMP00000030547 Tax_Id=9606 Gene_Symbol=TPX2 Targeting protein for Xklp2
IPI:IPI00008483.1	15	1	910	429	58	41	0	0	0	0	5	2	2	1	0	0	0	0	13	8	3	2	23	8	10	5	0	0	0	0	17	0	0	0	0	6	1	3	2	10	8	0	2	1	0	0	1	SWISS-PROT:P21397|TREMBL:Q49A63;Q53EZ0;Q5HYP1;Q5UL91;Q5UL94;Q5ULA3;Q5ULA9|ENSEMBL:ENSP00000340684|REFSEQ:NP_000231|H-INV:HIT000196193|VEGA:OTTHUMP00000023165 Tax_Id=9606 Gene_Symbol=MAOA Amine oxidase [flavin-containing] A
IPI:IPI00008485.1	20	1	911	99	127	86	7	3	1	3	15	7	4	4	14	4	5	5	4	3	1	0	22	10	4	8	24	13	4	7	41	15	4	3	8	10	3	2	5	14	3	4	7	2	2	0	0	SWISS-PROT:P21399|TREMBL:Q5VZA7;Q9HBB2|ENSEMBL:ENSP00000309477;ENSP00000369255|REFSEQ:NP_002188|H-INV:HIT000326363|VEGA:OTTHUMP00000021176;OTTHUMP00000021177 Tax_Id=9606 Gene_Symbol=ACO1 Iron-responsive element-binding protein 1
IPI:IPI00008490.2	6	1	912	4975	10	2	0	0	0	0	0	0	0	0	1	1	0	0	1	0	1	0	0	0	0	0	0	0	0	0	8	0	0	0	0	2	1	0	1	5	4	1	0	1	0	1	0	SWISS-PROT:Q9H1C4|TREMBL:Q05BS6;Q58F16|ENSEMBL:ENSP00000227471|REFSEQ:NP_112192|H-INV:HIT000334448 Tax_Id=9606 Gene_Symbol=UNC93B1 Protein unc-93 homolog B1
IPI:IPI00008493.2	2	1	913	7097	3	3	1	1	0	0	0	0	0	0	0	0	0	0	1	0	1	0	1	0	0	1	0	0	0	0	0	0	0	0	0	0	0	0	0	0	0	0	0	0	0	0	0	SWISS-PROT:Q9BZQ2-3|ENSEMBL:ENSP00000356518|REFSEQ:NP_112195|VEGA:OTTHUMP00000033451 Tax_Id=9606 Gene_Symbol=C1orf14 Isoform 3 of Uncharacterized protein C1orf14
IPI:IPI00008494.4	16	1	914	2781	59	45	7	3	3	1	0	0	0	0	23	7	9	7	0	0	0	0	1	0	1	0	14	5	6	3	14	4	0	1	3	0	0	0	0	5	2	3	0	5	1	1	3	SWISS-PROT:P05362|TREMBL:Q5NKV7;Q5NKV8|ENSEMBL:ENSP00000264832|REFSEQ:NP_000192|H-INV:HIT000037429|VEGA:OTTHUMP00000067101;OTTHUMP00000076840 Tax_Id=9606 Gene_Symbol=ICAM1 Intercellular adhesion molecule 1 precursor
IPI:IPI00008524.1	39	1	915	129	525	354	68	16	18	34	50	19	13	18	55	18	19	18	48	20	13	15	55	21	18	16	78	31	23	24	171	59	26	16	17	44	14	21	9	35	18	8	9	33	19	5	9	SWISS-PROT:P11940-1|ENSEMBL:ENSP00000313007|REFSEQ:NP_002559|H-INV:HIT000037423|VEGA:OTTHUMP00000178155;OTTHUMP00000178156 Tax_Id=9606 Gene_Symbol=PABPC1 Isoform 1 of Polyadenylate-binding protein 1
IPI:IPI00008527.3	84	1	916	625	141	99	15	6	9	0	13	3	3	7	10	4	2	4	18	13	0	5	21	11	2	8	22	12	4	6	42	12	8	0	4	9	3	3	3	8	3	0	5	13	11	0	2	SWISS-PROT:P05386|TREMBL:A6NFF6;Q6FG99;Q6ICQ4;Q7Z612|ENSEMBL:ENSP00000346037|REFSEQ:NP_000994|H-INV:HIT000277076|VEGA:OTTHUMP00000164511;OTTHUMP00000175931 Tax_Id=9606 Gene_Symbol=RPLP1 60S acidic ribosomal protein P1
IPI:IPI00008529.1	82	1	917	625	664	430	57	25	18	14	97	28	47	22	70	20	33	17	57	25	21	11	73	27	30	16	76	29	30	17	234	62	26	24	12	62	20	29	13	64	32	18	14	46	27	8	11	SWISS-PROT:P05387|TREMBL:Q6FG96|ENSEMBL:ENSP00000322419|REFSEQ:NP_000995|H-INV:HIT000032403|VEGA:OTTHUMP00000164440 Tax_Id=9606 Gene_Symbol=RPLP2 60S acidic ribosomal protein P2
IPI:IPI00008530.1	50	1	918	580	452	300	38	18	14	6	64	20	22	22	45	17	15	13	38	14	11	13	59	18	24	17	56	21	19	16	152	37	17	8	12	45	17	14	14	42	23	8	11	28	15	4	9	SWISS-PROT:P05388|TREMBL:A8K4Z4;Q53HK9;Q53HW2|ENSEMBL:ENSP00000339027;ENSP00000376299|REFSEQ:NP_000993;NP_444505|H-INV:HIT000049094|VEGA:OTTHUMP00000082938;OTTHUMP00000082939;OTTHUMP00000169513;OTTHUMP00000169514 Tax_Id=9606 Gene_Symbol=RPLP0 60S acidic ribosomal protein P0
IPI:IPI00008531.1	18	1	919	696	152	98	18	5	5	8	12	5	5	2	21	8	9	4	17	5	7	5	16	5	9	2	14	6	3	5	54	15	7	5	3	14	4	5	5	8	2	3	3	17	6	3	8	SWISS-PROT:Q9UKL0|ENSEMBL:ENSP00000262241|REFSEQ:NP_055971|H-INV:HIT000071949|VEGA:OTTHUMP00000028134 Tax_Id=9606 Gene_Symbol=RCOR1 REST corepressor 1
IPI:IPI00008533.2	3	1	920	460	2	1	0	0	0	0	1	0	1	0	0	0	0	0	0	0	0	0	0	0	0	0	0	0	0	0	1	1	0	1	0	0	0	0	0	0	0	0	0	0	0	0	0	SWISS-PROT:Q9ULZ9-1|TREMBL:Q5U5M0;Q8IWC3|ENSEMBL:ENSP00000353767|REFSEQ:NP_057239|H-INV:HIT000058660|VEGA:OTTHUMP00000169900 Tax_Id=9606 Gene_Symbol=MMP17 Isoform Long of Matrix metalloproteinase-17 precursor
IPI:IPI00008536.3	12	1	921	3975	23	16	3	1	2	0	1	0	0	1	5	1	3	1	5	3	1	1	1	1	0	0	1	0	0	1	7	3	2	0	1	3	2	1	0	0	0	0	0	1	1	0	0	SWISS-PROT:O95619|ENSEMBL:ENSP00000247843|REFSEQ:NP_006521|H-INV:HIT000220688|VEGA:OTTHUMP00000168445 Tax_Id=9606 Gene_Symbol=YEATS4 YEATS domain-containing protein 4
IPI:IPI00008542.3	11	1	922	8860	2	1	0	0	0	0	1	0	0	1	0	0	0	0	0	0	0	0	0	0	0	0	0	0	0	0	1	1	0	1	0	0	0	0	0	0	0	0	0	0	0	0	0	SWISS-PROT:Q9NVF7|ENSEMBL:ENSP00000355827|REFSEQ:NP_055991|H-INV:HIT000004102|VEGA:OTTHUMP00000035597 Tax_Id=9606 Gene_Symbol=FBXO28 F-box only protein 28
IPI:IPI00008552.6	27	1	923	1595	227	134	28	10	7	11	16	6	6	4	23	7	10	6	13	5	3	5	26	12	12	2	28	13	8	7	93	33	13	12	8	25	9	9	7	19	7	8	4	16	8	3	5	SWISS-PROT:O76003|TREMBL:Q5JV01|ENSEMBL:ENSP00000330836;ENSP00000357633|REFSEQ:NP_006532|H-INV:HIT000281505|VEGA:OTTHUMP00000020746;OTTHUMP00000020747 Tax_Id=9606 Gene_Symbol=GLRX3 Glutaredoxin-3
IPI:IPI00008557.5	29	1	924	189	101	2	0	0	0	0	0	0	0	0	0	0	0	0	0	0	0	0	0	0	0	0	2	0	1	1	99	86	34	23	29	0	0	0	0	0	0	0	0	13	4	4	5	SWISS-PROT:Q9NZI8|ENSEMBL:ENSP00000290341|REFSEQ:NP_006537|H-INV:HIT000070074|VEGA:OTTHUMP00000174828;OTTHUMP00000181632 Tax_Id=9606 Gene_Symbol=IGF2BP1 Insulin-like growth factor 2 mRNA-binding protein 1
IPI:IPI00008569.1	21	1	925	3884	42	21	2	0	1	1	5	1	2	2	5	2	1	2	0	0	0	0	4	2	1	1	5	1	3	1	21	7	3	3	1	4	2	1	1	8	2	5	1	2	2	0	0	SWISS-PROT:O15498|TREMBL:A4D2J0;Q9UES0|ENSEMBL:ENSP00000223369|REFSEQ:NP_006546|H-INV:HIT000033143|VEGA:OTTHUMP00000024507;OTTHUMP00000159348 Tax_Id=9606 Gene_Symbol=YKT6 Synaptobrevin homolog YKT6
IPI:IPI00008570.1	10	1	926	741	30	22	2	1	1	0	5	1	3	1	4	2	2	0	7	2	3	2	2	1	1	0	2	1	1	0	8	0	0	0	0	2	0	1	1	1	0	0	1	5	4	1	0	SWISS-PROT:O75525-1|ENSEMBL:ENSP00000348108|REFSEQ:NP_006549|H-INV:HIT000270209|VEGA:OTTHUMP00000178283 Tax_Id=9606 Gene_Symbol=KHDRBS3 Isoform 1 of KH domain-containing, RNA-binding, signal transduction-associated protein 3
IPI:IPI00008575.3	15	1	927	741	237	141	28	4	9	15	23	7	9	7	24	9	6	9	25	8	8	9	19	7	7	5	22	11	4	7	96	17	4	7	6	17	4	6	7	19	4	6	9	43	16	19	8	SWISS-PROT:Q07666-1|ENSEMBL:ENSP00000313829|REFSEQ:NP_006550|VEGA:OTTHUMP00000004022 Tax_Id=9606 Gene_Symbol=KHDRBS1 Isoform 1 of KH domain-containing, RNA-binding, signal transduction-associated protein 1
IPI:IPI00008579.3	10	1	928	2973	16	12	0	0	0	0	3	1	1	1	1	0	0	1	4	2	0	2	4	1	2	1	0	0	0	0	4	2	2	0	0	1	0	1	0	1	0	1	0	0	0	0	0	SWISS-PROT:O95363|ENSEMBL:ENSP00000274680;ENSP00000316335|REFSEQ:NP_006558|H-INV:HIT000038774|VEGA:OTTHUMP00000015986 Tax_Id=9606 Gene_Symbol=FARS2 Phenylalanyl-tRNA synthetase, mitochondrial precursor
IPI:IPI00008599.3	8	1	929	6780	4	3	0	0	0	0	0	0	0	0	1	1	0	0	1	1	0	0	1	0	0	1	0	0	0	0	1	0	0	0	0	1	1	0	0	0	0	0	0	0	0	0	0	SWISS-PROT:Q15125|TREMBL:Q6FGL3|ENSEMBL:ENSP00000276096|REFSEQ:NP_006570|H-INV:HIT000281127|VEGA:OTTHUMP00000032393 Tax_Id=9606 Gene_Symbol=EBP 3-beta-hydroxysteroid-Delta
IPI:IPI00008613.3	8	1	930	5459	4	1	0	0	0	0	0	0	0	0	0	0	0	0	0	0	0	0	1	1	0	0	0	0	0	0	3	0	0	0	0	0	0	0	0	3	2	1	0	0	0	0	0	SWISS-PROT:P80217-1 Tax_Id=9606 Gene_Symbol=IFI35 Isoform 1 of Interferon-induced 35 kDa protein
IPI:IPI00008616.3	10	1	931	1	47	14	0	0	0	0	1	0	1	0	1	1	0	0	4	1	1	2	7	3	2	2	1	1	0	0	33	0	0	0	0	12	6	4	2	12	5	3	4	9	5	1	3	SWISS-PROT:Q9Y666-1|TREMBL:A6NDS8;Q4G0F3|ENSEMBL:ENSP00000264930|REFSEQ:NP_006589|H-INV:HIT000069478|VEGA:OTTHUMP00000041250 Tax_Id=9606 Gene_Symbol=SLC12A7 Isoform 1 of Solute carrier family 12 member 7
IPI:IPI00008692.1	7	1	932	2	597	320	67	19	12	36	57	12	32	13	70	42	15	13	78	43	21	14	43	16	20	7	5	1	2	2	277	49	16	22	11	61	21	29	11	86	49	22	15	81	33	26	22	SWISS-PROT:O76013|ENSEMBL:ENSP00000329165|REFSEQ:NP_003762|VEGA:OTTHUMP00000166116;OTTHUMP00000181346 Tax_Id=9606 Gene_Symbol=KRT36 Keratin, type I cuticular Ha6
IPI:IPI00008708.5	36	1	933	1	422	276	40	10	12	18	45	11	22	12	43	9	18	16	49	15	17	17	37	10	16	11	62	19	25	18	146	34	12	13	9	31	4	16	11	31	7	16	8	50	18	20	12	SWISS-PROT:O76021|TREMBL:A0PJ87;Q32Q62|ENSEMBL:ENSP00000379760|REFSEQ:NP_056474|H-INV:HIT000038531|VEGA:OTTHUMP00000080432;OTTHUMP00000160258 Tax_Id=9606 Gene_Symbol=RSL1D1 Ribosomal L1 domain-containing protein 1
IPI:IPI00008711.3	13	1	934	1494	79	31	6	2	3	1	9	4	3	2	3	1	0	2	0	0	0	0	9	3	4	2	4	1	2	1	48	5	1	1	3	20	9	6	5	6	1	1	4	17	9	2	6	SWISS-PROT:O76024|ENSEMBL:ENSP00000226760|REFSEQ:NP_005996|H-INV:HIT000326067|VEGA:OTTHUMP00000115499 Tax_Id=9606 Gene_Symbol=WFS1 Wolframin
IPI:IPI00008714.5	22	1	935	3502	12	5	3	2	0	1	0	0	0	0	2	1	0	1	0	0	0	0	0	0	0	0	0	0	0	0	7	0	0	0	0	1	0	0	1	6	2	2	2	0	0	0	0	SWISS-PROT:O76027|ENSEMBL:ENSP00000357943|REFSEQ:NP_003559|VEGA:OTTHUMP00000033027 Tax_Id=9606 Gene_Symbol=ANXA9 Annexin A9
IPI:IPI00008726.3	6	1	936	2569	18	7	1	0	0	1	0	0	0	0	3	1	2	0	0	0	0	0	3	1	1	1	0	0	0	0	11	4	3	0	1	4	4	0	0	3	2	1	0	0	0	0	0	SWISS-PROT:P48200|TREMBL:A8KAC7;Q1HE21|ENSEMBL:ENSP00000258886|REFSEQ:NP_004127|H-INV:HIT000195872|VEGA:OTTHUMP00000185022 Tax_Id=9606 Gene_Symbol=IREB2 Iron-responsive element-binding protein 2
IPI:IPI00008728.1	21	1	937	2	181	107	16	4	5	7	14	5	5	4	19	5	6	8	18	5	8	5	21	10	7	4	19	9	5	5	74	23	11	7	5	13	4	5	4	22	6	9	7	16	7	5	4	SWISS-PROT:O76031|TREMBL:A1L428;A8K8F1;Q9H072|ENSEMBL:ENSP00000300107|REFSEQ:NP_006651|H-INV:HIT000244098|VEGA:OTTHUMP00000164179;OTTHUMP00000176393 Tax_Id=9606 Gene_Symbol=CLPX ATP-dependent Clp protease ATP-binding subunit clpX-like, mitochondrial precursor
IPI:IPI00008730.2	5	1	938	6627	5	2	0	0	0	0	0	0	0	0	0	0	0	0	0	0	0	0	0	0	0	0	2	1	0	1	3	1	1	0	0	0	0	0	0	2	0	1	1	0	0	0	0	SWISS-PROT:O76038|TREMBL:A8K0B2|ENSEMBL:ENSP00000367197|REFSEQ:NP_008929|H-INV:HIT000029530|VEGA:OTTHUMP00000016124 Tax_Id=9606 Gene_Symbol=SCGN Secretagogin
IPI:IPI00008732.1	11	1	939	3348	26	17	1	1	0	0	0	0	0	0	7	2	2	3	3	2	0	1	3	1	1	1	3	2	0	1	9	2	2	0	0	4	2	1	1	3	2	1	0	0	0	0	0	SWISS-PROT:Q9H4I3-1|TREMBL:Q5JZ75;Q6XYC5|ENSEMBL:ENSP00000305664;ENSP00000370295;ENSP00000379171|REFSEQ:NP_079480|H-INV:HIT000250629|VEGA:OTTHUMP00000196711;OTTHUMP00000196712;OTTHUMP00000196713 Tax_Id=9606 Gene_Symbol=TRABD Isoform 1 of TraB domain-containing protein
IPI:IPI00008753.1	57	1	940	1386	9	9	0	0	0	0	2	0	0	2	0	0	0	0	0	0	0	0	0	0	0	0	7	2	2	3	0	0	0	0	0	0	0	0	0	0	0	0	0	0	0	0	0	SWISS-PROT:P80297|TREMBL:Q8WVB5|ENSEMBL:ENSP00000290704|REFSEQ:NP_005943|H-INV:HIT000041497|VEGA:OTTHUMP00000081239;OTTHUMP00000164381 Tax_Id=9606 Gene_Symbol=MT1X Metallothionein-1X
IPI:IPI00008756.5	3	1	941	1	12	7	1	1	0	0	1	0	0	1	2	1	0	1	1	1	0	0	1	1	0	0	1	0	1	0	5	0	0	0	0	2	1	1	0	0	0	0	0	3	1	2	0	SWISS-PROT:Q03001-1|ENSEMBL:ENSP00000281662 Tax_Id=9606 Gene_Symbol=DST Isoform 1 of Bullous pemphigoid antigen 1, isoforms 1/2/3/4/5/8 (Fragment)
IPI:IPI00008770.1	28	1	942	1954	21	16	1	0	0	1	0	0	0	0	2	0	1	1	2	1	0	1	3	1	1	1	8	3	4	1	5	3	0	1	2	2	2	0	0	0	0	0	0	0	0	0	0	SWISS-PROT:Q03013-1|TREMBL:A8K765|ENSEMBL:ENSP00000358851|REFSEQ:NP_000841|VEGA:OTTHUMP00000013356 Tax_Id=9606 Gene_Symbol=GSTM4 Isoform 1 of Glutathione S-transferase Mu 4
IPI:IPI00008787.3	12	1	943	2593	16	3	0	0	0	0	1	0	0	1	2	1	0	1	0	0	0	0	0	0	0	0	0	0	0	0	13	0	0	0	0	5	2	1	2	5	3	0	2	3	2	0	1	SWISS-PROT:P54802|TREMBL:Q14769|ENSEMBL:ENSP00000225927|REFSEQ:NP_000254|H-INV:HIT000219747|VEGA:OTTHUMP00000181211 Tax_Id=9606 Gene_Symbol=NAGLU Alpha-N-acetylglucosaminidase precursor
IPI:IPI00008790.2	4	1	944	6585	5	1	0	0	0	0	0	0	0	0	1	0	1	0	0	0	0	0	0	0	0	0	0	0	0	0	4	4	1	1	2	0	0	0	0	0	0	0	0	0	0	0	0	ENSEMBL:ENSP00000261304;ENSP00000377199|REFSEQ:NP_000144|VEGA:OTTHUMP00000027906 Tax_Id=9606 Gene_Symbol=GALC galactosylceramidase isoform a precursor
IPI:IPI00008791.1	14	1	945	4680	40	26	2	1	1	0	5	2	2	1	4	1	1	2	3	2	0	1	8	6	1	1	4	3	1	0	14	5	2	0	3	6	2	2	2	3	1	0	2	0	0	0	0	SWISS-PROT:O76071|ENSEMBL:ENSP00000272402|REFSEQ:NP_004795|H-INV:HIT000220785|VEGA:OTTHUMP00000161009 Tax_Id=9606 Gene_Symbol=CIAO1 Protein CIAO1
IPI:IPI00008794.1	9	1	946	8863	2	1	0	0	0	0	0	0	0	0	0	0	0	0	0	0	0	0	1	1	0	0	0	0	0	0	1	0	0	0	0	1	0	0	1	0	0	0	0	0	0	0	0	SWISS-PROT:O76075-1|TREMBL:Q5SR22|ENSEMBL:ENSP00000367454|REFSEQ:NP_004393|VEGA:OTTHUMP00000003633 Tax_Id=9606 Gene_Symbol=DFFB Isoform Alpha of DNA fragmentation factor subunit beta (Fragment)
IPI:IPI00008802.2	8	1	947	9112	2	1	0	0	0	0	1	1	0	0	0	0	0	0	0	0	0	0	0	0	0	0	0	0	0	0	1	1	0	1	0	0	0	0	0	0	0	0	0	0	0	0	0	SWISS-PROT:O76081-1|ENSEMBL:ENSP00000297313|REFSEQ:NP_733466|H-INV:HIT000083796|VEGA:OTTHUMP00000177539 Tax_Id=9606 Gene_Symbol=RGS20 Isoform 6 of Regulator of G-protein signaling 20
IPI:IPI00008868.3	9	1	948	285	28	12	1	0	1	0	5	0	2	3	1	1	0	0	2	2	0	0	2	1	1	0	1	0	1	0	16	0	0	0	0	0	0	0	0	3	1	0	2	13	3	7	3	SWISS-PROT:P46821|TREMBL:A2BDK5;A2BDK6;A5D6X1;A5D8X6;Q05BW8;Q32NB7;Q4VBY4;Q5H9P1;Q6PJD3;Q86X89|ENSEMBL:ENSP00000296755|REFSEQ:NP_005900|H-INV:HIT000021128|VEGA:OTTHUMP00000126944 Tax_Id=9606 Gene_Symbol=MAP1B Microtubule-associated protein 1B
IPI:IPI00008883.3	5	1	949	8528	2	1	0	0	0	0	0	0	0	0	0	0	0	0	0	0	0	0	0	0	0	0	1	0	0	1	1	1	1	0	0	0	0	0	0	0	0	0	0	0	0	0	0	SWISS-PROT:Q9H093|TREMBL:Q68E04|ENSEMBL:ENSP00000356125|REFSEQ:NP_112214|H-INV:HIT000025487|VEGA:OTTHUMP00000035319 Tax_Id=9606 Gene_Symbol=NUAK2 NUAK family SNF1-like kinase 2
IPI:IPI00008917.4	22	1	950	1764	19	0	0	0	0	0	0	0	0	0	0	0	0	0	0	0	0	0	0	0	0	0	0	0	0	0	19	19	3	10	6	0	0	0	0	0	0	0	0	0	0	0	0	SWISS-PROT:Q9UHG0-1|ENSEMBL:ENSP00000367715|REFSEQ:NP_057440|H-INV:HIT000000870|VEGA:OTTHUMP00000017887 Tax_Id=9606 Gene_Symbol=DCDC2 Isoform 1 of Doublecortin domain-containing protein 2
IPI:IPI00008918.1	39	1	951	312	230	139	14	3	5	6	17	1	6	10	16	4	6	6	56	20	22	14	34	14	11	9	2	0	1	1	91	19	10	5	4	12	5	3	4	39	13	12	14	21	8	8	5	SWISS-PROT:Q9UHB6-1|ENSEMBL:ENSP00000340184|REFSEQ:NP_057441|H-INV:HIT000339706|VEGA:OTTHUMP00000167469 Tax_Id=9606 Gene_Symbol=LIMA1 Isoform Beta of LIM domain and actin-binding protein 1
IPI:IPI00008934.1	45	1	952	176	247	181	4	1	2	1	1	0	0	1	4	2	1	1	37	21	4	12	134	43	42	49	1	0	0	1	66	19	9	4	6	38	13	12	13	9	3	3	3	0	0	0	0	SWISS-PROT:P54868|TREMBL:Q5SZU2;Q6IBF4|ENSEMBL:ENSP00000358414|REFSEQ:NP_005509|H-INV:HIT000323976|VEGA:OTTHUMP00000013928 Tax_Id=9606 Gene_Symbol=HMGCS2 Hydroxymethylglutaryl-CoA synthase, mitochondrial precursor
IPI:IPI00008943.3	26	1	953	971	159	94	12	4	3	5	14	4	5	5	15	4	7	4	10	5	3	2	20	9	9	2	23	8	10	5	65	22	7	8	7	17	5	9	3	16	6	6	4	10	7	2	1	SWISS-PROT:Q9UMR2-1|TREMBL:Q2NL95;Q53G16;Q7Z4W5;Q9HBZ9|ENSEMBL:ENSP00000288071|REFSEQ:NP_009173|H-INV:HIT000031654|VEGA:OTTHUMP00000080408;OTTHUMP00000174901 Tax_Id=9606 Gene_Symbol=DDX19B Isoform 1 of ATP-dependent RNA helicase DDX19B
IPI:IPI00008961.1	24	1	954	1649	87	51	12	3	6	3	10	3	4	3	10	3	3	4	10	4	2	4	4	2	1	1	5	1	1	3	36	13	3	5	5	8	4	2	2	4	3	0	1	11	4	3	4	SWISS-PROT:Q9NYB0|TREMBL:Q4W4Y2;Q5XKJ9|ENSEMBL:ENSP00000300086|REFSEQ:NP_061848|H-INV:HIT000039532|VEGA:OTTHUMP00000081581;OTTHUMP00000107668 Tax_Id=9606 Gene_Symbol=TERF2IP Telomeric repeat-binding factor 2-interacting protein 1
IPI:IPI00008963.1	10	1	955	2518	26	17	2	1	1	0	1	0	0	1	1	1	0	0	5	1	1	3	4	1	1	2	4	2	1	1	9	3	1	0	2	3	2	0	1	1	0	0	1	2	1	0	1	SWISS-PROT:Q9H9L3|ENSEMBL:ENSP00000323424;ENSP00000357202|REFSEQ:NP_112242|H-INV:HIT000029746|VEGA:OTTHUMP00000038733;OTTHUMP00000038734 Tax_Id=9606 Gene_Symbol=ISG20L2 Interferon-stimulated 20 kDa exonuclease-like 2
IPI:IPI00008964.3	47	1	956	42	254	161	19	8	8	3	23	8	7	8	26	6	11	9	22	11	5	6	34	11	13	10	37	12	11	14	93	25	7	6	12	26	6	12	8	22	9	6	7	20	9	3	8	SWISS-PROT:Q9H0U4|TREMBL:A8K7S1;Q6FIG4|ENSEMBL:ENSP00000310226|REFSEQ:NP_112243|H-INV:HIT000242657 Tax_Id=9606 Gene_Symbol=RAB1B Ras-related protein Rab-1B
IPI:IPI00008965.1	16	1	957	4807	18	14	0	0	0	0	1	0	0	1	1	1	0	0	1	0	1	0	0	0	0	0	11	5	4	2	4	0	0	0	0	0	0	0	0	0	0	0	0	4	2	2	0	SWISS-PROT:P05412|TREMBL:Q6FHK0;Q6FHM7|ENSEMBL:ENSP00000360266|REFSEQ:NP_002219|H-INV:HIT000263079|VEGA:OTTHUMP00000010036 Tax_Id=9606 Gene_Symbol=JUN Transcription factor AP-1
IPI:IPI00008967.2	8	1	958	4217	8	5	0	0	0	0	0	0	0	0	0	0	0	0	1	1	0	0	4	2	2	0	0	0	0	0	3	1	1	0	0	0	0	0	0	2	2	0	0	0	0	0	0	TREMBL:Q16843;Q86UL7;Q9UDV3|ENSEMBL:ENSP00000263552|REFSEQ:NP_112246|VEGA:OTTHUMP00000043981 Tax_Id=9606 Gene_Symbol=TBXAS1 thromboxane A synthase 1 (platelet, cytochrome P450, family 5, subfamily A) isoform TXS-II
IPI:IPI00008982.1	31	1	959	336	315	201	28	7	13	8	19	5	7	7	33	8	11	14	27	15	5	7	47	30	7	10	47	17	13	17	114	40	21	7	12	19	3	4	12	33	15	9	9	22	14	2	6	SWISS-PROT:P54886-1|TREMBL:Q3KQU2|ENSEMBL:ENSP00000360268|REFSEQ:NP_002851|H-INV:HIT000221298|VEGA:OTTHUMP00000020159 Tax_Id=9606 Gene_Symbol=ALDH18A1 Isoform Long of Delta-1-pyrroline-5-carboxylate synthetase
IPI:IPI00008986.1	12	1	960	1445	131	74	10	3	3	4	18	4	9	5	12	5	3	4	15	7	2	6	10	5	2	3	9	4	2	3	57	19	9	5	5	16	5	4	7	6	2	2	2	16	8	4	4	SWISS-PROT:Q01650|TREMBL:Q2MCL6;Q8IV97|ENSEMBL:ENSP00000261622|REFSEQ:NP_003477|H-INV:HIT000069405|VEGA:OTTHUMP00000081496;OTTHUMP00000175013 Tax_Id=9606 Gene_Symbol=SLC7A5 Large neutral amino acids transporter small subunit 1
IPI:IPI00008991.1	11	1	961	4653	47	32	3	1	1	1	8	4	3	1	5	2	2	1	5	3	0	2	5	2	2	1	6	2	2	2	15	4	2	1	1	4	1	2	1	3	0	2	1	4	2	1	1	SWISS-PROT:Q01658|TREMBL:Q53F47;Q658N3|ENSEMBL:ENSP00000359290;ENSP00000359295|REFSEQ:NP_001929|H-INV:HIT000014155|VEGA:OTTHUMP00000012556;OTTHUMP00000012557 Tax_Id=9606 Gene_Symbol=DR1 TATA-binding protein-associated phosphoprotein
IPI:IPI00008998.1	17	1	962	2725	94	52	5	3	1	1	8	4	3	1	10	4	3	3	13	5	4	4	9	2	4	3	7	3	2	2	42	11	3	4	4	13	3	6	4	12	6	2	4	6	2	1	3	TREMBL:Q6PD63;Q8IUI5;Q8NC86;Q96T12;Q9NQA7;Q9P035|ENSEMBL:ENSP00000261875|REFSEQ:NP_057479|H-INV:HIT000081933|VEGA:OTTHUMP00000175891 Tax_Id=9606 Gene_Symbol=PTPLAD1 Protein-tyrosine phosphatase-like A domain-containing protein 1
IPI:IPI00009005.1	9	1	963	8862	2	0	0	0	0	0	0	0	0	0	0	0	0	0	0	0	0	0	0	0	0	0	0	0	0	0	2	0	0	0	0	1	0	0	1	1	0	0	1	0	0	0	0	SWISS-PROT:Q01664|TREMBL:Q6FHM5|ENSEMBL:ENSP00000204517|REFSEQ:NP_003214|H-INV:HIT000216507|VEGA:OTTHUMP00000081583;OTTHUMP00000159805 Tax_Id=9606 Gene_Symbol=TFAP4 Transcription factor AP-4
IPI:IPI00009008.2	1	1	964	6064	3	3	0	0	0	0	1	0	1	0	0	0	0	0	2	0	2	0	0	0	0	0	0	0	0	0	0	0	0	0	0	0	0	0	0	0	0	0	0	0	0	0	0	SWISS-PROT:Q01668-1|TREMBL:Q71UT1|ENSEMBL:ENSP00000288133|H-INV:HIT000196370|VEGA:OTTHUMP00000042470;OTTHUMP00000171568 Tax_Id=9606 Gene_Symbol=CACNA1D Isoform Neuronal-type of Voltage-dependent L-type calcium channel subunit alpha-1D
IPI:IPI00009009.4	16	1	965	3219	58	30	6	2	4	0	3	1	0	2	6	2	2	2	4	1	1	2	5	3	0	2	6	3	1	2	28	7	3	2	2	5	3	2	0	11	4	5	2	5	3	0	2	SWISS-PROT:Q9P013|ENSEMBL:ENSP00000279839|REFSEQ:NP_057487|H-INV:HIT000002098 Tax_Id=9606 Gene_Symbol=CWC15 Protein CWC15 homolog
IPI:IPI00009010.3	41	1	966	3801	101	57	9	1	2	6	7	2	3	2	9	1	5	3	10	3	5	2	10	4	3	3	12	6	3	3	44	16	3	11	2	8	1	4	3	8	1	2	5	12	4	8	0	SWISS-PROT:Q9UI30|ENSEMBL:ENSP00000309433|REFSEQ:NP_057488|H-INV:HIT000002102 Tax_Id=9606 Gene_Symbol=HSPC152 TRM112-like protein
IPI:IPI00009030.1	4	1	967	6122	55	30	3	2	1	0	5	1	2	2	5	2	1	2	7	3	0	4	7	3	2	2	3	2	1	0	25	8	4	1	3	5	0	2	3	3	1	1	1	9	5	0	4	SWISS-PROT:P13473-1|TREMBL:A8K4X5|ENSEMBL:ENSP00000200639|REFSEQ:NP_002285|H-INV:HIT000323611|VEGA:OTTHUMP00000023943 Tax_Id=9606 Gene_Symbol=LAMP2 Isoform LAMP-2A of Lysosome-associated membrane glycoprotein 2 precursor
IPI:IPI00009032.1	55	1	968	229	618	364	58	13	20	25	40	12	16	12	69	20	32	17	42	21	13	8	71	37	22	12	84	36	26	22	254	87	41	26	20	53	16	20	17	44	17	15	12	70	38	14	18	SWISS-PROT:P05455|TREMBL:Q14730;Q15367;Q2F832;Q53XJ4;Q9UMH5;Q9UMH6;Q9UMH7|ENSEMBL:ENSP00000260956|REFSEQ:NP_003133|H-INV:HIT000288232|VEGA:OTTHUMP00000163067 Tax_Id=9606 Gene_Symbol=SSB Lupus La protein
IPI:IPI00009033.2	2	1	969	4458	2	2	0	0	0	0	0	0	0	0	0	0	0	0	0	0	0	0	1	0	1	0	1	0	1	0	0	0	0	0	0	0	0	0	0	0	0	0	0	0	0	0	0	SWISS-PROT:Q9UN66|ENSEMBL:ENSP00000239444|REFSEQ:NP_061993|H-INV:HIT000071805|VEGA:OTTHUMP00000160021 Tax_Id=9606 Gene_Symbol=PCDHB8 Protocadherin beta 8 precursor
IPI:IPI00009049.1	1	1	970	6913	4	4	1	0	0	1	1	0	1	0	0	0	0	0	1	0	1	0	1	0	1	0	0	0	0	0	0	0	0	0	0	0	0	0	0	0	0	0	0	0	0	0	0	SWISS-PROT:Q9UN79-1|ENSEMBL:ENSP00000272193 Tax_Id=9606 Gene_Symbol=SOX13 Isoform 1 of SOX-13 protein
IPI:IPI00009057.2	16	1	971	799	65	39	4	0	2	2	6	3	1	2	10	1	6	3	6	4	2	0	6	5	0	1	7	3	1	3	26	12	5	5	2	3	2	0	1	7	3	2	2	4	2	2	0	SWISS-PROT:Q9UN86-1|TREMBL:A8K6X1|ENSEMBL:ENSP00000352738;ENSP00000379069|REFSEQ:NP_036429;NP_987101|H-INV:HIT000071308|VEGA:OTTHUMP00000160586;OTTHUMP00000160587 Tax_Id=9606 Gene_Symbol=G3BP2 Isoform A of Ras GTPase-activating protein-binding protein 2
IPI:IPI00009063.1	2	1	972	8741	2	2	1	1	0	0	1	0	1	0	0	0	0	0	0	0	0	0	0	0	0	0	0	0	0	0	0	0	0	0	0	0	0	0	0	0	0	0	0	0	0	0	0	SWISS-PROT:O14815-1|TREMBL:Q5SYF2|ENSEMBL:ENSP00000271971|REFSEQ:NP_006606|H-INV:HIT000062689|VEGA:OTTHUMP00000035899 Tax_Id=9606 Gene_Symbol=CAPN9 Isoform 1 of Calpain-9
IPI:IPI00009066.9	2	1	973	5126	6	4	1	0	1	0	0	0	0	0	1	0	0	1	0	0	0	0	1	0	1	0	1	0	0	1	2	2	1	1	0	0	0	0	0	0	0	0	0	0	0	0	0	REFSEQ:XP_001134446 Tax_Id=9606 Gene_Symbol=PTPRQ similar to protein tyrosine phosphatase, receptor type, Q isoform 1 precursor
IPI:IPI00009070.1	17	1	974	1304	148	95	11	6	4	1	9	4	1	4	21	5	9	7	10	7	1	2	17	9	7	1	27	10	9	8	53	13	7	4	2	35	11	15	9	3	2	0	1	2	2	0	0	SWISS-PROT:Q9Y450-1|TREMBL:A8K9E1;Q4VX90|ENSEMBL:ENSP00000356811|REFSEQ:NP_006611|H-INV:HIT000248086|VEGA:OTTHUMP00000017252 Tax_Id=9606 Gene_Symbol=HBS1L Isoform 1 of HBS1-like protein
IPI:IPI00009101.3	4	1	975	1542	41	28	6	3	2	1	1	1	0	0	8	2	4	2	4	1	2	1	3	0	3	0	6	1	4	1	13	4	0	3	1	4	1	2	1	3	3	0	0	2	0	2	0	SWISS-PROT:Q6ZRS2-2|ENSEMBL:ENSP00000378499|VEGA:OTTHUMP00000081535 Tax_Id=9606 Gene_Symbol=SRCAP Isoform 2 of Helicase SRCAP
IPI:IPI00009104.7	45	1	976	381	642	413	54	20	21	13	81	23	31	27	67	25	25	17	51	26	12	13	65	25	25	15	95	38	30	27	229	58	24	16	18	59	18	23	18	60	24	16	20	52	27	12	13	SWISS-PROT:Q9Y230|ENSEMBL:ENSP00000221413|REFSEQ:NP_006657|H-INV:HIT000292648|VEGA:OTTHUMP00000069857;OTTHUMP00000078001 Tax_Id=9606 Gene_Symbol=RUVBL2 RuvB-like 2
IPI:IPI00009111.1	4	1	977	6742	4	3	1	0	1	0	2	0	0	2	0	0	0	0	0	0	0	0	0	0	0	0	0	0	0	0	1	0	0	0	0	0	0	0	0	0	0	0	0	1	0	0	1	SWISS-PROT:Q13641|TREMBL:A8K555|ENSEMBL:ENSP00000358765|REFSEQ:NP_006661|H-INV:HIT000051855|VEGA:OTTHUMP00000016786 Tax_Id=9606 Gene_Symbol=TPBG Trophoblast glycoprotein precursor
IPI:IPI00009123.1	37	1	978	706	141	78	13	4	5	4	8	2	3	3	18	5	8	5	15	8	5	2	17	7	5	5	7	2	2	3	63	12	4	5	3	36	14	11	11	5	3	1	1	10	4	3	3	SWISS-PROT:P80303|TREMBL:A7LNF3;A7LNF4;A7LNF5;A8K642;Q2L696|ENSEMBL:ENSP00000320168|REFSEQ:NP_005004|H-INV:HIT000323598 Tax_Id=9606 Gene_Symbol=NUCB2 Nucleobindin-2 precursor
IPI:IPI00009137.1	16	1	979	4952	10	9	0	0	0	0	2	2	0	0	1	0	1	0	1	0	0	1	2	1	1	0	3	2	1	0	1	0	0	0	0	1	1	0	0	0	0	0	0	0	0	0	0	SWISS-PROT:O95639-1|TREMBL:Q6FGE6|ENSEMBL:ENSP00000292476|REFSEQ:NP_006684 Tax_Id=9606 Gene_Symbol=CPSF4 Isoform 1 of Cleavage and polyadenylation specificity factor subunit 4
IPI:IPI00009145.1	7	1	980	2964	17	11	3	1	2	0	2	1	0	1	1	0	0	1	3	1	0	2	2	1	1	0	0	0	0	0	6	0	0	0	0	3	2	1	0	2	0	1	1	1	0	0	1	SWISS-PROT:O60476|ENSEMBL:ENSP00000348959|REFSEQ:NP_006690|H-INV:HIT000260821|VEGA:OTTHUMP00000013983 Tax_Id=9606 Gene_Symbol=MAN1A2 Mannosyl-oligosaccharide 1,2-alpha-mannosidase IB
IPI:IPI00009146.4	6	1	981	4845	16	8	2	1	1	0	1	0	0	1	1	1	0	0	0	0	0	0	1	0	1	0	3	1	1	1	8	4	2	1	1	2	1	0	1	1	1	0	0	1	0	0	1	SWISS-PROT:O14545|TREMBL:A8K5L6|ENSEMBL:ENSP00000257604;ENSP00000376385|REFSEQ:NP_006691|H-INV:HIT000042493|VEGA:OTTHUMP00000169273 Tax_Id=9606 Gene_Symbol=TRAFD1 TRAF-type zinc finger domain-containing protein 1
IPI:IPI00009148.1	17	1	982	187	12	9	0	0	0	0	5	1	1	3	0	0	0	0	0	0	0	0	1	1	0	0	3	2	0	1	3	3	2	1	0	0	0	0	0	0	0	0	0	0	0	0	0	SWISS-PROT:O95989|ENSEMBL:ENSP00000351650|REFSEQ:NP_006694|H-INV:HIT000033406|VEGA:OTTHUMP00000016227 Tax_Id=9606 Gene_Symbol=NUDT3 Diphosphoinositol polyphosphate phosphohydrolase 1
IPI:IPI00009151.4	4	1	983	5675	2	2	0	0	0	0	0	0	0	0	1	0	0	1	1	1	0	0	0	0	0	0	0	0	0	0	0	0	0	0	0	0	0	0	0	0	0	0	0	0	0	0	0	SWISS-PROT:Q6UXE8-2|ENSEMBL:ENSP00000366048 Tax_Id=9606 Gene_Symbol=BTNL3 Isoform 2 of Butyrophilin-like protein 3 precursor
IPI:IPI00009198.3	5	1	984	8036	2	2	1	0	1	0	1	0	1	0	0	0	0	0	0	0	0	0	0	0	0	0	0	0	0	0	0	0	0	0	0	0	0	0	0	0	0	0	0	0	0	0	0	SWISS-PROT:P48307|TREMBL:Q66ME8;Q8NAK6;Q8NE89;Q96QP2|ENSEMBL:ENSP00000222543|REFSEQ:NP_006519|H-INV:HIT000049104|VEGA:OTTHUMP00000024581;OTTHUMP00000162595 Tax_Id=9606 Gene_Symbol=TFPI2 Tissue factor pathway inhibitor 2 precursor
IPI:IPI00009203.4	13	1	985	2970	16	9	1	0	1	0	0	0	0	0	4	0	2	2	1	0	0	1	1	0	1	0	2	1	0	1	7	2	1	1	0	0	0	0	0	5	1	2	2	0	0	0	0	SWISS-PROT:Q9UNH6-1|TREMBL:Q53FQ3;Q5VT10|ENSEMBL:ENSP00000304429|REFSEQ:NP_057060|H-INV:HIT000289407|VEGA:OTTHUMP00000012432 Tax_Id=9606 Gene_Symbol=SNX7 Sorting nexin-7
IPI:IPI00009210.1	12	1	986	4115	11	8	3	1	1	1	1	0	0	1	2	1	1	0	0	0	0	0	2	0	1	1	0	0	0	0	3	2	1	1	0	1	0	1	0	0	0	0	0	0	0	0	0	SWISS-PROT:Q9UNI6|ENSEMBL:ENSP00000356920|REFSEQ:NP_009171|H-INV:HIT000032727|VEGA:OTTHUMP00000032494 Tax_Id=9606 Gene_Symbol=DUSP12 Dual specificity protein phosphatase 12
IPI:IPI00009213.1	2	1	987	6792	4	1	0	0	0	0	0	0	0	0	0	0	0	0	0	0	0	0	1	0	1	0	0	0	0	0	3	0	0	0	0	3	2	1	0	0	0	0	0	0	0	0	0	SWISS-PROT:Q9C0K0-1|ENSEMBL:ENSP00000349723|REFSEQ:NP_612808|H-INV:HIT000059349|VEGA:OTTHUMP00000067186 Tax_Id=9606 Gene_Symbol=BCL11B Isoform 1 of B-cell lymphoma/leukemia 11B
IPI:IPI00009225.1	26	1	988	2445	47	31	3	1	1	1	4	1	1	2	10	2	7	1	5	1	4	0	2	0	1	1	7	1	3	3	16	2	0	2	0	4	2	1	1	3	1	2	0	7	2	3	2	SWISS-PROT:Q9UNK0|TREMBL:Q53XT8|ENSEMBL:ENSP00000305255|REFSEQ:NP_004844|H-INV:HIT000065000|VEGA:OTTHUMP00000183193 Tax_Id=9606 Gene_Symbol=STX8 Syntaxin-8
IPI:IPI00009235.1	13	1	989	3177	94	59	2	0	2	0	12	4	5	3	7	0	4	3	14	7	2	5	12	4	3	5	12	5	3	4	35	9	5	2	2	8	1	3	4	8	1	3	4	10	3	3	4	SWISS-PROT:Q9UNL2|ENSEMBL:ENSP00000265044|REFSEQ:NP_009038|H-INV:HIT000001875|VEGA:OTTHUMP00000173320 Tax_Id=9606 Gene_Symbol=SSR3 Translocon-associated protein subunit gamma
IPI:IPI00009236.5	13	1	990	2578	14	11	3	2	1	0	4	1	1	2	0	0	0	0	3	1	1	1	0	0	0	0	1	0	0	1	3	0	0	0	0	0	0	0	0	0	0	0	0	3	1	0	2	SWISS-PROT:Q03135-1|TREMBL:Q2TNI1|ENSEMBL:ENSP00000339191|REFSEQ:NP_001744|H-INV:HIT000034504|VEGA:OTTHUMP00000025031 Tax_Id=9606 Gene_Symbol=CAV1 Isoform Alpha of Caveolin-1
IPI:IPI00009243.2	2	1	991	6632	5	4	0	0	0	0	1	0	1	0	0	0	0	0	1	0	1	0	1	0	0	1	1	1	0	0	1	0	0	0	0	1	0	0	1	0	0	0	0	0	0	0	0	SWISS-PROT:P48357-1|TREMBL:A2RRQ4|ENSEMBL:ENSP00000330393|REFSEQ:NP_002294|H-INV:HIT000219833|VEGA:OTTHUMP00000010692 Tax_Id=9606 Gene_Symbol=LEPR Isoform B of Leptin receptor precursor
IPI:IPI00009244.6	7	1	992	2736	19	14	2	2	0	0	2	1	0	1	3	2	0	1	2	1	0	1	3	2	0	1	2	1	1	0	5	2	1	0	1	1	0	0	1	1	0	0	1	1	0	0	1	SWISS-PROT:P56377|TREMBL:Q549M9|ENSEMBL:ENSP00000328789|REFSEQ:NP_003907|H-INV:HIT000049346|VEGA:OTTHUMP00000022979 Tax_Id=9606 Gene_Symbol=AP1S2 AP-1 complex subunit sigma-2
IPI:IPI00009253.2	45	1	993	791	365	202	32	13	8	11	16	6	7	3	37	12	17	8	36	16	8	12	48	18	20	10	33	13	11	9	163	47	21	13	13	46	14	21	11	48	20	13	15	22	9	3	10	SWISS-PROT:P54920|TREMBL:A8K879|ENSEMBL:ENSP00000263354|REFSEQ:NP_003818|H-INV:HIT000280180|VEGA:OTTHUMP00000069190;OTTHUMP00000077709;OTTHUMP00000077710 Tax_Id=9606 Gene_Symbol=NAPA Alpha-soluble NSF attachment protein
IPI:IPI00009268.1	24	1	994	1623	123	85	3	1	2	0	11	2	5	4	12	3	6	3	6	2	1	3	42	16	18	8	11	2	5	4	38	12	4	3	5	12	3	6	3	11	4	4	3	3	2	0	1	SWISS-PROT:Q03154|ENSEMBL:ENSP00000232907|REFSEQ:NP_000657|H-INV:HIT000191839|VEGA:OTTHUMP00000171408;OTTHUMP00000171409 Tax_Id=9606 Gene_Symbol=ACY1 Aminoacylase-1
IPI:IPI00009276.2	11	1	995	4707	32	23	4	2	2	0	3	1	1	1	4	2	1	1	2	1	1	0	2	1	1	0	8	2	2	4	9	2	0	0	2	2	1	0	1	5	3	1	1	0	0	0	0	SWISS-PROT:Q9UNN8|ENSEMBL:ENSP00000216968;ENSP00000363601|REFSEQ:NP_006395|H-INV:HIT000280471|VEGA:OTTHUMP00000030729 Tax_Id=9606 Gene_Symbol=PROCR Endothelial protein C receptor precursor
IPI:IPI00009286.4	4	1	996	35	24	9	3	1	1	1	4	1	0	3	1	1	0	0	1	0	1	0	0	0	0	0	0	0	0	0	15	5	2	1	2	2	1	0	1	4	2	1	1	4	1	0	3	SWISS-PROT:Q03164-1|TREMBL:Q59FF2;Q9HBJ3;Q9HBJ4|ENSEMBL:ENSP00000352262|REFSEQ:NP_005924|H-INV:HIT000191644|VEGA:OTTHUMP00000096383 Tax_Id=9606 Gene_Symbol=MLL Isoform 1 of Zinc finger protein HRX
IPI:IPI00009291.1	5	1	997	6876	4	2	0	0	0	0	1	1	0	0	0	0	0	0	0	0	0	0	0	0	0	0	1	0	1	0	2	0	0	0	0	1	0	0	1	0	0	0	0	1	0	0	1	SWISS-PROT:Q8IV63-1|TREMBL:A8KA53|ENSEMBL:ENSP00000324636|REFSEQ:NP_057524|H-INV:HIT000059022|VEGA:OTTHUMP00000069948;OTTHUMP00000078243;OTTHUMP00000078244 Tax_Id=9606 Gene_Symbol=VRK3 Isoform 1 of Serine/threonine-protein kinase VRK3
IPI:IPI00009294.1	2	1	998	8339	2	0	0	0	0	0	0	0	0	0	0	0	0	0	0	0	0	0	0	0	0	0	0	0	0	0	2	1	1	0	0	1	0	0	1	0	0	0	0	0	0	0	0	SWISS-PROT:Q9NZV1|TREMBL:Q4ZG85;Q53TH9;Q53TR0|ENSEMBL:ENSP00000280527|REFSEQ:NP_057525|H-INV:HIT000072308|VEGA:OTTHUMP00000125267 Tax_Id=9606 Gene_Symbol=CRIM1 Cysteine-rich motor neuron 1 protein precursor
IPI:IPI00009301.1	23	1	999	2844	39	26	3	2	1	0	3	1	0	2	4	1	1	2	4	1	2	1	3	1	2	0	9	3	4	2	13	4	1	1	2	4	1	1	2	4	2	1	1	1	1	0	0	SWISS-PROT:Q9H9Q2-1|TREMBL:Q53GQ2;Q53S22|ENSEMBL:ENSP00000272995|REFSEQ:NP_073567|H-INV:HIT000005948|VEGA:OTTHUMP00000164300 Tax_Id=9606 Gene_Symbol=COPS7B Isoform 1 of COP9 signalosome complex subunit 7b
IPI:IPI00009302.1	11	1	1000	5314	5	4	1	0	0	1	1	1	0	0	0	0	0	0	1	0	1	0	1	1	0	0	0	0	0	0	1	0	0	0	0	1	1	0	0	0	0	0	0	0	0	0	0	SWISS-PROT:Q9NYT0|ENSEMBL:ENSP00000216446|REFSEQ:NP_057529|H-INV:HIT000030237|VEGA:OTTHUMP00000028408 Tax_Id=9606 Gene_Symbol=PLEK2 Pleckstrin-2
IPI:IPI00009303.1	10	1	1001	3020	12	9	2	1	0	1	0	0	0	0	1	0	0	1	3	0	1	2	1	1	0	0	2	1	0	1	3	2	2	0	0	0	0	0	0	1	0	0	1	0	0	0	0	SWISS-PROT:P48382|TREMBL:Q53EW3;Q9UG77|ENSEMBL:ENSP00000290524;ENSP00000357864;ENSP00000376502|REFSEQ:NP_000440;NP_001020774|H-INV:HIT000305076|VEGA:OTTHUMP00000014465;OTTHUMP00000082795;OTTHUMP00000196318 Tax_Id=9606 Gene_Symbol=RFX5 DNA-binding protein RFX5
IPI:IPI00009305.1	18	1	1002	2042	112	70	5	2	3	0	11	3	5	3	8	3	2	3	8	5	1	2	17	5	8	4	21	9	7	5	42	10	4	2	4	16	6	7	3	6	3	1	2	10	6	2	2	SWISS-PROT:P46926|TREMBL:A8K3S1|ENSEMBL:ENSP00000311876|REFSEQ:NP_005462|H-INV:HIT000042214|VEGA:OTTHUMP00000160062 Tax_Id=9606 Gene_Symbol=GNPDA1 Glucosamine-6-phosphate isomerase
IPI:IPI00009315.6	20	1	1003	1608	163	102	14	6	4	4	15	3	7	5	21	7	10	4	19	10	6	3	21	10	7	4	12	5	5	2	61	12	4	6	2	22	6	8	8	20	9	6	5	7	4	1	2	SWISS-PROT:Q9H3P7|ENSEMBL:ENSP00000355777|REFSEQ:NP_073572|H-INV:HIT000059351|VEGA:OTTHUMP00000035668 Tax_Id=9606 Gene_Symbol=ACBD3 Golgi resident protein GCP60
IPI:IPI00009316.3	36	1	1004	30	152	95	16	5	5	6	19	8	6	5	17	6	5	6	15	8	4	3	10	3	4	3	18	7	5	6	57	15	7	5	3	17	8	5	4	13	5	3	5	12	5	5	2	SWISS-PROT:Q9UNP9-1|TREMBL:A8KAM9|ENSEMBL:ENSP00000312769|REFSEQ:NP_006103|VEGA:OTTHUMP00000010837 Tax_Id=9606 Gene_Symbol=PPIE Isoform A of Peptidyl-prolyl cis-trans isomerase E
IPI:IPI00009319.1	6	1	1005	3343	27	20	4	1	2	1	2	1	0	1	7	3	3	1	1	0	1	0	3	0	2	1	3	0	3	0	7	2	0	1	1	3	1	1	1	1	1	0	0	1	0	1	0	SWISS-PROT:Q9NZQ3-1|ENSEMBL:ENSP00000294129|REFSEQ:NP_057537|VEGA:OTTHUMP00000164823;OTTHUMP00000171098 Tax_Id=9606 Gene_Symbol=NCKIPSD Isoform 1 of SH3 adapter protein SPIN90
IPI:IPI00009320.3	14	1	1006	4705	34	19	6	2	1	3	1	0	1	0	6	2	3	1	1	0	1	0	2	0	1	1	3	1	1	1	15	2	0	1	1	6	3	2	1	5	2	1	2	2	1	1	0	SWISS-PROT:Q5J8M3-1|ENSEMBL:ENSP00000267750|REFSEQ:NP_057538|H-INV:HIT000082262|VEGA:OTTHUMP00000159778;OTTHUMP00000175610 Tax_Id=9606 Gene_Symbol=TMEM85 Isoform 1 of Transmembrane protein 85
IPI:IPI00009322.2	12	1	1007	1	77	50	9	3	3	3	4	1	1	2	15	4	4	7	5	1	3	1	8	4	2	2	9	4	3	2	27	12	5	3	4	8	3	2	3	2	1	1	0	5	2	2	1	SWISS-PROT:P46934|TREMBL:A1KY35;A7MD29|ENSEMBL:ENSP00000164316|REFSEQ:NP_006145|H-INV:HIT000042247|VEGA:OTTHUMP00000176079 Tax_Id=9606 Gene_Symbol=NEDD4 E3 ubiquitin-protein ligase NEDD4
IPI:IPI00009326.1	25	1	1008	2743	78	49	8	2	3	3	7	0	4	3	8	1	5	2	4	1	1	2	11	4	5	2	11	2	4	5	29	13	3	4	6	6	1	3	2	5	1	0	4	5	2	2	1	SWISS-PROT:P46937|ENSEMBL:ENSP00000331023|REFSEQ:NP_006097|VEGA:OTTHUMP00000095768 Tax_Id=9606 Gene_Symbol=YAP1 65 kDa Yes-associated protein
IPI:IPI00009328.4	42	1	1009	26	559	375	51	19	21	11	63	26	18	19	70	25	25	20	57	26	17	14	68	28	23	17	66	27	22	17	184	54	25	15	14	47	14	21	12	32	16	5	11	51	26	8	17	SWISS-PROT:P38919|TREMBL:Q6IBQ2|ENSEMBL:ENSP00000269349|REFSEQ:NP_055555|H-INV:HIT000281989|VEGA:OTTHUMP00000181437 Tax_Id=9606 Gene_Symbol=EIF4A3 Eukaryotic initiation factor 4A-III
IPI:IPI00009329.1	21	1	1010	1	400	165	47	18	16	13	10	2	1	7	62	28	13	21	27	8	9	10	2	0	0	2	17	6	3	8	235	126	45	41	40	26	14	5	7	72	29	23	20	11	4	2	5	SWISS-PROT:P46939|TREMBL:Q5SZ57|ENSEMBL:ENSP00000356515|REFSEQ:NP_009055|H-INV:HIT000322957|VEGA:OTTHUMP00000017350 Tax_Id=9606 Gene_Symbol=UTRN Utrophin
IPI:IPI00009330.1	10	1	1011	5903	3	1	0	0	0	0	0	0	0	0	0	0	0	0	1	1	0	0	0	0	0	0	0	0	0	0	2	0	0	0	0	0	0	0	0	0	0	0	0	2	1	1	0	SWISS-PROT:Q03181-1|TREMBL:A8K6J6;Q5D1P0|ENSEMBL:ENSP00000310928;ENSP00000353916|REFSEQ:NP_006229|H-INV:HIT000191843|VEGA:OTTHUMP00000016256 Tax_Id=9606 Gene_Symbol=PPARD Isoform 1 of Peroxisome proliferator-activated receptor delta
IPI:IPI00009334.4	7	1	1012	3524	11	7	0	0	0	0	3	0	2	1	2	2	0	0	0	0	0	0	1	0	1	0	1	0	1	0	4	0	0	0	0	1	1	0	0	3	1	0	2	0	0	0	0	SWISS-PROT:Q9BZL6|TREMBL:Q8N2H2|ENSEMBL:ENSP00000291281|REFSEQ:NP_001073349;NP_001073350;NP_057541|H-INV:HIT000076965|VEGA:OTTHUMP00000069147;OTTHUMP00000077864 Tax_Id=9606 Gene_Symbol=PRKD2 Serine/threonine-protein kinase D2
IPI:IPI00009335.2	23	1	1013	1862	83	61	9	3	2	4	8	3	3	2	9	5	3	1	0	0	0	0	8	3	4	1	27	11	8	8	22	6	2	3	1	10	5	5	0	5	4	0	1	1	1	0	0	SWISS-PROT:Q9BTY7|ENSEMBL:ENSP00000321320|REFSEQ:NP_057542|VEGA:OTTHUMP00000178384 Tax_Id=9606 Gene_Symbol=C8orf30A Brain protein 16
IPI:IPI00009342.1	46	1	1014	19	1657	1008	112	43	47	22	161	55	56	50	145	49	50	46	199	88	50	61	256	102	82	72	135	56	39	40	649	156	64	39	53	204	49	79	76	176	65	40	71	113	70	18	25	SWISS-PROT:P46940|TREMBL:A4QPB0;A7MBM3;Q05DN7;Q5FWG8;Q6P1N4;Q96PA3|ENSEMBL:ENSP00000268182|REFSEQ:NP_003861|H-INV:HIT000193089|VEGA:OTTHUMP00000176675;OTTHUMP00000194748 Tax_Id=9606 Gene_Symbol=IQGAP1 Ras GTPase-activating-like protein IQGAP1
IPI:IPI00009355.1	5	1	1015	4143	10	7	3	1	0	2	0	0	0	0	0	0	0	0	1	1	0	0	1	1	0	0	2	1	1	0	3	1	0	1	0	1	0	1	0	0	0	0	0	1	0	0	1	SWISS-PROT:Q9H0J9|TREMBL:A4D1T0|ENSEMBL:ENSP00000263549|REFSEQ:NP_073587|H-INV:HIT000265930|VEGA:OTTHUMP00000025530 Tax_Id=9606 Gene_Symbol=PARP12 Poly [ADP-ribose] polymerase 12
IPI:IPI00009362.2	5	1	1016	7354	3	3	0	0	0	0	2	1	0	1	0	0	0	0	0	0	0	0	1	0	1	0	0	0	0	0	0	0	0	0	0	0	0	0	0	0	0	0	0	0	0	0	0	SWISS-PROT:P13521|ENSEMBL:ENSP00000304133|REFSEQ:NP_003460|H-INV:HIT000195010|VEGA:OTTHUMP00000164218 Tax_Id=9606 Gene_Symbol=SCG2 Secretogranin-2 precursor
IPI:IPI00009368.4	38	1	1017	693	112	68	15	4	4	7	13	3	5	5	16	5	4	7	8	3	2	3	10	3	4	3	6	3	2	1	44	8	4	0	4	13	2	5	6	11	4	4	3	12	5	4	3	SWISS-PROT:Q9H9B4|ENSEMBL:ENSP00000316905|REFSEQ:NP_073591|H-INV:HIT000077530|VEGA:OTTHUMP00000161114 Tax_Id=9606 Gene_Symbol=SFXN1 Sideroflexin-1
IPI:IPI00009373.3	16	1	1018	7230	3	3	0	0	0	0	0	0	0	0	1	0	1	0	2	1	0	1	0	0	0	0	0	0	0	0	0	0	0	0	0	0	0	0	0	0	0	0	0	0	0	0	0	SWISS-PROT:Q9HAF1-3|ENSEMBL:ENSP00000296214|REFSEQ:NP_073593|H-INV:HIT000055268|VEGA:OTTHUMP00000004402 Tax_Id=9606 Gene_Symbol=C1orf149 Isoform 3 of Uncharacterized protein C1orf149
IPI:IPI00009374.4	16	1	1019	7237	3	3	0	0	0	0	0	0	0	0	1	0	1	0	0	0	0	0	1	0	0	1	1	1	0	0	0	0	0	0	0	0	0	0	0	0	0	0	0	0	0	0	0	SWISS-PROT:Q9P0R6|ENSEMBL:ENSP00000330180|REFSEQ:NP_057556|H-INV:HIT000003271|VEGA:OTTHUMP00000028031 Tax_Id=9606 Gene_Symbol=C14orf129 UPF0279 protein C14orf129
IPI:IPI00009379.1	4	1	1020	4209	8	5	0	0	0	0	1	0	0	1	3	2	0	1	0	0	0	0	0	0	0	0	1	0	1	0	3	0	0	0	0	2	2	0	0	1	1	0	0	0	0	0	0	SWISS-PROT:P38935|TREMBL:A0PJD2|ENSEMBL:ENSP00000255078|REFSEQ:NP_002171|H-INV:HIT000192256 Tax_Id=9606 Gene_Symbol=IGHMBP2 DNA-binding protein SMUBP-2
IPI:IPI00009384.5	25	1	1021	5297	5	4	0	0	0	0	1	0	0	1	0	0	0	0	0	0	0	0	2	1	1	0	1	1	0	0	1	0	0	0	0	0	0	0	0	0	0	0	0	1	1	0	0	SWISS-PROT:P38936|TREMBL:Q59ED0;Q6FI05|ENSEMBL:ENSP00000244741;ENSP00000362815|REFSEQ:NP_000380;NP_510867|H-INV:HIT000217922|VEGA:OTTHUMP00000016297;OTTHUMP00000016298 Tax_Id=9606 Gene_Symbol=CDKN1A Cyclin-dependent kinase inhibitor 1
IPI:IPI00009407.8	26	1	1022	4623	94	56	5	2	2	1	8	2	4	2	11	3	4	4	9	5	2	2	14	7	4	3	9	5	2	2	38	12	8	3	1	10	1	5	4	9	4	3	2	7	4	0	3	SWISS-PROT:P61803|TREMBL:Q53G02|ENSEMBL:ENSP00000250498|REFSEQ:NP_001335|H-INV:HIT000100570|VEGA:OTTHUMP00000164488 Tax_Id=9606 Gene_Symbol=DAD1 Dolichyl-diphosphooligosaccharide--protein glycosyltransferase subunit DAD1
IPI:IPI00009410.2	10	1	1023	1963	24	13	4	1	2	1	1	1	0	0	5	2	2	1	0	0	0	0	2	1	0	1	1	1	0	0	11	4	1	2	1	4	2	2	0	3	2	1	0	0	0	0	0	SWISS-PROT:Q9BZQ6|TREMBL:Q0VGM5|ENSEMBL:ENSP00000318147;ENSP00000356482|REFSEQ:NP_079467|H-INV:HIT000076348|VEGA:OTTHUMP00000033398 Tax_Id=9606 Gene_Symbol=EDEM3 ER degradation-enhancing alpha-mannosidase-like 3
IPI:IPI00009425.1	8	1	1024	6710	4	1	0	0	0	0	1	1	0	0	0	0	0	0	0	0	0	0	0	0	0	0	0	0	0	0	3	2	0	1	1	1	0	0	1	0	0	0	0	0	0	0	0	SWISS-PROT:Q9P0N9|TREMBL:Q53F44;Q5SZL7|ENSEMBL:ENSP00000348813;ENSP00000368602|REFSEQ:NP_057579|H-INV:HIT000033015|VEGA:OTTHUMP00000016047;OTTHUMP00000043410 Tax_Id=9606 Gene_Symbol=TBC1D7 TBC1 domain family member 7
IPI:IPI00009439.1	9	1	1025	2012	6	4	0	0	0	0	4	2	2	0	0	0	0	0	0	0	0	0	0	0	0	0	0	0	0	0	2	0	0	0	0	2	2	0	0	0	0	0	0	0	0	0	0	SWISS-PROT:P21579|TREMBL:Q6AI31|ENSEMBL:ENSP00000261205;ENSP00000376932|REFSEQ:NP_005630|H-INV:HIT000019471|VEGA:OTTHUMP00000166063;OTTHUMP00000166064;OTTHUMP00000168589;OTTHUMP00000168590 Tax_Id=9606 Gene_Symbol=SYT1 Synaptotagmin-1
IPI:IPI00009444.3	13	1	1026	6143	36	24	4	1	1	2	6	3	2	1	5	2	2	1	4	1	2	1	3	1	1	1	2	1	1	0	12	2	1	1	0	3	1	1	1	3	1	1	1	4	1	2	1	SWISS-PROT:Q9P0M9|ENSEMBL:ENSP00000225969|REFSEQ:NP_057588|H-INV:HIT000002026|VEGA:OTTHUMP00000182017 Tax_Id=9606 Gene_Symbol=MRPL27 Mitochondrial 39S ribosomal protein L27
IPI:IPI00009448.1	1	1	1027	5271	2	1	0	0	0	0	0	0	0	0	1	1	0	0	0	0	0	0	0	0	0	0	0	0	0	0	1	1	1	0	0	0	0	0	0	0	0	0	0	0	0	0	0	SWISS-PROT:P21580|TREMBL:Q5PY18|ENSEMBL:ENSP00000237289|REFSEQ:NP_006281|H-INV:HIT000195896|VEGA:OTTHUMP00000017289 Tax_Id=9606 Gene_Symbol=TNFAIP3 Tumor necrosis factor, alpha-induced protein 3
IPI:IPI00009453.2	6	1	1028	6089	3	2	0	0	0	0	0	0	0	0	0	0	0	0	0	0	0	0	1	0	1	0	1	1	0	0	1	0	0	0	0	0	0	0	0	0	0	0	0	1	1	0	0	TREMBL:Q96SH1|ENSEMBL:ENSP00000368933|H-INV:HIT000280914|VEGA:OTTHUMP00000016011 Tax_Id=9606 Gene_Symbol=TFAP2A Transcription factor AP-2 alpha
IPI:IPI00009456.1	23	1	1029	1466	121	71	18	6	7	5	27	6	13	8	4	2	1	1	16	7	4	5	6	1	3	2	0	0	0	0	50	0	0	0	0	22	6	9	7	16	5	8	3	12	7	2	3	SWISS-PROT:P21589|TREMBL:Q53Z63;Q5W116;Q6NZX3|ENSEMBL:ENSP00000257770|REFSEQ:NP_002517|H-INV:HIT000321990|VEGA:OTTHUMP00000016808 Tax_Id=9606 Gene_Symbol=NT5E 5'-nucleotidase precursor
IPI:IPI00009464.1	19	1	1030	755	141	92	9	3	5	1	17	6	6	5	15	3	6	6	15	6	1	8	15	8	3	4	21	10	4	7	49	12	5	2	5	6	0	3	3	13	3	3	7	18	9	3	6	SWISS-PROT:Q01780-1|TREMBL:Q5TER4|ENSEMBL:ENSP00000366135|REFSEQ:NP_001001998|H-INV:HIT000265014|VEGA:OTTHUMP00000002176 Tax_Id=9606 Gene_Symbol=EXOSC10 Isoform 1 of Exosome component 10
IPI:IPI00009466.7	15	1	1031	2716	53	29	3	1	2	0	5	1	2	2	2	1	1	0	12	8	2	2	2	2	0	0	5	3	1	1	24	9	5	2	2	2	1	0	1	8	3	3	2	5	4	0	1	REFSEQ:XP_940013;XP_951365 Tax_Id=9606 Gene_Symbol=LOC645317 similar to Coiled-coil-helix-coiled-coil-helix domain-containing protein 2 (HCV NS2 trans-regulated protein) (NS2TP) isoform 3
IPI:IPI00009471.1	25	1	1032	142	142	107	14	4	8	2	19	4	7	8	11	3	4	4	21	11	4	6	17	9	4	4	25	13	3	9	35	9	5	2	2	3	1	1	1	9	2	1	6	14	10	0	4	SWISS-PROT:Q9UNX4|TREMBL:Q59GA8;Q5TDG3|ENSEMBL:ENSP00000308179|REFSEQ:NP_006775|H-INV:HIT000066563|VEGA:OTTHUMP00000014051 Tax_Id=9606 Gene_Symbol=WDR3 WD repeat-containing protein 3
IPI:IPI00009477.4	9	1	1033	6930	3	3	0	0	0	0	0	0	0	0	0	0	0	0	3	1	0	2	0	0	0	0	0	0	0	0	0	0	0	0	0	0	0	0	0	0	0	0	0	0	0	0	0	SWISS-PROT:P13598|TREMBL:A8KAP5;Q59ED3;Q6FHE2|ENSEMBL:ENSP00000225760|REFSEQ:NP_000864;NP_001093256;NP_001093257;NP_001093258;NP_001093259|H-INV:HIT000321510|VEGA:OTTHUMP00000043568;OTTHUMP00000182193;OTTHUMP00000182194;OTTHUMP00000182195 Tax_Id=9606 Gene_Symbol=ICAM2 Intercellular adhesion molecule 2 precursor
IPI:IPI00009480.1	27	1	1034	3881	43	27	4	2	1	1	3	1	1	1	4	1	1	2	3	1	1	1	4	1	2	1	9	3	4	2	16	5	2	2	1	6	1	2	3	2	1	0	1	3	1	1	1	SWISS-PROT:Q99627|TREMBL:Q53QS9|ENSEMBL:ENSP00000346340|REFSEQ:NP_006701|H-INV:HIT000094446|VEGA:OTTHUMP00000164415 Tax_Id=9606 Gene_Symbol=COPS8 COP9 signalosome complex subunit 8
IPI:IPI00009504.2	4	1	1035	5911	3	2	0	0	0	0	0	0	0	0	2	0	1	1	0	0	0	0	0	0	0	0	0	0	0	0	1	1	0	0	1	0	0	0	0	0	0	0	0	0	0	0	0	TREMBL:Q08357|ENSEMBL:ENSP00000340465|REFSEQ:NP_006740|H-INV:HIT000040585|VEGA:OTTHUMP00000177497 Tax_Id=9606 Gene_Symbol=SLC20A2 Solute carrier family 20 member 2
IPI:IPI00009505.1	11	1	1036	3367	23	15	5	1	1	3	2	0	2	0	3	2	1	0	3	0	2	1	0	0	0	0	2	0	1	1	8	5	0	3	2	0	0	0	0	2	0	1	1	1	0	1	0	SWISS-PROT:Q13425-1|ENSEMBL:ENSP00000338191|REFSEQ:NP_006741|H-INV:HIT000219727|VEGA:OTTHUMP00000081515;OTTHUMP00000174888 Tax_Id=9606 Gene_Symbol=SNTB2 Isoform 1 of Beta-2-syntrophin
IPI:IPI00009507.1	9	1	1037	6351	10	5	0	0	0	0	1	0	0	1	0	0	0	0	2	1	0	1	0	0	0	0	2	1	1	0	5	1	0	0	1	2	0	1	1	0	0	0	0	2	1	0	1	SWISS-PROT:Q16563-1|TREMBL:A4D0R1;A8K865|ENSEMBL:ENSP00000011473|REFSEQ:NP_006745|H-INV:HIT000322915|VEGA:OTTHUMP00000024554 Tax_Id=9606 Gene_Symbol=SYPL1 Isoform 1 of Synaptophysin-like protein 1
IPI:IPI00009532.4	19	1	1038	2217	26	19	7	2	4	1	0	0	0	0	1	0	1	0	2	1	0	1	8	1	4	3	1	0	0	1	7	6	1	2	3	0	0	0	0	0	0	0	0	1	0	1	0	SWISS-PROT:P80404|TREMBL:A8K386|ENSEMBL:ENSP00000268251;ENSP00000379845|REFSEQ:NP_000654;NP_065737|H-INV:HIT000272519|VEGA:OTTHUMP00000045876;OTTHUMP00000080085;OTTHUMP00000080086 Tax_Id=9606 Gene_Symbol=ABAT 4-aminobutyrate aminotransferase, mitochondrial precursor
IPI:IPI00009540.1	18	1	1039	1235	45	35	2	0	1	1	15	6	4	5	3	2	0	1	0	0	0	0	2	2	0	0	13	9	1	3	10	4	1	0	3	2	2	0	0	1	0	0	1	3	2	0	1	SWISS-PROT:Q9UDY8-1|TREMBL:A8K5S1|ENSEMBL:ENSP00000319279|REFSEQ:NP_006776|H-INV:HIT000077167|VEGA:OTTHUMP00000073566;OTTHUMP00000163647 Tax_Id=9606 Gene_Symbol=MALT1 Isoform 1 of Mucosa-associated lymphoid tissue lymphoma translocation protein 1
IPI:IPI00009542.1	25	1	1040	219	71	37	14	5	7	2	6	2	3	1	8	2	3	3	0	0	0	0	1	1	0	0	8	2	4	2	34	19	8	4	7	3	2	0	1	2	2	0	0	10	5	3	2	SWISS-PROT:Q9UNF1-1|ENSEMBL:ENSP00000218439;ENSP00000364193;ENSP00000364198;ENSP00000364209;ENSP00000379526|REFSEQ:NP_055414;NP_803182;NP_957516|H-INV:HIT000334353|VEGA:OTTHUMP00000023381;OTTHUMP00000023382 Tax_Id=9606 Gene_Symbol=MAGED2 Isoform 1 of Melanoma-associated antigen D2
IPI:IPI00009544.3	12	1	1041	2553	20	15	4	2	1	1	1	0	1	0	4	4	0	0	2	1	0	1	1	0	0	1	3	1	1	1	5	4	1	1	2	1	1	0	0	0	0	0	0	0	0	0	0	SWISS-PROT:Q15311|TREMBL:Q59E87|ENSEMBL:ENSP00000019317;ENSP00000372924|REFSEQ:NP_006779|H-INV:HIT000193815|VEGA:OTTHUMP00000071792;OTTHUMP00000071793;OTTHUMP00000162351 Tax_Id=9606 Gene_Symbol=RALBP1 RalA-binding protein 1
IPI:IPI00009551.1	4	1	1042	8626	2	1	1	0	1	0	0	0	0	0	0	0	0	0	0	0	0	0	0	0	0	0	0	0	0	0	1	1	0	0	1	0	0	0	0	0	0	0	0	0	0	0	0	SWISS-PROT:Q9UBF9|ENSEMBL:ENSP00000239926|REFSEQ:NP_006781|H-INV:HIT000070987|VEGA:OTTHUMP00000159430 Tax_Id=9606 Gene_Symbol=MYOT Myotilin
IPI:IPI00009607.1	40	1	1043	89	52	31	3	0	2	1	6	3	2	1	1	1	0	0	5	3	0	2	9	3	4	2	7	2	2	3	21	6	3	1	2	2	1	1	0	8	2	3	3	5	3	0	2	SWISS-PROT:Q9Y3L5|ENSEMBL:ENSP00000340274;ENSP00000359911|REFSEQ:NP_067006|H-INV:HIT000093860|VEGA:OTTHUMP00000024036;OTTHUMP00000024037 Tax_Id=9606 Gene_Symbol=RAP2C Ras-related protein Rap-2c precursor
IPI:IPI00009629.1	15	1	1044	2977	14	3	0	0	0	0	0	0	0	0	0	0	0	0	1	1	0	0	2	1	0	1	0	0	0	0	11	1	0	0	1	1	1	0	0	9	2	3	4	0	0	0	0	SWISS-PROT:Q11201|ENSEMBL:ENSP00000318445;ENSP00000378730|REFSEQ:NP_003024;NP_775479|H-INV:HIT000283304|VEGA:OTTHUMP00000178277;OTTHUMP00000178278 Tax_Id=9606 Gene_Symbol=ST3GAL1 CMP-N-acetylneuraminate-beta-galactosamide-alpha-2,3-sialyltransferase
IPI:IPI00009634.1	31	1	1045	1040	238	142	21	7	9	5	24	5	13	6	7	5	0	2	32	10	10	12	45	18	16	11	13	4	4	5	96	6	2	1	3	55	16	22	17	28	10	12	6	7	2	0	5	SWISS-PROT:Q9Y6N5|TREMBL:Q53HW7;Q9UHS8|ENSEMBL:ENSP00000260324|REFSEQ:NP_067022|H-INV:HIT000049411|VEGA:OTTHUMP00000162198;OTTHUMP00000175777 Tax_Id=9606 Gene_Symbol=SQRDL Sulfide:quinone oxidoreductase, mitochondrial precursor
IPI:IPI00009645.1	1	1	1046	1469	4	2	0	0	0	0	0	0	0	0	0	0	0	0	0	0	0	0	1	0	1	0	1	1	0	0	2	2	1	0	1	0	0	0	0	0	0	0	0	0	0	0	0	SWISS-PROT:Q9H2T7|TREMBL:Q546R4;Q658U9;Q8IU74;Q8IVM9;Q96M10|ENSEMBL:ENSP00000373770|REFSEQ:NP_075048|H-INV:HIT000246175 Tax_Id=9606 Gene_Symbol=RANBP17 Ran-binding protein 17
IPI:IPI00009646.1	2	2	987	6792	4	1	0	0	0	0	0	0	0	0	0	0	0	0	0	0	0	0	1	0	1	0	0	0	0	0	3	0	0	0	0	3	2	1	0	0	0	0	0	0	0	0	0	SWISS-PROT:Q9C0K0-2|ENSEMBL:ENSP00000280435|REFSEQ:NP_075049|VEGA:OTTHUMP00000067187 Tax_Id=9606 Gene_Symbol=BCL11B Isoform 2 of B-cell lymphoma/leukemia 11B
IPI:IPI00009659.3	29	1	1047	880	182	101	9	2	4	3	16	2	9	5	13	5	3	5	30	14	10	6	12	4	5	3	21	8	8	5	81	27	10	9	8	18	4	7	7	12	3	4	5	24	12	7	5	SWISS-PROT:Q9NQG5|TREMBL:Q1WDE7;Q6PKF4|ENSEMBL:ENSP00000362532|REFSEQ:NP_067038|H-INV:HIT000041874|VEGA:OTTHUMP00000030953 Tax_Id=9606 Gene_Symbol=C20orf77 Uncharacterized protein C20orf77
IPI:IPI00009662.2	9	1	1048	2982	15	9	0	0	0	0	2	1	0	1	2	1	0	1	0	0	0	0	5	3	1	1	0	0	0	0	6	5	2	0	3	1	1	0	0	0	0	0	0	0	0	0	0	SWISS-PROT:Q9H857-1|ENSEMBL:ENSP00000302468|REFSEQ:NP_075059|H-INV:HIT000007269|VEGA:OTTHUMP00000171537 Tax_Id=9606 Gene_Symbol=NT5DC2 Isoform 1 of 5'-nucleotidase domain-containing protein 2
IPI:IPI00009668.3	23	1	1049	3296	36	24	4	1	2	1	2	1	0	1	5	3	2	0	4	1	2	1	4	2	2	0	5	1	4	0	12	5	2	3	0	1	1	0	0	4	1	1	2	2	0	1	1	SWISS-PROT:Q9H3R5|TREMBL:A8K3Y1|ENSEMBL:ENSP00000283006|REFSEQ:NP_075060|H-INV:HIT000037093|VEGA:OTTHUMP00000123477 Tax_Id=9606 Gene_Symbol=CENPH Centromere protein H
IPI:IPI00009680.3	21	1	1050	1846	96	63	4	1	3	0	10	6	1	3	5	2	2	1	12	5	1	6	17	6	5	6	15	5	3	7	33	9	5	2	2	7	1	1	5	8	1	3	4	9	6	0	3	SWISS-PROT:Q9H9J2|ENSEMBL:ENSP00000258383|REFSEQ:NP_075066|H-INV:HIT000006037|VEGA:OTTHUMP00000164216 Tax_Id=9606 Gene_Symbol=MRPL44 39S ribosomal protein L44, mitochondrial precursor
IPI:IPI00009688.1	7	1	1051	2157	26	17	3	2	0	1	7	3	2	2	2	1	1	0	1	0	0	1	3	1	2	0	1	0	1	0	9	4	1	2	1	1	1	0	0	1	0	1	0	3	2	1	0	SWISS-PROT:P48426|ENSEMBL:ENSP00000365757|REFSEQ:NP_005019|H-INV:HIT000038227|VEGA:OTTHUMP00000019300 Tax_Id=9606 Gene_Symbol=PIP4K2A Phosphatidylinositol-5-phosphate 4-kinase type-2 alpha
IPI:IPI00009694.1	16	1	1052	5171	6	3	1	0	0	1	0	0	0	0	0	0	0	0	1	1	0	0	0	0	0	0	1	1	0	0	3	2	0	2	0	0	0	0	0	0	0	0	0	1	1	0	0	SWISS-PROT:P23025|TREMBL:Q5T1U9;Q6LD02|ENSEMBL:ENSP00000364270|REFSEQ:NP_000371|H-INV:HIT000036927|VEGA:OTTHUMP00000021751 Tax_Id=9606 Gene_Symbol=XPA DNA-repair protein complementing XP-A cells
IPI:IPI00009700.4	13	1	1053	7328	3	3	0	0	0	0	0	0	0	0	1	1	0	0	1	1	0	0	0	0	0	0	1	0	1	0	0	0	0	0	0	0	0	0	0	0	0	0	0	0	0	0	0	SWISS-PROT:Q9H7X7-1|TREMBL:A8K889;Q49AG1|ENSEMBL:ENSP00000320359|REFSEQ:NP_073614|H-INV:HIT000006561|VEGA:OTTHUMP00000024564 Tax_Id=9606 Gene_Symbol=RABL5 Isoform 1 of Rab-like protein 5
IPI:IPI00009702.4	8	1	1054	2620	12	9	0	0	0	0	2	0	2	0	4	3	1	0	0	0	0	0	2	0	1	1	1	0	0	1	3	0	0	0	0	0	0	0	0	2	2	0	0	1	0	0	1	SWISS-PROT:Q6P2H3-2|VEGA:OTTHUMP00000003456 Tax_Id=9606 Gene_Symbol=CCDC21 Isoform 2 of Coiled-coil domain-containing protein 21
IPI:IPI00009713.1	6	1	1055	7563	2	1	0	0	0	0	0	0	0	0	0	0	0	0	0	0	0	0	1	1	0	0	0	0	0	0	1	0	0	0	0	0	0	0	0	0	0	0	0	1	0	0	1	SWISS-PROT:P48436|TREMBL:Q53Y80|ENSEMBL:ENSP00000245479|REFSEQ:NP_000337|H-INV:HIT000327265|VEGA:OTTHUMP00000182254 Tax_Id=9606 Gene_Symbol=SOX9 Transcription factor SOX-9
IPI:IPI00009724.3	1	1	1056	7545	2	1	0	0	0	0	0	0	0	0	0	0	0	0	0	0	0	0	0	0	0	0	1	0	1	0	1	0	0	0	0	1	0	1	0	0	0	0	0	0	0	0	0	SWISS-PROT:Q5THR3-1|TREMBL:A8K8P6;A8K8Y3|ENSEMBL:ENSP00000262726|REFSEQ:NP_073622|VEGA:OTTHUMP00000028872 Tax_Id=9606 Gene_Symbol=EFCAB6 Isoform 1 of EF-hand calcium-binding domain-containing protein 6
IPI:IPI00009726.4	11	1	1057	4821	18	12	3	1	2	0	2	2	0	0	2	1	0	1	2	2	0	0	1	0	0	1	2	1	0	1	6	0	0	0	0	3	1	0	2	1	1	0	0	2	2	0	0	SWISS-PROT:Q9HAN9|TREMBL:Q53GL1;Q5SWJ2|ENSEMBL:ENSP00000366410|REFSEQ:NP_073624|H-INV:HIT000036909|VEGA:OTTHUMP00000001731 Tax_Id=9606 Gene_Symbol=NMNAT1 Nicotinamide mononucleotide adenylyltransferase 1
IPI:IPI00009747.1	19	1	1058	960	206	114	25	12	7	6	7	3	0	4	29	10	9	10	10	3	4	3	39	12	18	9	4	0	3	1	92	30	11	11	8	33	11	14	8	18	7	5	6	11	5	0	6	SWISS-PROT:P48449|ENSEMBL:ENSP00000348762;ENSP00000380837|REFSEQ:NP_001001438;NP_002331|H-INV:HIT000101689|VEGA:OTTHUMP00000115784;OTTHUMP00000115785 Tax_Id=9606 Gene_Symbol=LSS Lanosterol synthase
IPI:IPI00009750.1	23	1	1059	2125	59	36	0	0	0	0	0	0	0	0	0	0	0	0	1	0	0	1	35	13	15	7	0	0	0	0	23	0	0	0	0	8	0	4	4	15	4	5	6	0	0	0	0	SWISS-PROT:P56470|TREMBL:Q6FHZ4|ENSEMBL:ENSP00000302100|REFSEQ:NP_006140|H-INV:HIT000058093|VEGA:OTTHUMP00000068319;OTTHUMP00000077183 Tax_Id=9606 Gene_Symbol=LGALS4 Galectin-4
IPI:IPI00009753.1	4	1	1060	1112	3	2	1	0	0	1	0	0	0	0	0	0	0	0	0	0	0	0	1	0	1	0	0	0	0	0	1	0	0	0	0	1	0	1	0	0	0	0	0	0	0	0	0	SWISS-PROT:Q9HAT8|TREMBL:Q659D8|ENSEMBL:ENSP00000267460|REFSEQ:NP_067078|H-INV:HIT000076687|VEGA:OTTHUMP00000179021 Tax_Id=9606 Gene_Symbol=PELI2 Protein pellino homolog 2
IPI:IPI00009755.3	27	1	1061	1380	48	33	1	0	1	0	9	5	2	2	6	2	2	2	5	4	0	1	3	3	0	0	9	5	1	3	15	1	1	0	0	5	3	1	1	6	4	0	2	3	2	0	1	SWISS-PROT:Q86U44-1|ENSEMBL:ENSP00000298717|REFSEQ:NP_062826|H-INV:HIT000269831|VEGA:OTTHUMP00000028348;OTTHUMP00000066257 Tax_Id=9606 Gene_Symbol=METTL3 Isoform 1 of N6-adenosine-methyltransferase 70 kDa subunit
IPI:IPI00009756.1	4	1	1062	3590	3	3	0	0	0	0	0	0	0	0	1	0	1	0	0	0	0	0	2	1	0	1	0	0	0	0	0	0	0	0	0	0	0	0	0	0	0	0	0	0	0	0	0	SWISS-PROT:P15036|TREMBL:A6NM68;Q53Y89|ENSEMBL:ENSP00000353344;ENSP00000354194|REFSEQ:NP_005230|H-INV:HIT000052766|VEGA:OTTHUMP00000115973;OTTHUMP00000115974 Tax_Id=9606 Gene_Symbol=ETS2 Protein C-ets-2
IPI:IPI00009771.6	46	1	1063	1	841	559	92	28	36	28	83	22	26	35	102	33	35	34	98	37	34	27	89	35	30	24	95	40	29	26	282	64	25	21	18	48	17	15	16	70	22	31	17	100	40	28	32	SWISS-PROT:Q03252|ENSEMBL:ENSP00000327054|REFSEQ:NP_116126|H-INV:HIT000278695|VEGA:OTTHUMP00000066492;OTTHUMP00000077225 Tax_Id=9606 Gene_Symbol=LMNB2 Lamin-B2
IPI:IPI00009772.1	23	1	1064	4711	32	11	3	1	1	1	3	1	0	2	2	1	1	0	0	0	0	0	0	0	0	0	3	1	1	1	21	3	1	1	1	6	2	3	1	6	2	2	2	6	3	0	3	SWISS-PROT:Q9NYM9|ENSEMBL:ENSP00000372210|REFSEQ:NP_001092257|VEGA:OTTHUMP00000147613 Tax_Id=9606 Gene_Symbol=BET1L BET1-like protein
IPI:IPI00009790.1	26	1	1065	50	416	256	24	7	14	3	71	20	23	28	53	20	15	18	24	13	3	8	37	16	12	9	47	17	15	15	160	64	24	18	22	45	12	19	14	38	14	8	16	13	9	0	4	SWISS-PROT:Q01813|TREMBL:Q5VSR8|ENSEMBL:ENSP00000370517|REFSEQ:NP_002618|H-INV:HIT000040690|VEGA:OTTHUMP00000018966 Tax_Id=9606 Gene_Symbol=PFKP 6-phosphofructokinase type C
IPI:IPI00009791.1	10	1	1066	168	57	36	6	2	2	2	11	4	5	2	5	4	1	0	8	4	2	2	5	3	1	1	1	0	1	0	21	5	3	1	1	3	2	1	0	9	3	3	3	4	1	1	2	SWISS-PROT:Q01814-1|ENSEMBL:ENSP00000353414|REFSEQ:NP_001001331|H-INV:HIT000322606|VEGA:OTTHUMP00000158863;OTTHUMP00000170202 Tax_Id=9606 Gene_Symbol=ATP2B2 Isoform WB of Plasma membrane calcium-transporting ATPase 2
IPI:IPI00009804.1	4	1	1067	2969	5	3	1	0	1	0	0	0	0	0	0	0	0	0	0	0	0	0	1	0	0	1	1	1	0	0	2	0	0	0	0	0	0	0	0	0	0	0	0	2	0	0	2	SWISS-PROT:Q01826|ENSEMBL:ENSP00000341024|REFSEQ:NP_002962|H-INV:HIT000030618|VEGA:OTTHUMP00000160335 Tax_Id=9606 Gene_Symbol=SATB1 DNA-binding protein SATB1
IPI:IPI00009815.1	8	1	1068	7745	2	2	0	0	0	0	1	1	0	0	1	1	0	0	0	0	0	0	0	0	0	0	0	0	0	0	0	0	0	0	0	0	0	0	0	0	0	0	0	0	0	0	0	SWISS-PROT:O95568|ENSEMBL:ENSP00000307077;ENSP00000307975|REFSEQ:NP_219486|H-INV:HIT000288695|VEGA:OTTHUMP00000033956;OTTHUMP00000033957 Tax_Id=9606 Gene_Symbol=C1orf156 Uncharacterized protein C1orf156
IPI:IPI00009817.5	25	1	1069	3821	69	50	10	3	4	3	6	2	2	2	10	3	4	3	9	4	4	1	7	2	4	1	8	3	3	2	19	8	1	6	1	1	0	1	0	3	1	2	0	7	2	5	0	TREMBL:Q69YU4;Q9NYJ1|ENSEMBL:ENSP00000347919|REFSEQ:NP_057649|H-INV:HIT000303481 Tax_Id=9606 Gene_Symbol=CHCHD8 Coiled-coil-helix-coiled-coil-helix domain-containing protein 8
IPI:IPI00009822.1	29	1	1070	13	250	164	20	10	8	2	30	11	13	6	33	11	10	12	22	11	5	6	28	15	7	6	31	13	11	7	86	35	13	10	12	18	5	8	5	20	7	5	8	13	7	2	4	SWISS-PROT:P61011|ENSEMBL:ENSP00000216774|REFSEQ:NP_003127|H-INV:HIT000031539|VEGA:OTTHUMP00000028256;OTTHUMP00000178810 Tax_Id=9606 Gene_Symbol=SRP54 Signal recognition particle 54 kDa protein
IPI:IPI00009829.3	6	1	1071	8086	2	0	0	0	0	0	0	0	0	0	0	0	0	0	0	0	0	0	0	0	0	0	0	0	0	0	2	0	0	0	0	0	0	0	0	1	0	0	1	1	0	1	0	SWISS-PROT:P15088|ENSEMBL:ENSP00000296046|REFSEQ:NP_001861|H-INV:HIT000195184|VEGA:OTTHUMP00000173166 Tax_Id=9606 Gene_Symbol=CPA3 Mast cell carboxypeptidase A precursor
IPI:IPI00009831.2	3	1	1072	65	2	1	0	0	0	0	0	0	0	0	1	1	0	0	0	0	0	0	0	0	0	0	0	0	0	0	1	0	0	0	0	0	0	0	0	0	0	0	0	1	1	0	0	SWISS-PROT:Q5TDP6|TREMBL:A1L421|ENSEMBL:ENSP00000359691|REFSEQ:NP_057655|H-INV:HIT000074837|VEGA:OTTHUMP00000016672 Tax_Id=9606 Gene_Symbol=GLULD1 Glutamate--ammonia ligase domain-containing protein 1
IPI:IPI00009841.4	13	1	1073	1293	206	122	18	9	4	5	18	8	5	5	23	7	9	7	24	11	6	7	20	6	8	6	19	7	6	6	84	16	6	4	6	24	10	8	6	27	10	8	9	17	9	3	5	TREMBL:Q96MX4|ENSEMBL:ENSP00000330516 Tax_Id=9606 Gene_Symbol=EWSR1 CDNA FLJ31747 fis, clone NT2RI2007377, highly similar to RNA-BINDING PROTEIN EWS
IPI:IPI00009844.1	5	1	1074	6231	18	13	1	1	0	0	2	1	0	1	2	0	2	0	2	2	0	0	3	1	1	1	3	0	1	2	5	2	2	0	0	3	2	0	1	0	0	0	0	0	0	0	0	SWISS-PROT:Q9P2T1|TREMBL:Q86SZ5;Q86T14|ENSEMBL:ENSP00000347449;ENSP00000382369|REFSEQ:NP_001002000;NP_001002001;NP_001002002|H-INV:HIT000266881|VEGA:OTTHUMP00000028172 Tax_Id=9606 Gene_Symbol=GMPR2 GMP reductase 2
IPI:IPI00009862.4	5	1	1075	5165	6	4	1	0	1	0	1	0	0	1	2	0	0	2	0	0	0	0	0	0	0	0	0	0	0	0	2	0	0	0	0	0	0	0	0	2	1	0	1	0	0	0	0	SWISS-PROT:Q01850|TREMBL:A8K8A8|ENSEMBL:ENSP00000268383|REFSEQ:NP_001793|H-INV:HIT000038040|VEGA:OTTHUMP00000080283;OTTHUMP00000108551 Tax_Id=9606 Gene_Symbol=CDR2 Cerebellar degeneration-related protein 2
IPI:IPI00009865.2	36	2	8	2	898	492	91	23	28	40	78	14	37	27	96	49	24	23	123	57	28	38	75	22	25	28	29	7	2	20	406	85	34	27	24	85	29	32	24	112	60	26	26	124	44	29	51	SWISS-PROT:P13645|TREMBL:A6NK80|ENSEMBL:ENSP00000269576|REFSEQ:NP_000412|H-INV:HIT000051206|VEGA:OTTHUMP00000165049;OTTHUMP00000181319 Tax_Id=9606 Gene_Symbol=KRT10 Keratin, type I cytoskeletal 10
IPI:IPI00009866.6	53	2	9	2	563	242	47	26	10	11	53	21	16	16	27	10	11	6	76	36	24	16	34	13	10	11	5	0	1	4	321	34	12	10	12	41	18	14	9	85	30	40	15	161	75	37	49	SWISS-PROT:P13646-1|TREMBL:A1A4E9;A8K2H9|ENSEMBL:ENSP00000246635|REFSEQ:NP_705694|VEGA:OTTHUMP00000164632;OTTHUMP00000181306 Tax_Id=9606 Gene_Symbol=KRT13 Isoform 1 of Keratin, type I cytoskeletal 13
IPI:IPI00009867.3	64	2	10	1	869	133	18	5	6	7	20	2	7	11	22	7	8	7	41	12	13	16	28	13	5	10	4	1	0	3	736	25	11	6	8	28	5	10	13	38	14	15	9	645	354	118	173	SWISS-PROT:P13647|ENSEMBL:ENSP00000252242|REFSEQ:NP_000415|H-INV:HIT000194788|VEGA:OTTHUMP00000082822;OTTHUMP00000167613 Tax_Id=9606 Gene_Symbol=KRT5 Keratin, type II cytoskeletal 5
IPI:IPI00009868.4	5	1	1076	6456	7	6	2	2	0	0	1	1	0	0	3	2	1	0	0	0	0	0	0	0	0	0	0	0	0	0	1	0	0	0	0	1	1	0	0	0	0	0	0	0	0	0	0	SWISS-PROT:Q9NS73-1|ENSEMBL:ENSP00000324444|REFSEQ:NP_057670|H-INV:HIT000002253|VEGA:OTTHUMP00000027956;OTTHUMP00000178844 Tax_Id=9606 Gene_Symbol=MBIP Isoform 1 of MAP3K12-binding inhibitory protein 1
IPI:IPI00009880.1	11	1	1077	4816	18	8	3	1	2	0	2	0	0	2	0	0	0	0	1	1	0	0	1	0	0	1	1	0	0	1	10	3	3	0	0	4	1	1	2	1	1	0	0	2	2	0	0	SWISS-PROT:Q9NQ34|TREMBL:Q543A1;Q7Z649|ENSEMBL:ENSP00000311842|REFSEQ:NP_065695|H-INV:HIT000052324 Tax_Id=9606 Gene_Symbol=TMEM9B Transmembrane protein 9B precursor
IPI:IPI00009882.1	9	1	1078	7827	2	1	0	0	0	0	0	0	0	0	0	0	0	0	0	0	0	0	0	0	0	0	1	0	1	0	1	1	1	0	0	0	0	0	0	0	0	0	0	0	0	0	0	SWISS-PROT:Q9NQ35|ENSEMBL:ENSP00000310205|REFSEQ:NP_065696|H-INV:HIT000008024 Tax_Id=9606 Gene_Symbol=NRIP3 Nuclear receptor-interacting protein 3
IPI:IPI00009885.1	22	1	1079	1	86	49	3	1	1	1	0	0	0	0	5	1	2	2	18	8	4	6	3	1	2	0	20	5	7	8	37	16	5	4	7	4	2	1	1	5	1	1	3	12	7	3	2	SWISS-PROT:Q9NYL4|ENSEMBL:ENSP00000256680|REFSEQ:NP_057678|H-INV:HIT000253042|VEGA:OTTHUMP00000167416 Tax_Id=9606 Gene_Symbol=FKBP11 FK506-binding protein 11 precursor
IPI:IPI00009887.1	3	1	1080	5184	3	0	0	0	0	0	0	0	0	0	0	0	0	0	0	0	0	0	0	0	0	0	0	0	0	0	3	0	0	0	0	3	2	1	0	0	0	0	0	0	0	0	0	SWISS-PROT:Q9HBY8-1|TREMBL:A8K0N1|ENSEMBL:ENSP00000340608|REFSEQ:NP_057360|VEGA:OTTHUMP00000031703 Tax_Id=9606 Gene_Symbol=SGK2 Isoform 2 of Serine/threonine-protein kinase Sgk2
IPI:IPI00009890.1	9	1	1081	4880	14	14	0	0	0	0	6	0	2	4	0	0	0	0	7	2	1	4	1	0	1	0	0	0	0	0	0	0	0	0	0	0	0	0	0	0	0	0	0	0	0	0	0	SWISS-PROT:P07093|TREMBL:Q53S15;Q5D0C4|ENSEMBL:ENSP00000258405|REFSEQ:NP_006207|H-INV:HIT000037247|VEGA:OTTHUMP00000164215 Tax_Id=9606 Gene_Symbol=SERPINE2 Glia-derived nexin precursor
IPI:IPI00009891.1	5	1	1082	1981	17	9	0	0	0	0	3	1	2	0	2	1	1	0	1	0	1	0	1	0	1	0	2	0	1	1	8	0	0	0	0	2	0	2	0	4	3	0	1	2	1	0	1	SWISS-PROT:P21675-1|TREMBL:A5CVC8|ENSEMBL:ENSP00000362895|REFSEQ:NP_620278|H-INV:HIT000102085|VEGA:OTTHUMP00000024334 Tax_Id=9606 Gene_Symbol=TAF1 Isoform 1 of Transcription initiation factor TFIID subunit 1
IPI:IPI00009896.1	26	1	1083	215	173	102	13	5	7	1	9	2	1	6	19	4	4	11	18	8	2	8	38	15	14	9	5	3	0	2	71	15	7	3	5	26	7	9	10	19	6	3	10	11	6	1	4	SWISS-PROT:P07099|TREMBL:Q6FGZ3|ENSEMBL:ENSP00000272167;ENSP00000355802|REFSEQ:NP_000111|H-INV:HIT000335223|VEGA:OTTHUMP00000035867 Tax_Id=9606 Gene_Symbol=EPHX1 Epoxide hydrolase 1
IPI:IPI00009899.4	1	1	1084	6427	8	6	1	0	1	0	0	0	0	0	0	0	0	0	1	1	0	0	2	0	1	1	2	2	0	0	2	0	0	0	0	0	0	0	0	0	0	0	0	2	0	1	1	SWISS-PROT:Q9NYF5|ENSEMBL:ENSP00000033079|REFSEQ:NP_057687|H-INV:HIT000075034|VEGA:OTTHUMP00000159488 Tax_Id=9606 Gene_Symbol=C5orf5 Uncharacterized protein C5orf5
IPI:IPI00009901.1	22	1	1085	1859	84	62	6	3	1	2	9	4	2	3	10	2	3	5	9	6	0	3	13	5	5	3	15	7	4	4	22	10	6	0	4	6	2	2	2	5	1	0	4	1	1	0	0	SWISS-PROT:P61970|ENSEMBL:ENSP00000219169|REFSEQ:NP_005787|H-INV:HIT000300729|VEGA:OTTHUMP00000081333;OTTHUMP00000174844 Tax_Id=9606 Gene_Symbol=NUTF2 Nuclear transport factor 2
IPI:IPI00009904.1	52	1	1086	64	1409	802	87	23	37	27	134	31	60	43	155	35	75	45	143	59	41	43	173	64	61	48	110	43	33	34	607	151	51	54	46	221	47	108	66	143	51	36	56	92	45	22	25	SWISS-PROT:P13667|TREMBL:A8K4K6;Q549T6|ENSEMBL:ENSP00000286091|REFSEQ:NP_004902|H-INV:HIT000035427|VEGA:OTTHUMP00000025137;OTTHUMP00000196763 Tax_Id=9606 Gene_Symbol=PDIA4 Protein disulfide-isomerase A4 precursor
IPI:IPI00009906.5	17	1	1087	2847	39	17	1	1	0	0	2	0	1	1	4	1	1	2	0	0	0	0	4	1	2	1	6	2	1	3	22	5	2	1	2	6	3	1	2	3	0	1	2	8	3	1	4	SWISS-PROT:Q9UH62|TREMBL:A8K5B0|ENSEMBL:ENSP00000340672;ENSP00000378554|REFSEQ:NP_057691;NP_808816;NP_808817|H-INV:HIT000306837|VEGA:OTTHUMP00000023688 Tax_Id=9606 Gene_Symbol=ARMCX3 Armadillo repeat-containing X-linked protein 3
IPI:IPI00009913.6	17	1	1088	3352	26	20	6	2	1	3	4	1	2	1	5	1	3	1	0	0	0	0	2	1	1	0	3	1	2	0	6	4	1	3	0	2	1	1	0	0	0	0	0	0	0	0	0	SWISS-PROT:O95551|ENSEMBL:ENSP00000367440|REFSEQ:NP_057698|H-INV:HIT000038043|VEGA:OTTHUMP00000016091 Tax_Id=9606 Gene_Symbol=TTRAP TRAF and TNF receptor-associated protein
IPI:IPI00009922.3	51	1	1089	2723	99	64	10	3	2	5	10	1	4	5	13	2	8	3	13	5	4	4	7	2	4	1	11	4	5	2	35	10	4	4	2	8	3	4	1	7	3	3	1	10	5	5	0	SWISS-PROT:Q9GZT3|ENSEMBL:ENSP00000238688|REFSEQ:NP_112487|H-INV:HIT000002454|VEGA:OTTHUMP00000028494 Tax_Id=9606 Gene_Symbol=C14orf156 SRA stem-loop-interacting RNA-binding protein, mitochondrial precursor
IPI:IPI00009923.1	30	1	1090	892	143	86	18	4	8	6	15	4	3	8	23	6	8	9	8	2	5	1	15	6	4	5	7	2	3	2	57	39	17	11	11	2	2	0	0	10	5	2	3	6	1	2	3	SWISS-PROT:P13674-1|ENSEMBL:ENSP00000307318;ENSP00000378353|REFSEQ:NP_001017962|H-INV:HIT000051291|VEGA:OTTHUMP00000019793 Tax_Id=9606 Gene_Symbol=P4HA1 Isoform 1 of Prolyl 4-hydroxylase subunit alpha-1 precursor
IPI:IPI00009931.3	18	1	1091	212	11	7	1	0	1	0	0	0	0	0	1	0	0	1	4	0	1	3	0	0	0	0	1	0	0	1	4	3	0	1	2	0	0	0	0	1	0	0	1	0	0	0	0	SWISS-PROT:Q9BSH5|ENSEMBL:ENSP00000238379;ENSP00000363295|REFSEQ:NP_112496|H-INV:HIT000247712|VEGA:OTTHUMP00000021956;OTTHUMP00000021957 Tax_Id=9606 Gene_Symbol=HDHD3 Haloacid dehalogenase-like hydrolase domain-containing protein 3
IPI:IPI00009938.1	8	1	1092	2857	10	7	0	0	0	0	0	0	0	0	0	0	0	0	6	2	2	2	1	1	0	0	0	0	0	0	3	0	0	0	0	1	0	1	0	2	1	0	1	0	0	0	0	SWISS-PROT:P13688-1|TREMBL:A6NCK4;A6NCS5;Q069I7|ENSEMBL:ENSP00000161559|REFSEQ:NP_001703|H-INV:HIT000321553|VEGA:OTTHUMP00000076240;OTTHUMP00000081756 Tax_Id=9606 Gene_Symbol=CEACAM1 Isoform A of Carcinoembryonic antigen-related cell adhesion molecule 1 precursor
IPI:IPI00009942.2	6	1	1093	1	2	1	0	0	0	0	0	0	0	0	1	0	0	1	0	0	0	0	0	0	0	0	0	0	0	0	1	0	0	0	0	1	0	1	0	0	0	0	0	0	0	0	0	TREMBL:Q99777|ENSEMBL:ENSP00000266580|H-INV:HIT000221499|VEGA:OTTHUMP00000167250 Tax_Id=9606 Gene_Symbol=HSU79275 Putative uncharacterized protein
IPI:IPI00009943.2	49	1	1094	628	456	288	45	13	14	18	48	17	18	13	66	12	35	19	27	13	10	4	46	22	17	7	56	20	17	19	168	53	19	19	15	64	13	33	18	24	6	9	9	27	12	9	6	TREMBL:Q5W0H4|ENSEMBL:ENSP00000339051|VEGA:OTTHUMP00000018347 Tax_Id=9606 Gene_Symbol=TPT1 Tumor protein, translationally-controlled 1
IPI:IPI00009946.4	44	1	1095	944	280	180	38	14	9	15	24	11	6	7	31	11	11	9	3	2	0	1	29	11	11	7	55	15	20	20	100	52	26	14	12	18	6	4	8	20	10	4	6	10	4	0	6	SWISS-PROT:Q15785|TREMBL:Q53GH9;Q6IBN7|ENSEMBL:ENSP00000361900|REFSEQ:NP_006800|H-INV:HIT000033210|VEGA:OTTHUMP00000031079 Tax_Id=9606 Gene_Symbol=TOMM34 Mitochondrial import receptor subunit TOM34
IPI:IPI00009950.1	35	1	1096	873	231	122	16	3	8	5	17	5	5	7	24	6	10	8	27	12	6	9	22	10	7	5	16	7	6	3	109	29	13	5	11	35	10	12	13	23	10	5	8	22	13	5	4	SWISS-PROT:Q12907|TREMBL:A8K7T4|ENSEMBL:ENSP00000303366|REFSEQ:NP_006807|H-INV:HIT000278435|VEGA:OTTHUMP00000161453 Tax_Id=9606 Gene_Symbol=LMAN2 Vesicular integral-membrane protein VIP36 precursor
IPI:IPI00009958.6	22	1	1097	2821	48	28	5	1	2	2	2	0	1	1	7	2	2	3	4	2	1	1	7	2	2	3	3	0	1	2	20	6	1	2	3	8	4	2	2	5	2	2	1	1	0	0	1	SWISS-PROT:Q92905|ENSEMBL:ENSP00000350512|REFSEQ:NP_006828|H-INV:HIT000030207|VEGA:OTTHUMP00000177727 Tax_Id=9606 Gene_Symbol=COPS5 COP9 signalosome complex subunit 5
IPI:IPI00009976.1	20	1	1098	4713	32	21	2	1	1	0	5	2	2	1	4	2	1	1	2	1	0	1	5	1	3	1	3	2	0	1	11	4	1	0	3	4	1	1	2	2	2	0	0	1	1	0	0	SWISS-PROT:Q13445|ENSEMBL:ENSP00000214869|REFSEQ:NP_006849|H-INV:HIT000297748|VEGA:OTTHUMP00000066979;OTTHUMP00000076851 Tax_Id=9606 Gene_Symbol=TMED1 Transmembrane emp24 domain-containing protein 1 precursor
IPI:IPI00009982.1	8	1	1099	4069	14	8	2	0	2	0	0	0	0	0	1	0	1	0	2	1	1	0	1	1	0	0	2	1	0	1	6	2	1	0	1	0	0	0	0	1	1	0	0	3	1	1	1	SWISS-PROT:Q9Y2W6-1|TREMBL:Q5SZR5;Q9NYV3|ENSEMBL:ENSP00000357817|REFSEQ:NP_001077433|H-INV:HIT000070195|VEGA:OTTHUMP00000015262 Tax_Id=9606 Gene_Symbol=TDRKH Isoform 1 of Tudor and KH domain-containing protein
IPI:IPI00009992.1	7	1	1100	4972	10	4	0	0	0	0	1	0	1	0	1	1	0	0	1	1	0	0	1	1	0	0	0	0	0	0	6	0	0	0	0	3	1	1	1	3	3	0	0	0	0	0	0	SWISS-PROT:O75689|TREMBL:A4D2Q2;A8K3A2|ENSEMBL:ENSP00000265846|REFSEQ:NP_006860|H-INV:HIT000041934|VEGA:OTTHUMP00000024998 Tax_Id=9606 Gene_Symbol=CENTA1 Centaurin-alpha-1
IPI:IPI00009997.1	7	1	1101	4778	21	7	0	0	0	0	0	0	0	0	3	2	1	0	2	0	1	1	1	0	1	0	1	0	1	0	14	9	4	2	3	1	1	0	0	3	3	0	0	1	0	0	1	SWISS-PROT:O43505|ENSEMBL:ENSP00000309096|REFSEQ:NP_006867|H-INV:HIT000023219 Tax_Id=9606 Gene_Symbol=B3GNT1 N-acetyllactosaminide beta-1,3-N-acetylglucosaminyltransferase
IPI:IPI00010054.1	45	1	1102	4257	5	4	0	0	0	0	1	0	0	1	0	0	0	0	2	0	1	1	0	0	0	0	1	0	1	0	1	0	0	0	0	0	0	0	0	1	0	0	1	0	0	0	0	TREMBL:O15125;Q5ZEY8;Q8NIA6;Q9UM95|ENSEMBL:ENSP00000369487|REFSEQ:NP_511042|VEGA:OTTHUMP00000021155 Tax_Id=9606 Gene_Symbol=CDKN2B cyclin-dependent kinase inhibitor 2B isoform 2
IPI:IPI00010080.2	21	1	1103	516	126	87	10	5	5	0	13	4	3	6	11	5	1	5	15	8	1	6	24	11	6	7	14	7	3	4	39	12	5	1	6	11	4	4	3	7	2	2	3	9	6	0	3	SWISS-PROT:O95747|ENSEMBL:ENSP00000311713|REFSEQ:NP_005100|H-INV:HIT000058528|VEGA:OTTHUMP00000161719;OTTHUMP00000170677 Tax_Id=9606 Gene_Symbol=OXSR1 Serine/threonine-protein kinase OSR1
IPI:IPI00010088.1	4	1	1104	1	5	1	0	0	0	0	1	0	0	1	0	0	0	0	0	0	0	0	0	0	0	0	0	0	0	0	4	0	0	0	0	4	1	2	1	0	0	0	0	0	0	0	0	SWISS-PROT:P56524|TREMBL:Q53SB4;Q53SM2;Q86YH7|ENSEMBL:ENSP00000264606|REFSEQ:NP_006028|H-INV:HIT000000105|VEGA:OTTHUMP00000164483 Tax_Id=9606 Gene_Symbol=HDAC4 Histone deacetylase 4
IPI:IPI00010090.1	13	1	1105	4706	33	28	1	0	1	0	10	3	3	4	1	1	0	0	2	1	0	1	9	3	4	2	5	1	3	1	5	1	1	0	0	1	0	0	1	1	1	0	0	2	1	0	1	SWISS-PROT:P48507|TREMBL:A8K334;Q5YKL1|ENSEMBL:ENSP00000359258|REFSEQ:NP_002052|H-INV:HIT000193232|VEGA:OTTHUMP00000012299 Tax_Id=9606 Gene_Symbol=GCLM Glutamate--cysteine ligase regulatory subunit
IPI:IPI00010101.1	4	1	1106	7708	2	1	0	0	0	0	1	1	0	0	0	0	0	0	0	0	0	0	0	0	0	0	0	0	0	0	1	1	0	1	0	0	0	0	0	0	0	0	0	0	0	0	0	SWISS-PROT:Q9NY28|TREMBL:Q68VJ3|ENSEMBL:ENSP00000252318|REFSEQ:NP_059113|H-INV:HIT000246172|VEGA:OTTHUMP00000166277 Tax_Id=9606 Gene_Symbol=GALNT8 Probable polypeptide N-acetylgalactosaminyltransferase 8
IPI:IPI00010105.1	53	1	1107	1818	135	78	11	5	5	1	13	5	4	4	11	4	5	2	10	4	2	4	18	8	5	5	15	9	2	4	57	13	5	4	4	15	4	7	4	17	3	5	9	12	6	1	5	SWISS-PROT:P56537|TREMBL:Q6IBN8;Q96TD5|ENSEMBL:ENSP00000363559;ENSP00000363574|REFSEQ:NP_002203;NP_852133|H-INV:HIT000001733|VEGA:OTTHUMP00000030734;OTTHUMP00000061360 Tax_Id=9606 Gene_Symbol=EIF6 Eukaryotic translation initiation factor 6
IPI:IPI00010120.4	23	1	1108	213	148	99	21	9	6	6	17	4	7	6	18	7	7	4	12	7	3	2	21	9	8	4	10	3	3	4	49	14	7	3	4	15	5	5	5	9	5	2	2	11	5	3	3	SWISS-PROT:P56545-1|TREMBL:A8K2X5;Q1WIS0|ENSEMBL:ENSP00000338615|REFSEQ:NP_001077383;NP_001320|H-INV:HIT000028310|VEGA:OTTHUMP00000020699 Tax_Id=9606 Gene_Symbol=CTBP2 Isoform 1 of C-terminal-binding protein 2
IPI:IPI00010130.3	26	1	1109	1881	69	51	0	0	0	0	14	4	3	7	6	3	2	1	4	1	2	1	14	7	4	3	13	5	3	5	18	5	3	1	1	0	0	0	0	12	5	3	4	1	0	1	0	SWISS-PROT:P15104|TREMBL:A1L199;Q9NSP3|ENSEMBL:ENSP00000307900;ENSP00000344958;ENSP00000356537;ENSP00000375880|REFSEQ:NP_001028216;NP_001028228;NP_002056|H-INV:HIT000038498|VEGA:OTTHUMP00000035524;OTTHUMP00000035525 Tax_Id=9606 Gene_Symbol=GLUL Glutamine synthetase
IPI:IPI00010133.3	14	1	1110	100	64	53	10	2	5	3	0	0	0	0	26	4	14	8	2	2	0	0	9	5	1	3	6	1	3	2	11	5	3	1	1	2	2	0	0	1	0	1	0	3	1	0	2	SWISS-PROT:P31146|ENSEMBL:ENSP00000219150|REFSEQ:NP_009005|H-INV:HIT000339532|VEGA:OTTHUMP00000080374;OTTHUMP00000163017 Tax_Id=9606 Gene_Symbol=CORO1A Coronin-1A
IPI:IPI00010136.2	10	2	1108	213	148	99	21	9	6	6	17	4	7	6	18	7	7	4	12	7	3	2	21	9	8	4	10	3	3	4	49	14	7	3	4	15	5	5	5	9	5	2	2	11	5	3	3	SWISS-PROT:P56545-2|ENSEMBL:ENSP00000311825|REFSEQ:NP_073713|VEGA:OTTHUMP00000020701 Tax_Id=9606 Gene_Symbol=CTBP2 Isoform 2 of C-terminal-binding protein 2
IPI:IPI00010141.4	22	1	1111	4651	52	29	3	1	1	1	3	1	0	2	7	3	2	2	5	3	1	1	3	1	2	0	8	1	5	2	23	5	2	1	2	7	3	2	2	5	2	1	2	6	2	1	3	SWISS-PROT:Q9NRF9|ENSEMBL:ENSP00000363284;ENSP00000363286|REFSEQ:NP_059139|H-INV:HIT000031483|VEGA:OTTHUMP00000021954;OTTHUMP00000021955 Tax_Id=9606 Gene_Symbol=POLE3 DNA polymerase epsilon subunit 3
IPI:IPI00010142.1	17	1	1112	4840	16	11	1	0	1	0	2	2	0	0	1	0	0	1	2	1	1	0	1	0	1	0	4	1	2	1	5	4	1	1	2	0	0	0	0	0	0	0	0	1	1	0	0	SWISS-PROT:P60604|TREMBL:A8K3L4|ENSEMBL:ENSP00000338348|REFSEQ:NP_003334|H-INV:HIT000030614|VEGA:OTTHUMP00000113174 Tax_Id=9606 Gene_Symbol=UBE2G2 Ubiquitin-conjugating enzyme E2 G2
IPI:IPI00010146.1	13	1	1113	6551	6	3	1	0	1	0	0	0	0	0	1	1	0	0	0	0	0	0	1	1	0	0	0	0	0	0	3	0	0	0	0	3	1	0	2	0	0	0	0	0	0	0	0	SWISS-PROT:P56557|TREMBL:Q2V8N0|ENSEMBL:ENSP00000371390|REFSEQ:NP_006125|H-INV:HIT000054193|VEGA:OTTHUMP00000067860 Tax_Id=9606 Gene_Symbol=TMEM50B Transmembrane protein 50B
IPI:IPI00010153.5	43	1	1114	1419	325	228	29	7	11	11	37	10	12	15	30	7	12	11	39	17	14	8	46	18	18	10	47	15	22	10	97	27	14	5	8	21	5	8	8	21	9	2	10	28	12	8	8	SWISS-PROT:P62829|ENSEMBL:ENSP00000346039;ENSP00000377865|REFSEQ:NP_000969|H-INV:HIT000337801|VEGA:OTTHUMP00000164151;OTTHUMP00000164153;OTTHUMP00000181271 Tax_Id=9606 Gene_Symbol=RPL23 60S ribosomal protein L23
IPI:IPI00010154.3	51	1	1115	90	395	257	13	6	5	2	60	20	23	17	42	11	14	17	17	8	2	7	51	21	17	13	74	29	21	24	138	47	19	11	17	38	8	15	15	42	12	8	22	11	8	0	3	SWISS-PROT:P31150|TREMBL:Q6FG50|ENSEMBL:ENSP00000358756|REFSEQ:NP_001484|H-INV:HIT000035732|VEGA:OTTHUMP00000032118 Tax_Id=9606 Gene_Symbol=GDI1 Rab GDP dissociation inhibitor alpha
IPI:IPI00010156.1	4	1	1116	6576	5	3	0	0	0	0	2	0	2	0	0	0	0	0	1	1	0	0	0	0	0	0	0	0	0	0	2	0	0	0	0	1	0	0	1	1	1	0	0	0	0	0	0	SWISS-PROT:P31152|ENSEMBL:ENSP00000269463|H-INV:HIT000322338 Tax_Id=9606 Gene_Symbol=MAPK4 Mitogen-activated protein kinase 4
IPI:IPI00010157.1	33	1	1117	961	195	134	20	8	7	5	23	8	5	10	24	5	12	7	18	8	7	3	25	11	8	6	24	8	10	6	61	13	6	3	4	20	3	8	9	11	5	3	3	17	8	5	4	SWISS-PROT:P31153|TREMBL:A8K511|ENSEMBL:ENSP00000303147|REFSEQ:NP_005902|H-INV:HIT000030575|VEGA:OTTHUMP00000160677 Tax_Id=9606 Gene_Symbol=MAT2A S-adenosylmethionine synthetase isoform type-2
IPI:IPI00010158.3	28	1	1118	5304	5	4	0	0	0	0	0	0	0	0	1	1	0	0	2	0	2	0	0	0	0	0	1	0	1	0	1	0	0	0	0	0	0	0	0	1	1	0	0	0	0	0	0	SWISS-PROT:Q9NRG0|ENSEMBL:ENSP00000220913|REFSEQ:NP_059140|H-INV:HIT000006811|VEGA:OTTHUMP00000178290 Tax_Id=9606 Gene_Symbol=CHRAC1 Chromatin accessibility complex protein 1
IPI:IPI00010163.1	3	1	1119	115	22	13	1	1	0	0	2	0	0	2	3	2	1	0	3	1	2	0	2	0	1	1	2	1	1	0	9	3	1	1	1	2	1	0	1	1	1	0	0	3	1	1	1	SWISS-PROT:Q9HBT8|ENSEMBL:ENSP00000285274;ENSP00000379231|REFSEQ:NP_065703|H-INV:HIT000001589|VEGA:OTTHUMP00000065084;OTTHUMP00000182887 Tax_Id=9606 Gene_Symbol=ZNF286A Zinc finger protein 286A
IPI:IPI00010164.4	5	1	1120	4599	2	2	1	1	0	0	0	0	0	0	0	0	0	0	1	1	0	0	0	0	0	0	0	0	0	0	0	0	0	0	0	0	0	0	0	0	0	0	0	0	0	0	0	SWISS-PROT:Q9NYK6|ENSEMBL:ENSP00000284881|REFSEQ:NP_001093890|VEGA:OTTHUMP00000083238 Tax_Id=9606 Gene_Symbol=C21orf91 Protein EURL homolog
IPI:IPI00010180.4	19	1	1121	1021	38	0	0	0	0	0	0	0	0	0	0	0	0	0	0	0	0	0	0	0	0	0	0	0	0	0	38	36	17	7	12	2	0	0	2	0	0	0	0	0	0	0	0	SWISS-PROT:P23141-1|TREMBL:A8K3K8|REFSEQ:NP_001020365|H-INV:HIT000242405|VEGA:OTTHUMP00000080286;OTTHUMP00000108428 Tax_Id=9606 Gene_Symbol=CES1 Isoform 1 of Liver carboxylesterase 1 precursor
IPI:IPI00010182.4	60	1	1122	1282	239	150	11	6	3	2	18	8	3	7	23	7	9	7	17	7	3	7	62	23	25	14	19	8	4	7	89	24	14	4	6	37	7	16	14	18	10	1	7	10	6	2	2	SWISS-PROT:P07108-1|TREMBL:Q9UCI8|ENSEMBL:ENSP00000348116|REFSEQ:NP_001073331 Tax_Id=9606 Gene_Symbol=DBI Isoform a 1 of Acyl-CoA-binding protein
IPI:IPI00010187.1	9	1	1123	6515	6	3	0	0	0	0	1	1	0	0	1	1	0	0	0	0	0	0	1	0	0	1	0	0	0	0	3	1	1	0	0	1	1	0	0	1	1	0	0	0	0	0	0	SWISS-PROT:Q9BW60|TREMBL:Q502X7|ENSEMBL:ENSP00000361536|REFSEQ:NP_073732|H-INV:HIT000277465|VEGA:OTTHUMP00000008574 Tax_Id=9606 Gene_Symbol=ELOVL1 Elongation of very long chain fatty acids protein 1
IPI:IPI00010188.1	18	1	1124	2216	26	23	0	0	0	0	2	0	0	2	2	0	1	1	0	0	0	0	0	0	0	0	19	8	4	7	3	2	1	0	1	0	0	0	0	1	1	0	0	0	0	0	0	SWISS-PROT:Q9HD23-1|TREMBL:A8K4U3|ENSEMBL:ENSP00000367637|REFSEQ:NP_065713|H-INV:HIT000076339|VEGA:OTTHUMP00000016085 Tax_Id=9606 Gene_Symbol=MRS2L Isoform 1 of Magnesium transporter MRS2L, mitochondrial precursor
IPI:IPI00010189.1	7	1	1125	9183	2	0	0	0	0	0	0	0	0	0	0	0	0	0	0	0	0	0	0	0	0	0	0	0	0	0	2	0	0	0	0	0	0	0	0	2	1	1	0	0	0	0	0	SWISS-PROT:Q9H6D8|ENSEMBL:ENSP00000264703|REFSEQ:NP_073734|H-INV:HIT000009289|VEGA:OTTHUMP00000123425 Tax_Id=9606 Gene_Symbol=FNDC4 Fibronectin type III domain-containing protein 4 precursor
IPI:IPI00010190.3	13	1	1126	5882	3	1	0	0	0	0	1	0	1	0	0	0	0	0	0	0	0	0	0	0	0	0	0	0	0	0	2	0	0	0	0	0	0	0	0	2	2	0	0	0	0	0	0	SWISS-PROT:Q9NUI1-1|ENSEMBL:ENSP00000219481|REFSEQ:NP_065715|VEGA:OTTHUMP00000045513;OTTHUMP00000080412 Tax_Id=9606 Gene_Symbol=DECR2 Isoform 1 of Peroxisomal 2,4-dienoyl-CoA reductase
IPI:IPI00010200.3	6	1	1127	1712	41	32	8	3	3	2	6	2	3	1	3	2	1	0	5	2	2	1	8	2	6	0	2	0	2	0	9	1	0	1	0	6	2	3	1	2	1	1	0	0	0	0	0	SWISS-PROT:Q9H6S0|TREMBL:Q6ZMY0|ENSEMBL:ENSP00000161863|REFSEQ:NP_073739|H-INV:HIT000249738|VEGA:OTTHUMP00000159057 Tax_Id=9606 Gene_Symbol=YTHDC2 YTH domain containing 2
IPI:IPI00010201.4	12	1	1128	2241	20	13	0	0	0	0	5	1	2	2	1	0	0	1	2	2	0	0	2	2	0	0	3	1	1	1	7	4	2	0	2	0	0	0	0	1	1	0	0	2	2	0	0	REFSEQ:NP_002803|VEGA:OTTHUMP00000077903 Tax_Id=9606 Gene_Symbol=PSMD8 proteasome 26S non-ATPase subunit 8
IPI:IPI00010204.1	38	1	1129	193	267	166	26	6	11	9	34	8	15	11	28	5	12	11	26	12	5	9	31	6	16	9	21	7	4	10	101	25	10	7	8	25	3	14	8	25	10	7	8	26	10	8	8	SWISS-PROT:P84103|ENSEMBL:ENSP00000362820|REFSEQ:NP_003008|H-INV:HIT000069548|VEGA:OTTHUMP00000016294 Tax_Id=9606 Gene_Symbol=SFRS3 Splicing factor, arginine/serine-rich 3
IPI:IPI00010213.2	3	1	1130	5103	7	3	0	0	0	0	0	0	0	0	0	0	0	0	1	1	0	0	0	0	0	0	2	0	0	2	4	1	1	0	0	1	0	1	0	2	1	0	1	0	0	0	0	SWISS-PROT:Q9UPM8|TREMBL:A1L4A9;A6NNX7;Q68D31|ENSEMBL:ENSP00000261842|REFSEQ:NP_031373|H-INV:HIT000059002|VEGA:OTTHUMP00000175807 Tax_Id=9606 Gene_Symbol=AP4E1 Uncharacterized protein AP4E1
IPI:IPI00010214.1	44	1	1131	3165	117	89	15	5	5	5	14	3	6	5	13	2	8	3	25	8	12	5	21	7	8	6	1	1	0	0	28	18	9	6	3	2	1	0	1	7	2	4	1	1	1	0	0	SWISS-PROT:Q9HCY8|ENSEMBL:ENSP00000340463;ENSP00000357689;ENSP00000357690;ENSP00000357691|REFSEQ:NP_065723|H-INV:HIT000083109|VEGA:OTTHUMP00000032964;OTTHUMP00000032965;OTTHUMP00000032966 Tax_Id=9606 Gene_Symbol=S100A14 Protein S100-A14
IPI:IPI00010218.1	21	1	1132	1678	58	30	4	2	2	0	2	0	0	2	6	2	2	2	9	4	2	3	8	3	3	2	1	1	0	0	28	9	4	1	4	10	5	2	3	3	2	0	1	6	3	0	3	TREMBL:Q53RS5;Q8WZ13;Q9HC04|ENSEMBL:ENSP00000305526 Tax_Id=9606 Gene_Symbol=CYP20A1 Cytochrome P450 monooxygenase
IPI:IPI00010232.1	13	1	1133	3276	39	24	6	1	4	1	2	0	0	2	4	2	1	1	3	0	0	3	2	0	0	2	7	3	2	2	15	5	2	1	2	3	1	0	2	4	2	1	1	3	2	0	1	SWISS-PROT:P56589|TREMBL:Q6FGP5|ENSEMBL:ENSP00000356563|REFSEQ:NP_003621|H-INV:HIT000243885|VEGA:OTTHUMP00000017334 Tax_Id=9606 Gene_Symbol=PEX3 Peroxisomal biogenesis factor 3
IPI:IPI00010240.1	10	1	1134	2962	15	11	1	1	0	0	1	0	1	0	6	4	1	1	2	1	0	1	1	1	0	0	0	0	0	0	4	0	0	0	0	3	2	1	0	0	0	0	0	1	0	0	1	TREMBL:Q9HBL5|ENSEMBL:ENSP00000321625|H-INV:HIT000002352|VEGA:OTTHUMP00000182448 Tax_Id=9606 Gene_Symbol=MIF4GD MIF4G domain-containing protein
IPI:IPI00010248.3	21	1	1135	2878	31	15	1	0	0	1	2	1	0	1	3	1	1	1	2	2	0	0	4	3	0	1	3	1	0	2	16	1	1	0	0	5	3	1	1	8	3	1	4	2	1	0	1	SWISS-PROT:Q9NZD8|ENSEMBL:ENSP00000204566|REFSEQ:NP_057714|H-INV:HIT000277026|VEGA:OTTHUMP00000164130;OTTHUMP00000176386;OTTHUMP00000176387 Tax_Id=9606 Gene_Symbol=SPG21 Maspardin
IPI:IPI00010252.3	6	1	1136	889	47	35	8	3	2	3	7	3	3	1	10	3	3	4	5	3	2	0	0	0	0	0	5	1	2	2	12	3	2	1	0	4	3	1	0	5	3	1	1	0	0	0	0	SWISS-PROT:Q9UPN9-1|ENSEMBL:ENSP00000351250|REFSEQ:NP_056990|H-INV:HIT000074338|VEGA:OTTHUMP00000013662 Tax_Id=9606 Gene_Symbol=TRIM33 Isoform Alpha of E3 ubiquitin-protein ligase TRIM33
IPI:IPI00010270.1	31	1	1137	89	120	81	11	2	4	5	12	3	5	4	11	3	5	3	19	6	6	7	18	6	7	5	10	5	2	3	39	13	3	6	4	9	0	5	4	5	1	2	2	12	6	3	3	SWISS-PROT:P15153|ENSEMBL:ENSP00000249071|REFSEQ:NP_002863|H-INV:HIT000291922|VEGA:OTTHUMP00000028735 Tax_Id=9606 Gene_Symbol=RAC2 Ras-related C3 botulinum toxin substrate 2 precursor
IPI:IPI00010277.1	22	1	1138	6838	4	2	0	0	0	0	1	1	0	0	0	0	0	0	0	0	0	0	0	0	0	0	1	0	0	1	2	0	0	0	0	0	0	0	0	0	0	0	0	2	2	0	0	SWISS-PROT:Q9NP84-1|ENSEMBL:ENSP00000326737|REFSEQ:NP_057723|H-INV:HIT000031126|VEGA:OTTHUMP00000081597;OTTHUMP00000159250 Tax_Id=9606 Gene_Symbol=TNFRSF12A Isoform 1 of Tumor necrosis factor receptor superfamily member 12A precursor
IPI:IPI00010278.6	16	1	1139	497	43	26	2	1	1	0	6	3	2	1	3	2	0	1	5	2	1	2	6	3	1	2	4	2	1	1	17	3	2	0	1	4	1	2	1	6	3	1	2	4	2	0	2	SWISS-PROT:Q9NP92|TREMBL:Q53GN7;Q53H77;Q9BUN6|ENSEMBL:ENSP00000230914|REFSEQ:NP_057724|H-INV:HIT000071325|VEGA:OTTHUMP00000122439 Tax_Id=9606 Gene_Symbol=MRPS30 Mitochondrial 28S ribosomal protein S30
IPI:IPI00010290.2	61	1	1140	1537	40	20	0	0	0	0	0	0	0	0	0	0	0	0	0	0	0	0	20	8	6	6	0	0	0	0	20	12	6	3	3	5	1	1	3	3	1	2	0	0	0	0	0	SWISS-PROT:P07148|TREMBL:Q05CP7;Q6FGL7|ENSEMBL:ENSP00000295834|REFSEQ:NP_001434|H-INV:HIT000041727|VEGA:OTTHUMP00000160828 Tax_Id=9606 Gene_Symbol=FABP1 FABP1 protein (Fragment)
IPI:IPI00010301.1	5	1	1141	5228	3	3	2	0	0	2	0	0	0	0	0	0	0	0	0	0	0	0	0	0	0	0	1	0	1	0	0	0	0	0	0	0	0	0	0	0	0	0	0	0	0	0	0	SWISS-PROT:Q06547-4|ENSEMBL:ENSP00000351923;ENSP00000379728|REFSEQ:NP_057739;NP_852092|VEGA:OTTHUMP00000162413;OTTHUMP00000176272 Tax_Id=9606 Gene_Symbol=GABPB2 Isoform 4 of GA-binding protein beta chain
IPI:IPI00010317.4	5	1	1142	4800	19	14	2	0	2	0	3	1	1	1	3	1	1	1	2	1	0	1	3	1	1	1	1	0	0	1	5	1	1	0	0	2	1	1	0	0	0	0	0	2	1	0	1	SWISS-PROT:Q5VZM2-1|ENSEMBL:ENSP00000262850|REFSEQ:NP_057740|VEGA:OTTHUMP00000023402 Tax_Id=9606 Gene_Symbol=RRAGB Isoform 1 of Ras-related GTP-binding protein B
IPI:IPI00010320.1	43	1	1143	210	429	256	36	8	13	15	43	11	19	13	36	10	16	10	38	15	13	10	45	20	17	8	58	21	23	14	173	67	34	22	11	35	7	19	9	20	8	3	9	51	29	13	9	SWISS-PROT:P83916|TREMBL:Q6IBN6|ENSEMBL:ENSP00000225603;ENSP00000377060|REFSEQ:NP_006798|H-INV:HIT000031032|VEGA:OTTHUMP00000181956;OTTHUMP00000181957 Tax_Id=9606 Gene_Symbol=CBX1 Chromobox protein homolog 1
IPI:IPI00010322.5	2	1	1144	3736	3	1	1	0	1	0	0	0	0	0	0	0	0	0	0	0	0	0	0	0	0	0	0	0	0	0	2	2	0	1	1	0	0	0	0	0	0	0	0	0	0	0	0	SWISS-PROT:Q9UPQ7-1|TREMBL:A7MCZ6|ENSEMBL:ENSP00000263666|REFSEQ:NP_055824|H-INV:HIT000000812|VEGA:OTTHUMP00000171862 Tax_Id=9606 Gene_Symbol=PDZRN3 Isoform 1 of PDZ domain-containing RING finger protein 3
IPI:IPI00010331.1	11	1	1145	4827	17	9	1	1	0	0	2	0	2	0	2	2	0	0	1	1	0	0	1	0	1	0	2	1	1	0	8	1	0	1	0	3	1	1	1	4	1	1	2	0	0	0	0	SWISS-PROT:Q9NXA8-2|TREMBL:Q5T295|ENSEMBL:ENSP00000368564;ENSP00000380509|REFSEQ:NP_112534|VEGA:OTTHUMP00000016054 Tax_Id=9606 Gene_Symbol=SIRT5 Isoform 2 of NAD-dependent deacetylase sirtuin-5
IPI:IPI00010334.5	3	1	1146	5595	3	3	0	0	0	0	0	0	0	0	1	1	0	0	0	0	0	0	0	0	0	0	2	0	0	2	0	0	0	0	0	0	0	0	0	0	0	0	0	0	0	0	0	SWISS-PROT:Q9UPR0-3|TREMBL:A8K5V4|ENSEMBL:ENSP00000285094|REFSEQ:NP_055999|VEGA:OTTHUMP00000170420;OTTHUMP00000170421 Tax_Id=9606 Gene_Symbol=PLCL2 Isoform 3 of Inactive phospholipase C-like protein 2
IPI:IPI00010336.1	6	1	1147	8404	2	0	0	0	0	0	0	0	0	0	0	0	0	0	0	0	0	0	0	0	0	0	0	0	0	0	2	1	0	0	1	1	0	1	0	0	0	0	0	0	0	0	0	SWISS-PROT:P13725|TREMBL:Q6FHP8|ENSEMBL:ENSP00000215781|REFSEQ:NP_065391|H-INV:HIT000035313|VEGA:OTTHUMP00000028540 Tax_Id=9606 Gene_Symbol=OSM Oncostatin-M precursor
IPI:IPI00010338.1	6	1	1148	361	13	11	2	0	2	0	1	0	0	1	1	0	0	1	2	1	0	1	2	0	2	0	3	1	1	1	2	0	0	0	0	0	0	0	0	1	0	0	1	1	1	0	0	SWISS-PROT:P13726|TREMBL:Q8NCW7|ENSEMBL:ENSP00000334145|REFSEQ:NP_001984|H-INV:HIT000191101|VEGA:OTTHUMP00000012426 Tax_Id=9606 Gene_Symbol=F3 Tissue factor precursor
IPI:IPI00010339.3	22	1	1149	4967	10	4	0	0	0	0	2	0	1	1	0	0	0	0	0	0	0	0	2	1	1	0	0	0	0	0	6	5	2	1	2	0	0	0	0	1	0	0	1	0	0	0	0	SWISS-PROT:Q03393|ENSEMBL:ENSP00000280362|REFSEQ:NP_000308|H-INV:HIT000101067 Tax_Id=9606 Gene_Symbol=PTS 6-pyruvoyl tetrahydrobiopterin synthase
IPI:IPI00010346.1	21	1	1150	9	341	231	32	11	13	8	37	9	10	18	43	13	11	19	38	18	6	14	39	18	13	8	42	20	12	10	110	31	17	6	8	28	9	10	9	22	8	6	8	29	18	3	8	SWISS-PROT:Q9BYT8|TREMBL:A8K9T8|ENSEMBL:ENSP00000370372|REFSEQ:NP_065777|H-INV:HIT000000942|VEGA:OTTHUMP00000123454 Tax_Id=9606 Gene_Symbol=NLN Neurolysin, mitochondrial precursor
IPI:IPI00010348.1	6	1	1151	6175	27	19	2	1	1	0	4	1	2	1	4	1	1	2	3	1	1	1	4	2	1	1	2	1	1	0	8	0	0	0	0	3	1	1	1	2	1	1	0	3	1	1	1	SWISS-PROT:O00115|ENSEMBL:ENSP00000222219|REFSEQ:NP_001366|H-INV:HIT000064891|VEGA:OTTHUMP00000076395;OTTHUMP00000083203 Tax_Id=9606 Gene_Symbol=DNASE2 Deoxyribonuclease-2-alpha precursor
IPI:IPI00010349.1	36	1	1152	221	333	205	30	7	16	7	33	10	11	12	34	10	11	13	35	17	9	9	42	13	16	13	31	12	11	8	128	38	16	9	13	35	6	15	14	21	6	7	8	34	18	6	10	SWISS-PROT:O00116|TREMBL:A5D8U9;Q53S12;Q53SG6;Q53SN7|ENSEMBL:ENSP00000264167|REFSEQ:NP_003650|H-INV:HIT000331898|VEGA:OTTHUMP00000163353 Tax_Id=9606 Gene_Symbol=AGPS Alkyldihydroxyacetonephosphate synthase, peroxisomal precursor
IPI:IPI00010362.5	22	1	1153	95	43	26	2	1	1	0	12	5	4	3	2	1	0	1	4	2	1	1	0	0	0	0	6	2	2	2	17	0	0	0	0	6	1	3	2	7	4	2	1	4	2	2	0	TREMBL:O19682;O19683;O19744;Q29896;Q30168;Q30171;Q59EE1;Q6DU44;Q6KBZ5;Q7Z367;Q9MW44;Q9TNU8|ENSEMBL:ENSP00000365817|REFSEQ:NP_005507|VEGA:OTTHUMP00000029214 Tax_Id=9606 Gene_Symbol=HLA-E major histocompatibility complex, class I, E precursor
IPI:IPI00010365.4	7	1	1154	3059	7	4	1	1	0	0	1	0	1	0	0	0	0	0	0	0	0	0	0	0	0	0	2	1	1	0	3	2	1	1	0	0	0	0	0	1	1	0	0	0	0	0	0	VEGA:OTTHUMP00000164990 Tax_Id=9606 Gene_Symbol=- 67 kDa protein
IPI:IPI00010368.6	17	1	1155	598	170	99	15	3	7	5	14	4	7	3	20	7	9	4	16	5	7	4	15	5	8	2	19	6	7	6	71	20	6	8	6	19	7	6	6	22	8	9	5	10	4	3	3	SWISS-PROT:O00139-1|ENSEMBL:ENSP00000230731;ENSP00000370493|H-INV:HIT000325436|VEGA:OTTHUMP00000123384 Tax_Id=9606 Gene_Symbol=KIF2A Isoform 1 of Kinesin-like protein KIF2A
IPI:IPI00010369.1	1	1	1156	88	12	6	1	0	1	0	2	0	1	1	1	1	0	0	2	0	1	1	0	0	0	0	0	0	0	0	6	2	1	1	0	2	0	1	1	2	1	0	1	0	0	0	0	SWISS-PROT:Q9BXT5|TREMBL:A5D8W7|ENSEMBL:ENSP00000256246|REFSEQ:NP_112561|H-INV:HIT000076291|VEGA:OTTHUMP00000177369 Tax_Id=9606 Gene_Symbol=TEX15 Testis-expressed sequence 15 protein
IPI:IPI00010381.2	3	1	1157	5513	4	4	0	0	0	0	2	1	0	1	1	1	0	0	1	1	0	0	0	0	0	0	0	0	0	0	0	0	0	0	0	0	0	0	0	0	0	0	0	0	0	0	0	SWISS-PROT:Q9UPU3|TREMBL:Q17R88;Q86XB2|ENSEMBL:ENSP00000358715;ENSP00000376876|REFSEQ:NP_055793|H-INV:HIT000000776|VEGA:OTTHUMP00000020444 Tax_Id=9606 Gene_Symbol=SORCS3 VPS10 domain-containing receptor SorCS3 precursor
IPI:IPI00010388.1	3	1	1158	6167	29	16	0	0	0	0	3	2	1	0	5	2	2	1	6	4	1	1	1	1	0	0	1	1	0	0	13	2	1	1	0	4	2	2	0	3	2	1	0	4	2	1	1	SWISS-PROT:P07199|TREMBL:Q71VN3;Q71VN4;Q96EI4|ENSEMBL:ENSP00000369075|REFSEQ:NP_001801|H-INV:HIT000053988|VEGA:OTTHUMP00000030132 Tax_Id=9606 Gene_Symbol=CENPB Major centromere autoantigen B
IPI:IPI00010390.3	6	1	1159	2988	3	1	0	0	0	0	0	0	0	0	0	0	0	0	0	0	0	0	0	0	0	0	1	1	0	0	2	2	1	0	1	0	0	0	0	0	0	0	0	0	0	0	0	SWISS-PROT:Q9UPU9|TREMBL:Q0VA96;Q6PEW4|ENSEMBL:ENSP00000306381 Tax_Id=9606 Gene_Symbol=SAMD4A SAMD4A protein
IPI:IPI00010400.1	23	1	1160	373	173	136	11	4	3	4	28	9	10	9	16	6	5	5	7	1	3	3	44	15	20	9	30	11	8	11	37	8	2	3	3	2	2	0	0	23	9	7	7	4	2	0	2	SWISS-PROT:Q01970|TREMBL:A5PKZ6|ENSEMBL:ENSP00000279230|REFSEQ:NP_000923|H-INV:HIT000326766 Tax_Id=9606 Gene_Symbol=PLCB3 1-phosphatidylinositol-4,5-bisphosphate phosphodiesterase beta-3
IPI:IPI00010402.2	15	1	1161	3158	135	84	7	3	4	0	17	2	10	5	10	5	2	3	11	5	2	4	19	10	4	5	20	8	3	9	51	12	6	3	3	16	2	9	5	14	4	5	5	9	6	1	2	TREMBL:Q86Z22|ENSEMBL:ENSP00000363361|H-INV:HIT000080332 Tax_Id=9606 Gene_Symbol=SH3BGRL3 Putative uncharacterized protein
IPI:IPI00010404.1	16	1	1162	6115	115	64	12	4	3	5	10	1	6	3	11	4	5	2	12	5	5	2	8	2	4	2	11	3	5	3	51	15	7	5	3	11	4	5	2	8	5	0	3	17	4	9	4	SWISS-PROT:Q9BWJ5|ENSEMBL:ENSP00000356541|REFSEQ:NP_112577|H-INV:HIT000015197|VEGA:OTTHUMP00000017343 Tax_Id=9606 Gene_Symbol=SF3B5 Splicing factor 3B subunit 5
IPI:IPI00010405.4	7	1	1163	3685	6	0	0	0	0	0	0	0	0	0	0	0	0	0	0	0	0	0	0	0	0	0	0	0	0	0	6	2	1	1	0	0	0	0	0	4	3	1	0	0	0	0	0	SWISS-PROT:Q01973-1|TREMBL:A2VCQ3|ENSEMBL:ENSP00000360120|REFSEQ:NP_005003|H-INV:HIT000196965|VEGA:OTTHUMP00000010573 Tax_Id=9606 Gene_Symbol=ROR1 Isoform Long of Tyrosine-protein kinase transmembrane receptor ROR1 precursor
IPI:IPI00010407.5	8	1	1164	3617	7	2	0	0	0	0	0	0	0	0	0	0	0	0	0	0	0	0	2	1	0	1	0	0	0	0	5	0	0	0	0	0	0	0	0	4	3	0	1	1	0	1	0	TREMBL:A8MPS8|ENSEMBL:ENSP00000290101 Tax_Id=9606 Gene_Symbol=RAP1GAP Uncharacterized protein RAP1GAP
IPI:IPI00010414.4	46	1	1165	773	67	32	7	2	3	2	5	2	2	1	7	2	3	2	5	2	1	2	8	4	2	2	0	0	0	0	35	21	10	6	5	4	3	1	0	7	3	2	2	3	1	1	1	SWISS-PROT:O00151|ENSEMBL:ENSP00000360305|REFSEQ:NP_066272|H-INV:HIT000030002|VEGA:OTTHUMP00000020137 Tax_Id=9606 Gene_Symbol=PDLIM1 PDZ and LIM domain protein 1
IPI:IPI00010415.2	25	1	1166	1435	181	132	9	7	2	0	34	13	11	10	24	12	6	6	11	5	4	2	28	17	5	6	26	11	6	9	49	12	8	2	2	21	7	7	7	6	4	0	2	10	6	1	3	SWISS-PROT:O00154-1|TREMBL:A8K232|ENSEMBL:ENSP00000367086|REFSEQ:NP_863654|VEGA:OTTHUMP00000001410 Tax_Id=9606 Gene_Symbol=ACOT7 Isoform 1 of Cytosolic acyl coenzyme A thioester hydrolase
IPI:IPI00010426.8	3	1	1167	6392	8	7	0	0	0	0	2	0	1	1	2	1	1	0	0	0	0	0	0	0	0	0	3	0	1	2	1	0	0	0	0	0	0	0	0	1	1	0	0	0	0	0	0	SWISS-PROT:Q9UPW0-1|TREMBL:A7MBL7;A7MD18|ENSEMBL:ENSP00000354620;ENSP00000361653;ENSP00000361654|REFSEQ:NP_055762|H-INV:HIT000000758|VEGA:OTTHUMP00000007928;OTTHUMP00000007929 Tax_Id=9606 Gene_Symbol=FOXJ3 Isoform 1 of Forkhead box protein J3
IPI:IPI00010427.1	15	1	1168	6208	20	12	3	1	1	1	1	0	0	1	4	2	1	1	1	0	1	0	1	0	0	1	2	0	1	1	8	0	0	0	0	3	1	1	1	2	1	0	1	3	1	1	1	SWISS-PROT:Q9BV81|ENSEMBL:ENSP00000248378;ENSP00000380322|REFSEQ:NP_001014764;NP_112588|H-INV:HIT000288603|VEGA:OTTHUMP00000182699;OTTHUMP00000182700 Tax_Id=9606 Gene_Symbol=TMEM93 Transmembrane protein 93
IPI:IPI00010428.4	12	1	1169	6671	5	3	0	0	0	0	0	0	0	0	2	1	0	1	1	1	0	0	0	0	0	0	0	0	0	0	2	2	2	0	0	0	0	0	0	0	0	0	0	0	0	0	0	SWISS-PROT:Q99618|TREMBL:A8K5V6|ENSEMBL:ENSP00000229265|REFSEQ:NP_112589|H-INV:HIT000030984|VEGA:OTTHUMP00000166445 Tax_Id=9606 Gene_Symbol=CDCA3 Cell division cycle-associated protein 3
IPI:IPI00010433.3	4	1	1170	2969	13	11	5	1	4	0	0	0	0	0	2	1	0	1	0	0	0	0	4	2	0	2	0	0	0	0	2	0	0	0	0	1	1	0	0	0	0	0	0	1	0	0	1	SWISS-PROT:Q9UPW6|TREMBL:A8K5Z8;Q59FT3|ENSEMBL:ENSP00000260926;ENSP00000376113|REFSEQ:NP_056080|H-INV:HIT000329311|VEGA:OTTHUMP00000163655 Tax_Id=9606 Gene_Symbol=SATB2 DNA-binding protein SATB2
IPI:IPI00010438.2	49	1	1171	1153	232	143	15	8	5	2	19	5	9	5	18	7	6	5	26	11	7	8	30	12	11	7	35	11	12	12	89	34	13	8	13	19	7	6	6	20	7	3	10	16	6	4	6	SWISS-PROT:O00161-1|TREMBL:A8K287|ENSEMBL:ENSP00000249647|REFSEQ:NP_003816|H-INV:HIT000039675|VEGA:OTTHUMP00000161203;OTTHUMP00000175685 Tax_Id=9606 Gene_Symbol=SNAP23 Isoform SNAP-23a of Synaptosomal-associated protein 23
IPI:IPI00010440.4	23	1	1172	3250	48	32	6	2	2	2	3	1	2	0	7	2	2	3	9	3	3	3	4	2	2	0	3	0	2	1	16	2	1	1	0	6	1	1	4	2	1	1	0	6	1	2	3	SWISS-PROT:O00165|TREMBL:Q5VYD5|ENSEMBL:ENSP00000329002|REFSEQ:NP_006109|H-INV:HIT000032312|VEGA:OTTHUMP00000034190 Tax_Id=9606 Gene_Symbol=HAX1 HS1-associating protein X-1
IPI:IPI00010449.2	14	1	1173	2666	8	5	1	1	0	0	1	0	1	0	0	0	0	0	0	0	0	0	1	0	0	1	2	1	1	0	3	0	0	0	0	1	0	1	0	2	1	0	1	0	0	0	0	SWISS-PROT:Q5T1V6-2|ENSEMBL:ENSP00000356318|REFSEQ:NP_112596|VEGA:OTTHUMP00000033840 Tax_Id=9606 Gene_Symbol=DDX59 Isoform 2 of Probable ATP-dependent RNA helicase DDX59
IPI:IPI00010460.1	30	1	1174	1617	138	84	8	4	2	2	17	3	6	8	12	4	5	3	12	5	4	3	18	8	5	5	17	5	6	6	54	18	9	4	5	15	4	6	5	12	5	2	5	9	4	2	3	SWISS-PROT:O00170|TREMBL:A0SZW3;A0SZW4;A0SZW5;A0SZW6;A3RDR6;A3RDR8;A3RDR9;A7KS93;A7KS94;A7YDK1;A7YDK2;A7YDK6;A7YDK7;A7YDK9;A8BQF1|ENSEMBL:ENSP00000279146|REFSEQ:NP_003968|H-INV:HIT000221427 Tax_Id=9606 Gene_Symbol=AIP AH receptor-interacting protein
IPI:IPI00010463.5	17	1	1175	1639	98	70	6	3	3	0	12	6	4	2	12	3	3	6	9	6	1	2	14	4	7	3	17	7	5	5	28	10	4	2	4	9	2	2	5	8	3	2	3	1	1	0	0	SWISS-PROT:O00178|ENSEMBL:ENSP00000216044|REFSEQ:NP_004277|H-INV:HIT000036503|VEGA:OTTHUMP00000028811 Tax_Id=9606 Gene_Symbol=GTPBP1 GTP-binding protein 1
IPI:IPI00010466.3	10	1	1176	1128	13	2	0	0	0	0	0	0	0	0	0	0	0	0	0	0	0	0	0	0	0	0	2	1	0	1	11	0	0	0	0	8	3	1	4	2	1	0	1	1	0	0	1	SWISS-PROT:P05771-1|ENSEMBL:ENSP00000318315|REFSEQ:NP_997700|H-INV:HIT000321177|VEGA:OTTHUMP00000081394;OTTHUMP00000162377 Tax_Id=9606 Gene_Symbol=PRKCB1 Isoform Beta-I of Protein kinase C beta type
IPI:IPI00010471.5	59	1	1177	41	391	273	16	5	5	6	14	4	6	4	10	5	3	2	6	1	2	3	11	3	5	3	216	98	59	59	118	95	30	37	28	13	4	5	4	6	4	2	0	4	1	3	0	SWISS-PROT:P13796|TREMBL:Q53FI1;Q59GX5;Q5TBN4|ENSEMBL:ENSP00000315757;ENSP00000381581|REFSEQ:NP_002289|H-INV:HIT000034874|VEGA:OTTHUMP00000018362 Tax_Id=9606 Gene_Symbol=LCP1 Plastin-2
IPI:IPI00010476.1	12	1	1178	5927	3	3	0	0	0	0	0	0	0	0	0	0	0	0	3	1	1	1	0	0	0	0	0	0	0	0	0	0	0	0	0	0	0	0	0	0	0	0	0	0	0	0	0	SWISS-PROT:O00180|TREMBL:Q5T5E8|ENSEMBL:ENSP00000355580|REFSEQ:NP_002236|H-INV:HIT000219324|VEGA:OTTHUMP00000036029 Tax_Id=9606 Gene_Symbol=KCNK1 Potassium channel subfamily K member 1
IPI:IPI00010477.1	12	1	1179	3896	38	10	0	0	0	0	0	0	0	0	0	0	0	0	1	0	1	0	9	2	4	3	0	0	0	0	28	0	0	0	0	16	5	7	4	12	5	2	5	0	0	0	0	SWISS-PROT:O00182-1|TREMBL:A7VJG6|ENSEMBL:ENSP00000378856|REFSEQ:NP_033665|H-INV:HIT000058094|VEGA:OTTHUMP00000163272;OTTHUMP00000180849 Tax_Id=9606 Gene_Symbol=LGALS9 Isoform Long of Galectin-9
IPI:IPI00010486.2	6	1	1180	3678	6	5	0	0	0	0	4	1	3	0	0	0	0	0	0	0	0	0	0	0	0	0	1	0	0	1	1	0	0	0	0	1	1	0	0	0	0	0	0	0	0	0	0	SWISS-PROT:Q9UPZ3-1|TREMBL:A8K6J8;A8K8S1|ENSEMBL:ENSP00000312758|REFSEQ:NP_852608|H-INV:HIT000081408 Tax_Id=9606 Gene_Symbol=HPS5 Isoform 1 of Hermansky-Pudlak syndrome 5 protein
IPI:IPI00010490.1	19	1	1181	1019	42	19	0	0	0	0	3	2	1	0	4	1	2	1	1	0	0	1	11	3	3	5	0	0	0	0	23	3	1	1	1	2	0	2	0	18	8	5	5	0	0	0	0	SWISS-PROT:O00192-1|TREMBL:Q05BN6|ENSEMBL:ENSP00000263207|REFSEQ:NP_001661|H-INV:HIT000220203|VEGA:OTTHUMP00000028704 Tax_Id=9606 Gene_Symbol=ARVCF Isoform Long of Armadillo repeat protein deleted in velo-cardio-facial syndrome
IPI:IPI00010491.3	24	1	1182	2453	45	34	7	3	3	1	1	0	0	1	3	2	0	1	10	5	3	2	13	7	4	2	0	0	0	0	11	1	0	0	1	5	1	3	1	5	1	1	3	0	0	0	0	SWISS-PROT:O00194|ENSEMBL:ENSP00000262094|REFSEQ:NP_004154|H-INV:HIT000077614|VEGA:OTTHUMP00000073466;OTTHUMP00000163562 Tax_Id=9606 Gene_Symbol=RAB27B Ras-related protein Rab-27B
IPI:IPI00010539.1	24	1	1183	1562	25	22	1	1	0	0	0	0	0	0	2	2	0	0	0	0	0	0	1	0	1	0	18	10	4	4	3	1	1	0	0	2	0	1	1	0	0	0	0	0	0	0	0	SWISS-PROT:P58004|TREMBL:Q5T7D0|ENSEMBL:ENSP00000253063|REFSEQ:NP_113647|H-INV:HIT000084564|VEGA:OTTHUMP00000003641 Tax_Id=9606 Gene_Symbol=SESN2 Sestrin-2
IPI:IPI00010540.2	5	1	1184	1562	4	3	0	0	0	0	0	0	0	0	0	0	0	0	0	0	0	0	0	0	0	0	3	2	0	1	1	1	1	0	0	0	0	0	0	0	0	0	0	0	0	0	0	SWISS-PROT:P58005-1|ENSEMBL:ENSP00000278499|REFSEQ:NP_653266|H-INV:HIT000021155 Tax_Id=9606 Gene_Symbol=SESN3 Isoform 1 of Sestrin-3
IPI:IPI00010544.3	9	1	1185	3476	13	9	2	0	0	2	1	0	0	1	1	0	1	0	0	0	0	0	2	1	0	1	3	2	1	0	4	2	1	1	0	0	0	0	0	0	0	0	0	2	0	2	0	SWISS-PROT:Q5JTD0-1|ENSEMBL:ENSP00000361522;ENSP00000361523;ENSP00000361527|H-INV:HIT000098342|VEGA:OTTHUMP00000016456;OTTHUMP00000016457 Tax_Id=9606 Gene_Symbol=TJAP1 Isoform 1 of Tight junction-associated protein 1
IPI:IPI00010554.2	21	2	241	664	91	5	2	0	1	1	1	0	0	1	2	1	1	0	0	0	0	0	0	0	0	0	0	0	0	0	86	18	8	5	5	36	10	17	9	0	0	0	0	32	17	12	3	SWISS-PROT:Q9BX66-3|TREMBL:Q5T929|ENSEMBL:ENSP00000343998;ENSP00000360291|REFSEQ:NP_001030128|VEGA:OTTHUMP00000020144 Tax_Id=9606 Gene_Symbol=SORBS1 Isoform 3 of Sorbin and SH3 domain-containing protein 1
IPI:IPI00010590.2	18	1	1186	73	130	76	19	5	8	6	5	2	1	2	25	6	12	7	12	8	3	1	8	4	2	2	7	0	4	3	54	27	17	6	4	14	10	4	0	6	3	1	2	7	3	1	3	SWISS-PROT:Q9NRZ9-1|TREMBL:Q6I7N8|ENSEMBL:ENSP00000239027|REFSEQ:NP_060533|H-INV:HIT000071956|VEGA:OTTHUMP00000020127 Tax_Id=9606 Gene_Symbol=HELLS Isoform 1 of Lymphoid-specific helicase
IPI:IPI00010653.6	18	1	1187	2204	30	13	2	1	1	0	0	0	0	0	2	1	0	1	2	1	1	0	0	0	0	0	7	3	2	2	17	3	2	1	0	2	1	1	0	3	2	0	1	9	6	0	3	SWISS-PROT:Q9GZR2-1|ENSEMBL:ENSP00000361010|REFSEQ:NP_065118|H-INV:HIT000025490|VEGA:OTTHUMP00000022484 Tax_Id=9606 Gene_Symbol=REXO4 Isoform 1 of RNA exonuclease 4
IPI:IPI00010676.1	21	1	1188	3333	28	17	1	0	1	0	5	2	1	2	0	0	0	0	2	1	0	1	1	1	0	0	8	3	3	2	11	0	0	0	0	0	0	0	0	6	3	2	1	5	3	0	2	SWISS-PROT:Q03405-1|TREMBL:A8K409|ENSEMBL:ENSP00000339328|REFSEQ:NP_002650|VEGA:OTTHUMP00000068875;OTTHUMP00000077824 Tax_Id=9606 Gene_Symbol=PLAUR Isoform 1 of Urokinase plasminogen activator surface receptor precursor
IPI:IPI00010697.1	29	1	1189	280	365	204	33	10	16	7	27	4	11	12	16	5	6	5	57	23	16	18	70	30	18	22	1	0	1	0	161	8	3	1	4	75	20	30	25	37	11	8	18	41	17	9	15	SWISS-PROT:P23229-1|ENSEMBL:ENSP00000264106 Tax_Id=9606 Gene_Symbol=ITGA6 Isoform Alpha-6X1X2B of Integrin alpha-6 precursor
IPI:IPI00010700.2	12	1	1190	97	85	55	7	2	3	2	9	1	5	3	19	5	9	5	7	4	2	1	4	3	1	0	9	3	3	3	30	12	5	4	3	3	1	0	2	10	4	4	2	5	0	3	2	SWISS-PROT:P48634-1|TREMBL:Q05BK4|ENSEMBL:ENSP00000372754;ENSP00000372759;ENSP00000372947;ENSP00000372956|VEGA:OTTHUMP00000014571;OTTHUMP00000029646;OTTHUMP00000029647;OTTHUMP00000166009 Tax_Id=9606 Gene_Symbol=BAT2 Isoform 1 of Large proline-rich protein BAT2
IPI:IPI00010706.1	37	1	1191	249	204	120	13	4	3	6	24	8	9	7	18	8	6	4	8	3	1	4	26	13	7	6	31	14	10	7	84	27	12	9	6	27	3	12	12	16	7	2	7	14	6	2	6	SWISS-PROT:P48637|TREMBL:Q8TDA8|ENSEMBL:ENSP00000216951|REFSEQ:NP_000169|H-INV:HIT000033538|VEGA:OTTHUMP00000030711 Tax_Id=9606 Gene_Symbol=GSS Glutathione synthetase
IPI:IPI00010717.1	11	1	1192	2247	17	12	1	0	0	1	1	1	0	0	1	0	0	1	3	2	0	1	6	3	2	1	0	0	0	0	5	1	1	0	0	3	2	0	1	1	1	0	0	0	0	0	0	SWISS-PROT:Q03426|TREMBL:Q59ET9|ENSEMBL:ENSP00000228510;ENSP00000376487|REFSEQ:NP_000422|H-INV:HIT000196711|VEGA:OTTHUMP00000169136;OTTHUMP00000169141 Tax_Id=9606 Gene_Symbol=MVK Mevalonate kinase
IPI:IPI00010720.1	60	1	1193	13	608	411	52	21	21	10	79	31	20	28	78	29	25	24	54	21	16	17	82	38	21	23	66	26	19	21	197	62	30	15	17	40	17	11	12	59	22	17	20	36	22	4	10	SWISS-PROT:P48643|TREMBL:A8JZY8;A8K2X8;Q96GI1;Q9BU08;Q9HB74|ENSEMBL:ENSP00000280326|REFSEQ:NP_036205|H-INV:HIT000095964|VEGA:OTTHUMP00000161671 Tax_Id=9606 Gene_Symbol=CCT5 T-complex protein 1 subunit epsilon
IPI:IPI00010740.1	39	1	1194	3	874	559	71	18	27	26	89	28	25	36	87	23	36	28	119	52	33	34	99	36	36	27	94	39	29	26	315	81	38	21	22	75	22	27	26	63	22	16	25	96	43	20	33	SWISS-PROT:P23246-1|TREMBL:Q5SZ71;Q6PIX2;Q86VG2;Q9BSV4|ENSEMBL:ENSP00000349748|REFSEQ:NP_005057|H-INV:HIT000323115|VEGA:OTTHUMP00000004329 Tax_Id=9606 Gene_Symbol=SFPQ Isoform Long of Splicing factor, proline- and glutamine-rich
IPI:IPI00010779.4	69	1	1195	1	773	491	101	23	25	53	69	13	37	19	81	26	38	17	81	32	34	15	67	20	33	14	92	35	33	24	282	103	37	46	20	54	19	24	11	56	19	26	11	69	29	24	16	SWISS-PROT:P67936-1|TREMBL:Q5U0D9;Q9UCS4|ENSEMBL:ENSP00000300933|REFSEQ:NP_003281|VEGA:OTTHUMP00000067627;OTTHUMP00000078182 Tax_Id=9606 Gene_Symbol=TPM4 Isoform 1 of Tropomyosin alpha-4 chain
IPI:IPI00010790.1	11	1	1196	5011	9	2	0	0	0	0	1	0	1	0	0	0	0	0	0	0	0	0	0	0	0	0	1	0	1	0	7	1	0	1	0	0	0	0	0	6	2	1	3	0	0	0	0	SWISS-PROT:P21810|TREMBL:A8K7E0;Q53FI4;Q53HU6|ENSEMBL:ENSP00000327336|REFSEQ:NP_001702|H-INV:HIT000304111|VEGA:OTTHUMP00000025928 Tax_Id=9606 Gene_Symbol=BGN Biglycan precursor
IPI:IPI00010796.1	67	1	1197	145	1541	863	141	38	37	66	170	51	79	40	170	47	86	37	139	62	46	31	166	58	64	44	77	29	32	16	678	172	62	71	39	256	59	133	64	149	63	39	47	101	37	37	27	SWISS-PROT:P07237|TREMBL:Q96C96|ENSEMBL:ENSP00000327801|REFSEQ:NP_000909|H-INV:HIT000040847|VEGA:OTTHUMP00000182660 Tax_Id=9606 Gene_Symbol=P4HB Protein disulfide-isomerase precursor
IPI:IPI00010800.2	26	1	1198	218	167	3	0	0	0	0	0	0	0	0	0	0	0	0	3	1	2	0	0	0	0	0	0	0	0	0	164	50	31	12	7	0	0	0	0	0	0	0	0	114	48	27	39	SWISS-PROT:P48681|TREMBL:Q2YDX4|ENSEMBL:ENSP00000357206|REFSEQ:NP_006608|VEGA:OTTHUMP00000032198 Tax_Id=9606 Gene_Symbol=NES Nestin
IPI:IPI00010808.1	3	1	1199	6184	25	11	3	2	1	0	0	0	0	0	2	1	1	0	4	2	1	1	2	0	2	0	0	0	0	0	14	6	4	0	2	3	2	1	0	5	2	1	2	0	0	0	0	SWISS-PROT:P15260|TREMBL:Q14936;Q53GX8;Q53Y96;Q7Z687;Q9BY69|ENSEMBL:ENSP00000356713|REFSEQ:NP_000407|H-INV:HIT000032386|VEGA:OTTHUMP00000017285;OTTHUMP00000040217 Tax_Id=9606 Gene_Symbol=IFNGR1 Interferon-gamma receptor alpha chain precursor
IPI:IPI00010810.1	55	1	1200	731	460	264	29	11	11	7	36	10	15	11	36	12	13	11	46	16	15	15	71	20	30	21	46	12	20	14	196	48	20	15	13	51	9	23	19	53	27	9	17	44	21	10	13	SWISS-PROT:P13804|TREMBL:Q53XN3|ENSEMBL:ENSP00000267950|REFSEQ:NP_000117|H-INV:HIT000273184|VEGA:OTTHUMP00000176507 Tax_Id=9606 Gene_Symbol=ETFA Electron transfer flavoprotein subunit alpha, mitochondrial precursor
IPI:IPI00010821.1	6	1	1201	5464	4	2	0	0	0	0	0	0	0	0	1	1	0	0	0	0	0	0	0	0	0	0	1	0	1	0	2	1	1	0	0	0	0	0	0	1	0	0	1	0	0	0	0	SWISS-PROT:Q9UQQ2|TREMBL:Q59H48|ENSEMBL:ENSP00000345492|REFSEQ:NP_005466|H-INV:HIT000064663|VEGA:OTTHUMP00000169227 Tax_Id=9606 Gene_Symbol=SH2B3 SH2B adapter protein 3
IPI:IPI00010833.1	8	1	1202	2925	21	7	1	0	1	0	1	0	0	1	3	2	0	1	1	0	0	1	0	0	0	0	1	0	0	1	14	0	0	0	0	5	3	1	1	7	3	2	2	2	1	0	1	SWISS-PROT:Q9UQR1|TREMBL:Q4FD37;Q8TDH4|ENSEMBL:ENSP00000353863|REFSEQ:NP_068799|VEGA:OTTHUMP00000172553;OTTHUMP00000172555 Tax_Id=9606 Gene_Symbol=ZNF148 Zinc finger protein 148
IPI:IPI00010844.1	11	1	1203	4107	10	8	4	2	2	0	1	0	1	0	3	1	1	1	0	0	0	0	0	0	0	0	0	0	0	0	2	1	0	1	0	1	1	0	0	0	0	0	0	0	0	0	0	SWISS-PROT:O00214-1 Tax_Id=9606 Gene_Symbol=LGALS8 Isoform 1 of Galectin-8
IPI:IPI00010845.3	30	1	1204	1155	218	149	8	3	4	1	32	3	19	10	23	9	9	5	24	7	7	10	29	8	12	9	33	11	12	10	69	20	7	8	5	13	6	4	3	15	10	0	5	21	10	1	10	SWISS-PROT:O00217|TREMBL:Q08E91;Q53G17|ENSEMBL:ENSP00000315774|REFSEQ:NP_002487|H-INV:HIT000220882 Tax_Id=9606 Gene_Symbol=NDUFS8 NADH dehydrogenase [ubiquinone] iron-sulfur protein 8, mitochondrial precursor
IPI:IPI00010853.5	5	1	1205	5222	5	3	0	0	0	0	0	0	0	0	0	0	0	0	0	0	0	0	1	0	1	0	2	0	2	0	2	1	0	0	1	0	0	0	0	0	0	0	0	1	0	1	0	SWISS-PROT:Q9BUH8|TREMBL:A6NNX5|ENSEMBL:ENSP00000347301|REFSEQ:NP_065887|H-INV:HIT000031031|VEGA:OTTHUMP00000028089 Tax_Id=9606 Gene_Symbol=BEGAIN Brain-enriched guanylate kinase-associated protein
IPI:IPI00010860.1	23	1	1206	132	143	96	14	4	3	7	14	3	7	4	14	5	5	4	10	5	4	1	23	7	10	6	21	5	10	6	47	18	6	6	6	13	3	4	6	7	3	2	2	9	6	2	1	SWISS-PROT:O00233-1|ENSEMBL:ENSP00000261817|REFSEQ:NP_002804|H-INV:HIT000030848|VEGA:OTTHUMP00000169606 Tax_Id=9606 Gene_Symbol=PSMD9 Isoform p27-L of 26S proteasome non-ATPase regulatory subunit 9
IPI:IPI00010863.5	69	1	1207	2444	48	26	3	1	2	0	3	2	1	0	7	4	1	2	1	0	1	0	8	4	2	2	4	2	1	1	22	8	4	0	4	9	5	2	2	1	1	0	0	4	2	1	1	SWISS-PROT:O00244|TREMBL:A8KAJ8;Q6IBA3|ENSEMBL:ENSP00000316854|REFSEQ:NP_004036|H-INV:HIT000340377 Tax_Id=9606 Gene_Symbol=ATOX1 Copper transport protein ATOX1
IPI:IPI00010865.1	33	1	1208	2894	27	13	1	1	0	0	3	2	1	0	1	0	1	0	1	0	0	1	1	1	0	0	6	6	0	0	14	7	3	0	4	0	0	0	0	4	1	0	3	3	3	0	0	SWISS-PROT:P67870|TREMBL:A3KQ19|ENSEMBL:ENSP00000365025;ENSP00000365026;ENSP00000365042;ENSP00000372728;ENSP00000372731;ENSP00000372919;ENSP00000372925;ENSP00000382943;ENSP00000382980|REFSEQ:NP_001311|H-INV:HIT000304323|VEGA:OTTHUMP00000014641;OTTHUMP00000029060;OTTHUMP00000029063;OTTHUMP00000029064;OTTHUMP00000029468;OTTHUMP00000195477;OTTHUMP00000195478;OTTHUMP00000195739;OTTHUMP00000195740 Tax…
IPI:IPI00010866.2	5	1	1209	4981	9	1	0	0	0	0	0	0	0	0	0	0	0	0	0	0	0	0	1	1	0	0	0	0	0	0	8	0	0	0	0	3	1	1	1	5	3	1	1	0	0	0	0	SWISS-PROT:P13866|TREMBL:A4QPH0|ENSEMBL:ENSP00000266088|REFSEQ:NP_000334|H-INV:HIT000194958|VEGA:OTTHUMP00000028869 Tax_Id=9606 Gene_Symbol=SLC5A1 SLC5A1 protein (Fragment)
IPI:IPI00010872.2	16	1	1210	2991	14	5	1	1	0	0	1	0	1	0	1	1	0	0	0	0	0	0	0	0	0	0	2	1	1	0	9	4	3	1	0	3	1	2	0	1	0	0	1	1	0	0	1	SWISS-PROT:O00257-1|ENSEMBL:ENSP00000269397|REFSEQ:NP_003646|H-INV:HIT000062276 Tax_Id=9606 Gene_Symbol=CBX4 chromobox homolog 4
IPI:IPI00010882.3	23	1	1211	1834	112	76	11	3	2	6	12	4	5	3	10	1	6	3	13	5	5	3	11	3	6	2	19	7	7	5	36	12	4	5	3	8	2	3	3	9	3	4	2	7	3	2	2	SWISS-PROT:O00273-1|TREMBL:Q53HN4;Q5T6G6|ENSEMBL:ENSP00000366237|REFSEQ:NP_004392|H-INV:HIT000222599|VEGA:OTTHUMP00000001903 Tax_Id=9606 Gene_Symbol=DFFA Isoform DFF45 of DNA fragmentation factor subunit alpha (Fragment)
IPI:IPI00010893.1	6	1	1212	8478	2	1	0	0	0	0	0	0	0	0	0	0	0	0	0	0	0	0	1	1	0	0	0	0	0	0	1	0	0	0	0	1	0	1	0	0	0	0	0	0	0	0	0	SWISS-PROT:O00292|ENSEMBL:ENSP00000355785|REFSEQ:NP_003231|H-INV:HIT000010792|VEGA:OTTHUMP00000035570 Tax_Id=9606 Gene_Symbol=LEFTY2 Left-right determination factor 2 precursor
IPI:IPI00010896.3	61	1	1213	932	413	257	28	9	13	6	40	11	11	18	35	9	13	13	37	16	8	13	51	23	13	15	66	32	12	22	156	36	15	6	15	41	8	17	16	44	14	7	23	35	24	4	7	SWISS-PROT:O00299|TREMBL:Q53FB0;Q5SRT3|ENSEMBL:ENSP00000211475;ENSP00000364934;ENSP00000364935;ENSP00000364940;ENSP00000372705;ENSP00000372896;ENSP00000372897;ENSP00000379229;ENSP00000382898;ENSP00000382899;ENSP00000382926;ENSP00000382931|REFSEQ:NP_001279|VEGA:OTTHUMP00000014792;OTTHUMP00000014793;OTTHUMP00000014794;OTTHUMP00000014798;OTTHUMP00000029131;OTTHUMP00000029133;OTTHUMP00000029137;OTTHU…
IPI:IPI00010903.2	2	1	1214	6113	3	2	0	0	0	0	0	0	0	0	0	0	0	0	1	1	0	0	0	0	0	0	1	1	0	0	1	0	0	0	0	0	0	0	0	0	0	0	0	1	1	0	0	TREMBL:Q5TA12|ENSEMBL:ENSP00000237163;ENSP00000358754|VEGA:OTTHUMP00000017983 Tax_Id=9606 Gene_Symbol=DOPEY1 Dopey family member 1
IPI:IPI00010948.2	11	1	1215	2492	34	20	6	3	2	1	0	0	0	0	4	2	2	0	4	3	1	0	5	1	3	1	1	0	1	0	14	4	3	1	0	5	2	2	1	5	3	2	0	0	0	0	0	SWISS-PROT:Q12899|TREMBL:Q5SRL2|ENSEMBL:ENSP00000331131;ENSP00000346778;ENSP00000372957;ENSP00000372958;ENSP00000373102;ENSP00000373103;ENSP00000379806;ENSP00000383451;ENSP00000383490|REFSEQ:NP_003440|VEGA:OTTHUMP00000014617;OTTHUMP00000014618;OTTHUMP00000014619;OTTHUMP00000029456;OTTHUMP00000161458;OTTHUMP00000161459;OTTHUMP00000161460;OTTHUMP00000161695;OTTHUMP00000161696 Tax_Id=9606 Gene_Symbo…
IPI:IPI00010949.3	6	1	1216	3422	18	15	0	0	0	0	2	1	0	1	0	0	0	0	5	1	1	3	8	3	2	3	0	0	0	0	3	0	0	0	0	0	0	0	0	3	2	1	0	0	0	0	0	SWISS-PROT:Q9HAT2-1|ENSEMBL:ENSP00000263593|REFSEQ:NP_733746 Tax_Id=9606 Gene_Symbol=SIAE Isoform 1 of Sialate O-acetylesterase precursor
IPI:IPI00010951.2	17	1	1217	1	680	335	18	5	7	6	41	9	15	17	57	20	19	18	13	4	3	6	201	81	57	63	5	1	2	2	345	115	49	30	36	14	6	4	4	164	60	46	58	52	22	15	15	SWISS-PROT:P58107|TREMBL:Q9NSU9|REFSEQ:NP_112598|H-INV:HIT000059600 Tax_Id=9606 Gene_Symbol=EPPK1 Epiplakin
IPI:IPI00010953.4	10	1	1218	3470	14	5	0	0	0	0	0	0	0	0	2	2	0	0	0	0	0	0	2	0	1	1	1	0	0	1	9	0	0	0	0	5	4	0	1	2	2	0	0	2	2	0	0	TREMBL:Q9NUN4|ENSEMBL:ENSP00000360602 Tax_Id=9606 Gene_Symbol=EXOC6 CDNA FLJ11251 fis, clone PLACE1008813
IPI:IPI00011032.4	3	1	1219	3028	7	3	0	0	0	0	0	0	0	0	0	0	0	0	1	1	0	0	1	1	0	0	1	1	0	0	4	0	0	0	0	2	1	1	0	1	1	0	0	1	1	0	0	SWISS-PROT:Q8WUA7-1|ENSEMBL:ENSP00000336724|REFSEQ:NP_055161|VEGA:OTTHUMP00000028753 Tax_Id=9606 Gene_Symbol=TBC1D22A Isoform 1 of TBC1 domain family member 22A
IPI:IPI00011044.1	2	1	1220	5803	3	1	0	0	0	0	0	0	0	0	0	0	0	0	0	0	0	0	1	0	0	1	0	0	0	0	2	0	0	0	0	1	1	0	0	0	0	0	0	1	1	0	0	SWISS-PROT:P56715|TREMBL:A0FDN2;Q6DKV0|ENSEMBL:ENSP00000220676|REFSEQ:NP_006260|H-INV:HIT000071149|VEGA:OTTHUMP00000177544 Tax_Id=9606 Gene_Symbol=RP1 Oxygen-regulated protein 1
IPI:IPI00011062.1	7	1	1221	104	41	34	5	1	3	1	10	3	3	4	5	1	2	2	5	1	1	3	5	2	2	1	4	2	1	1	7	2	1	1	0	3	1	1	1	2	1	0	1	0	0	0	0	SWISS-PROT:P31327-1|TREMBL:A8K134;Q05CV6;Q53TL5;Q59HF8;Q5R206;Q5R207;Q5R208;Q5R209;Q5R210;Q5R211|ENSEMBL:ENSP00000233072|REFSEQ:NP_001866|H-INV:HIT000328735|VEGA:OTTHUMP00000163944 Tax_Id=9606 Gene_Symbol=CPS1 Isoform 1 of Carbamoyl-phosphate synthase [ammonia], mitochondrial precursor
IPI:IPI00011063.3	1	1	1222	8319	2	1	1	1	0	0	0	0	0	0	0	0	0	0	0	0	0	0	0	0	0	0	0	0	0	0	1	1	1	0	0	0	0	0	0	0	0	0	0	0	0	0	0	SWISS-PROT:P56730|TREMBL:Q96I80|ENSEMBL:ENSP00000296498|REFSEQ:NP_003610|H-INV:HIT000243881|VEGA:OTTHUMP00000163901 Tax_Id=9606 Gene_Symbol=PRSS12 Neurotrypsin precursor
IPI:IPI00011069.1	17	1	1223	6222	18	10	2	1	0	1	2	1	1	0	1	0	1	0	3	1	1	1	0	0	0	0	2	0	1	1	8	3	1	1	1	3	1	1	1	2	1	0	1	0	0	0	0	SWISS-PROT:P13051-1|ENSEMBL:ENSP00000242576|REFSEQ:NP_550433|H-INV:HIT000325494|VEGA:OTTHUMP00000169121 Tax_Id=9606 Gene_Symbol=UNG Isoform 2 of Uracil-DNA glycosylase
IPI:IPI00011074.2	4	1	1224	2032	2	0	0	0	0	0	0	0	0	0	0	0	0	0	0	0	0	0	0	0	0	0	0	0	0	0	2	2	0	0	2	0	0	0	0	0	0	0	0	0	0	0	0	SWISS-PROT:Q9BQQ3-1|ENSEMBL:ENSP00000313869|REFSEQ:NP_114105|H-INV:HIT000044628|VEGA:OTTHUMP00000161966;OTTHUMP00000170701 Tax_Id=9606 Gene_Symbol=GORASP1 Isoform 1 of Golgi reassembly-stacking protein 1
IPI:IPI00011077.4	14	1	1225	6215	19	10	0	0	0	0	2	1	1	0	0	0	0	0	3	2	0	1	3	1	1	1	2	1	1	0	9	3	1	1	1	2	1	1	0	3	1	1	1	1	1	0	0	SWISS-PROT:Q9BYC8|TREMBL:A4D1V4|ENSEMBL:ENSP00000223324|REFSEQ:NP_114109|H-INV:HIT000059527|VEGA:OTTHUMP00000025008;OTTHUMP00000159097 Tax_Id=9606 Gene_Symbol=MRPL32 39S ribosomal protein L32, mitochondrial precursor
IPI:IPI00011084.2	12	1	1226	3852	25	18	3	1	2	0	2	0	0	2	2	0	0	2	6	4	0	2	5	2	1	2	0	0	0	0	7	4	2	0	2	2	0	0	2	0	0	0	0	1	1	0	0	SWISS-PROT:P56747|ENSEMBL:ENSP00000328674;ENSP00000380131|REFSEQ:NP_067018|H-INV:HIT000293309|VEGA:OTTHUMP00000080340;OTTHUMP00000159248 Tax_Id=9606 Gene_Symbol=CLDN6 Claudin-6
IPI:IPI00011090.3	7	1	1227	5517	4	4	0	0	0	0	2	0	1	1	0	0	0	0	2	1	0	1	0	0	0	0	0	0	0	0	0	0	0	0	0	0	0	0	0	0	0	0	0	0	0	0	0	SWISS-PROT:Q9BZ67-1|TREMBL:A8K6L3;Q96MK6|ENSEMBL:ENSP00000319726|REFSEQ:NP_114110|H-INV:HIT000052890 Tax_Id=9606 Gene_Symbol=FRMD8 Isoform 1 of FERM domain-containing protein 8
IPI:IPI00011107.2	40	1	1228	47	712	413	24	10	12	2	35	8	13	14	78	34	25	19	67	30	16	21	184	66	68	50	25	10	8	7	299	42	19	12	11	138	43	41	54	88	35	20	33	31	17	2	12	SWISS-PROT:P48735|TREMBL:Q53GL5|ENSEMBL:ENSP00000331897|REFSEQ:NP_002159|H-INV:HIT000286253|VEGA:OTTHUMP00000176767;OTTHUMP00000194691 Tax_Id=9606 Gene_Symbol=IDH2 Isocitrate dehydrogenase [NADP], mitochondrial precursor
IPI:IPI00011118.2	30	1	1229	450	200	140	32	11	10	11	17	7	4	6	40	16	12	12	9	5	3	1	17	10	4	3	25	8	7	10	60	17	11	1	5	20	11	7	2	19	9	2	8	4	1	1	2	SWISS-PROT:P31350|TREMBL:Q8N6S3;Q9UKM0|ENSEMBL:ENSP00000302955;ENSP00000353770|REFSEQ:NP_001025|H-INV:HIT000322329|VEGA:OTTHUMP00000115511 Tax_Id=9606 Gene_Symbol=RRM2 Ribonucleoside-diphosphate reductase M2 subunit
IPI:IPI00011126.6	47	1	1230	10	410	279	34	12	16	6	43	16	11	16	41	7	16	18	28	16	3	9	60	25	23	12	73	24	26	23	131	46	22	9	15	22	5	8	9	23	7	6	10	40	23	7	10	SWISS-PROT:P62191|TREMBL:Q53HB3;Q53XL8;Q6NW36|ENSEMBL:ENSP00000261303|REFSEQ:NP_002793|H-INV:HIT000029694|VEGA:OTTHUMP00000028280 Tax_Id=9606 Gene_Symbol=PSMC1 26S protease regulatory subunit 4
IPI:IPI00011138.1	7	1	1231	1	6	5	2	1	0	1	0	0	0	0	1	1	0	0	1	1	0	0	0	0	0	0	1	0	1	0	1	0	0	0	0	0	0	0	0	1	1	0	0	0	0	0	0	SWISS-PROT:Q9H1J1-1|ENSEMBL:ENSP00000364448|REFSEQ:NP_075387|H-INV:HIT000077311|VEGA:OTTHUMP00000018789 Tax_Id=9606 Gene_Symbol=UPF3A Isoform 1 of Regulator of nonsense transcripts 3A
IPI:IPI00011155.5	5	1	1232	2693	2	0	0	0	0	0	0	0	0	0	0	0	0	0	0	0	0	0	0	0	0	0	0	0	0	0	2	1	0	0	1	1	1	0	0	0	0	0	0	0	0	0	0	SWISS-PROT:P07307-1|TREMBL:A6NLV8|ENSEMBL:ENSP00000370329;ENSP00000370339|REFSEQ:NP_001172;NP_550434|VEGA:OTTHUMP00000128353;OTTHUMP00000183117;OTTHUMP00000183118 Tax_Id=9606 Gene_Symbol=ASGR2 Uncharacterized protein ASGR2
IPI:IPI00011159.1	2	1	1233	1543	7	1	0	0	0	0	1	0	0	1	0	0	0	0	0	0	0	0	0	0	0	0	0	0	0	0	6	1	1	0	0	1	0	1	0	3	0	2	1	1	1	0	0	SWISS-PROT:P48751-1|ENSEMBL:ENSP00000350756;ENSP00000362865;ENSP00000362867|REFSEQ:NP_005061|H-INV:HIT000217588|VEGA:OTTHUMP00000065427;OTTHUMP00000196385;OTTHUMP00000196386 Tax_Id=9606 Gene_Symbol=SLC4A3 Isoform BAE3 of Anion exchange protein 3
IPI:IPI00011167.1	4	1	1234	6674	5	3	0	0	0	0	0	0	0	0	0	0	0	0	1	1	0	0	1	1	0	0	1	0	0	1	2	0	0	0	0	1	1	0	0	1	1	0	0	0	0	0	0	SWISS-PROT:Q9BXI6|TREMBL:A7E244;Q20WK7|ENSEMBL:ENSP00000215790|REFSEQ:NP_114143|H-INV:HIT000081691|VEGA:OTTHUMP00000028845 Tax_Id=9606 Gene_Symbol=TBC1D10A TBC1 domain family member 10A
IPI:IPI00011180.4	4	1	1235	1	6	2	1	1	0	0	0	0	0	0	0	0	0	0	1	0	1	0	0	0	0	0	0	0	0	0	4	1	0	1	0	3	0	2	1	0	0	0	0	0	0	0	0	SWISS-PROT:O43167-1|ENSEMBL:ENSP00000230122|REFSEQ:NP_055612|H-INV:HIT000000158|VEGA:OTTHUMP00000016968 Tax_Id=9606 Gene_Symbol=ZBTB24 Isoform 1 of Zinc finger and BTB domain-containing protein 24
IPI:IPI00011200.5	39	1	1236	213	576	418	58	19	17	22	67	24	22	21	69	18	20	31	58	20	11	27	102	27	36	39	64	29	17	18	158	51	16	13	22	47	9	18	20	31	11	9	11	29	16	5	8	SWISS-PROT:O43175|ENSEMBL:ENSP00000358417|REFSEQ:NP_006614|H-INV:HIT000035203|VEGA:OTTHUMP00000013926 Tax_Id=9606 Gene_Symbol=PHGDH D-3-phosphoglycerate dehydrogenase
IPI:IPI00011201.1	19	1	1237	747	182	140	13	4	6	3	19	7	6	6	30	7	13	10	20	7	5	8	28	10	10	8	30	13	9	8	42	12	6	3	3	14	4	6	4	9	4	2	3	7	3	0	4	SWISS-PROT:P23368|ENSEMBL:ENSP00000321070|REFSEQ:NP_002387|H-INV:HIT000195813|VEGA:OTTHUMP00000073276;OTTHUMP00000163546 Tax_Id=9606 Gene_Symbol=ME2 NAD-dependent malic enzyme, mitochondrial precursor
IPI:IPI00011209.8	7	1	1238	6461	7	2	0	0	0	0	0	0	0	0	0	0	0	0	0	0	0	0	1	0	0	1	1	0	1	0	5	2	2	0	0	1	1	0	0	2	2	0	0	0	0	0	0	SWISS-PROT:Q9H3F6-1|ENSEMBL:ENSP00000228495|REFSEQ:NP_114160|H-INV:HIT000331734|VEGA:OTTHUMP00000169146 Tax_Id=9606 Gene_Symbol=KCTD10 Isoform 1 of BTB/POZ domain-containing protein KCTD10
IPI:IPI00011217.3	26	1	1239	3833	62	43	4	2	1	1	10	2	5	3	5	1	2	2	9	4	2	3	6	2	3	1	9	4	2	3	19	7	1	4	2	5	1	3	1	3	2	0	1	4	2	0	2	SWISS-PROT:O43181|ENSEMBL:ENSP00000296684|REFSEQ:NP_002486|H-INV:HIT000062512|VEGA:OTTHUMP00000122466 Tax_Id=9606 Gene_Symbol=NDUFS4 NADH dehydrogenase [ubiquinone] iron-sulfur protein 4, mitochondrial precursor
IPI:IPI00011229.1	37	1	1240	395	211	111	26	9	14	3	9	4	3	2	9	1	5	3	30	14	7	9	25	12	5	8	12	5	3	4	100	19	10	3	6	43	7	19	17	21	10	2	9	17	10	2	5	SWISS-PROT:P07339|ENSEMBL:ENSP00000236671|REFSEQ:NP_001900|H-INV:HIT000049449|VEGA:OTTHUMP00000042282 Tax_Id=9606 Gene_Symbol=CTSD Cathepsin D precursor
IPI:IPI00011232.3	9	1	1241	3539	10	6	0	0	0	0	0	0	0	0	3	1	1	1	2	0	1	1	0	0	0	0	1	1	0	0	4	0	0	0	0	0	0	0	0	3	2	1	0	1	1	0	0	SWISS-PROT:Q9P1Z2-1|ENSEMBL:ENSP00000262059|REFSEQ:NP_065949|VEGA:OTTHUMP00000167718 Tax_Id=9606 Gene_Symbol=CALCOCO1 Isoform 1 of Calcium-binding and coiled-coil domain-containing protein 1
IPI:IPI00011237.3	5	1	1242	7393	2	0	0	0	0	0	0	0	0	0	0	0	0	0	0	0	0	0	0	0	0	0	0	0	0	0	2	1	0	0	1	0	0	0	0	0	0	0	0	1	1	0	0	SWISS-PROT:Q9UHQ1-2|ENSEMBL:ENSP00000363739|REFSEQ:NP_114174|VEGA:OTTHUMP00000180766 Tax_Id=9606 Gene_Symbol=NARF Isoform 2 of Nuclear prelamin A recognition factor
IPI:IPI00011245.1	1	1	1243	2325	2	1	0	0	0	0	1	1	0	0	0	0	0	0	0	0	0	0	0	0	0	0	0	0	0	0	1	0	0	0	0	0	0	0	0	1	1	0	0	0	0	0	0	SWISS-PROT:Q9HBJ7|TREMBL:A1L447|ENSEMBL:ENSP00000254181;ENSP00000375588|REFSEQ:NP_065954|H-INV:HIT000074530|VEGA:OTTHUMP00000068730;OTTHUMP00000078234 Tax_Id=9606 Gene_Symbol=USP29 Ubiquitin carboxyl-terminal hydrolase 29
IPI:IPI00011250.3	49	1	1244	1443	151	85	14	4	4	6	9	3	4	2	14	4	6	4	4	0	3	1	18	6	8	4	26	12	8	6	66	25	8	9	8	22	6	8	8	12	4	2	6	7	3	3	1	SWISS-PROT:P15374|ENSEMBL:ENSP00000366819|REFSEQ:NP_005993|H-INV:HIT000038282|VEGA:OTTHUMP00000018509 Tax_Id=9606 Gene_Symbol=UCHL3 Ubiquitin carboxyl-terminal hydrolase isozyme L3
IPI:IPI00011253.3	71	1	1245	212	804	522	78	30	29	19	95	31	31	33	83	23	29	31	69	38	13	18	97	38	28	31	100	35	35	30	282	82	28	25	29	71	18	29	24	84	35	21	28	45	23	12	10	SWISS-PROT:P23396|TREMBL:Q53G83;Q6IPX9;Q9NQS8|ENSEMBL:ENSP00000278572|REFSEQ:NP_000996|H-INV:HIT000287076 Tax_Id=9606 Gene_Symbol=RPS3 40S ribosomal protein S3
IPI:IPI00011274.3	24	1	1246	174	602	380	64	20	16	28	60	24	19	17	79	33	22	24	64	25	22	17	41	17	15	9	72	30	21	21	222	61	19	23	19	40	12	16	12	53	15	23	15	68	29	22	17	SWISS-PROT:O14979-1|ENSEMBL:ENSP00000295470|REFSEQ:NP_112740|H-INV:HIT000058500|VEGA:OTTHUMP00000160812 Tax_Id=9606 Gene_Symbol=HNRPDL Isoform 1 of Heterogeneous nuclear ribonucleoprotein D-like
IPI:IPI00011276.1	17	1	1247	2401	69	41	4	3	1	0	5	3	1	1	5	3	1	1	6	4	0	2	15	7	4	4	6	5	0	1	28	5	3	0	2	4	3	0	1	14	6	5	3	5	2	0	3	SWISS-PROT:P21953|TREMBL:Q6LCK9;Q9BQL0|ENSEMBL:ENSP00000318351;ENSP00000348880|REFSEQ:NP_000047;NP_898871|H-INV:HIT000220180|VEGA:OTTHUMP00000018048;OTTHUMP00000018049 Tax_Id=9606 Gene_Symbol=BCKDHB 2-oxoisovalerate dehydrogenase subunit beta, mitochondrial precursor
IPI:IPI00011284.1	27	1	1248	2072	86	54	7	2	5	0	8	3	0	5	6	2	0	4	7	3	0	4	15	9	1	5	11	6	0	5	32	10	6	0	4	5	1	0	4	13	4	0	9	4	3	0	1	SWISS-PROT:P21964-1|TREMBL:A3F7Q5;A3F7Q6;Q6IB07;Q6ICE6;Q7KZP0|ENSEMBL:ENSP00000207636|REFSEQ:NP_000745|H-INV:HIT000292981|VEGA:OTTHUMP00000028659 Tax_Id=9606 Gene_Symbol=COMT Isoform Membrane-bound of Catechol O-methyltransferase
IPI:IPI00011285.1	31	1	1249	410	356	220	32	10	14	8	44	18	14	12	44	12	14	18	21	6	7	8	60	22	18	20	19	7	7	5	136	34	11	9	14	36	10	14	12	45	19	9	17	21	10	4	7	SWISS-PROT:P07384|TREMBL:Q2TTR0;Q6DHV4|ENSEMBL:ENSP00000279247|REFSEQ:NP_005177|H-INV:HIT000321029 Tax_Id=9606 Gene_Symbol=CAPN1 Calpain-1 catalytic subunit
IPI:IPI00011302.1	31	1	1250	3919	32	16	4	2	2	0	3	1	2	0	2	1	1	0	4	2	0	2	0	0	0	0	3	1	2	0	16	5	0	2	3	0	0	0	0	6	1	3	2	5	3	1	1	SWISS-PROT:P13987|TREMBL:Q6FHM9|ENSEMBL:ENSP00000340210;ENSP00000379191|REFSEQ:NP_000602;NP_976074;NP_976075;NP_976076|H-INV:HIT000288190|VEGA:OTTHUMP00000108339;OTTHUMP00000108340;OTTHUMP00000108341;OTTHUMP00000108343;OTTHUMP00000108344;OTTHUMP00000108345;OTTHUMP00000108346;OTTHUMP00000108347 Tax_Id=9606 Gene_Symbol=CD59 CD59 glycoprotein precursor
IPI:IPI00011306.2	6	1	1251	6660	5	5	1	1	0	0	2	1	0	1	1	0	0	1	1	1	0	0	0	0	0	0	0	0	0	0	0	0	0	0	0	0	0	0	0	0	0	0	0	0	0	0	0	SWISS-PROT:P13994|ENSEMBL:ENSP00000221554|REFSEQ:NP_110445|VEGA:OTTHUMP00000067210;OTTHUMP00000077543;OTTHUMP00000077544 Tax_Id=9606 Gene_Symbol=CCDC130 Coiled-coil domain-containing protein 130
IPI:IPI00011307.4	21	1	1252	1809	157	96	17	6	5	6	17	6	6	5	16	6	4	6	11	4	3	4	17	8	4	5	18	8	4	6	61	14	5	3	6	16	5	7	4	11	4	3	4	20	9	6	5	SWISS-PROT:P13995|ENSEMBL:ENSP00000377617|REFSEQ:NP_006627|VEGA:OTTHUMP00000160246 Tax_Id=9606 Gene_Symbol=MTHFD2 Bifunctional methylenetetrahydrofolate dehydrogenase/cyclohydrolase, mitochondrial precursor
IPI:IPI00011360.2	15	2	1053	7328	3	3	0	0	0	0	0	0	0	0	1	1	0	0	1	1	0	0	0	0	0	0	1	0	1	0	0	0	0	0	0	0	0	0	0	0	0	0	0	0	0	0	0	SWISS-PROT:Q9H7X7-2 Tax_Id=9606 Gene_Symbol=RABL5 Isoform 2 of Rab-like protein 5
IPI:IPI00011363.4	1	1	1253	7514	2	2	1	0	0	1	1	0	0	1	0	0	0	0	0	0	0	0	0	0	0	0	0	0	0	0	0	0	0	0	0	0	0	0	0	0	0	0	0	0	0	0	0	ENSEMBL:ENSP00000381710|VEGA:OTTHUMP00000019835 Tax_Id=9606 Gene_Symbol=- Protein
IPI:IPI00011374.2	13	1	1254	4153	9	1	1	0	1	0	0	0	0	0	0	0	0	0	0	0	0	0	0	0	0	0	0	0	0	0	8	2	2	0	0	3	1	2	0	1	1	0	0	2	0	1	1	SWISS-PROT:Q8TAV0-4|ENSEMBL:ENSP00000234549|VEGA:OTTHUMP00000003843 Tax_Id=9606 Gene_Symbol=FAM76A Isoform 4 of Protein FAM76A
IPI:IPI00011400.2	2	1	1255	7117	3	1	0	0	0	0	1	0	0	1	0	0	0	0	0	0	0	0	0	0	0	0	0	0	0	0	2	0	0	0	0	0	0	0	0	0	0	0	0	2	1	0	1	SWISS-PROT:Q13009|ENSEMBL:ENSP00000286827|REFSEQ:NP_003244|H-INV:HIT000218342|VEGA:OTTHUMP00000107263 Tax_Id=9606 Gene_Symbol=TIAM1 T-lymphoma invasion and metastasis-inducing protein 1
IPI:IPI00011416.2	54	1	1256	472	367	207	17	6	9	2	20	8	6	6	24	9	9	6	32	14	8	10	83	28	25	30	31	14	8	9	160	13	5	2	6	65	16	25	24	48	19	7	22	34	16	6	12	SWISS-PROT:Q13011|TREMBL:A8K745|ENSEMBL:ENSP00000221418|REFSEQ:NP_001389|H-INV:HIT000035456|VEGA:OTTHUMP00000068320;OTTHUMP00000076418 Tax_Id=9606 Gene_Symbol=ECH1 Delta(3,5)-Delta(2,4)-dienoyl-CoA isomerase, mitochondrial precursor
IPI:IPI00011448.1	22	1	1257	2398	71	32	1	0	1	0	0	0	0	0	0	0	0	0	20	5	9	6	11	6	3	2	0	0	0	0	39	0	0	0	0	27	3	16	8	12	4	4	4	0	0	0	0	SWISS-PROT:Q9H3R2|ENSEMBL:ENSP00000312235|REFSEQ:NP_149038|H-INV:HIT000059160|VEGA:OTTHUMP00000172526 Tax_Id=9606 Gene_Symbol=MUC13 Mucin-13 precursor
IPI:IPI00011461.4	10	1	1258	987	62	42	9	3	3	3	6	2	2	2	9	5	3	1	4	3	0	1	5	2	2	1	9	3	4	2	20	7	2	3	2	8	2	4	2	2	1	1	0	3	1	1	1	SWISS-PROT:Q13033-1|ENSEMBL:ENSP00000350071|REFSEQ:NP_001077362 Tax_Id=9606 Gene_Symbol=STRN3 Isoform Beta of Striatin-3
IPI:IPI00011488.4	19	1	1259	519	70	39	5	3	1	1	6	2	2	2	4	4	0	0	1	0	0	1	3	2	1	0	20	4	7	9	31	10	5	3	2	12	5	2	5	6	5	1	0	3	1	0	2	SWISS-PROT:Q13043-1|TREMBL:Q59FZ4|ENSEMBL:ENSP00000361892;ENSP00000379958|REFSEQ:NP_006273|H-INV:HIT000220625|VEGA:OTTHUMP00000043418 Tax_Id=9606 Gene_Symbol=STK4 Isoform 1 of Serine/threonine-protein kinase 4
IPI:IPI00011511.1	20	1	1260	1297	180	132	16	5	8	3	17	5	6	6	20	6	6	8	26	9	5	12	19	7	7	5	34	17	5	12	48	15	6	2	7	12	3	4	5	5	1	1	3	16	9	2	5	SWISS-PROT:Q9BXW7-1|ENSEMBL:ENSP00000337358|REFSEQ:NP_149061|VEGA:OTTHUMP00000028725;OTTHUMP00000196151 Tax_Id=9606 Gene_Symbol=CECR5 Isoform 2 of Cat eye syndrome critical region protein 5 precursor
IPI:IPI00011515.1	7	1	1261	5657	3	3	1	1	0	0	0	0	0	0	0	0	0	0	0	0	0	0	1	0	0	1	1	0	1	0	0	0	0	0	0	0	0	0	0	0	0	0	0	0	0	0	0	SWISS-PROT:Q9BY11|TREMBL:Q5TZC3|ENSEMBL:ENSP00000244458|REFSEQ:NP_065855|H-INV:HIT000028941|VEGA:OTTHUMP00000016231 Tax_Id=9606 Gene_Symbol=PACSIN1 Protein kinase C and casein kinase substrate in neurons protein 1
IPI:IPI00011528.1	13	1	1262	3172	99	57	6	2	2	2	10	5	3	2	10	1	6	3	9	3	2	4	11	5	4	2	11	5	3	3	42	14	6	5	3	8	2	3	3	9	3	2	4	11	3	6	2	SWISS-PROT:Q05048|TREMBL:Q5QPD8|ENSEMBL:ENSP00000217109|REFSEQ:NP_001028693;NP_001028694;NP_001315|H-INV:HIT000304483|VEGA:OTTHUMP00000031332 Tax_Id=9606 Gene_Symbol=CSTF1 Cleavage stimulation factor 50 kDa subunit
IPI:IPI00011549.1	5	1	1263	8293	2	1	0	0	0	0	0	0	0	0	1	1	0	0	0	0	0	0	0	0	0	0	0	0	0	0	1	0	0	0	0	1	1	0	0	0	0	0	0	0	0	0	0	SWISS-PROT:Q13077|TREMBL:Q658U1|ENSEMBL:ENSP00000362994|REFSEQ:NP_005649|H-INV:HIT000039737|VEGA:OTTHUMP00000022000 Tax_Id=9606 Gene_Symbol=TRAF1 TNF receptor-associated factor 1
[truncated: 20,144 more rows]
