# Supplementary material for: Integrative Omics Analysis Reveals the Importance and Scope of Translational Repression in microRNA-mediated Regulation
Source: Mol Cell Proteomics. 2013 Apr 2;12(7):1900–11. doi: 10.1074/mcp.M112.025783 (PMC3708174; doi:10.1074/mcp.M112.025783)
Supplement: Supplemental Data [file supp_M112.025783_mcp.M112.025783-2.zip › data/colocellline-spectra-table.tsv]

Source	ID	Index	Charge	Cluster ID	FDR	Precursor mass	Calculated mass	Mass error	Peptide	Mods
/MMR-/DLD1/Rep1/halveyp_klc_070108x_PH_P7_DLD_1_A01	2892	2891	2	1187	0	1444.248	1442.501	1.747211	YICENQDSISSK	3:56.8878
/MMR-/DLD1/Rep1/halveyp_klc_070108x_PH_P7_DLD_1_A01	3224	3223	2	1	0	1481.405	1480.49	0.9147282	DESTNVDMSLAQR	8:15.8393
/MMR-/DLD1/Rep1/halveyp_klc_070108x_PH_P7_DLD_1_A01	3270	3269	2	433	0	1950.469	1950.644	-0.1753597	EAGVEMGDEDDLSTPNEK	6:15.8393
/MMR-/DLD1/Rep1/halveyp_klc_070108x_PH_P7_DLD_1_A01	3432	3431	2	58	0	1059.921	1059.52	0.401001	DDPTLLSSGR
/MMR-/DLD1/Rep1/halveyp_klc_070108x_PH_P7_DLD_1_A01	3474	3473	2	256	0	1212.909	1212.526	0.3830566	DITSDTSGDFR
/MMR-/DLD1/Rep1/halveyp_klc_070108x_PH_P7_DLD_1_A01	3489	3488	2	189	0	1543.641	1542.716	0.9250488	DQTPDENEEVIVR
/MMR-/DLD1/Rep1/halveyp_klc_070108x_PH_P7_DLD_1_A01	3534	3533	2	1	0	984.8531	984.4167	0.4363117	QAEVELASR	1:-17.0972
/MMR-/DLD1/Rep1/halveyp_klc_070108x_PH_P7_DLD_1_A01	3536	3535	2	256	0	1212.552	1212.526	0.02600098	DITSDTSGDFR
/MMR-/DLD1/Rep1/halveyp_klc_070108x_PH_P7_DLD_1_A01	3544	3543	2	981	0.02083333	1783.623	1782.393	1.230457	DAEDAMDAMDGAVLDGR	6:15.8393 9:15.8393
/MMR-/DLD1/Rep1/halveyp_klc_070108x_PH_P7_DLD_1_A01	3549	3548	1	1	0	939.5972	939.3268	0.2704182	QQEYDFK	1:-17.0972
/MMR-/DLD1/Rep1/halveyp_klc_070108x_PH_P7_DLD_1_A01	3629	3628	2	1450	0	1639.122	1638.747	0.375	DLSEVSETTESTDVK
/MMR-/DLD1/Rep1/halveyp_klc_070108x_PH_P7_DLD_1_A01	3634	3633	1	384	0	739.9355	739.2469	0.688509	QYDFGK	1:-17.0972
/MMR-/DLD1/Rep1/halveyp_klc_070108x_PH_P7_DLD_1_A01	3648	3647	2	256	0	1213.119	1212.526	0.5930176	DITSDTSGDFR
/MMR-/DLD1/Rep1/halveyp_klc_070108x_PH_P7_DLD_1_A01	3654	3653	2	537	0	1387.029	1385.446	1.582697	LDYDEDASAMLK	10:15.8393
/MMR-/DLD1/Rep1/halveyp_klc_070108x_PH_P7_DLD_1_A01	3660	3659	1	5210	0	870.3583	870.4811	-0.1228027	EPVQGLTK
/MMR-/DLD1/Rep1/halveyp_klc_070108x_PH_P7_DLD_1_A01	3686	3685	2	810	0	2034.474	2034.877	-0.4029541	GDQPAASGDSDDDEPPPLPR
/MMR-/DLD1/Rep1/halveyp_klc_070108x_PH_P7_DLD_1_A01	3693	3692	2	1137	0	1429.5	1428.71	0.7900391	IEDVTPIPSDSTR
/MMR-/DLD1/Rep1/halveyp_klc_070108x_PH_P7_DLD_1_A01	3730	3729	2	170	0.02803738	1576.19	1575.635	0.5550861	QAEETYENIPGQSK	1:-17.0972
/MMR-/DLD1/Rep1/halveyp_klc_070108x_PH_P7_DLD_1_A01	3762	3761	1	87	0	855.4193	855.3631	0.05618477	QILDEAGK	1:-17.0972
/MMR-/DLD1/Rep1/halveyp_klc_070108x_PH_P7_DLD_1_A01	3791	3790	2	2743	0	1834.236	1832.618	1.617609	DESTDSGLSMSSYSVPR	10:15.8393
/MMR-/DLD1/Rep1/halveyp_klc_070108x_PH_P7_DLD_1_A01	3808	3807	2	329	0	1041.979	1041.439	0.5401936	QPDSGISSIR	1:-17.0972
/MMR-/DLD1/Rep1/halveyp_klc_070108x_PH_P7_DLD_1_A01	3850	3849	2	1	0	1031.032	1030.249	0.7829247	QLQDEMLR	1:-17.0972 6:15.8393
/MMR-/DLD1/Rep1/halveyp_klc_070108x_PH_P7_DLD_1_A01	3854	3853	2	238	0	2162.235	2161.965	0.2700195	EAAPDAGAEPITADSDPAYSSK
/MMR-/DLD1/Rep1/halveyp_klc_070108x_PH_P7_DLD_1_A01	3887	3886	2	1	0	1505.269	1503.532	1.73675	DTVDPVQDEMLAR	10:15.8393
/MMR-/DLD1/Rep1/halveyp_klc_070108x_PH_P7_DLD_1_A01	3897	3896	2	154	0	1254.547	1254.539	0.008211136	QPGNETADTVLK	1:-17.0972
/MMR-/DLD1/Rep1/halveyp_klc_070108x_PH_P7_DLD_1_A01	3946	3945	2	133	0.0201005	983.3766	983.4328	-0.05624199	QQAADLISR	1:-17.0972
/MMR-/DLD1/Rep1/halveyp_klc_070108x_PH_P7_DLD_1_A01	3957	3956	2	1	0.02040816	1308.794	1309.567	-0.7730713	DADDAVYELDGK
/MMR-/DLD1/Rep1/halveyp_klc_070108x_PH_P7_DLD_1_A01	3962	3961	2	801	0.01980198	1111.185	1110.485	0.7002277	QAPDNEITIK	1:-17.0972
/MMR-/DLD1/Rep1/halveyp_klc_070108x_PH_P7_DLD_1_A01	3981	3980	2	41	0.04780877	1180.275	1179.377	0.8977604	DGETLEELMK	9:15.8393
/MMR-/DLD1/Rep1/halveyp_klc_070108x_PH_P7_DLD_1_A01	3983	3982	2	11	0	1259.411	1259.599	-0.1879883	DTDTLDLSGPAR
/MMR-/DLD1/Rep1/halveyp_klc_070108x_PH_P7_DLD_1_A01	3992	3991	2	1	0	1289.968	1289.578	0.3900146	ADGYEPPVQESV
/MMR-/DLD1/Rep1/halveyp_klc_070108x_PH_P7_DLD_1_A01	3999	3998	2	395	0	1803.386	1802.643	0.7427311	DPDAQPGGELMLGGTDSK	11:15.8393
/MMR-/DLD1/Rep1/halveyp_klc_070108x_PH_P7_DLD_1_A01	4022	4021	2	1	0.01932367	849.6073	849.5185	0.08880615	HLQLAIR
/MMR-/DLD1/Rep1/halveyp_klc_070108x_PH_P7_DLD_1_A01	4026	4025	2	1	0.048583	1312.11	1309.567	2.542969	DADDAVYELDGK
/MMR-/DLD1/Rep1/halveyp_klc_070108x_PH_P7_DLD_1_A01	4032	4031	2	66	0	1472.872	1473.67	-0.7980957	DLQDELAGNSEQR
/MMR-/DLD1/Rep1/halveyp_klc_070108x_PH_P7_DLD_1_A01	4060	4059	2	13	0	2033.413	2031.541	1.872303	TDMDNQIVVSDYAQMDR	3:15.8393 15:15.8393
/MMR-/DLD1/Rep1/halveyp_klc_070108x_PH_P7_DLD_1_A01	4080	4079	2	1	0.02030457	1291.226	1289.578	1.647949	ADGYEPPVQESV
/MMR-/DLD1/Rep1/halveyp_klc_070108x_PH_P7_DLD_1_A01	4095	4094	3	13	0	2032.813	2031.541	1.272327	TDMDNQIVVSDYAQMDR	3:15.8393 15:15.8393
/MMR-/DLD1/Rep1/halveyp_klc_070108x_PH_P7_DLD_1_A01	4098	4097	2	66	0	1475.028	1473.67	1.35791	DLQDELAGNSEQR
/MMR-/DLD1/Rep1/halveyp_klc_070108x_PH_P7_DLD_1_A01	4120	4119	2	3209	0	1918.115	1917.695	0.419733	VDPSLMEDSDDGPSLPTK	6:15.8393
/MMR-/DLD1/Rep1/halveyp_klc_070108x_PH_P7_DLD_1_A01	4122	4121	2	1	0	1348.315	1347.615	0.6999512	DELADEIANSSGK
/MMR-/DLD1/Rep1/halveyp_klc_070108x_PH_P7_DLD_1_A01	4131	4130	2	13	0	2032.643	2031.541	1.102283	TDMDNQIVVSDYAQMDR	3:15.8393 15:15.8393
/MMR-/DLD1/Rep1/halveyp_klc_070108x_PH_P7_DLD_1_A01	4143	4142	2	795	0.04958678	1285.977	1284.481	1.496248	QYDTYGEEGLK	1:-17.0972
/MMR-/DLD1/Rep1/halveyp_klc_070108x_PH_P7_DLD_1_A01	4175	4174	2	151	0	1549.914	1549.562	0.3516178	DIVVQETMEDIDK	8:15.8393
/MMR-/DLD1/Rep1/halveyp_klc_070108x_PH_P7_DLD_1_A01	4176	4175	2	1	0	1672.88	1671.679	1.20105	FDYDDEPEAVEESK
/MMR-/DLD1/Rep1/halveyp_klc_070108x_PH_P7_DLD_1_A01	4185	4184	2	1	0	1347.517	1347.615	-0.09802246	DELADEIANSSGK
/MMR-/DLD1/Rep1/halveyp_klc_070108x_PH_P7_DLD_1_A01	4190	4189	2	1	0	1762.42	1761.779	0.6409912	IDEAESLNDEELEEK
/MMR-/DLD1/Rep1/halveyp_klc_070108x_PH_P7_DLD_1_A01	4200	4199	2	3209	0	1918.359	1917.695	0.6637516	VDPSLMEDSDDGPSLPTK	6:15.8393
/MMR-/DLD1/Rep1/halveyp_klc_070108x_PH_P7_DLD_1_A01	4212	4211	2	334	0	1055.957	1055.454	0.5032063	QAEILQESR	1:-17.0972
/MMR-/DLD1/Rep1/halveyp_klc_070108x_PH_P7_DLD_1_A01	4235	4234	2	210	0	1175.292	1174.572	0.7199707	DSDEADLVLAK
/MMR-/DLD1/Rep1/halveyp_klc_070108x_PH_P7_DLD_1_A01	4238	4237	2	151	0	1550.257	1549.562	0.6946354	DIVVQETMEDIDK	8:15.8393
/MMR-/DLD1/Rep1/halveyp_klc_070108x_PH_P7_DLD_1_A01	4270	4269	2	98	0.05	1445.071	1444.528	0.543232	DNPGVVTCLDEAR	8:56.8878
/MMR-/DLD1/Rep1/halveyp_klc_070108x_PH_P7_DLD_1_A01	4293	4292	3	37	0	2561.903	2559.241	2.662109	LVQDVANNTNEEAGDGTTTATVLAR
/MMR-/DLD1/Rep1/halveyp_klc_070108x_PH_P7_DLD_1_A01	4295	4294	2	3245	0.01069519	2000.819	1997.907	2.911987	ELGGLEGDPSPEEDEGIQK
/MMR-/DLD1/Rep1/halveyp_klc_070108x_PH_P7_DLD_1_A01	4296	4295	2	236	0	1431.067	1430.7	0.3670654	DTLVADNLDQATR
/MMR-/DLD1/Rep1/halveyp_klc_070108x_PH_P7_DLD_1_A01	4298	4297	2	210	0	1174.595	1174.572	0.02294922	DSDEADLVLAK
/MMR-/DLD1/Rep1/halveyp_klc_070108x_PH_P7_DLD_1_A01	4308	4307	2	3245	0	1998.449	1997.907	0.5419922	ELGGLEGDPSPEEDEGIQK
/MMR-/DLD1/Rep1/halveyp_klc_070108x_PH_P7_DLD_1_A01	4314	4313	2	37	0	2561.505	2559.241	2.263916	LVQDVANNTNEEAGDGTTTATVLAR
/MMR-/DLD1/Rep1/halveyp_klc_070108x_PH_P7_DLD_1_A01	4318	4317	2	703	0	1490.42	1490.43	-0.0100441	QQSGSELEELMNK	1:-17.0972 11:15.8393
/MMR-/DLD1/Rep1/halveyp_klc_070108x_PH_P7_DLD_1_A01	4319	4318	2	210	0	1189.106	1188.587	0.5189209	DTDEADLVLAK
/MMR-/DLD1/Rep1/halveyp_klc_070108x_PH_P7_DLD_1_A01	4359	4358	2	1	0.04464286	1784.653	1782.631	2.021816	QEQIQAMPLADSQAVR	1:-17.0972 7:15.8393
/MMR-/DLD1/Rep1/halveyp_klc_070108x_PH_P7_DLD_1_A01	4386	4385	2	1	0	1850.293	1848.859	1.43396	EEDGSLSLDGADSTGVVAK
/MMR-/DLD1/Rep1/halveyp_klc_070108x_PH_P7_DLD_1_A01	4392	4391	2	1	0.01081081	1642.155	1642.663	-0.5079346	TDEAFFDSENDPEK
/MMR-/DLD1/Rep1/halveyp_klc_070108x_PH_P7_DLD_1_A01	4394	4393	2	1	0.01092896	1091.792	1091.416	0.3756657	MLELAMQLK	1:15.8393
/MMR-/DLD1/Rep1/halveyp_klc_070108x_PH_P7_DLD_1_A01	4403	4402	2	4825	0.01075269	1114.421	1114.544	-0.1229248	QMQPQDQLK
/MMR-/DLD1/Rep1/halveyp_klc_070108x_PH_P7_DLD_1_A01	4410	4409	2	32	0.04897959	1176.919	1176.45	0.4686832	EITALAPSTMK	10:15.8393
/MMR-/DLD1/Rep1/halveyp_klc_070108x_PH_P7_DLD_1_A01	4455	4454	2	398	0	1523.266	1522.69	0.5760498	DDNEQLITQYER
/MMR-/DLD1/Rep1/halveyp_klc_070108x_PH_P7_DLD_1_A01	4466	4465	2	1	0	1353.858	1353.607	0.2512531	QQQVEAVELEAK	1:-17.0972
/MMR-/DLD1/Rep1/halveyp_klc_070108x_PH_P7_DLD_1_A01	4472	4471	2	822	0	1581.281	1581.542	-0.2612972	DEDMLYSPELAQR	4:15.8393
/MMR-/DLD1/Rep1/halveyp_klc_070108x_PH_P7_DLD_1_A01	4485	4484	2	1	0	1449.554	1448.663	0.8909912	DELADEITNSASGK
/MMR-/DLD1/Rep1/halveyp_klc_070108x_PH_P7_DLD_1_A01	4522	4521	2	85	0	1244.53	1244.625	-0.0949707	DVDGVTDINLGK
/MMR-/DLD1/Rep1/halveyp_klc_070108x_PH_P7_DLD_1_A01	4534	4533	2	1	0	1202.28	1200.599	1.68103	DVLLQVDDER
/MMR-/DLD1/Rep1/halveyp_klc_070108x_PH_P7_DLD_1_A01	4554	4553	2	256	0	1739.209	1738.728	0.480957	SEDFGVNEDLADSDAR
/MMR-/DLD1/Rep1/halveyp_klc_070108x_PH_P7_DLD_1_A01	4562	4561	2	971	0	1305.161	1304.598	0.5629883	LDTDDLDEIEK
/MMR-/DLD1/Rep1/halveyp_klc_070108x_PH_P7_DLD_1_A01	4565	4564	2	14	0	1474.532	1474.726	-0.1939697	DISTTLNADEAVAR
/MMR-/DLD1/Rep1/halveyp_klc_070108x_PH_P7_DLD_1_A01	4598	4597	2	1	0	1201.263	1200.599	0.6639404	DVLLQVDDER
/MMR-/DLD1/Rep1/halveyp_klc_070108x_PH_P7_DLD_1_A01	4608	4607	2	188	0.02790698	1142.08	1141.343	0.7369041	QVPVDVVEMK	1:-17.0972 9:15.8393
/MMR-/DLD1/Rep1/halveyp_klc_070108x_PH_P7_DLD_1_A01	4616	4615	2	256	0	1739.227	1738.728	0.4990234	SEDFGVNEDLADSDAR
/MMR-/DLD1/Rep1/halveyp_klc_070108x_PH_P7_DLD_1_A01	4634	4633	3	238	0	3380.681	3379.529	1.151855	AAEAAPPTQEAQGETEPTEQAPDALEQAADTSR
/MMR-/DLD1/Rep1/halveyp_klc_070108x_PH_P7_DLD_1_A01	4647	4646	2	15	0	1382.061	1381.613	0.4482746	QQVPSGESAILDR	1:-17.0972
/MMR-/DLD1/Rep1/halveyp_klc_070108x_PH_P7_DLD_1_A01	4650	4649	2	136	0	1271.561	1271.414	0.1467838	DELHIVEAEAM	11:15.8393
/MMR-/DLD1/Rep1/halveyp_klc_070108x_PH_P7_DLD_1_A01	4702	4701	2	1835	0	2222.265	2220.756	1.5086	GHLDAELDAYMAQTDPETND	11:15.8393
/MMR-/DLD1/Rep1/halveyp_klc_070108x_PH_P7_DLD_1_A01	4716	4715	2	1	0	1255.153	1253.578	1.574951	DTSFLGSDDIGK
/MMR-/DLD1/Rep1/halveyp_klc_070108x_PH_P7_DLD_1_A01	4718	4717	1	1	0	1061.527	1061.433	0.09414864	QLYEEEIR	1:-17.0972
/MMR-/DLD1/Rep1/halveyp_klc_070108x_PH_P7_DLD_1_A01	4719	4718	2	1	0	1061.952	1061.433	0.5191975	QLYEEEIR	1:-17.0972
/MMR-/DLD1/Rep1/halveyp_klc_070108x_PH_P7_DLD_1_A01	4720	4719	1	1	0	1062.537	1061.433	1.104158	QLYEEEIR	1:-17.0972
/MMR-/DLD1/Rep1/halveyp_klc_070108x_PH_P7_DLD_1_A01	4744	4743	2	34	0.02072539	1415.145	1414.418	0.7268944	QPPSQFEPLDMK	1:-17.0972 11:15.8393
/MMR-/DLD1/Rep1/halveyp_klc_070108x_PH_P7_DLD_1_A01	4746	4745	2	1187	0	960.8559	959.5552	1.30072	FQNALLVR
/MMR-/DLD1/Rep1/halveyp_klc_070108x_PH_P7_DLD_1_A01	4748	4747	2	734	0.02843602	1531.85	1530.59	1.260151	DVVICPDASLEDAK	5:56.8878
/MMR-/DLD1/Rep1/halveyp_klc_070108x_PH_P7_DLD_1_A01	4760	4759	2	151	0.02020202	1653.31	1651.758	1.552002	IDNDGDGFVTTEELK
/MMR-/DLD1/Rep1/halveyp_klc_070108x_PH_P7_DLD_1_A01	4761	4760	1	169	0	927.402	927.3974	0.004577637	QYADVEGF
/MMR-/DLD1/Rep1/halveyp_klc_070108x_PH_P7_DLD_1_A01	4766	4765	2	26	0	1224.878	1224.562	0.31604	DIISDTSGDFR
/MMR-/DLD1/Rep1/halveyp_klc_070108x_PH_P7_DLD_1_A01	4773	4772	2	1	0	1505.107	1504.701	0.4060059	DTDSLQSQIEDVR
/MMR-/DLD1/Rep1/halveyp_klc_070108x_PH_P7_DLD_1_A01	4779	4778	2	859	0	1609.192	1607.747	1.445068	DGDFENPVPYTGAVK
/MMR-/DLD1/Rep1/halveyp_klc_070108x_PH_P7_DLD_1_A01	4784	4783	1	1	0	1061.435	1061.433	0.002229691	QLYEEEIR	1:-17.0972
/MMR-/DLD1/Rep1/halveyp_klc_070108x_PH_P7_DLD_1_A01	4785	4784	1	1	0	1062.548	1061.433	1.115145	QLYEEEIR	1:-17.0972
/MMR-/DLD1/Rep1/halveyp_klc_070108x_PH_P7_DLD_1_A01	4822	4821	2	132	0	1863.345	1861.464	1.881336	FMQDPMEVFVDDETK	2:15.8393 6:15.8393
/MMR-/DLD1/Rep1/halveyp_klc_070108x_PH_P7_DLD_1_A01	4823	4822	2	574	0	2029.991	2030.57	-0.5786247	ELADVLMDPPMDDQPGEK	7:15.8393 11:15.8393
/MMR-/DLD1/Rep1/halveyp_klc_070108x_PH_P7_DLD_1_A01	4832	4831	2	26	0	1225.01	1224.562	0.447998	DIISDTSGDFR
/MMR-/DLD1/Rep1/halveyp_klc_070108x_PH_P7_DLD_1_A01	4865	4864	3	7	0	2260.936	2259.86	1.075739	DLNSQADSLMTSSAFDTSQVK	10:15.8393
/MMR-/DLD1/Rep1/halveyp_klc_070108x_PH_P7_DLD_1_A01	4869	4868	1	1	0	1061.651	1061.433	0.2181721	QLYEEEIR	1:-17.0972
/MMR-/DLD1/Rep1/halveyp_klc_070108x_PH_P7_DLD_1_A01	4871	4870	2	1088	0	1381.055	1380.63	0.4250488	DYIEEEVIDEK
/MMR-/DLD1/Rep1/halveyp_klc_070108x_PH_P7_DLD_1_A01	4875	4874	2	7	0	2259.283	2259.86	-0.5773373	DLNSQADSLMTSSAFDTSQVK	10:15.8393
/MMR-/DLD1/Rep1/halveyp_klc_070108x_PH_P7_DLD_1_A01	4878	4877	2	7	0	2261.391	2259.86	1.530817	DLNSQADSLMTSSAFDTSQVK	10:15.8393
/MMR-/DLD1/Rep1/halveyp_klc_070108x_PH_P7_DLD_1_A01	4890	4889	2	7	0	1290.22	1290.573	-0.3530273	DVEDEETWIR
/MMR-/DLD1/Rep1/halveyp_klc_070108x_PH_P7_DLD_1_A01	4898	4897	2	26	0	1224.912	1224.562	0.3499756	DIISDTSGDFR
/MMR-/DLD1/Rep1/halveyp_klc_070108x_PH_P7_DLD_1_A01	4900	4899	2	26	0.02051282	1227.097	1224.562	2.535034	DIISDTSGDFR
/MMR-/DLD1/Rep1/halveyp_klc_070108x_PH_P7_DLD_1_A01	4910	4909	2	4119	0	1302.252	1302.562	-0.3100586	DVTTSEDFFDK
/MMR-/DLD1/Rep1/halveyp_klc_070108x_PH_P7_DLD_1_A01	4916	4915	2	407	0	1363.727	1362.478	1.248713	VSPETVDSVIMGN	11:15.8393
/MMR-/DLD1/Rep1/halveyp_klc_070108x_PH_P7_DLD_1_A01	4923	4922	2	1	0	1637.063	1635.694	1.369019	DDITQEEYGEFYK
/MMR-/DLD1/Rep1/halveyp_klc_070108x_PH_P7_DLD_1_A01	4941	4940	2	227	0	1792.278	1791.837	0.440918	EDNDTINDSLIVSETK
/MMR-/DLD1/Rep1/halveyp_klc_070108x_PH_P7_DLD_1_A01	4942	4941	2	657	0	1833.499	1832.879	0.6199951	LDQLDGSFDDPNTVVAK
/MMR-/DLD1/Rep1/halveyp_klc_070108x_PH_P7_DLD_1_A01	4944	4943	2	1623	0	2062.413	2061.624	0.7895393	DMNLTLEPEIMPAATDNR	2:15.8393 11:15.8393
/MMR-/DLD1/Rep1/halveyp_klc_070108x_PH_P7_DLD_1_A01	4946	4945	2	3	0	1642.127	1639.794	2.333008	VDIDAPDVSIEGPDAK
/MMR-/DLD1/Rep1/halveyp_klc_070108x_PH_P7_DLD_1_A01	4947	4946	2	98	0	1599.321	1598.687	0.6341877	QPAENVNQYLTDPK	1:-17.0972
/MMR-/DLD1/Rep1/halveyp_klc_070108x_PH_P7_DLD_1_A01	4962	4961	2	4275	0.04545455	1545.29	1543.681	1.609272	IDTLQLCLQRER	7:56.8878
/MMR-/DLD1/Rep1/halveyp_klc_070108x_PH_P7_DLD_1_A01	4967	4966	2	26	0	1224.62	1224.562	0.0579834	DIISDTSGDFR
/MMR-/DLD1/Rep1/halveyp_klc_070108x_PH_P7_DLD_1_A01	4971	4970	2	1872	0	1783.331	1782.827	0.5040283	ALDSEVDPDPEGDLGVR
/MMR-/DLD1/Rep1/halveyp_klc_070108x_PH_P7_DLD_1_A01	4989	4988	2	1	0	1636.522	1635.694	0.8280029	DDITQEEYGEFYK
/MMR-/DLD1/Rep1/halveyp_klc_070108x_PH_P7_DLD_1_A01	4994	4993	2	740	0	1511.218	1510.751	0.467041	DVIDEPIIEEPSR
/MMR-/DLD1/Rep1/halveyp_klc_070108x_PH_P7_DLD_1_A01	5002	5001	3	1054	0	2881.699	2881.212	0.4870605	DSQDASAEQSDHDDEVASLASASGGFGTK
/MMR-/DLD1/Rep1/halveyp_klc_070108x_PH_P7_DLD_1_A01	5003	5002	2	2198	0.02870813	1044.465	1043.55	0.914917	DDVNILLDK
/MMR-/DLD1/Rep1/halveyp_klc_070108x_PH_P7_DLD_1_A01	5014	5013	3	81	0	3137.303	3136.218	1.084772	SGEDESQEDVLMDEAPSNLSQASTLQANR	12:15.8393
/MMR-/DLD1/Rep1/halveyp_klc_070108x_PH_P7_DLD_1_A01	5015	5014	2	1	0	1833.211	1832.774	0.4370117	NPDDITNEEYGEFYK
/MMR-/DLD1/Rep1/halveyp_klc_070108x_PH_P7_DLD_1_A01	5025	5024	2	26	0	1094.314	1093.449	0.8651447	QDIAFAYQR	1:-17.0972
/MMR-/DLD1/Rep1/halveyp_klc_070108x_PH_P7_DLD_1_A01	5050	5049	2	686	0	1731.206	1730.754	0.4520264	DDFLQQNGYTPYDR
/MMR-/DLD1/Rep1/halveyp_klc_070108x_PH_P7_DLD_1_A01	5067	5066	1	26	0	1093.479	1093.449	0.03018379	QDIAFAYQR	1:-17.0972
/MMR-/DLD1/Rep1/halveyp_klc_070108x_PH_P7_DLD_1_A01	5079	5078	2	1	0	1847.033	1846.79	0.2429199	NPDDITQEEYGEFYK
/MMR-/DLD1/Rep1/halveyp_klc_070108x_PH_P7_DLD_1_A01	5084	5083	2	540	0	1261.029	1260.48	0.5492134	CAGNEDIITLR	1:56.8878
/MMR-/DLD1/Rep1/halveyp_klc_070108x_PH_P7_DLD_1_A01	5088	5087	2	1	0	1208.957	1208.416	0.5412788	LADQCTGLQGF	5:56.8878
/MMR-/DLD1/Rep1/halveyp_klc_070108x_PH_P7_DLD_1_A01	5165	5164	2	1	0	1607.155	1606.503	0.6519432	QSFTMVADTPENLR	1:-17.0972 5:15.8393
/MMR-/DLD1/Rep1/halveyp_klc_070108x_PH_P7_DLD_1_A01	5177	5176	2	110	0	1477.323	1476.487	0.8359032	QDLMNIAGTTLSSK	1:-17.0972 4:15.8393
/MMR-/DLD1/Rep1/halveyp_klc_070108x_PH_P7_DLD_1_A01	5186	5185	2	288	0	1796.482	1794.816	1.666016	SVGDGETVEFDVVEGEK
/MMR-/DLD1/Rep1/halveyp_klc_070108x_PH_P7_DLD_1_A01	5187	5186	2	1	0	1274.105	1273.523	0.5821857	QNGDDPLLTYR	1:-17.0972
/MMR-/DLD1/Rep1/halveyp_klc_070108x_PH_P7_DLD_1_A01	5205	5204	2	3	0	1655.374	1653.81	1.563965	VDIEAPDVSLEGPEGK
/MMR-/DLD1/Rep1/halveyp_klc_070108x_PH_P7_DLD_1_A01	5219	5218	2	274	0	1781.468	1780.816	0.6519775	DYPDFSPSVDAEAIQK
/MMR-/DLD1/Rep1/halveyp_klc_070108x_PH_P7_DLD_1_A01	5222	5221	2	678	0	1740.27	1739.81	0.4599609	NYTDEAIETDDLTIK
/MMR-/DLD1/Rep1/halveyp_klc_070108x_PH_P7_DLD_1_A01	5226	5225	2	686	0	1396.234	1395.467	0.7666569	DFPELTMEVDGK	7:15.8393
/MMR-/DLD1/Rep1/halveyp_klc_070108x_PH_P7_DLD_1_A01	5230	5229	2	1	0	1608.24	1606.503	1.736904	QSFTMVADTPENLR	1:-17.0972 5:15.8393
/MMR-/DLD1/Rep1/halveyp_klc_070108x_PH_P7_DLD_1_A01	5241	5240	2	110	0	1478.17	1476.487	1.682949	QDLMNIAGTTLSSK	1:-17.0972 4:15.8393
/MMR-/DLD1/Rep1/halveyp_klc_070108x_PH_P7_DLD_1_A01	5250	5249	3	274	0	1781.512	1780.816	0.6959229	DYPDFSPSVDAEAIQK
/MMR-/DLD1/Rep1/halveyp_klc_070108x_PH_P7_DLD_1_A01	5254	5253	2	288	0	1795.251	1794.816	0.4349365	SVGDGETVEFDVVEGEK
/MMR-/DLD1/Rep1/halveyp_klc_070108x_PH_P7_DLD_1_A01	5261	5260	2	4543	0.03686636	1551.177	1550.699	0.4780273	DSTNRDSLDMIER
/MMR-/DLD1/Rep1/halveyp_klc_070108x_PH_P7_DLD_1_A01	5272	5271	2	1	0	1545.304	1544.783	0.5209961	PVTNLNNAFEVAEK
/MMR-/DLD1/Rep1/halveyp_klc_070108x_PH_P7_DLD_1_A01	5276	5275	2	403	0	1846.411	1844.715	1.695734	DGDSVMVLPTIPEEEAK	6:15.8393
/MMR-/DLD1/Rep1/halveyp_klc_070108x_PH_P7_DLD_1_A01	5282	5281	2	274	0	1781.219	1780.816	0.4029541	DYPDFSPSVDAEAIQK
/MMR-/DLD1/Rep1/halveyp_klc_070108x_PH_P7_DLD_1_A01	5286	5285	3	46	0	2264.237	2262.908	1.328669	DVVENGETADQTLSLMEQLR	16:15.8393
/MMR-/DLD1/Rep1/halveyp_klc_070108x_PH_P7_DLD_1_A01	5309	5308	2	2811	0	1123.2	1121.56	1.639893	DDVVTFIDAK
/MMR-/DLD1/Rep1/halveyp_klc_070108x_PH_P7_DLD_1_A01	5315	5314	2	1057	0.0106383	1403.448	1403.598	-0.1497478	QQQDEAYLASLR	1:-17.0972
/MMR-/DLD1/Rep1/halveyp_klc_070108x_PH_P7_DLD_1_A01	5316	5315	2	9	0.02	1272.099	1271.625	0.473999	DGSPIADDLLEK
/MMR-/DLD1/Rep1/halveyp_klc_070108x_PH_P7_DLD_1_A01	5319	5318	2	3934	0	1852.972	1852.844	0.1280518	EEGAPGDPEAALEDNLAR
/MMR-/DLD1/Rep1/halveyp_klc_070108x_PH_P7_DLD_1_A01	5321	5320	2	233	0	1401.419	1401.57	-0.1508598	CGDLLAASQVVNR	1:56.8878
/MMR-/DLD1/Rep1/halveyp_klc_070108x_PH_P7_DLD_1_A01	5343	5342	2	403	0	1844.866	1844.715	0.1506901	DGDSVMVLPTIPEEEAK	6:15.8393
/MMR-/DLD1/Rep1/halveyp_klc_070108x_PH_P7_DLD_1_A01	5355	5354	2	3161	0	1259.579	1259.636	-0.05700684	GDNITLLQSVSN
/MMR-/DLD1/Rep1/halveyp_klc_070108x_PH_P7_DLD_1_A01	5378	5377	2	1	0	1379.284	1378.636	0.6480713	DEGNYLDDALVR
/MMR-/DLD1/Rep1/halveyp_klc_070108x_PH_P7_DLD_1_A01	5394	5393	1	3161	0	1259.672	1259.636	0.03601074	GDNITLLQSVSN
/MMR-/DLD1/Rep1/halveyp_klc_070108x_PH_P7_DLD_1_A01	5396	5395	3	358	0	2521.936	2520.752	1.184437	EADIDGDGQVNYEEFVQMMTAK	18:15.8393 19:15.8393
/MMR-/DLD1/Rep1/halveyp_klc_070108x_PH_P7_DLD_1_A01	5404	5403	2	1	0	1136.295	1135.424	0.8707829	TLTIVDTGIGM	11:15.8393
/MMR-/DLD1/Rep1/halveyp_klc_070108x_PH_P7_DLD_1_A01	5409	5408	2	869	0	1425.402	1424.719	0.6829834	PGQTLIYYVDEK
/MMR-/DLD1/Rep1/halveyp_klc_070108x_PH_P7_DLD_1_A01	5415	5414	2	358	0	2523.747	2520.752	2.995472	EADIDGDGQVNYEEFVQMMTAK	18:15.8393 19:15.8393
/MMR-/DLD1/Rep1/halveyp_klc_070108x_PH_P7_DLD_1_A01	5420	5419	2	3161	0	1260.027	1259.636	0.3909912	GDNITLLQSVSN
/MMR-/DLD1/Rep1/halveyp_klc_070108x_PH_P7_DLD_1_A01	5422	5421	2	3161	0	1262.182	1259.636	2.546021	GDNITLLQSVSN
/MMR-/DLD1/Rep1/halveyp_klc_070108x_PH_P7_DLD_1_A01	5438	5437	2	1460	0.04979253	1276.832	1276.491	0.3412189	QYDSFTFTASK	1:-17.0972
/MMR-/DLD1/Rep1/halveyp_klc_070108x_PH_P7_DLD_1_A01	5439	5438	1	1	0	1012.533	1012.474	0.05917549	QLADETLLK	1:-17.0972
/MMR-/DLD1/Rep1/halveyp_klc_070108x_PH_P7_DLD_1_A01	5445	5444	2	1	0	1379.252	1378.636	0.6159668	DEGNYLDDALVR
/MMR-/DLD1/Rep1/halveyp_klc_070108x_PH_P7_DLD_1_A01	5446	5445	2	729	0	1396.007	1395.641	0.3659668	DVIELTDDSFDK
/MMR-/DLD1/Rep1/halveyp_klc_070108x_PH_P7_DLD_1_A01	5452	5451	2	112	0	1422.258	1422.499	-0.2412777	DMTSEQLDDILK	2:15.8393
/MMR-/DLD1/Rep1/halveyp_klc_070108x_PH_P7_DLD_1_A01	5453	5452	2	2	0	1984.192	1983.765	0.4266911	FNLGDALDSSNSMQTIQK	13:15.8393
/MMR-/DLD1/Rep1/halveyp_klc_070108x_PH_P7_DLD_1_A01	5458	5457	2	1	0	1012.52	1012.474	0.046175	QLADETLLK	1:-17.0972
/MMR-/DLD1/Rep1/halveyp_klc_070108x_PH_P7_DLD_1_A01	5462	5461	3	358	0	2521.416	2520.752	0.6644173	EADIDGDGQVNYEEFVQMMTAK	18:15.8393 19:15.8393
/MMR-/DLD1/Rep1/halveyp_klc_070108x_PH_P7_DLD_1_A01	5463	5462	1	169	0	910.278	910.3002	-0.02218437	QYADVEGF	1:-17.0972
/MMR-/DLD1/Rep1/halveyp_klc_070108x_PH_P7_DLD_1_A01	5470	5469	3	275	0	2505.086	2501.976	3.109674	IESDVQEPTEPEDDLDIMLGNK	18:15.8393
/MMR-/DLD1/Rep1/halveyp_klc_070108x_PH_P7_DLD_1_A01	5482	5481	2	1486	0	2110.135	2109.928	0.2070313	DFQEYVEPGEDFPASPQR
/MMR-/DLD1/Rep1/halveyp_klc_070108x_PH_P7_DLD_1_A01	5494	5493	2	117	0.01970443	1028.091	1026.464	1.627108	QLLLTADDR	1:-17.0972
/MMR-/DLD1/Rep1/halveyp_klc_070108x_PH_P7_DLD_1_A01	5502	5501	2	56	0	1316.961	1316.529	0.4322834	QQAELEAFENR	1:-17.0972
/MMR-/DLD1/Rep1/halveyp_klc_070108x_PH_P7_DLD_1_A01	5516	5515	2	1	0.01960784	1368.466	1367.508	0.9576969	TEMENEFVLIK	3:15.8393
/MMR-/DLD1/Rep1/halveyp_klc_070108x_PH_P7_DLD_1_A01	5517	5516	2	214	0	1447.459	1447.613	-0.1537762	QLSSEELEQFQK	1:-17.0972
/MMR-/DLD1/Rep1/halveyp_klc_070108x_PH_P7_DLD_1_A01	5530	5529	2	3307	0	1910.66	1909.974	0.6860352	DLNGIDLTPVQDTPVASR
/MMR-/DLD1/Rep1/halveyp_klc_070108x_PH_P7_DLD_1_A01	5537	5536	2	28	0	1960.576	1959.917	0.6590576	DATNVGDEGGFAPNILENK
/MMR-/DLD1/Rep1/halveyp_klc_070108x_PH_P7_DLD_1_A01	5541	5540	2	1	0	1568.095	1567.563	0.5316715	DYVIEDDVNMAIR	10:15.8393
/MMR-/DLD1/Rep1/halveyp_klc_070108x_PH_P7_DLD_1_A01	5549	5548	3	2	0	2286.121	2284.856	1.264704	GEDFNLGDALDSSNSMQTIQK	16:15.8393
/MMR-/DLD1/Rep1/halveyp_klc_070108x_PH_P7_DLD_1_A01	5553	5552	2	184	0	2011.432	2010.79	0.6416569	DMDEPSPVPNVEEVTLPK	2:15.8393
/MMR-/DLD1/Rep1/halveyp_klc_070108x_PH_P7_DLD_1_A01	5558	5557	2	117	0.02094241	1027.114	1026.464	0.6501789	QLLLTADDR	1:-17.0972
/MMR-/DLD1/Rep1/halveyp_klc_070108x_PH_P7_DLD_1_A01	5562	5561	2	1	0	1288.385	1286.555	1.830233	QIEIQFAQGDR	1:-17.0972
/MMR-/DLD1/Rep1/halveyp_klc_070108x_PH_P7_DLD_1_A01	5582	5581	2	5	0	1743.212	1742.869	0.3430176	DAGEGLLAVQITDQEGK
/MMR-/DLD1/Rep1/halveyp_klc_070108x_PH_P7_DLD_1_A01	5606	5605	2	3892	0.04918033	1459.108	1458.622	0.4862251	EYRLFFRCIR	8:56.8878
/MMR-/DLD1/Rep1/halveyp_klc_070108x_PH_P7_DLD_1_A01	5607	5606	2	1	0	1568.235	1567.563	0.6716862	DYVIEDDVNMAIR	10:15.8393
/MMR-/DLD1/Rep1/halveyp_klc_070108x_PH_P7_DLD_1_A01	5609	5608	2	8	0	1681.229	1680.647	0.5817204	FDEILEASDGIMVAR	12:15.8393
/MMR-/DLD1/Rep1/halveyp_klc_070108x_PH_P7_DLD_1_A01	5618	5617	2	216	0	1958.258	1958.907	-0.6489258	EEIEASNIDNVVLDEDR
/MMR-/DLD1/Rep1/halveyp_klc_070108x_PH_P7_DLD_1_A01	5619	5618	2	3	0.02857143	1696.544	1694.836	1.707886	VDIDVPDVNIEGPDAK
/MMR-/DLD1/Rep1/halveyp_klc_070108x_PH_P7_DLD_1_A01	5662	5661	2	2902	0	1874.185	1873.833	0.3520508	APDGGFDLSDALPDNENK
/MMR-/DLD1/Rep1/halveyp_klc_070108x_PH_P7_DLD_1_A01	5674	5673	2	12	0	1640.282	1638.737	1.544922	SDVLELTDDNFESR
/MMR-/DLD1/Rep1/halveyp_klc_070108x_PH_P7_DLD_1_A01	5711	5710	2	26	0	1909.278	1907.875	1.402954	AEDGSVIDYELIDQDAR
/MMR-/DLD1/Rep1/halveyp_klc_070108x_PH_P7_DLD_1_A01	5720	5719	3	26	0	1908.247	1907.875	0.3719482	AEDGSVIDYELIDQDAR
/MMR-/DLD1/Rep1/halveyp_klc_070108x_PH_P7_DLD_1_A01	5774	5773	2	26	0	1908.271	1907.875	0.3959961	AEDGSVIDYELIDQDAR
/MMR-/DLD1/Rep1/halveyp_klc_070108x_PH_P7_DLD_1_A01	5781	5780	2	578	0	1641.122	1640.579	0.5426579	DSLLQDGEFSMDLR	11:15.8393
/MMR-/DLD1/Rep1/halveyp_klc_070108x_PH_P7_DLD_1_A01	5783	5782	2	656	0	1473.712	1472.725	0.9870605	DLLEEDELLEQK
/MMR-/DLD1/Rep1/halveyp_klc_070108x_PH_P7_DLD_1_A01	5804	5803	3	578	0	1641.337	1640.579	0.7577457	DSLLQDGEFSMDLR	11:15.8393
/MMR-/DLD1/Rep1/halveyp_klc_070108x_PH_P7_DLD_1_A01	5825	5824	2	2394	0	1905.932	1904.737	1.194757	EDEIPETVSLEMLDAAK	12:15.8393
/MMR-/DLD1/Rep1/halveyp_klc_070108x_PH_P7_DLD_1_A01	5846	5845	2	578	0	1642.228	1640.579	1.648737	DSLLQDGEFSMDLR	11:15.8393
/MMR-/DLD1/Rep1/halveyp_klc_070108x_PH_P7_DLD_1_A01	5867	5866	2	5	0	1712.391	1711.863	0.5279541	DAGEGLLAVQITDPEGK
/MMR-/DLD1/Rep1/halveyp_klc_070108x_PH_P7_DLD_1_A01	5870	5869	2	1	0	1742.262	1740.805	1.456909	ETTDTDTADQVIASFK
/MMR-/DLD1/Rep1/halveyp_klc_070108x_PH_P7_DLD_1_A01	5871	5870	3	578	0	1641.505	1640.579	0.9257145	DSLLQDGEFSMDLR	11:15.8393
/MMR-/DLD1/Rep1/halveyp_klc_070108x_PH_P7_DLD_1_A01	5879	5878	2	1	0	1147.403	1145.593	1.809937	DIDEVSSLLR
/MMR-/DLD1/Rep1/halveyp_klc_070108x_PH_P7_DLD_1_A01	5897	5896	2	298	0	1759.137	1758.795	0.3419189	SSASAPDVDDPEAFPALA
/MMR-/DLD1/Rep1/halveyp_klc_070108x_PH_P7_DLD_1_A01	5908	5907	3	5	0	1712.613	1711.863	0.75	DAGEGLLAVQITDPEGK
/MMR-/DLD1/Rep1/halveyp_klc_070108x_PH_P7_DLD_1_A01	5915	5914	2	578	0	1640.556	1640.579	-0.02326012	DSLLQDGEFSMDLR	11:15.8393
/MMR-/DLD1/Rep1/halveyp_klc_070108x_PH_P7_DLD_1_A01	5930	5929	2	5	0	1712.302	1711.863	0.4389648	DAGEGLLAVQITDPEGK
/MMR-/DLD1/Rep1/halveyp_klc_070108x_PH_P7_DLD_1_A01	5936	5935	2	116	0	1387.699	1387.683	0.01599121	DIISIAEDEDLR
/MMR-/DLD1/Rep1/halveyp_klc_070108x_PH_P7_DLD_1_A01	5949	5948	2	1091	0	1347.169	1346.647	0.5219727	DDDFPSLQAIAR
/MMR-/DLD1/Rep1/halveyp_klc_070108x_PH_P7_DLD_1_A01	5958	5957	2	1070	0	1520.51	1518.604	1.905695	VVVVDDLLATGGTMN	14:15.8393
/MMR-/DLD1/Rep1/halveyp_klc_070108x_PH_P7_DLD_1_A01	5960	5959	2	1	0	1733.755	1732.8	0.9549561	ESEITDEDIDGILER
/MMR-/DLD1/Rep1/halveyp_klc_070108x_PH_P7_DLD_1_A01	5969	5968	2	1000	0	1606.429	1605.789	0.6400146	DLAEDLYDGQVLQK
/MMR-/DLD1/Rep1/halveyp_klc_070108x_PH_P7_DLD_1_A01	5978	5977	2	8	0	1641.489	1641.763	-0.2739258	DPVQEAWAEDVDLR
/MMR-/DLD1/Rep1/halveyp_klc_070108x_PH_P7_DLD_1_A01	5980	5979	2	1	0	1774.416	1774.837	-0.4210205	DDPVTNLNNAFEVAEK
/MMR-/DLD1/Rep1/halveyp_klc_070108x_PH_P7_DLD_1_A01	5993	5992	2	1	0	1083.185	1082.49	0.6952229	QLLEEELAR	1:-17.0972
/MMR-/DLD1/Rep1/halveyp_klc_070108x_PH_P7_DLD_1_A01	5994	5993	3	8	0	1642.294	1641.763	0.5310059	DPVQEAWAEDVDLR
/MMR-/DLD1/Rep1/halveyp_klc_070108x_PH_P7_DLD_1_A01	5997	5996	2	1	0	1525.434	1524.557	0.8766422	SELSGNFEQVIVGM	14:15.8393
/MMR-/DLD1/Rep1/halveyp_klc_070108x_PH_P7_DLD_1_A01	5999	5998	2	1117	0	1040.139	1039.485	0.6542072	QLADAVAELK	1:-17.0972
/MMR-/DLD1/Rep1/halveyp_klc_070108x_PH_P7_DLD_1_A01	6002	6001	2	116	0	1389.239	1387.683	1.55603	DIISIAEDEDLR
/MMR-/DLD1/Rep1/halveyp_klc_070108x_PH_P7_DLD_1_A01	6015	6014	2	4624	0	1654.971	1652.768	2.203003	DYAAYNVLDDPELR
/MMR-/DLD1/Rep1/halveyp_klc_070108x_PH_P7_DLD_1_A01	6026	6025	2	1	0	1116.001	1115.571	0.4299316	DLGEELEALK
/MMR-/DLD1/Rep1/halveyp_klc_070108x_PH_P7_DLD_1_A01	6028	6027	2	1	0	1734.168	1732.8	1.36792	ESEITDEDIDGILER
/MMR-/DLD1/Rep1/halveyp_klc_070108x_PH_P7_DLD_1_A01	6033	6032	2	1000	0	1606.285	1605.789	0.4960938	DLAEDLYDGQVLQK
/MMR-/DLD1/Rep1/halveyp_klc_070108x_PH_P7_DLD_1_A01	6036	6035	2	10	0	1050.415	1048.544	1.871094	DVDLEFLAK
/MMR-/DLD1/Rep1/halveyp_klc_070108x_PH_P7_DLD_1_A01	6044	6043	2	1	0	1776.321	1774.837	1.484009	DDPVTNLNNAFEVAEK
/MMR-/DLD1/Rep1/halveyp_klc_070108x_PH_P7_DLD_1_A01	6045	6044	2	4624	0	1652.682	1652.768	-0.0859375	DYAAYNVLDDPELR
/MMR-/DLD1/Rep1/halveyp_klc_070108x_PH_P7_DLD_1_A01	6052	6051	3	1	0	1775.975	1774.837	1.137939	DDPVTNLNNAFEVAEK
/MMR-/DLD1/Rep1/halveyp_klc_070108x_PH_P7_DLD_1_A01	6053	6052	2	578	0	1642.072	1640.579	1.492731	DSLLQDGEFSMDLR	11:15.8393
/MMR-/DLD1/Rep1/halveyp_klc_070108x_PH_P7_DLD_1_A01	6068	6067	2	2820	0	1221.2	1220.593	0.6069336	DFEGAVDLLDK
/MMR-/DLD1/Rep1/halveyp_klc_070108x_PH_P7_DLD_1_A01	6072	6071	2	54	0	1931.532	1930.703	0.8292427	DSEDNPQTLLFSATCPH	15:56.8878
/MMR-/DLD1/Rep1/halveyp_klc_070108x_PH_P7_DLD_1_A01	6107	6106	1	1	0	1117.4	1117.399	0.001239777	ALLLLCGEDD	6:56.8878
/MMR-/DLD1/Rep1/halveyp_klc_070108x_PH_P7_DLD_1_A01	6126	6125	2	12	0	1335.059	1333.64	1.418945	SVEEVASEIQPF
/MMR-/DLD1/Rep1/halveyp_klc_070108x_PH_P7_DLD_1_A01	6137	6136	3	932	0	2993.546	2991.383	2.162842	VLDNYLTSPLPEEVDETSAEDEGVSQR
/MMR-/DLD1/Rep1/halveyp_klc_070108x_PH_P7_DLD_1_A01	6148	6147	2	2820	0.02816901	1221.034	1220.593	0.44104	DFEGAVDLLDK
/MMR-/DLD1/Rep1/halveyp_klc_070108x_PH_P7_DLD_1_A01	6149	6148	2	53	0	1898.927	1898.701	0.2256413	DLDFANDASSMLASAVEK	11:15.8393
/MMR-/DLD1/Rep1/halveyp_klc_070108x_PH_P7_DLD_1_A01	6162	6161	1	1	0	1102.546	1102.459	0.08719063	QRIDEFEAL	1:-17.0972
/MMR-/DLD1/Rep1/halveyp_klc_070108x_PH_P7_DLD_1_A01	6179	6178	2	3839	0	1383.554	1382.483	1.070612	EQSEVGSMGALLF	8:15.8393
/MMR-/DLD1/Rep1/halveyp_klc_070108x_PH_P7_DLD_1_A01	6188	6187	2	12	0	1335.049	1333.64	1.408936	SVEEVASEIQPF
/MMR-/DLD1/Rep1/halveyp_klc_070108x_PH_P7_DLD_1_A01	6203	6202	3	932	0	2992.765	2991.383	1.381836	VLDNYLTSPLPEEVDETSAEDEGVSQR
/MMR-/DLD1/Rep1/halveyp_klc_070108x_PH_P7_DLD_1_A01	6204	6203	2	42	0.0483871	1069.895	1069.449	0.4461994	QWLQEIDR	1:-17.0972
/MMR-/DLD1/Rep1/halveyp_klc_070108x_PH_P7_DLD_1_A01	6206	6205	2	187	0.01941748	1539.24	1536.578	2.661676	DLNSDMDSILASLK	6:15.8393
/MMR-/DLD1/Rep1/halveyp_klc_070108x_PH_P7_DLD_1_A01	6207	6206	3	2	0	2756.859	2755.094	1.764704	LLEDGEDFNLGDALDSSNSMQTIQK	20:15.8393
/MMR-/DLD1/Rep1/halveyp_klc_070108x_PH_P7_DLD_1_A01	6215	6214	2	187	0	1537.196	1536.578	0.6177311	DLNSDMDSILASLK	6:15.8393
/MMR-/DLD1/Rep1/halveyp_klc_070108x_PH_P7_DLD_1_A01	6225	6224	2	2	0	2756.899	2755.094	1.804743	LLEDGEDFNLGDALDSSNSMQTIQK	20:15.8393
/MMR-/DLD1/Rep1/halveyp_klc_070108x_PH_P7_DLD_1_A01	6231	6230	2	2	0	2754.897	2755.094	-0.1972103	LLEDGEDFNLGDALDSSNSMQTIQK	20:15.8393
/MMR-/DLD1/Rep1/halveyp_klc_070108x_PH_P7_DLD_1_A01	6248	6247	1	49	0	946.34	945.4101	0.929903	QLAEDFLK	1:-17.0972
/MMR-/DLD1/Rep1/halveyp_klc_070108x_PH_P7_DLD_1_A01	6255	6254	2	2804	0.04524887	1868.543	1868.9	-0.3570557	DLPSAGEEILEVESEPR
/MMR-/DLD1/Rep1/halveyp_klc_070108x_PH_P7_DLD_1_A01	6272	6271	3	2	0	2755.616	2755.094	0.5217838	LLEDGEDFNLGDALDSSNSMQTIQK	20:15.8393
/MMR-/DLD1/Rep1/halveyp_klc_070108x_PH_P7_DLD_1_A01	6273	6272	2	578	0	1641.578	1640.579	0.9987125	DSLLQDGEFSMDLR	11:15.8393
/MMR-/DLD1/Rep1/halveyp_klc_070108x_PH_P7_DLD_1_A01	6278	6277	2	187	0	1537.089	1536.578	0.5106754	DLNSDMDSILASLK	6:15.8393
/MMR-/DLD1/Rep1/halveyp_klc_070108x_PH_P7_DLD_1_A01	6280	6279	2	129	0	1205.215	1204.54	0.6749268	ALYDTFSAFGN
/MMR-/DLD1/Rep1/halveyp_klc_070108x_PH_P7_DLD_1_A01	6293	6292	2	1792	0.04484305	1194.996	1195.424	-0.4282894	DGFIDLMELK	7:15.8393
/MMR-/DLD1/Rep1/halveyp_klc_070108x_PH_P7_DLD_1_A01	6314	6313	1	49	0	945.4124	945.4101	0.002290726	QLAEDFLK	1:-17.0972
/MMR-/DLD1/Rep1/halveyp_klc_070108x_PH_P7_DLD_1_A01	6318	6317	1	49	0	946.4901	945.4101	1.079988	QLAEDFLK	1:-17.0972
/MMR-/DLD1/Rep1/halveyp_klc_070108x_PH_P7_DLD_1_A01	6326	6325	2	2	0	2756.107	2755.094	1.012751	LLEDGEDFNLGDALDSSNSMQTIQK	20:15.8393
/MMR-/DLD1/Rep1/halveyp_klc_070108x_PH_P7_DLD_1_A01	6340	6339	3	2	0	2756.161	2755.094	1.066706	LLEDGEDFNLGDALDSSNSMQTIQK	20:15.8393
/MMR-/DLD1/Rep1/halveyp_klc_070108x_PH_P7_DLD_1_A01	6342	6341	2	32	0	1505.287	1504.741	0.5460205	SYELPDGQVITIGN
/MMR-/DLD1/Rep1/halveyp_klc_070108x_PH_P7_DLD_1_A01	6396	6395	2	862	0	1689.287	1688.785	0.5019531	SDATADDLIDVVEGNR
/MMR-/DLD1/Rep1/halveyp_klc_070108x_PH_P7_DLD_1_A01	6406	6405	3	2	0	2756.439	2755.094	1.344782	LLEDGEDFNLGDALDSSNSMQTIQK	20:15.8393
/MMR-/DLD1/Rep1/halveyp_klc_070108x_PH_P7_DLD_1_A01	6407	6406	3	862	0	1689.73	1688.785	0.9449463	SDATADDLIDVVEGNR
/MMR-/DLD1/Rep1/halveyp_klc_070108x_PH_P7_DLD_1_A01	6413	6412	3	516	0	1916.79	1915.949	0.8410645	DTAEGVSQELISAGLVDGR
/MMR-/DLD1/Rep1/halveyp_klc_070108x_PH_P7_DLD_1_A01	6414	6413	2	516	0	1916.639	1915.949	0.6900635	DTAEGVSQELISAGLVDGR
/MMR-/DLD1/Rep1/halveyp_klc_070108x_PH_P7_DLD_1_A01	6420	6419	3	407	0	2516.075	2515.24	0.8349609	DGTVTAGNASGVADGAGAVIIASEDAVK
/MMR-/DLD1/Rep1/halveyp_klc_070108x_PH_P7_DLD_1_A01	6435	6434	2	407	0	2515.663	2515.24	0.4230957	DGTVTAGNASGVADGAGAVIIASEDAVK
/MMR-/DLD1/Rep1/halveyp_klc_070108x_PH_P7_DLD_1_A01	6458	6457	2	862	0	1689.099	1688.785	0.3139648	SDATADDLIDVVEGNR
/MMR-/DLD1/Rep1/halveyp_klc_070108x_PH_P7_DLD_1_A01	6489	6488	2	2	0	1563.202	1561.74	1.462191	QPAIISQLDPVNER	1:-17.0972
/MMR-/DLD1/Rep1/halveyp_klc_070108x_PH_P7_DLD_1_A01	6508	6507	2	1598	0	1173.267	1173.496	-0.2288494	QAEVLAEFER	1:-17.0972
/MMR-/DLD1/Rep1/halveyp_klc_070108x_PH_P7_DLD_1_A01	6531	6530	2	1	0	1153.27	1153.553	-0.2828045	QVEEEILALK	1:-17.0972
/MMR-/DLD1/Rep1/halveyp_klc_070108x_PH_P7_DLD_1_A01	6532	6531	2	1	0	1155.286	1153.553	1.733187	QVEEEILALK	1:-17.0972
/MMR-/DLD1/Rep1/halveyp_klc_070108x_PH_P7_DLD_1_A01	6533	6532	2	184	0	2037.391	2036.842	0.5486393	DMEDPTPVPNIEEVVLPK	2:15.8393
/MMR-/DLD1/Rep1/halveyp_klc_070108x_PH_P7_DLD_1_A01	6536	6535	2	11	0	1135.001	1134.556	0.4449463	DFLLDIEDR
/MMR-/DLD1/Rep1/halveyp_klc_070108x_PH_P7_DLD_1_A01	6569	6568	2	2481	0.02061856	1467.161	1465.672	1.489014	AAAFSPADQDDFVI
/MMR-/DLD1/Rep1/halveyp_klc_070108x_PH_P7_DLD_1_A01	6592	6591	1	11	0	1011.692	1011.453	0.2391682	QLLEELER	1:-17.0972
/MMR-/DLD1/Rep1/halveyp_klc_070108x_PH_P7_DLD_1_A01	6605	6604	2	64	0	1012.308	1011.514	0.7940063	FRIEYER
/MMR-/DLD1/Rep1/halveyp_klc_070108x_PH_P7_DLD_1_A01	6616	6615	2	1	0	1460.202	1458.699	1.503052	DVEDEILWVGER
/MMR-/DLD1/Rep1/halveyp_klc_070108x_PH_P7_DLD_1_A01	6693	6692	2	222	0	1155.344	1154.559	0.7851887	QLSDAISIIGR	1:-17.0972
/MMR-/DLD1/Rep1/halveyp_klc_070108x_PH_P7_DLD_1_A01	6725	6724	3	407	0	2325.998	2323.943	2.054743	DMDLVEVNEAFAPQYLAVER	2:15.8393
/MMR-/DLD1/Rep1/halveyp_klc_070108x_PH_P7_DLD_1_A01	6758	6757	2	222	0.0199005	1154.542	1154.559	-0.01681328	QLSDAISIIGR	1:-17.0972
/MMR-/DLD1/Rep1/halveyp_klc_070108x_PH_P7_DLD_1_A01	6845	6844	2	12	0	1455.14	1454.54	0.5996647	ISDTGSAGLMLVEF	10:15.8393
/MMR-/DLD1/Rep1/halveyp_klc_070108x_PH_P7_DLD_1_A01	6852	6851	2	1280	0	1018.64	1018.545	0.09503174	DDLLGFALR
/MMR-/DLD1/Rep1/halveyp_klc_070108x_PH_P7_DLD_1_A01	6880	6879	2	2	0	1411.075	1410.699	0.3759766	DDEAAAVALSSLIH
/MMR-/DLD1/Rep1/halveyp_klc_070108x_PH_P7_DLD_1_A01	6948	6947	2	2018	0	1227.071	1225.792	1.279053	MRILRRLLR
/MMR-/DLD1/Rep1/halveyp_klc_070108x_PH_P7_DLD_1_A01	6958	6957	2	335	0	1742.396	1741.873	0.5229492	EQDDLLVLLADQDQK
/MMR-/DLD1/Rep1/halveyp_klc_070108x_PH_P7_DLD_1_A01	6971	6970	2	1	0	1382.291	1380.631	1.660034	DLDDFQSWLSR
/MMR-/DLD1/Rep1/halveyp_klc_070108x_PH_P7_DLD_1_A01	6976	6975	2	1	0.04504504	1023.968	1023.501	0.4671955	QDLLNVLAR	1:-17.0972
/MMR-/DLD1/Rep1/halveyp_klc_070108x_PH_P7_DLD_1_A01	7059	7058	2	387	0	1632.979	1631.793	1.186035	ESPESEGPIYEGLIL
/MMR-/DLD1/Rep1/halveyp_klc_070108x_PH_P7_DLD_1_A01	7088	7087	2	298	0	1943.603	1942.884	0.7189941	FDQLFDDESDPFEVLK
/MMR-/DLD1/Rep1/halveyp_klc_070108x_PH_P7_DLD_1_A01	7187	7186	2	27	0	1690.181	1689.846	0.335083	DFPLNDLLSATELDK
/MMR-/DLD1/Rep1/halveyp_klc_070108x_PH_P7_DLD_1_A01	7241	7240	2	49	0.048	1128.964	1127.644	1.319946	DLLDLLVEAK
/MMR-/DLD1/Rep1/halveyp_klc_070108x_PH_P7_DLD_1_A01	11133	11132	2	26	0.0456621	1223.98	1224.562	-0.5820313	DIISDTSGDFR
/MMR-/DLD1/Rep1/halveyp_klc_070108x_PH_P7_DLD_1_A01	11155	11154	2	2	0	2756.423	2755.094	1.328913	LLEDGEDFNLGDALDSSNSMQTIQK	20:15.8393
/MMR-/DLD1/Rep1/halveyp_klc_070108x_PH_P7_DLD_1_A02	2766	2765	2	859	0.02739726	1057.839	1057.434	0.4051838	QGQDNLSSVK	1:-17.0972
/MMR-/DLD1/Rep1/halveyp_klc_070108x_PH_P7_DLD_1_A02	2897	2896	2	87	0	1469.76	1469.675	0.08496094	DPSASPGDAGEQAIR
/MMR-/DLD1/Rep1/halveyp_klc_070108x_PH_P7_DLD_1_A02	2972	2971	2	87	0	1470.282	1469.675	0.6069336	DPSASPGDAGEQAIR
/MMR-/DLD1/Rep1/halveyp_klc_070108x_PH_P7_DLD_1_A02	2997	2996	2	3126	0.04819277	920.5341	920.2652	0.2689152	EMMPRNK	3:15.8393
/MMR-/DLD1/Rep1/halveyp_klc_070108x_PH_P7_DLD_1_A02	3111	3110	2	1	0	1003.832	1003.482	0.3499756	DDLGNTLEK
/MMR-/DLD1/Rep1/halveyp_klc_070108x_PH_P7_DLD_1_A02	3118	3117	2	1142	0	1008.387	1008.451	-0.06396484	DAEDAIYGR
/MMR-/DLD1/Rep1/halveyp_klc_070108x_PH_P7_DLD_1_A02	3132	3131	2	37	0.02120141	820.9953	820.2445	0.7507877	DDAMLLK	4:15.8393
/MMR-/DLD1/Rep1/halveyp_klc_070108x_PH_P7_DLD_1_A02	3182	3181	2	1142	0	1008.427	1008.451	-0.02398682	DAEDAIYGR
/MMR-/DLD1/Rep1/halveyp_klc_070108x_PH_P7_DLD_1_A02	3185	3184	2	52	0	1619.961	1619.716	0.2451172	LEGALGADTTEDGDEK
/MMR-/DLD1/Rep1/halveyp_klc_070108x_PH_P7_DLD_1_A02	3220	3219	2	1422	0	1014.069	1013.257	0.8121891	DVEDMFSR	5:15.8393
/MMR-/DLD1/Rep1/halveyp_klc_070108x_PH_P7_DLD_1_A02	3227	3226	3	234	0	2770.234	2769.027	1.206598	SPGEGPSPSPMDQPSAPSDPTDQPPAAH	11:15.8393
/MMR-/DLD1/Rep1/halveyp_klc_070108x_PH_P7_DLD_1_A02	3231	3230	2	793	0	1515.288	1515.705	-0.4169922	DIQENDEEAVQVK
/MMR-/DLD1/Rep1/halveyp_klc_070108x_PH_P7_DLD_1_A02	3249	3248	2	52	0	1620.239	1619.716	0.5230713	LEGALGADTTEDGDEK
/MMR-/DLD1/Rep1/halveyp_klc_070108x_PH_P7_DLD_1_A02	3284	3283	2	1422	0	1013.774	1013.257	0.5172062	DVEDMFSR	5:15.8393
/MMR-/DLD1/Rep1/halveyp_klc_070108x_PH_P7_DLD_1_A02	3290	3289	2	6589	0.02181818	1432.041	1431.636	0.4050293	IIDEDEEVEADR
/MMR-/DLD1/Rep1/halveyp_klc_070108x_PH_P7_DLD_1_A02	3291	3290	2	475	0.04848485	976.8291	976.4713	0.3577881	DSLSDDVVK
/MMR-/DLD1/Rep1/halveyp_klc_070108x_PH_P7_DLD_1_A02	3296	3295	2	793	0	1516.406	1515.705	0.7010498	DIQENDEEAVQVK
/MMR-/DLD1/Rep1/halveyp_klc_070108x_PH_P7_DLD_1_A02	3322	3321	2	3	0	1579.094	1577.681	1.412964	SEDGVEGDLGETQSR
/MMR-/DLD1/Rep1/halveyp_klc_070108x_PH_P7_DLD_1_A02	3324	3323	2	217	0.007751938	1058.984	1058.499	0.4849854	DLDNAGELGR
/MMR-/DLD1/Rep1/halveyp_klc_070108x_PH_P7_DLD_1_A02	3341	3340	2	1810	0	1859.227	1858.597	0.629694	ESSETPDQFMTADETR	10:15.8393
/MMR-/DLD1/Rep1/halveyp_klc_070108x_PH_P7_DLD_1_A02	3350	3349	2	1422	0	1013.851	1013.257	0.5942326	DVEDMFSR	5:15.8393
/MMR-/DLD1/Rep1/halveyp_klc_070108x_PH_P7_DLD_1_A02	3356	3355	2	193	0	1123.108	1122.425	0.6829834	DGYDYDGYR
/MMR-/DLD1/Rep1/halveyp_klc_070108x_PH_P7_DLD_1_A02	3366	3365	2	1	0.02711864	1519.421	1518.68	0.7409668	ELDDATEANEGLSR
/MMR-/DLD1/Rep1/halveyp_klc_070108x_PH_P7_DLD_1_A02	3382	3381	2	873	0	1248.919	1248.537	0.381958	DNVDDPTGNFR
/MMR-/DLD1/Rep1/halveyp_klc_070108x_PH_P7_DLD_1_A02	3388	3387	2	5	0	1110.121	1109.499	0.6219482	DQEFTVDTR
/MMR-/DLD1/Rep1/halveyp_klc_070108x_PH_P7_DLD_1_A02	3406	3405	2	119	0	1498.08	1497.485	0.5946598	VGAEDADGIDMAYR	11:15.8393
/MMR-/DLD1/Rep1/halveyp_klc_070108x_PH_P7_DLD_1_A02	3416	3415	2	1422	0	1013.324	1013.257	0.06719398	DVEDMFSR	5:15.8393
/MMR-/DLD1/Rep1/halveyp_klc_070108x_PH_P7_DLD_1_A02	3422	3421	2	193	0	1122.495	1122.425	0.06994629	DGYDYDGYR
/MMR-/DLD1/Rep1/halveyp_klc_070108x_PH_P7_DLD_1_A02	3436	3435	2	1656	0	1133.021	1132.561	0.4599609	DLIEDSSVQK
/MMR-/DLD1/Rep1/halveyp_klc_070108x_PH_P7_DLD_1_A02	3467	3466	2	1218	0.02693603	1828.438	1827.428	1.010365	IPDSEMLMDEGTSDEK	6:15.8393 8:15.8393
/MMR-/DLD1/Rep1/halveyp_klc_070108x_PH_P7_DLD_1_A02	3474	3473	2	186	0	1245.015	1244.495	0.5200195	ADDADEFGYSR
/MMR-/DLD1/Rep1/halveyp_klc_070108x_PH_P7_DLD_1_A02	3503	3502	2	8	0.02238806	973.9755	973.5557	0.4197998	KRSVEDLK
/MMR-/DLD1/Rep1/halveyp_klc_070108x_PH_P7_DLD_1_A02	3519	3518	2	258	0	1448.146	1447.658	0.4880371	PDAANYNDINDVK
/MMR-/DLD1/Rep1/halveyp_klc_070108x_PH_P7_DLD_1_A02	3558	3557	2	1225	0	910.9625	910.56	0.4025269	PVVIVSAAR
/MMR-/DLD1/Rep1/halveyp_klc_070108x_PH_P7_DLD_1_A02	3591	3590	2	506	0.02657807	969.998	969.2557	0.7423038	DIFAMDDK	5:15.8393
/MMR-/DLD1/Rep1/halveyp_klc_070108x_PH_P7_DLD_1_A02	3628	3627	2	469	0	2152.319	2151.73	0.5886784	SEQDQAENEGEDSAVLMER	17:15.8393
/MMR-/DLD1/Rep1/halveyp_klc_070108x_PH_P7_DLD_1_A02	3629	3628	3	469	0	2152.868	2151.73	1.137506	SEQDQAENEGEDSAVLMER	17:15.8393
/MMR-/DLD1/Rep1/halveyp_klc_070108x_PH_P7_DLD_1_A02	3630	3629	2	147	0.02173913	1269.105	1268.544	0.5611897	QDVYGPQPQVR	1:-17.0972
/MMR-/DLD1/Rep1/halveyp_klc_070108x_PH_P7_DLD_1_A02	3633	3632	2	280	0	1567.058	1566.669	0.3890381	IEFDNDADPTSESK
/MMR-/DLD1/Rep1/halveyp_klc_070108x_PH_P7_DLD_1_A02	3634	3633	2	792	0	1541.14	1539.344	1.796375	DGVGAVMDSMELER	7:15.8393 10:15.8393
/MMR-/DLD1/Rep1/halveyp_klc_070108x_PH_P7_DLD_1_A02	3662	3661	2	1038	0	1891.451	1890.753	0.6982746	QHLENDPGSNEDTDIPK	1:-17.0972
/MMR-/DLD1/Rep1/halveyp_klc_070108x_PH_P7_DLD_1_A02	3666	3665	2	1038	0	1893.486	1890.753	2.733187	QHLENDPGSNEDTDIPK	1:-17.0972
/MMR-/DLD1/Rep1/halveyp_klc_070108x_PH_P7_DLD_1_A02	3689	3688	3	2424	0	2433.111	2432.069	1.041992	NAGDLAPAGGAASASTDEAADAESGTR
/MMR-/DLD1/Rep1/halveyp_klc_070108x_PH_P7_DLD_1_A02	3699	3698	2	792	0	1541.108	1539.344	1.764393	DGVGAVMDSMELER	7:15.8393 10:15.8393
/MMR-/DLD1/Rep1/halveyp_klc_070108x_PH_P7_DLD_1_A02	3710	3709	2	1	0	2265.941	2265.013	0.9279785	AAGDTTVIENSDVSPETESSEK
/MMR-/DLD1/Rep1/halveyp_klc_070108x_PH_P7_DLD_1_A02	3722	3721	2	1137	0	1428.609	1428.71	-0.1009521	IEDVTPIPSDSTR
/MMR-/DLD1/Rep1/halveyp_klc_070108x_PH_P7_DLD_1_A02	3723	3722	3	1	0	2266.042	2265.013	1.029053	AAGDTTVIENSDVSPETESSEK
/MMR-/DLD1/Rep1/halveyp_klc_070108x_PH_P7_DLD_1_A02	3735	3734	3	275	0	2345.591	2345.003	0.5881348	EVEPEPTEDKDLEADEEDTR
/MMR-/DLD1/Rep1/halveyp_klc_070108x_PH_P7_DLD_1_A02	3788	3787	2	1137	0	1429.159	1428.71	0.4490967	IEDVTPIPSDSTR
/MMR-/DLD1/Rep1/halveyp_klc_070108x_PH_P7_DLD_1_A02	3804	3803	2	750	0	1309.062	1309.615	-0.5529785	DETLTYAQVDR
/MMR-/DLD1/Rep1/halveyp_klc_070108x_PH_P7_DLD_1_A02	3812	3811	2	1	0	917.9111	917.4454	0.4656982	DLEDSLAR
/MMR-/DLD1/Rep1/halveyp_klc_070108x_PH_P7_DLD_1_A02	3821	3820	2	2331	0.01526718	1511.135	1509.695	1.440063	ELDEEGSDPPLPGR
/MMR-/DLD1/Rep1/halveyp_klc_070108x_PH_P7_DLD_1_A02	3825	3824	2	595	0	1360.796	1360.647	0.1490479	DLEQGDVSETIR
/MMR-/DLD1/Rep1/halveyp_klc_070108x_PH_P7_DLD_1_A02	3838	3837	2	19	0	1581.138	1580.485	0.6526432	FDVPGDENAEMDAR	11:15.8393
/MMR-/DLD1/Rep1/halveyp_klc_070108x_PH_P7_DLD_1_A02	3855	3854	2	1137	0	1430.103	1428.71	1.393066	IEDVTPIPSDSTR
/MMR-/DLD1/Rep1/halveyp_klc_070108x_PH_P7_DLD_1_A02	3879	3878	2	1	0.01515152	917.4015	917.4454	-0.04388428	DLEDSLAR
/MMR-/DLD1/Rep1/halveyp_klc_070108x_PH_P7_DLD_1_A02	3902	3901	2	19	0	1581.118	1580.485	0.6327457	FDVPGDENAEMDAR	11:15.8393
/MMR-/DLD1/Rep1/halveyp_klc_070108x_PH_P7_DLD_1_A02	3905	3904	2	41	0	1180.056	1179.377	0.6787663	DGETLEELMK	9:15.8393
/MMR-/DLD1/Rep1/halveyp_klc_070108x_PH_P7_DLD_1_A02	3908	3907	2	1060	0	1245.358	1244.614	0.7440186	DLEDESTPIVK
/MMR-/DLD1/Rep1/halveyp_klc_070108x_PH_P7_DLD_1_A02	3924	3923	2	1	0	1504.587	1503.669	0.9180908	ELNEDVSADVEER
/MMR-/DLD1/Rep1/halveyp_klc_070108x_PH_P7_DLD_1_A02	3930	3929	2	213	0	1054.077	1053.475	0.6022053	QADVNLVNAK	1:-17.0972
/MMR-/DLD1/Rep1/halveyp_klc_070108x_PH_P7_DLD_1_A02	3963	3962	2	5	0	1622.041	1621.581	0.4602242	VDIQTEDLEDGTCK	13:56.8878
/MMR-/DLD1/Rep1/halveyp_klc_070108x_PH_P7_DLD_1_A02	3968	3967	2	41	0	1179.873	1179.377	0.4957829	DGETLEELMK	9:15.8393
/MMR-/DLD1/Rep1/halveyp_klc_070108x_PH_P7_DLD_1_A02	3975	3974	3	2333	0	3177.569	3176.438	1.131104	GEGESPPVNGTDEAAGATGDAIEPAPPSQGAEAK
/MMR-/DLD1/Rep1/halveyp_klc_070108x_PH_P7_DLD_1_A02	3982	3981	2	9	0	1711.417	1709.752	1.665194	QLQQAQAAGAEQEVEK	1:-17.0972
/MMR-/DLD1/Rep1/halveyp_klc_070108x_PH_P7_DLD_1_A02	3995	3994	2	213	0.0212766	1053.756	1053.475	0.2811604	QADVNLVNAK	1:-17.0972
/MMR-/DLD1/Rep1/halveyp_klc_070108x_PH_P7_DLD_1_A02	4006	4005	2	815	0	1566.323	1566.705	-0.381958	VEDYDAADDVQLSK
/MMR-/DLD1/Rep1/halveyp_klc_070108x_PH_P7_DLD_1_A02	4007	4006	2	1102	0.02702703	2101.129	2100.572	0.5572395	SDMMEENIDTSAQAVAETK	3:15.8393 4:15.8393
/MMR-/DLD1/Rep1/halveyp_klc_070108x_PH_P7_DLD_1_A02	4011	4010	2	1	0	1221.341	1220.415	0.9255924	DAMITVDDGIR	3:15.8393
/MMR-/DLD1/Rep1/halveyp_klc_070108x_PH_P7_DLD_1_A02	4025	4024	2	1068	0	1133.078	1133.52	-0.4420166	DTSVEDALER
/MMR-/DLD1/Rep1/halveyp_klc_070108x_PH_P7_DLD_1_A02	4035	4034	2	1125	0.02721088	1482.492	1480.424	2.067837	QTETEMLYGSAPR	1:-17.0972 6:15.8393
/MMR-/DLD1/Rep1/halveyp_klc_070108x_PH_P7_DLD_1_A02	4043	4042	2	117	0	1807.168	1806.823	0.3449707	AGTDGETTTQGLDGLSER
/MMR-/DLD1/Rep1/halveyp_klc_070108x_PH_P7_DLD_1_A02	4068	4067	2	163	0	1038.528	1038.462	0.06591797	DEDGSTLFR
/MMR-/DLD1/Rep1/halveyp_klc_070108x_PH_P7_DLD_1_A02	4074	4073	2	1	0.03144654	850.2255	849.5185	0.7070313	HLQLAIR
/MMR-/DLD1/Rep1/halveyp_klc_070108x_PH_P7_DLD_1_A02	4095	4094	2	11	0.02797203	1614.942	1614.552	0.3897038	ELGPLPDDDDMASPK	11:15.8393
/MMR-/DLD1/Rep1/halveyp_klc_070108x_PH_P7_DLD_1_A02	4097	4096	2	211	0.02758621	1698.051	1697.589	0.4617252	DENSVELTMAEGPYK	9:15.8393
/MMR-/DLD1/Rep1/halveyp_klc_070108x_PH_P7_DLD_1_A02	4119	4118	2	106	0	1533.21	1531.7	1.51001	LLDEEEATDNDLR
/MMR-/DLD1/Rep1/halveyp_klc_070108x_PH_P7_DLD_1_A02	4121	4120	2	13	0	2032.365	2031.541	0.8243294	TDMDNQIVVSDYAQMDR	3:15.8393 15:15.8393
/MMR-/DLD1/Rep1/halveyp_klc_070108x_PH_P7_DLD_1_A02	4131	4130	3	13	0	2032.903	2031.541	1.362293	TDMDNQIVVSDYAQMDR	3:15.8393 15:15.8393
/MMR-/DLD1/Rep1/halveyp_klc_070108x_PH_P7_DLD_1_A02	4181	4180	2	1897	0.02588997	1420.335	1419.627	0.7080078	QDQPIDFSEDAR
/MMR-/DLD1/Rep1/halveyp_klc_070108x_PH_P7_DLD_1_A02	4196	4195	3	95	0	2637.216	2636.184	1.031982	DGEDQTQDTELVETRPAGDGTFQK
/MMR-/DLD1/Rep1/halveyp_klc_070108x_PH_P7_DLD_1_A02	4211	4210	2	103	0.02787456	1094.73	1093.472	1.257935	DDAYWPEAK
/MMR-/DLD1/Rep1/halveyp_klc_070108x_PH_P7_DLD_1_A02	4223	4222	2	283	0.02730375	935.6526	935.4349	0.2177124	DAVDFDVR
/MMR-/DLD1/Rep1/halveyp_klc_070108x_PH_P7_DLD_1_A02	4229	4228	2	632	0	2082.277	2080.911	1.366211	IEPGVDPDDTYNETPYEK
/MMR-/DLD1/Rep1/halveyp_klc_070108x_PH_P7_DLD_1_A02	4247	4246	2	1811	0	1696.035	1695.843	0.1920166	AAALAAAVAQDPAASGAPSS
/MMR-/DLD1/Rep1/halveyp_klc_070108x_PH_P7_DLD_1_A02	4265	4264	2	334	0.02631579	1056.247	1055.454	0.7931232	QAEILQESR	1:-17.0972
/MMR-/DLD1/Rep1/halveyp_klc_070108x_PH_P7_DLD_1_A02	4269	4268	2	3865	0	1261.272	1260.62	0.6519775	DISQDSLQDIK
/MMR-/DLD1/Rep1/halveyp_klc_070108x_PH_P7_DLD_1_A02	4277	4276	3	1811	0	1696.909	1695.843	1.06604	AAALAAAVAQDPAASGAPSS
/MMR-/DLD1/Rep1/halveyp_klc_070108x_PH_P7_DLD_1_A02	4280	4279	2	5	0	1636.179	1635.571	0.6081734	VDINTEDLEDGTCR	13:56.8878
/MMR-/DLD1/Rep1/halveyp_klc_070108x_PH_P7_DLD_1_A02	4301	4300	2	414	0.04907975	1652.886	1650.596	2.289728	DSEDMGVVVSLGTGNR	5:15.8393
/MMR-/DLD1/Rep1/halveyp_klc_070108x_PH_P7_DLD_1_A02	4312	4311	2	103	0	2116.315	2115.944	0.3708496	AIEDEGGNPDEIEITSEGNK
/MMR-/DLD1/Rep1/halveyp_klc_070108x_PH_P7_DLD_1_A02	4316	4315	2	798	0	1275.225	1274.45	0.7747135	DEEMIGPIIDK	4:15.8393
/MMR-/DLD1/Rep1/halveyp_klc_070108x_PH_P7_DLD_1_A02	4319	4318	3	37	0	2561.032	2559.241	1.791016	LVQDVANNTNEEAGDGTTTATVLAR
/MMR-/DLD1/Rep1/halveyp_klc_070108x_PH_P7_DLD_1_A02	4323	4322	2	446	0	1454.195	1452.637	1.557983	VGDDVEFEVSSDR
/MMR-/DLD1/Rep1/halveyp_klc_070108x_PH_P7_DLD_1_A02	4336	4335	3	1800	0	2539.031	2537.118	1.913086	EDEEEDDDVVAPKPPIEPEEEK
/MMR-/DLD1/Rep1/halveyp_klc_070108x_PH_P7_DLD_1_A02	4338	4337	2	236	0	1431.165	1430.7	0.4650879	DTLVADNLDQATR
/MMR-/DLD1/Rep1/halveyp_klc_070108x_PH_P7_DLD_1_A02	4340	4339	2	414	0	1650.797	1650.596	0.2007389	DSEDMGVVVSLGTGNR	5:15.8393
/MMR-/DLD1/Rep1/halveyp_klc_070108x_PH_P7_DLD_1_A02	4373	4372	2	1	0.02684564	1416.062	1415.63	0.4320068	EGLELPEDEEEK
/MMR-/DLD1/Rep1/halveyp_klc_070108x_PH_P7_DLD_1_A02	4403	4402	3	1800	0	2537.572	2537.118	0.4541016	EDEEEDDDVVAPKPPIEPEEEK
/MMR-/DLD1/Rep1/halveyp_klc_070108x_PH_P7_DLD_1_A02	4412	4411	2	518	0	1350.083	1349.457	0.6256657	DLMVGDEASELR	3:15.8393
/MMR-/DLD1/Rep1/halveyp_klc_070108x_PH_P7_DLD_1_A02	4413	4412	2	518	0	1352.195	1349.457	2.737604	DLMVGDEASELR	3:15.8393
/MMR-/DLD1/Rep1/halveyp_klc_070108x_PH_P7_DLD_1_A02	4415	4414	3	1	0	2142.218	2140.942	1.276155	QLDDKDEEINQQSQLVEK	1:-17.0972
/MMR-/DLD1/Rep1/halveyp_klc_070108x_PH_P7_DLD_1_A02	4422	4421	2	386	0	2110.407	2109.749	0.6577702	DTLDYSSNTMESALQYEK	10:15.8393
/MMR-/DLD1/Rep1/halveyp_klc_070108x_PH_P7_DLD_1_A02	4425	4424	2	204	0	1531.923	1531.7	0.2230225	GEDLTEEEDGGIIR
/MMR-/DLD1/Rep1/halveyp_klc_070108x_PH_P7_DLD_1_A02	4428	4427	2	294	0	1246.558	1246.456	0.1017399	DIEAMDPSILK	5:15.8393
/MMR-/DLD1/Rep1/halveyp_klc_070108x_PH_P7_DLD_1_A02	4439	4438	2	52	0	1550.752	1550.674	0.07800293	SDENEDPSVVGEFK
/MMR-/DLD1/Rep1/halveyp_klc_070108x_PH_P7_DLD_1_A02	4446	4445	2	865	0	1360.367	1360.499	-0.132391	DEPDTNLVALMK	11:15.8393
/MMR-/DLD1/Rep1/halveyp_klc_070108x_PH_P7_DLD_1_A02	4454	4453	1	1599	0	966.5281	966.4427	0.08529854	QAVDVSPLR	1:-17.0972
/MMR-/DLD1/Rep1/halveyp_klc_070108x_PH_P7_DLD_1_A02	4461	4460	2	42	0	1403.722	1403.504	0.2177067	DSDDVPMVLVGNK	7:15.8393
/MMR-/DLD1/Rep1/halveyp_klc_070108x_PH_P7_DLD_1_A02	4474	4473	2	4	0	1479.105	1478.5	0.6046696	MDTIDQDDELIR	1:15.8393
/MMR-/DLD1/Rep1/halveyp_klc_070108x_PH_P7_DLD_1_A02	4475	4474	1	29	0	1118.446	1117.613	0.8330078	YGGAPQALTLK
/MMR-/DLD1/Rep1/halveyp_klc_070108x_PH_P7_DLD_1_A02	4480	4479	2	4674	0	1877.581	1876.68	0.9008121	AVDTDGVEPMESVLEDR	10:15.8393
/MMR-/DLD1/Rep1/halveyp_klc_070108x_PH_P7_DLD_1_A02	4491	4490	2	294	0	1246.152	1246.456	-0.304266	DIEAMDPSILK	5:15.8393
/MMR-/DLD1/Rep1/halveyp_klc_070108x_PH_P7_DLD_1_A02	4502	4501	2	3	0	1716.573	1714.616	1.95672	MDAEVPDVNIEGPDAK	1:15.8393
/MMR-/DLD1/Rep1/halveyp_klc_070108x_PH_P7_DLD_1_A02	4509	4508	2	865	0	1360.38	1360.499	-0.1193295	DEPDTNLVALMK	11:15.8393
/MMR-/DLD1/Rep1/halveyp_klc_070108x_PH_P7_DLD_1_A02	4526	4525	2	30	0	1118.972	1118.394	0.5782661	ITIADCGQLE	6:56.8878
/MMR-/DLD1/Rep1/halveyp_klc_070108x_PH_P7_DLD_1_A02	4536	4535	2	896	0.03174603	1054.207	1053.475	0.7322102	QAGLLTTDPR	1:-17.0972
/MMR-/DLD1/Rep1/halveyp_klc_070108x_PH_P7_DLD_1_A02	4542	4541	2	4658	0	1336.999	1336.615	0.3840332	DVDTQEFNLEK
/MMR-/DLD1/Rep1/halveyp_klc_070108x_PH_P7_DLD_1_A02	4547	4546	2	750	0	1216.082	1215.577	0.5050049	DDVSIYYVSR
/MMR-/DLD1/Rep1/halveyp_klc_070108x_PH_P7_DLD_1_A02	4552	4551	2	435	0.04878049	1127.332	1127.582	-0.25	DDITGEPLIR
/MMR-/DLD1/Rep1/halveyp_klc_070108x_PH_P7_DLD_1_A02	4558	4557	2	1489	0.03164557	1929.28	1926.741	2.539204	DVAECGPQQELDLNSPR	5:56.8878
/MMR-/DLD1/Rep1/halveyp_klc_070108x_PH_P7_DLD_1_A02	4568	4567	2	3	0	1715.409	1714.616	0.7927799	MDAEVPDVNIEGPDAK	1:15.8393
/MMR-/DLD1/Rep1/halveyp_klc_070108x_PH_P7_DLD_1_A02	4577	4576	2	446	0	1655.123	1653.586	1.537251	EAEDGIIAYDDCGVK	12:56.8878
/MMR-/DLD1/Rep1/halveyp_klc_070108x_PH_P7_DLD_1_A02	4587	4586	2	2345	0.01509434	1294.307	1294.568	-0.2609863	FGSNINLEADES
/MMR-/DLD1/Rep1/halveyp_klc_070108x_PH_P7_DLD_1_A02	4599	4598	1	7044	0	907.4285	907.5239	-0.09539795	HVQVLANK
/MMR-/DLD1/Rep1/halveyp_klc_070108x_PH_P7_DLD_1_A02	4617	4616	2	1137	0	1938.389	1937.723	0.6657047	DESSPYAAMLAAQDVAQR	9:15.8393
/MMR-/DLD1/Rep1/halveyp_klc_070108x_PH_P7_DLD_1_A02	4630	4629	3	1137	0	1937.713	1937.723	-0.01032066	DESSPYAAMLAAQDVAQR	9:15.8393
/MMR-/DLD1/Rep1/halveyp_klc_070108x_PH_P7_DLD_1_A02	4638	4637	2	149	0	1652.647	1652.579	0.06768227	DLGQSNSDLDMPFAK	11:15.8393
/MMR-/DLD1/Rep1/halveyp_klc_070108x_PH_P7_DLD_1_A02	4665	4664	2	42	0	1496.346	1495.437	0.9086246	DASDQNFDYMFK	10:15.8393
/MMR-/DLD1/Rep1/halveyp_klc_070108x_PH_P7_DLD_1_A02	4666	4665	2	196	0	1852.731	1851.501	1.230335	EVEGDDVPESIMLEMK	12:15.8393 15:15.8393
/MMR-/DLD1/Rep1/halveyp_klc_070108x_PH_P7_DLD_1_A02	4668	4667	2	1187	0.02205882	1148.942	1148.608	0.3339844	LVNEVTEFAK
/MMR-/DLD1/Rep1/halveyp_klc_070108x_PH_P7_DLD_1_A02	4678	4677	2	197	0	1221.349	1220.593	0.7559814	DPTDEGIFISK
/MMR-/DLD1/Rep1/halveyp_klc_070108x_PH_P7_DLD_1_A02	4683	4682	2	1137	0	1938.457	1937.723	0.7336979	DESSPYAAMLAAQDVAQR	9:15.8393
/MMR-/DLD1/Rep1/halveyp_klc_070108x_PH_P7_DLD_1_A02	4702	4701	2	11	0	1385.061	1384.672	0.3890381	EVDDLGPEVGDIK
/MMR-/DLD1/Rep1/halveyp_klc_070108x_PH_P7_DLD_1_A02	4719	4718	2	351	0	1771.956	1770.77	1.186035	ADNFEYSDPVDGSISR
/MMR-/DLD1/Rep1/halveyp_klc_070108x_PH_P7_DLD_1_A02	4726	4725	2	1439	0.04923077	1102.123	1100.503	1.619995	DETEFYLGK
/MMR-/DLD1/Rep1/halveyp_klc_070108x_PH_P7_DLD_1_A02	4730	4729	2	196	0	1852.239	1851.501	0.7383919	EVEGDDVPESIMLEMK	12:15.8393 15:15.8393
/MMR-/DLD1/Rep1/halveyp_klc_070108x_PH_P7_DLD_1_A02	4740	4739	3	1	0	2125.99	2123.845	2.144587	ELQSQISDTSVVLSMDNSR	15:15.8393
/MMR-/DLD1/Rep1/halveyp_klc_070108x_PH_P7_DLD_1_A02	4743	4742	1	7044	0	907.4578	907.5239	-0.06610107	HVQVLANK
/MMR-/DLD1/Rep1/halveyp_klc_070108x_PH_P7_DLD_1_A02	4746	4745	2	1	0	2124.561	2123.845	0.7156315	ELQSQISDTSVVLSMDNSR	15:15.8393
/MMR-/DLD1/Rep1/halveyp_klc_070108x_PH_P7_DLD_1_A02	4766	4765	2	11	0	1385.14	1384.672	0.4680176	EVDDLGPEVGDIK
/MMR-/DLD1/Rep1/halveyp_klc_070108x_PH_P7_DLD_1_A02	4785	4784	2	151	0	1652.264	1651.758	0.5059814	IDNDGDGFVTTEELK
/MMR-/DLD1/Rep1/halveyp_klc_070108x_PH_P7_DLD_1_A02	4796	4795	2	222	0	1887.438	1886.781	0.6569824	AADEEAFEDNSEEYIR
/MMR-/DLD1/Rep1/halveyp_klc_070108x_PH_P7_DLD_1_A02	4800	4799	2	1283	0.02135231	1069.062	1068.486	0.5762043	QINDIQLSR	1:-17.0972
/MMR-/DLD1/Rep1/halveyp_klc_070108x_PH_P7_DLD_1_A02	4810	4809	2	65	0.007692308	1118.167	1117.54	0.6269531	DLDPEVFQR
/MMR-/DLD1/Rep1/halveyp_klc_070108x_PH_P7_DLD_1_A02	4820	4819	3	222	0	1887.677	1886.781	0.8959961	AADEEAFEDNSEEYIR
/MMR-/DLD1/Rep1/halveyp_klc_070108x_PH_P7_DLD_1_A02	4824	4823	3	126	0	1652.537	1649.483	3.054432	MMIDMLYFVVIML	1:15.8393 12:15.8393
/MMR-/DLD1/Rep1/halveyp_klc_070108x_PH_P7_DLD_1_A02	4847	4846	2	115	0.02189781	1216.784	1216.594	0.1900635	NLEELNISSAQ
/MMR-/DLD1/Rep1/halveyp_klc_070108x_PH_P7_DLD_1_A02	4850	4849	2	151	0	1652.21	1651.758	0.4519043	IDNDGDGFVTTEELK
/MMR-/DLD1/Rep1/halveyp_klc_070108x_PH_P7_DLD_1_A02	4851	4850	2	151	0	1654.217	1651.758	2.458984	IDNDGDGFVTTEELK
/MMR-/DLD1/Rep1/halveyp_klc_070108x_PH_P7_DLD_1_A02	4852	4851	3	1842	0	2357.649	2355.857	1.791559	GVGDDQLGEESEERDDHLLPM	21:15.8393
/MMR-/DLD1/Rep1/halveyp_klc_070108x_PH_P7_DLD_1_A02	4853	4852	2	274	0	1584.26	1584.69	-0.4299316	SLGDDISSETSGDFR
/MMR-/DLD1/Rep1/halveyp_klc_070108x_PH_P7_DLD_1_A02	4859	4858	2	1	0	1641.265	1640.778	0.4870605	LLDAEDVDVPSPDEK
/MMR-/DLD1/Rep1/halveyp_klc_070108x_PH_P7_DLD_1_A02	4862	4861	2	1639	0	1539.089	1538.721	0.368042	DDVIVTASNFSSER
/MMR-/DLD1/Rep1/halveyp_klc_070108x_PH_P7_DLD_1_A02	4863	4862	2	31	0	1417.259	1416.684	0.5750732	DDLNSQLQESLR
/MMR-/DLD1/Rep1/halveyp_klc_070108x_PH_P7_DLD_1_A02	4881	4880	2	893	0	1525.094	1523.63	1.464144	QGNAVTLGDYYQGR	1:-17.0972
/MMR-/DLD1/Rep1/halveyp_klc_070108x_PH_P7_DLD_1_A02	4913	4912	2	744	0	1432.62	1432.672	-0.05200195	DVEFEVVGDAPEK
/MMR-/DLD1/Rep1/halveyp_klc_070108x_PH_P7_DLD_1_A02	4916	4915	3	1842	0	2356.133	2355.857	0.2756901	GVGDDQLGEESEERDDHLLPM	21:15.8393
/MMR-/DLD1/Rep1/halveyp_klc_070108x_PH_P7_DLD_1_A02	4920	4919	3	1842	0	2359.178	2355.857	3.320612	GVGDDQLGEESEERDDHLLPM	21:15.8393
/MMR-/DLD1/Rep1/halveyp_klc_070108x_PH_P7_DLD_1_A02	4923	4922	2	889	0	1651.214	1649.753	1.460938	VDDDSLGEFPVTNSR
/MMR-/DLD1/Rep1/halveyp_klc_070108x_PH_P7_DLD_1_A02	4949	4948	3	7	0	2262.147	2259.86	2.286676	DLNSQADSLMTSSAFDTSQVK	10:15.8393
/MMR-/DLD1/Rep1/halveyp_klc_070108x_PH_P7_DLD_1_A02	4959	4958	2	52	0	1481.182	1480.668	0.5140381	EDDLNSFNATDLK
/MMR-/DLD1/Rep1/halveyp_klc_070108x_PH_P7_DLD_1_A02	4962	4961	2	1643	0	1638.423	1637.742	0.6810303	DSQLQFEAISDEEK
/MMR-/DLD1/Rep1/halveyp_klc_070108x_PH_P7_DLD_1_A02	4973	4972	2	52	0	1330.494	1329.573	0.9210205	DYSLDEFEANK
/MMR-/DLD1/Rep1/halveyp_klc_070108x_PH_P7_DLD_1_A02	4978	4977	2	2046	0	1278.579	1278.445	0.1337223	DSDIIEDVMVK	9:15.8393
/MMR-/DLD1/Rep1/halveyp_klc_070108x_PH_P7_DLD_1_A02	4985	4984	2	1	0	1709.066	1707.82	1.246094	LLDPEDVDVPQPDEK
/MMR-/DLD1/Rep1/halveyp_klc_070108x_PH_P7_DLD_1_A02	5000	4999	3	1	0	2777.172	2774.965	2.207119	QPSKEEEEEEEEEQLNQTLAEMK	1:-17.0972 22:15.8393
/MMR-/DLD1/Rep1/halveyp_klc_070108x_PH_P7_DLD_1_A02	5014	5013	3	1	0	1708.738	1707.82	0.9180908	LLDPEDVDVPQPDEK
/MMR-/DLD1/Rep1/halveyp_klc_070108x_PH_P7_DLD_1_A02	5015	5014	2	3	0.02142857	1642.495	1639.794	2.70105	VDIDAPDVSIEGPDAK
/MMR-/DLD1/Rep1/halveyp_klc_070108x_PH_P7_DLD_1_A02	5016	5015	1	1	0	929.3809	929.4152	-0.03426933	QDLYPALK	1:-17.0972
/MMR-/DLD1/Rep1/halveyp_klc_070108x_PH_P7_DLD_1_A02	5024	5023	2	3	0	1640.304	1639.794	0.5100098	VDIDAPDVSIEGPDAK
/MMR-/DLD1/Rep1/halveyp_klc_070108x_PH_P7_DLD_1_A02	5028	5027	2	228	0	1146.279	1144.353	1.925991	QIQDMLGLTK	1:-17.0972 5:15.8393
/MMR-/DLD1/Rep1/halveyp_klc_070108x_PH_P7_DLD_1_A02	5031	5030	2	631	0	2037.338	2035.886	1.452026	NVPQEESLEDSDVDADFK
/MMR-/DLD1/Rep1/halveyp_klc_070108x_PH_P7_DLD_1_A02	5033	5032	2	29	0	1979.182	1977.707	1.474665	ATGEADVEFVTHEDAVAAM	19:15.8393
/MMR-/DLD1/Rep1/halveyp_klc_070108x_PH_P7_DLD_1_A02	5036	5035	2	52	0	1329.404	1329.573	-0.1689453	DYSLDEFEANK
/MMR-/DLD1/Rep1/halveyp_klc_070108x_PH_P7_DLD_1_A02	5043	5042	2	37	0	1672.927	1671.795	1.131958	ELSLDDPEVEQVSGR
/MMR-/DLD1/Rep1/halveyp_klc_070108x_PH_P7_DLD_1_A02	5044	5043	2	2046	0	1279.085	1278.445	0.6397038	DSDIIEDVMVK	9:15.8393
/MMR-/DLD1/Rep1/halveyp_klc_070108x_PH_P7_DLD_1_A02	5044	5043	3	1314	0	1918.627	1915.901	2.725952	VNEASGDGDGEDAVVILEK
/MMR-/DLD1/Rep1/halveyp_klc_070108x_PH_P7_DLD_1_A02	5045	5044	2	790	0	1220.278	1219.645	0.6329346	DAYQVILDGVK
/MMR-/DLD1/Rep1/halveyp_klc_070108x_PH_P7_DLD_1_A02	5048	5047	2	1	0	1709.252	1707.82	1.432007	LLDPEDVDVPQPDEK
/MMR-/DLD1/Rep1/halveyp_klc_070108x_PH_P7_DLD_1_A02	5054	5053	2	1314	0	1916.232	1915.901	0.3310547	VNEASGDGDGEDAVVILEK
/MMR-/DLD1/Rep1/halveyp_klc_070108x_PH_P7_DLD_1_A02	5055	5054	2	2061	0	2050.363	2050.748	-0.3853207	DSGPPPSTVSEAEFEDIMK	18:15.8393
/MMR-/DLD1/Rep1/halveyp_klc_070108x_PH_P7_DLD_1_A02	5056	5055	2	42	0.03184713	1431.129	1431.536	-0.4072933	DTDDVPMILVGNK	7:15.8393
/MMR-/DLD1/Rep1/halveyp_klc_070108x_PH_P7_DLD_1_A02	5075	5074	2	90	0.02197802	1204.835	1204.376	0.459404	QLICDPSYVK	1:-17.0972 4:56.8878
/MMR-/DLD1/Rep1/halveyp_klc_070108x_PH_P7_DLD_1_A02	5078	5077	3	1	0	1709.899	1707.82	2.079102	LLDPEDVDVPQPDEK
/MMR-/DLD1/Rep1/halveyp_klc_070108x_PH_P7_DLD_1_A02	5079	5078	2	1	0	1823.048	1822.486	0.5623665	LDMMDEEEVEVSLPR	3:15.8393 4:15.8393
/MMR-/DLD1/Rep1/halveyp_klc_070108x_PH_P7_DLD_1_A02	5085	5084	2	1497	0.03194888	1574.905	1574.733	0.1719971	DGFQDVLAPGEGSAGR
/MMR-/DLD1/Rep1/halveyp_klc_070108x_PH_P7_DLD_1_A02	5086	5085	2	109	0.02112676	979.9915	979.4611	0.5303955	DSDIIDFR
/MMR-/DLD1/Rep1/halveyp_klc_070108x_PH_P7_DLD_1_A02	5088	5087	3	2061	0	2051.998	2050.748	1.249689	DSGPPPSTVSEAEFEDIMK	18:15.8393
/MMR-/DLD1/Rep1/halveyp_klc_070108x_PH_P7_DLD_1_A02	5096	5095	2	3	0	1703.144	1702.616	0.5277653	MDVNVGDIDIEGPEGK	1:15.8393
/MMR-/DLD1/Rep1/halveyp_klc_070108x_PH_P7_DLD_1_A02	5097	5096	2	126	0	1811.204	1810.8	0.4039307	SIVEEEEDDDYVELK
/MMR-/DLD1/Rep1/halveyp_klc_070108x_PH_P7_DLD_1_A02	5100	5099	2	89	0.04347826	1435.615	1433.614	2.000666	YERVPMILVGNK	6:15.8393
/MMR-/DLD1/Rep1/halveyp_klc_070108x_PH_P7_DLD_1_A02	5103	5102	2	1100	0	1569.967	1569.789	0.1781006	DVDASPSPLSVQDLK
/MMR-/DLD1/Rep1/halveyp_klc_070108x_PH_P7_DLD_1_A02	5108	5107	2	3	0	1700.586	1700.81	-0.223999	VDIDTPDINIEGSEGK
/MMR-/DLD1/Rep1/halveyp_klc_070108x_PH_P7_DLD_1_A02	5109	5108	2	303	0	1410.261	1409.621	0.6400146	EQFLDGDGWTSR
/MMR-/DLD1/Rep1/halveyp_klc_070108x_PH_P7_DLD_1_A02	5111	5110	2	3	0	1832.299	1831.87	0.4289551	DDGVFVQEVTQNSPAAR
/MMR-/DLD1/Rep1/halveyp_klc_070108x_PH_P7_DLD_1_A02	5115	5114	3	3	0	1832.698	1831.87	0.8280029	DDGVFVQEVTQNSPAAR
/MMR-/DLD1/Rep1/halveyp_klc_070108x_PH_P7_DLD_1_A02	5118	5117	2	1706	0	1399.778	1399.694	0.08398438	DLGQIEENDLVR
/MMR-/DLD1/Rep1/halveyp_klc_070108x_PH_P7_DLD_1_A02	5120	5119	2	42	0	1432.088	1431.536	0.5516911	DTDDVPMILVGNK	7:15.8393
/MMR-/DLD1/Rep1/halveyp_klc_070108x_PH_P7_DLD_1_A02	5121	5120	3	446	0	2532.804	2529.798	3.006458	SVDPTQTEYQGMIEIVEEGDMK	12:15.8393 21:15.8393
/MMR-/DLD1/Rep1/halveyp_klc_070108x_PH_P7_DLD_1_A02	5126	5125	2	1	0.02768166	1708.412	1707.82	0.592041	LLDPEDVDVPQPDEK
/MMR-/DLD1/Rep1/halveyp_klc_070108x_PH_P7_DLD_1_A02	5133	5132	2	3798	0	1971.643	1971.715	-0.07188034	DSSTCPGDYVLSVSENSR	5:56.8878
/MMR-/DLD1/Rep1/halveyp_klc_070108x_PH_P7_DLD_1_A02	5134	5133	2	2	0	1943.377	1941.718	1.659199	ETVYCLNDDDETEVLK	5:56.8878
/MMR-/DLD1/Rep1/halveyp_klc_070108x_PH_P7_DLD_1_A02	5138	5137	3	3	0	1702.802	1700.81	1.991943	VDIDTPDINIEGSEGK
/MMR-/DLD1/Rep1/halveyp_klc_070108x_PH_P7_DLD_1_A02	5144	5143	2	993	0.04892967	1756.221	1755.845	0.3761311	QLDPGGGQGPPPVTLAAAK	1:-17.0972
/MMR-/DLD1/Rep1/halveyp_klc_070108x_PH_P7_DLD_1_A02	5162	5161	2	3	0	1705.358	1702.616	2.741755	MDVNVGDIDIEGPEGK	1:15.8393
/MMR-/DLD1/Rep1/halveyp_klc_070108x_PH_P7_DLD_1_A02	5166	5165	2	1353	0.02666667	1342.003	1339.441	2.561701	DMIDLEANFEK	2:15.8393
/MMR-/DLD1/Rep1/halveyp_klc_070108x_PH_P7_DLD_1_A02	5172	5171	1	1	0	868.4598	868.3967	0.06304932	FLDQFAE
/MMR-/DLD1/Rep1/halveyp_klc_070108x_PH_P7_DLD_1_A02	5174	5173	2	3	0	1832.246	1831.87	0.3759766	DDGVFVQEVTQNSPAAR
/MMR-/DLD1/Rep1/halveyp_klc_070108x_PH_P7_DLD_1_A02	5175	5174	2	3	0	1703.317	1702.616	0.7007389	MDVNVGDIDIEGPEGK	1:15.8393
/MMR-/DLD1/Rep1/halveyp_klc_070108x_PH_P7_DLD_1_A02	5176	5175	2	3	0	1834.294	1831.87	2.42395	DDGVFVQEVTQNSPAAR
/MMR-/DLD1/Rep1/halveyp_klc_070108x_PH_P7_DLD_1_A02	5180	5179	3	3	0	1832.699	1831.87	0.8289795	DDGVFVQEVTQNSPAAR
/MMR-/DLD1/Rep1/halveyp_klc_070108x_PH_P7_DLD_1_A02	5195	5194	2	1353	0	1339.169	1339.441	-0.2724056	DMIDLEANFEK	2:15.8393
/MMR-/DLD1/Rep1/halveyp_klc_070108x_PH_P7_DLD_1_A02	5199	5198	3	3213	0	1992.909	1991.839	1.070068	DDDKNNDGYIDYAEFAK
/MMR-/DLD1/Rep1/halveyp_klc_070108x_PH_P7_DLD_1_A02	5200	5199	2	813	0	1504.445	1503.742	0.7030029	DVDETGITVASLER
/MMR-/DLD1/Rep1/halveyp_klc_070108x_PH_P7_DLD_1_A02	5213	5212	2	1	0	1899.265	1898.849	0.4160156	DSSTSPGDYVLSVSENSR
/MMR-/DLD1/Rep1/halveyp_klc_070108x_PH_P7_DLD_1_A02	5228	5227	2	405	0	1544.328	1543.679	0.6490479	DQGTYEDYVEGLR
/MMR-/DLD1/Rep1/halveyp_klc_070108x_PH_P7_DLD_1_A02	5235	5234	2	3	0	1680.861	1680.821	0.03991699	VDVDVPDVNIEGPDAK
/MMR-/DLD1/Rep1/halveyp_klc_070108x_PH_P7_DLD_1_A02	5249	5248	2	428	0	1200.202	1199.615	0.5870361	DDNGIVLLGER
/MMR-/DLD1/Rep1/halveyp_klc_070108x_PH_P7_DLD_1_A02	5250	5249	3	1	0	1647.927	1645.795	2.131958	SINPDEAVAYGAAVQAA
/MMR-/DLD1/Rep1/halveyp_klc_070108x_PH_P7_DLD_1_A02	5253	5252	2	759	0	2028.399	2027.965	0.434082	VGDGDLSAEEIPENEVSLR
/MMR-/DLD1/Rep1/halveyp_klc_070108x_PH_P7_DLD_1_A02	5259	5258	2	151	0.02640264	1121.916	1121.56	0.355957	DGFVTVDELK
/MMR-/DLD1/Rep1/halveyp_klc_070108x_PH_P7_DLD_1_A02	5259	5258	3	3	0	1682.874	1680.821	2.052979	VDVDVPDVNIEGPDAK
/MMR-/DLD1/Rep1/halveyp_klc_070108x_PH_P7_DLD_1_A02	5264	5263	3	3213	0	1993.117	1991.839	1.277954	DDDKNNDGYIDYAEFAK
/MMR-/DLD1/Rep1/halveyp_klc_070108x_PH_P7_DLD_1_A02	5265	5264	2	813	0.03205128	1504.528	1503.742	0.7860107	DVDETGITVASLER
/MMR-/DLD1/Rep1/halveyp_klc_070108x_PH_P7_DLD_1_A02	5280	5279	2	718	0.02622951	1070.491	1070.561	-0.07006836	DELDPLLTR
/MMR-/DLD1/Rep1/halveyp_klc_070108x_PH_P7_DLD_1_A02	5294	5293	2	405	0	1545.359	1543.679	1.680054	DQGTYEDYVEGLR
/MMR-/DLD1/Rep1/halveyp_klc_070108x_PH_P7_DLD_1_A02	5298	5297	3	1503	0	2154.753	2154.044	0.7089844	LPTDASEDADQPAGDSAILLR
/MMR-/DLD1/Rep1/halveyp_klc_070108x_PH_P7_DLD_1_A02	5300	5299	2	3	0	1682.377	1680.821	1.555908	VDVDVPDVNIEGPDAK
/MMR-/DLD1/Rep1/halveyp_klc_070108x_PH_P7_DLD_1_A02	5303	5302	2	288	0.02605863	1794.991	1794.816	0.1749268	SVGDGETVEFDVVEGEK
/MMR-/DLD1/Rep1/halveyp_klc_070108x_PH_P7_DLD_1_A02	5310	5309	2	72	0.02230483	1469.099	1469.306	-0.207077	CDFTQMSQYFK	1:56.8878 6:15.8393
/MMR-/DLD1/Rep1/halveyp_klc_070108x_PH_P7_DLD_1_A02	5312	5311	2	686	0	1396.046	1395.467	0.5786686	DFPELTMEVDGK	7:15.8393
/MMR-/DLD1/Rep1/halveyp_klc_070108x_PH_P7_DLD_1_A02	5327	5326	3	160	0	2406.237	2405.983	0.2541504	NEDEEEEEEEKDEAEDLLGR
/MMR-/DLD1/Rep1/halveyp_klc_070108x_PH_P7_DLD_1_A02	5328	5327	2	1503	0	2154.563	2154.044	0.519043	LPTDASEDADQPAGDSAILLR
/MMR-/DLD1/Rep1/halveyp_klc_070108x_PH_P7_DLD_1_A02	5330	5329	2	713	0	1878.817	1877.853	0.9639893	NDEVDPVAASAEYELEK
/MMR-/DLD1/Rep1/halveyp_klc_070108x_PH_P7_DLD_1_A02	5343	5342	2	124	0	1777.268	1775.831	1.43689	EIESEIDSEEELINK
/MMR-/DLD1/Rep1/halveyp_klc_070108x_PH_P7_DLD_1_A02	5345	5344	3	5	0	2257.999	2256.888	1.111225	DGSCGVAYVVQEPGDYEVSVK	4:56.8878
/MMR-/DLD1/Rep1/halveyp_klc_070108x_PH_P7_DLD_1_A02	5348	5347	2	1	0	1648.59	1646.838	1.751953	NFILDQTNVSAAAQR
/MMR-/DLD1/Rep1/halveyp_klc_070108x_PH_P7_DLD_1_A02	5357	5356	2	9	0.02749141	1272.144	1271.625	0.519043	DGSPIADDLLEK
/MMR-/DLD1/Rep1/halveyp_klc_070108x_PH_P7_DLD_1_A02	5370	5369	2	15	0	1264.873	1264.594	0.2790527	DVEVDGFSELR
/MMR-/DLD1/Rep1/halveyp_klc_070108x_PH_P7_DLD_1_A02	5388	5387	2	254	0	1847.848	1847.843	0.005004883	EDSLPEESSAPDFANLK
/MMR-/DLD1/Rep1/halveyp_klc_070108x_PH_P7_DLD_1_A02	5406	5405	2	2078	0.04833837	1719.285	1716.905	2.380005	LLAQDQGQGAPLLEPAP
/MMR-/DLD1/Rep1/halveyp_klc_070108x_PH_P7_DLD_1_A02	5408	5407	2	797	0	1828.768	1828.796	-0.02807617	TDASSASSFLDSDELER
/MMR-/DLD1/Rep1/halveyp_klc_070108x_PH_P7_DLD_1_A02	5411	5410	2	1	0.02614379	1785.401	1784.891	0.5100098	EEEAIQLDGLNASQIR
/MMR-/DLD1/Rep1/halveyp_klc_070108x_PH_P7_DLD_1_A02	5418	5417	2	279	0.03225806	1121.014	1119.476	1.537775	EKIQSLKMK	8:15.8393
/MMR-/DLD1/Rep1/halveyp_klc_070108x_PH_P7_DLD_1_A02	5434	5433	2	580	0	1267.167	1265.474	1.693134	CFIVGADNVGSK	1:56.8878
/MMR-/DLD1/Rep1/halveyp_klc_070108x_PH_P7_DLD_1_A02	5458	5457	2	2341	0	1475.159	1474.507	0.6519432	QSDVMIVAGTLTNK	1:-17.0972 5:15.8393
/MMR-/DLD1/Rep1/halveyp_klc_070108x_PH_P7_DLD_1_A02	5463	5462	3	358	0	2522.236	2520.752	1.484486	EADIDGDGQVNYEEFVQMMTAK	18:15.8393 19:15.8393
/MMR-/DLD1/Rep1/halveyp_klc_070108x_PH_P7_DLD_1_A02	5466	5465	2	746	0	1339.398	1339.452	-0.05438805	MFGSSVDLGNLGQ	1:15.8393
/MMR-/DLD1/Rep1/halveyp_klc_070108x_PH_P7_DLD_1_A02	5469	5468	2	1423	0.03154574	951.1949	951.455	-0.2601318	DLSLDDFK
/MMR-/DLD1/Rep1/halveyp_klc_070108x_PH_P7_DLD_1_A02	5471	5470	2	690	0	1472.29	1471.694	0.5960693	VWDDGIIDPADTR
/MMR-/DLD1/Rep1/halveyp_klc_070108x_PH_P7_DLD_1_A02	5474	5473	2	797	0	1829.625	1828.796	0.8289795	TDASSASSFLDSDELER
/MMR-/DLD1/Rep1/halveyp_klc_070108x_PH_P7_DLD_1_A02	5478	5477	2	121	0	1603.368	1602.785	0.5830078	DEGAVISQISDISNR
/MMR-/DLD1/Rep1/halveyp_klc_070108x_PH_P7_DLD_1_A02	5480	5479	2	112	0	1422.684	1422.499	0.1846256	DMTSEQLDDILK	2:15.8393
/MMR-/DLD1/Rep1/halveyp_klc_070108x_PH_P7_DLD_1_A02	5486	5485	2	258	0	2288.475	2287.097	1.378174	VIAINVDDPDAANYNDINDVK
/MMR-/DLD1/Rep1/halveyp_klc_070108x_PH_P7_DLD_1_A02	5487	5486	1	1423	0	951.5087	951.455	0.05371094	DLSLDDFK
/MMR-/DLD1/Rep1/halveyp_klc_070108x_PH_P7_DLD_1_A02	5492	5491	3	258	0	2290.586	2287.097	3.489014	VIAINVDDPDAANYNDINDVK
/MMR-/DLD1/Rep1/halveyp_klc_070108x_PH_P7_DLD_1_A02	5513	5512	2	43	0	1274.245	1272.586	1.659212	QILDSAASLTGSK	1:-17.0972
/MMR-/DLD1/Rep1/halveyp_klc_070108x_PH_P7_DLD_1_A02	5517	5516	1	26	0	1096.369	1095.357	1.012226	ALLYLCGGDD	6:56.8878
/MMR-/DLD1/Rep1/halveyp_klc_070108x_PH_P7_DLD_1_A02	5520	5519	2	1	0.01520913	1194.133	1193.57	0.5632648	QITVNDLPVGR	1:-17.0972
/MMR-/DLD1/Rep1/halveyp_klc_070108x_PH_P7_DLD_1_A02	5522	5521	3	258	0	2287.515	2287.097	0.4179688	VIAINVDDPDAANYNDINDVK
/MMR-/DLD1/Rep1/halveyp_klc_070108x_PH_P7_DLD_1_A02	5523	5522	1	26	0	1095.333	1095.357	-0.02378464	ALLYLCGGDD	6:56.8878
/MMR-/DLD1/Rep1/halveyp_klc_070108x_PH_P7_DLD_1_A02	5525	5524	2	26	0.007722008	1096.619	1095.357	1.262226	ALLYLCGGDD	6:56.8878
/MMR-/DLD1/Rep1/halveyp_klc_070108x_PH_P7_DLD_1_A02	5531	5530	2	1154	0	1761.264	1760.684	0.5797672	DPAEALQLPMDYVQR	10:15.8393
/MMR-/DLD1/Rep1/halveyp_klc_070108x_PH_P7_DLD_1_A02	5534	5533	2	1423	0	951.8875	951.455	0.4324951	DLSLDDFK
/MMR-/DLD1/Rep1/halveyp_klc_070108x_PH_P7_DLD_1_A02	5540	5539	2	28	0	1960.375	1959.917	0.4580078	DATNVGDEGGFAPNILENK
/MMR-/DLD1/Rep1/halveyp_klc_070108x_PH_P7_DLD_1_A02	5546	5545	2	112	0	1423.124	1422.499	0.6246891	DMTSEQLDDILK	2:15.8393
/MMR-/DLD1/Rep1/halveyp_klc_070108x_PH_P7_DLD_1_A02	5547	5546	3	28	0	1961.05	1959.917	1.133057	DATNVGDEGGFAPNILENK
/MMR-/DLD1/Rep1/halveyp_klc_070108x_PH_P7_DLD_1_A02	5548	5547	2	2	0	1234.097	1233.517	0.5802326	QGEEVFQSLSK	1:-17.0972
/MMR-/DLD1/Rep1/halveyp_klc_070108x_PH_P7_DLD_1_A02	5576	5575	3	1154	0	1762.627	1760.684	1.942682	DPAEALQLPMDYVQR	10:15.8393
/MMR-/DLD1/Rep1/halveyp_klc_070108x_PH_P7_DLD_1_A02	5579	5578	1	113	0	984.6786	984.4418	0.2367878	QEGLESVLK	1:-17.0972
/MMR-/DLD1/Rep1/halveyp_klc_070108x_PH_P7_DLD_1_A02	5582	5581	2	1	0	1194.137	1193.57	0.5671711	QITVNDLPVGR	1:-17.0972
/MMR-/DLD1/Rep1/halveyp_klc_070108x_PH_P7_DLD_1_A02	5583	5582	2	1	0.02166065	1196.14	1193.57	2.570223	QITVNDLPVGR	1:-17.0972
/MMR-/DLD1/Rep1/halveyp_klc_070108x_PH_P7_DLD_1_A02	5585	5584	1	26	0	1097.439	1095.357	2.082172	ALLYLCGGDD	6:56.8878
/MMR-/DLD1/Rep1/halveyp_klc_070108x_PH_P7_DLD_1_A02	5588	5587	1	26	0	1095.357	1095.357	0.0002632141	ALLYLCGGDD	6:56.8878
/MMR-/DLD1/Rep1/halveyp_klc_070108x_PH_P7_DLD_1_A02	5596	5595	2	1154	0	1762.214	1760.684	1.529718	DPAEALQLPMDYVQR	10:15.8393
/MMR-/DLD1/Rep1/halveyp_klc_070108x_PH_P7_DLD_1_A02	5602	5601	2	2375	0.02675585	1092.524	1092.547	-0.02279472	QVLLGDQIPK	1:-17.0972
/MMR-/DLD1/Rep1/halveyp_klc_070108x_PH_P7_DLD_1_A02	5606	5605	2	28	0	1960.425	1959.917	0.5080566	DATNVGDEGGFAPNILENK
/MMR-/DLD1/Rep1/halveyp_klc_070108x_PH_P7_DLD_1_A02	5607	5606	2	202	0	1390.303	1389.571	0.7322102	QLENSLNEFGEK	1:-17.0972
/MMR-/DLD1/Rep1/halveyp_klc_070108x_PH_P7_DLD_1_A02	5609	5608	2	1	0	1670.413	1669.583	0.8296452	AFLDEDDMSLEEIK	8:15.8393
/MMR-/DLD1/Rep1/halveyp_klc_070108x_PH_P7_DLD_1_A02	5612	5611	3	28	0	1962.237	1959.917	2.320068	DATNVGDEGGFAPNILENK
/MMR-/DLD1/Rep1/halveyp_klc_070108x_PH_P7_DLD_1_A02	5613	5612	2	3	0.02777778	1695.427	1694.836	0.5909424	VDIDVPDVNIEGPDAK
/MMR-/DLD1/Rep1/halveyp_klc_070108x_PH_P7_DLD_1_A02	5616	5615	2	316	0	1620.036	1618.375	1.660965	FPEELTQTFMSCN	10:15.8393 12:56.8878
/MMR-/DLD1/Rep1/halveyp_klc_070108x_PH_P7_DLD_1_A02	5622	5621	2	16	0	2071.187	2070.913	0.2739258	EALNVFGNDYDTEDGTGVR
/MMR-/DLD1/Rep1/halveyp_klc_070108x_PH_P7_DLD_1_A02	5631	5630	3	3	0	1695.716	1694.836	0.8798828	VDIDVPDVNIEGPDAK
/MMR-/DLD1/Rep1/halveyp_klc_070108x_PH_P7_DLD_1_A02	5652	5651	2	2422	0	1304.386	1303.651	0.7349854	DSTLDAAEEIIK
/MMR-/DLD1/Rep1/halveyp_klc_070108x_PH_P7_DLD_1_A02	5655	5654	2	12	0	1638.792	1638.737	0.05493164	SDVLELTDDNFESR
/MMR-/DLD1/Rep1/halveyp_klc_070108x_PH_P7_DLD_1_A02	5658	5657	2	1	0.04863222	1243.647	1241.698	1.948975	ADLINNLGTIAK
/MMR-/DLD1/Rep1/halveyp_klc_070108x_PH_P7_DLD_1_A02	5678	5677	2	3	0	1697.215	1694.836	2.378906	VDIDVPDVNIEGPEGK
/MMR-/DLD1/Rep1/halveyp_klc_070108x_PH_P7_DLD_1_A02	5684	5683	2	3	0	1694.69	1694.836	-0.1461182	VDIDVPDVNIEGPDAK
/MMR-/DLD1/Rep1/halveyp_klc_070108x_PH_P7_DLD_1_A02	5704	5703	2	28	0	1960.418	1959.917	0.5009766	DATNVGDEGGFAPNILENK
/MMR-/DLD1/Rep1/halveyp_klc_070108x_PH_P7_DLD_1_A02	5720	5719	2	12	0	1640.194	1638.737	1.456909	SDVLELTDDNFESR
/MMR-/DLD1/Rep1/halveyp_klc_070108x_PH_P7_DLD_1_A02	5730	5729	1	1	0	1059.389	1059.394	-0.004741669	VLLVLCGGDD	6:56.8878
/MMR-/DLD1/Rep1/halveyp_klc_070108x_PH_P7_DLD_1_A02	5747	5746	2	504	0	1670.074	1669.758	0.315918	DLFDSGFGGGAGVETGGK
/MMR-/DLD1/Rep1/halveyp_klc_070108x_PH_P7_DLD_1_A02	5754	5753	2	3249	0	1245.195	1244.625	0.5699463	DTSSDPLLELR
/MMR-/DLD1/Rep1/halveyp_klc_070108x_PH_P7_DLD_1_A02	5787	5786	3	14	0.03571429	2011.208	2009.018	2.190063	RRYDEKTSAAKEADELK
/MMR-/DLD1/Rep1/halveyp_klc_070108x_PH_P7_DLD_1_A02	5800	5799	2	25	0	1479.198	1478.725	0.4730225	DADSITLFDVQQK
/MMR-/DLD1/Rep1/halveyp_klc_070108x_PH_P7_DLD_1_A02	5811	5810	2	3	0	1710.496	1708.852	1.643921	VDIDVPDVNLEAPEGK
/MMR-/DLD1/Rep1/halveyp_klc_070108x_PH_P7_DLD_1_A02	5812	5811	2	2	0	1488.136	1487.747	0.3890381	EIDLLLGQTDDTR
/MMR-/DLD1/Rep1/halveyp_klc_070108x_PH_P7_DLD_1_A02	5816	5815	3	377	0	1781.501	1779.984	1.516968	PLLRQIENLQATLGSQ
/MMR-/DLD1/Rep1/halveyp_klc_070108x_PH_P7_DLD_1_A02	5822	5821	2	28	0	1961.448	1959.917	1.531006	DATNVGDEGGFAPNILENK
/MMR-/DLD1/Rep1/halveyp_klc_070108x_PH_P7_DLD_1_A02	5837	5836	2	1	0.02158273	1374.881	1374.607	0.2742023	QYLEELQSVQR	1:-17.0972
/MMR-/DLD1/Rep1/halveyp_klc_070108x_PH_P7_DLD_1_A02	5840	5839	2	407	0	1415.348	1414.662	0.6860352	DFTATDLSEFAAK
/MMR-/DLD1/Rep1/halveyp_klc_070108x_PH_P7_DLD_1_A02	5846	5845	2	2	0	1740.672	1740.853	-0.1810303	ELDALDANDELTPLGR
/MMR-/DLD1/Rep1/halveyp_klc_070108x_PH_P7_DLD_1_A02	5850	5849	2	75	0	2001.349	1998.906	2.442993	DEENNPLETEYGLSVYK
/MMR-/DLD1/Rep1/halveyp_klc_070108x_PH_P7_DLD_1_A02	5855	5854	2	12	0	1639.635	1638.737	0.8979492	SDVLELTDDNFESR
/MMR-/DLD1/Rep1/halveyp_klc_070108x_PH_P7_DLD_1_A02	5856	5855	2	2394	0	1904.712	1904.737	-0.02521324	EDEIPETVSLEMLDAAK	12:15.8393
/MMR-/DLD1/Rep1/halveyp_klc_070108x_PH_P7_DLD_1_A02	5866	5865	2	25	0	1480.061	1478.725	1.33606	DADSITLFDVQQK
/MMR-/DLD1/Rep1/halveyp_klc_070108x_PH_P7_DLD_1_A02	5868	5867	2	1	0	1363.873	1363.662	0.2110596	DLVEGFTDAEIR
/MMR-/DLD1/Rep1/halveyp_klc_070108x_PH_P7_DLD_1_A02	5876	5875	2	2	0	1488.192	1487.747	0.4450684	EIDLLLGQTDDTR
/MMR-/DLD1/Rep1/halveyp_klc_070108x_PH_P7_DLD_1_A02	5880	5879	2	2	0.02649007	1490.239	1487.747	2.492065	EIDLLLGQTDDTR
/MMR-/DLD1/Rep1/halveyp_klc_070108x_PH_P7_DLD_1_A02	5889	5888	2	2	0	1161.225	1161.592	-0.3670654	DPYALDLIDK
/MMR-/DLD1/Rep1/halveyp_klc_070108x_PH_P7_DLD_1_A02	5896	5895	2	75	0	1444.943	1444.73	0.2130127	SVDVILDDDLVDK
/MMR-/DLD1/Rep1/halveyp_klc_070108x_PH_P7_DLD_1_A02	5908	5907	2	407	0	1414.426	1414.662	-0.2359619	DFTATDLSEFAAK
/MMR-/DLD1/Rep1/halveyp_klc_070108x_PH_P7_DLD_1_A02	5912	5911	2	2	0	1741.384	1740.853	0.5310059	ELDALDANDELTPLGR
/MMR-/DLD1/Rep1/halveyp_klc_070108x_PH_P7_DLD_1_A02	5919	5918	2	1	0	1484.075	1483.752	0.322998	LGPDDVSVDIDAIR
/MMR-/DLD1/Rep1/halveyp_klc_070108x_PH_P7_DLD_1_A02	5944	5943	2	93	0.02222222	1978.48	1977.953	0.5269775	IDTIAPDEITVSSDFEAR
/MMR-/DLD1/Rep1/halveyp_klc_070108x_PH_P7_DLD_1_A02	5960	5959	2	75	0	1445.094	1444.73	0.3640137	SVDVILDDDLVDK
/MMR-/DLD1/Rep1/halveyp_klc_070108x_PH_P7_DLD_1_A02	5964	5963	2	75	0	1447.254	1444.73	2.524048	SVDVILDDDLVDK
/MMR-/DLD1/Rep1/halveyp_klc_070108x_PH_P7_DLD_1_A02	5979	5978	2	4	0	1322.679	1322.651	0.0279541	EAQVQYPLQTF
/MMR-/DLD1/Rep1/halveyp_klc_070108x_PH_P7_DLD_1_A02	5982	5981	2	2516	0	1779.274	1778.836	0.4379883	DSPDEFPVYVGINEAK
/MMR-/DLD1/Rep1/halveyp_klc_070108x_PH_P7_DLD_1_A02	6014	6013	2	406	0	1757.219	1756.779	0.4399414	EFAGEDTSDLFLEER
/MMR-/DLD1/Rep1/halveyp_klc_070108x_PH_P7_DLD_1_A02	6030	6029	2	1214	0	1871.357	1870.916	0.44104	AVELGDELQIDAIDDQK
/MMR-/DLD1/Rep1/halveyp_klc_070108x_PH_P7_DLD_1_A02	6033	6032	2	40	0	1287.933	1287.631	0.302002	EDVDDLVSQLR
/MMR-/DLD1/Rep1/halveyp_klc_070108x_PH_P7_DLD_1_A02	6041	6040	2	27	0	1786.302	1785.667	0.6348534	QTDVLQQLSIQMANAK	1:-17.0972 12:15.8393
/MMR-/DLD1/Rep1/halveyp_klc_070108x_PH_P7_DLD_1_A02	6081	6080	2	406	0	1757.336	1756.779	0.5570068	EFAGEDTSDLFLEER
/MMR-/DLD1/Rep1/halveyp_klc_070108x_PH_P7_DLD_1_A02	6118	6117	2	162	0.03134796	1902.261	1901.677	0.5842476	LFDVCGSQDFESDLDR	5:56.8878
/MMR-/DLD1/Rep1/halveyp_klc_070108x_PH_P7_DLD_1_A02	6137	6136	3	4	0	2155.554	2154.818	0.735651	DPTVHDDVLELEMDELNR	13:15.8393
/MMR-/DLD1/Rep1/halveyp_klc_070108x_PH_P7_DLD_1_A02	6154	6153	2	3176	0	1207.121	1206.577	0.5439453	DEDQLEAFLK
/MMR-/DLD1/Rep1/halveyp_klc_070108x_PH_P7_DLD_1_A02	6173	6172	2	750	0	1271.177	1270.608	0.5689697	DALYFLDDTAK
/MMR-/DLD1/Rep1/halveyp_klc_070108x_PH_P7_DLD_1_A02	6178	6177	2	77	0	1058.94	1058.317	0.6228905	QTLLDMIAR	1:-17.0972 6:15.8393
/MMR-/DLD1/Rep1/halveyp_klc_070108x_PH_P7_DLD_1_A02	6206	6205	2	4630	0	1446.466	1445.715	0.7509766	DIDPQNDLTFLR
/MMR-/DLD1/Rep1/halveyp_klc_070108x_PH_P7_DLD_1_A02	6218	6217	2	3176	0.02214022	1207.389	1206.577	0.8120117	DEDQLEAFLK
/MMR-/DLD1/Rep1/halveyp_klc_070108x_PH_P7_DLD_1_A02	6236	6235	2	750	0	1271.107	1270.608	0.4990234	DALYFLDDTAK
/MMR-/DLD1/Rep1/halveyp_klc_070108x_PH_P7_DLD_1_A02	6237	6236	2	386	0.02247191	1698.436	1697.71	0.7257633	DMEALNVLPPDVLTR	2:15.8393
/MMR-/DLD1/Rep1/halveyp_klc_070108x_PH_P7_DLD_1_A02	6248	6247	2	1	0	1246.232	1245.59	0.6422443	QALQDTLALYK	1:-17.0972
/MMR-/DLD1/Rep1/halveyp_klc_070108x_PH_P7_DLD_1_A02	6260	6259	2	77	0	1059.004	1058.317	0.6869774	QTLLDMIAR	1:-17.0972 6:15.8393
/MMR-/DLD1/Rep1/halveyp_klc_070108x_PH_P7_DLD_1_A02	6263	6262	2	187	0	1538.459	1536.578	1.880671	DLNSDMDSILASLK	6:15.8393
/MMR-/DLD1/Rep1/halveyp_klc_070108x_PH_P7_DLD_1_A02	6267	6266	3	2	0.03448276	2755.452	2755.094	0.3577213	LLEDGEDFNLGDALDSSNSMQTIQK	20:15.8393
/MMR-/DLD1/Rep1/halveyp_klc_070108x_PH_P7_DLD_1_A02	6272	6271	2	4630	0	1446.104	1445.715	0.3890381	DIDPQNDLTFLR
/MMR-/DLD1/Rep1/halveyp_klc_070108x_PH_P7_DLD_1_A02	6273	6272	2	4630	0	1448.187	1445.715	2.472046	DIDPQNDLTFLR
/MMR-/DLD1/Rep1/halveyp_klc_070108x_PH_P7_DLD_1_A02	6299	6298	3	319	0	1937.944	1935.717	2.226618	ASLLTDEEDVDMALDQR	12:15.8393
/MMR-/DLD1/Rep1/halveyp_klc_070108x_PH_P7_DLD_1_A02	6300	6299	3	349	0.03508772	1973.613	1972.949	0.6640625	DTANWLEINPDTGAISTR
/MMR-/DLD1/Rep1/halveyp_klc_070108x_PH_P7_DLD_1_A02	6302	6301	2	752	0	1271.058	1271.263	-0.2051239	CEFVMEVTNK	1:56.8878 5:15.8393
/MMR-/DLD1/Rep1/halveyp_klc_070108x_PH_P7_DLD_1_A02	6326	6325	3	8	0	2510.066	2508.842	1.223831	AEGSDVANAVLDGADCIMLSGETAK	16:56.8878 18:15.8393
/MMR-/DLD1/Rep1/halveyp_klc_070108x_PH_P7_DLD_1_A02	6341	6340	2	8	0	2510.721	2508.842	1.87886	AEGSDVANAVLDGADCIMLSGETAK	16:56.8878 18:15.8393
/MMR-/DLD1/Rep1/halveyp_klc_070108x_PH_P7_DLD_1_A02	6346	6345	2	1792	0	1195.988	1195.424	0.563776	DGFIDLMELK	7:15.8393
/MMR-/DLD1/Rep1/halveyp_klc_070108x_PH_P7_DLD_1_A02	6352	6351	2	70	0	1239.253	1238.429	0.8237858	DMVQDLLDFK	2:15.8393
/MMR-/DLD1/Rep1/halveyp_klc_070108x_PH_P7_DLD_1_A02	6358	6357	2	3256	0	1594.125	1592.783	1.342041	DVLDFYNVPIQDR
/MMR-/DLD1/Rep1/halveyp_klc_070108x_PH_P7_DLD_1_A02	6364	6363	3	1	0	2124.888	2122.828	2.059626	DQMQQQLNDYEQLLDVK	3:15.8393
/MMR-/DLD1/Rep1/halveyp_klc_070108x_PH_P7_DLD_1_A02	6374	6373	2	1	0	2123.479	2122.828	0.6506901	DQMQQQLNDYEQLLDVK	3:15.8393
/MMR-/DLD1/Rep1/halveyp_klc_070108x_PH_P7_DLD_1_A02	6405	6404	3	8	0	2510.619	2508.842	1.77681	AEGSDVANAVLDGADCIMLSGETAK	16:56.8878 18:15.8393
/MMR-/DLD1/Rep1/halveyp_klc_070108x_PH_P7_DLD_1_A02	6407	6406	2	1105	0	1422.076	1421.679	0.3970947	DLSDAIEQTFQR
/MMR-/DLD1/Rep1/halveyp_klc_070108x_PH_P7_DLD_1_A02	6418	6417	2	14	0	1199.321	1198.656	0.6650391	SVLDAAQIVGLN
/MMR-/DLD1/Rep1/halveyp_klc_070108x_PH_P7_DLD_1_A02	6435	6434	2	915	0.02597403	1494.566	1492.743	1.823275	QILENELQIPVSK	1:-17.0972
/MMR-/DLD1/Rep1/halveyp_klc_070108x_PH_P7_DLD_1_A02	6448	6447	2	645	0	1433.981	1433.633	0.348177	QISQAYEVLSDAK	1:-17.0972
/MMR-/DLD1/Rep1/halveyp_klc_070108x_PH_P7_DLD_1_A02	6458	6457	2	28	0.02150538	1554.909	1555.615	-0.7062435	VVIGMDVAASEFFR	5:15.8393
/MMR-/DLD1/Rep1/halveyp_klc_070108x_PH_P7_DLD_1_A02	6467	6466	2	1	0	1277.439	1276.703	0.7359619	LALDIEIATYR
/MMR-/DLD1/Rep1/halveyp_klc_070108x_PH_P7_DLD_1_A02	6470	6469	2	4637	0	1452.652	1452.673	-0.02099609	DTTINEIEDTFR
/MMR-/DLD1/Rep1/halveyp_klc_070108x_PH_P7_DLD_1_A02	6473	6472	3	3	0	2134.738	2134.068	0.6699219	PVIVEPLEQLDDEDGLPEK
/MMR-/DLD1/Rep1/halveyp_klc_070108x_PH_P7_DLD_1_A02	6476	6475	3	308	0	1880.983	1880.723	0.2596989	DTMSDQALEALSASLGTR	3:15.8393
/MMR-/DLD1/Rep1/halveyp_klc_070108x_PH_P7_DLD_1_A02	6490	6489	2	308	0	1882.441	1880.723	1.717707	DTMSDQALEALSASLGTR	3:15.8393
/MMR-/DLD1/Rep1/halveyp_klc_070108x_PH_P7_DLD_1_A02	6495	6494	2	757	0	1843.265	1841.868	1.396973	DYGVQLVEEGADTFTAK
/MMR-/DLD1/Rep1/halveyp_klc_070108x_PH_P7_DLD_1_A02	6522	6521	2	859	0	2469.651	2467.16	2.490967	LAENSASSDDLLVAEVGISDYGDK
/MMR-/DLD1/Rep1/halveyp_klc_070108x_PH_P7_DLD_1_A02	6543	6542	3	308	0	1881.575	1880.723	0.8516178	DTMSDQALEALSASLGTR	3:15.8393
/MMR-/DLD1/Rep1/halveyp_klc_070108x_PH_P7_DLD_1_A02	6548	6547	2	1	0	1217.423	1216.548	0.8751545	QTESLESLLSK	1:-17.0972
/MMR-/DLD1/Rep1/halveyp_klc_070108x_PH_P7_DLD_1_A02	6557	6556	2	1	0	1154.179	1153.553	0.6261311	QVEEEILALK	1:-17.0972
/MMR-/DLD1/Rep1/halveyp_klc_070108x_PH_P7_DLD_1_A02	6562	6561	2	308	0	1881.362	1880.723	0.6387272	DTMSDQALEALSASLGTR	3:15.8393
/MMR-/DLD1/Rep1/halveyp_klc_070108x_PH_P7_DLD_1_A02	6574	6573	2	1745	0	1809.757	1808.679	1.077692	TDSDEEVAMLLDTVQK	9:15.8393
/MMR-/DLD1/Rep1/halveyp_klc_070108x_PH_P7_DLD_1_A02	6579	6578	2	802	0	1414.173	1412.53	1.642633	LLMSDGLNTLSSF	3:15.8393
/MMR-/DLD1/Rep1/halveyp_klc_070108x_PH_P7_DLD_1_A02	6585	6584	3	345	0	2063.014	2060.838	2.175592	ADAVQDSEMVELVELEIR	9:15.8393
/MMR-/DLD1/Rep1/halveyp_klc_070108x_PH_P7_DLD_1_A02	6588	6587	2	2	0	1807.201	1806.852	0.348999	QLDDEEVSEFALDGLK
/MMR-/DLD1/Rep1/halveyp_klc_070108x_PH_P7_DLD_1_A02	6603	6602	2	4034	0	1332.09	1330.698	1.391968	LETIQAQLDSLT
/MMR-/DLD1/Rep1/halveyp_klc_070108x_PH_P7_DLD_1_A02	6608	6607	2	345	0	2062.361	2060.838	1.52276	ADAVQDSEMVELVELEIR	9:15.8393
/MMR-/DLD1/Rep1/halveyp_klc_070108x_PH_P7_DLD_1_A02	6610	6609	2	4716	0	1339.272	1338.671	0.6009521	DDDIFIITYPK
/MMR-/DLD1/Rep1/halveyp_klc_070108x_PH_P7_DLD_1_A02	6616	6615	2	1	0	1216.99	1216.548	0.4421711	QTESLESLLSK	1:-17.0972
/MMR-/DLD1/Rep1/halveyp_klc_070108x_PH_P7_DLD_1_A02	6622	6621	2	1503	0	1403.223	1402.683	0.5400391	DLEEQIETELGK
/MMR-/DLD1/Rep1/halveyp_klc_070108x_PH_P7_DLD_1_A02	6650	6649	2	888	0	1785.239	1784.868	0.3709717	SLLDIISDPDAGTPEDK
/MMR-/DLD1/Rep1/halveyp_klc_070108x_PH_P7_DLD_1_A02	6664	6663	2	3881	0.03215434	1184.33	1183.576	0.7539063	LTDYVAFLEN
/MMR-/DLD1/Rep1/halveyp_klc_070108x_PH_P7_DLD_1_A02	6669	6668	2	12	0	1619.06	1618.777	0.2830811	DLLIAYYDVDYEK
/MMR-/DLD1/Rep1/halveyp_klc_070108x_PH_P7_DLD_1_A02	6674	6673	2	80	0	1859.839	1859.73	0.1086979	DVYIVQDLMETDLYK	9:15.8393
/MMR-/DLD1/Rep1/halveyp_klc_070108x_PH_P7_DLD_1_A02	6734	6733	2	12	0	1620.215	1618.777	1.437988	DLLIAYYDVDYEK
/MMR-/DLD1/Rep1/halveyp_klc_070108x_PH_P7_DLD_1_A02	6783	6782	2	3903	0	1213.929	1213.587	0.3419189	DDLFTSEIFK
/MMR-/DLD1/Rep1/halveyp_klc_070108x_PH_P7_DLD_1_A02	6808	6807	2	37	0	1275.161	1273.503	1.65777	ALMLQGVDLLAD	3:15.8393
/MMR-/DLD1/Rep1/halveyp_klc_070108x_PH_P7_DLD_1_A02	6824	6823	2	972	0	1121.26	1121.56	-0.3000488	DGIISDIFDK
/MMR-/DLD1/Rep1/halveyp_klc_070108x_PH_P7_DLD_1_A02	6834	6833	2	1857	0	1619.051	1618.715	0.3360596	EFIDFSDTDEVFR
/MMR-/DLD1/Rep1/halveyp_klc_070108x_PH_P7_DLD_1_A02	6843	6842	2	1	0	1691.033	1690.652	0.3806705	DMLLELEEQLAESR	2:15.8393
/MMR-/DLD1/Rep1/halveyp_klc_070108x_PH_P7_DLD_1_A02	6844	6843	2	1284	0	1646.041	1645.611	0.4301949	DEVLYVFPSDFCR	12:56.8878
/MMR-/DLD1/Rep1/halveyp_klc_070108x_PH_P7_DLD_1_A02	6862	6861	3	1	0	1693.201	1690.652	2.548761	DMLLELEEQLAESR	2:15.8393
/MMR-/DLD1/Rep1/halveyp_klc_070108x_PH_P7_DLD_1_A02	6876	6875	2	1280	0.04938272	1018.948	1018.545	0.4030151	DDLLGFALR
/MMR-/DLD1/Rep1/halveyp_klc_070108x_PH_P7_DLD_1_A02	6878	6877	2	2029	0	1508.283	1507.715	0.5679932	DAEGILEDLQSYR
/MMR-/DLD1/Rep1/halveyp_klc_070108x_PH_P7_DLD_1_A02	6880	6879	2	7	0	1432.748	1432.672	0.0760498	DVDEIEAWISEK
/MMR-/DLD1/Rep1/halveyp_klc_070108x_PH_P7_DLD_1_A02	6898	6897	2	90	0	1463.114	1462.673	0.44104	FDLGQDVIDFTGH
/MMR-/DLD1/Rep1/halveyp_klc_070108x_PH_P7_DLD_1_A02	6909	6908	2	64	0	1290.069	1289.687	0.381958	DGDDVIIIGVFK
/MMR-/DLD1/Rep1/halveyp_klc_070108x_PH_P7_DLD_1_A02	6947	6946	1	860	0	1086.461	1086.487	-0.02600098	ESAFEFLSSA
/MMR-/DLD1/Rep1/halveyp_klc_070108x_PH_P7_DLD_1_A02	6981	6980	3	2477	0	1581.163	1577.889	3.273926	LKQNLRLTGPAAAEP
/MMR-/DLD1/Rep1/halveyp_klc_070108x_PH_P7_DLD_1_A02	7004	7003	2	3983	0	1251.145	1250.653	0.4922199	QVALADAILINK	1:-17.0972
/MMR-/DLD1/Rep1/halveyp_klc_070108x_PH_P7_DLD_1_A02	7007	7006	2	585	0	1691.344	1689.857	1.486938	DGENYVVLLDSTLPR
/MMR-/DLD1/Rep1/halveyp_klc_070108x_PH_P7_DLD_1_A02	7010	7009	3	585	0	1690.678	1689.857	0.8209229	DGENYVVLLDSTLPR
/MMR-/DLD1/Rep1/halveyp_klc_070108x_PH_P7_DLD_1_A02	7048	7047	2	4734	0.02255639	2038.373	2037.112	1.260986	FDQASHQLIALLREQIR
/MMR-/DLD1/Rep1/halveyp_klc_070108x_PH_P7_DLD_1_A02	7052	7051	2	308	0	1782.485	1782.78	-0.2950439	SESELIDELSEDFDR
/MMR-/DLD1/Rep1/halveyp_klc_070108x_PH_P7_DLD_1_A02	7058	7057	2	122	0	1609.289	1608.792	0.4969482	DLYEDELVPLFEK
/MMR-/DLD1/Rep1/halveyp_klc_070108x_PH_P7_DLD_1_A02	7065	7064	3	301	0	2688.766	2687.302	1.464111	QEDKDDLDVTELTNEDLLDQLVK
/MMR-/DLD1/Rep1/halveyp_klc_070108x_PH_P7_DLD_1_A02	7070	7069	2	543	0	1261.823	1261.585	0.2381916	QSSFALLGDLTK	1:-17.0972
/MMR-/DLD1/Rep1/halveyp_klc_070108x_PH_P7_DLD_1_A02	7072	7071	2	2656	0.0495356	1052.432	1052.577	-0.1450195	SIWEIHLR
/MMR-/DLD1/Rep1/halveyp_klc_070108x_PH_P7_DLD_1_A02	7073	7072	2	543	0	1264.116	1261.585	2.53116	QSSFALLGDLTK	1:-17.0972
/MMR-/DLD1/Rep1/halveyp_klc_070108x_PH_P7_DLD_1_A02	7100	7099	2	2051	0	1216.355	1215.623	0.7319336	DIEEIIDELK
/MMR-/DLD1/Rep1/halveyp_klc_070108x_PH_P7_DLD_1_A02	7106	7105	2	234	0	1681.176	1680.897	0.2790527	DPPDPYVSLLLLPDK
/MMR-/DLD1/Rep1/halveyp_klc_070108x_PH_P7_DLD_1_A02	7130	7129	2	2156	0	1591.281	1590.745	0.5360107	DTDIVDEAIYYFK
/MMR-/DLD1/Rep1/halveyp_klc_070108x_PH_P7_DLD_1_A02	7136	7135	3	23	0	2087.776	2086.958	0.8178711	AAFDDAIAELDTLSEESYK
/MMR-/DLD1/Rep1/halveyp_klc_070108x_PH_P7_DLD_1_A02	7138	7137	2	23	0	2087.353	2086.958	0.3950195	AAFDDAIAELDTLSEESYK
/MMR-/DLD1/Rep1/halveyp_klc_070108x_PH_P7_DLD_1_A02	7155	7154	2	1	0	2220.813	2220.095	0.7180176	DAGIEPGPDTYLALLNAYAEK
/MMR-/DLD1/Rep1/halveyp_klc_070108x_PH_P7_DLD_1_A02	7191	7190	2	27	0	1690.018	1689.846	0.1719971	DFPLNDLLSATELDK
/MMR-/DLD1/Rep1/halveyp_klc_070108x_PH_P7_DLD_1_A02	7232	7231	2	122	0	1593.271	1592.797	0.473999	DLFEDELVPLFEK
/MMR-/DLD1/Rep1/halveyp_klc_070108x_PH_P7_DLD_1_A02	7281	7280	2	1420	0	1905.713	1905.968	-0.2550049	ETDLLLDDSLVSIFGNR
/MMR-/DLD1/Rep1/halveyp_klc_070108x_PH_P7_DLD_1_A02	8148	8147	1	1	0	716.2643	715.4705	0.7937622	GKKAKGK
/MMR-/DLD1/Rep1/halveyp_klc_070108x_PH_P7_DLD_1_A02	11145	11144	2	28	0	1960.263	1959.917	0.3459473	DATNVGDEGGFAPNILENK
/MMR-/DLD1/Rep1/halveyp_klc_070108x_PH_P7_DLD_1_A03	2147	2146	2	1	0	1100.018	1099.293	0.7246647	DVDEAYMNK	7:15.8393
/MMR-/DLD1/Rep1/halveyp_klc_070108x_PH_P7_DLD_1_A03	2238	2237	2	1	0	1099.992	1099.293	0.6986637	DVDEAYMNK	7:15.8393
/MMR-/DLD1/Rep1/halveyp_klc_070108x_PH_P7_DLD_1_A03	2247	2246	2	29	0.01041667	1426.882	1427.418	-0.5363216	DGMDNQGGYGSVGR	3:15.8393
/MMR-/DLD1/Rep1/halveyp_klc_070108x_PH_P7_DLD_1_A03	2301	2300	2	1	0	1099.889	1099.293	0.5957584	DVDEAYMNK	7:15.8393
/MMR-/DLD1/Rep1/halveyp_klc_070108x_PH_P7_DLD_1_A03	2674	2673	2	46	0.02306425	1431.462	1430.479	0.9827213	DQDLEPGAPSMGAK	11:15.8393
/MMR-/DLD1/Rep1/halveyp_klc_070108x_PH_P7_DLD_1_A03	2889	2888	2	37	0.004640371	820.4397	820.2445	0.1951847	DDAMLLK	4:15.8393
/MMR-/DLD1/Rep1/halveyp_klc_070108x_PH_P7_DLD_1_A03	2914	2913	2	1283	0.004008016	1565.142	1565.511	-0.3693295	DPSQIDNNEPYMK	12:15.8393
/MMR-/DLD1/Rep1/halveyp_klc_070108x_PH_P7_DLD_1_A03	2925	2924	2	833	0.03400309	1520.235	1519.778	0.4570313	EGWAPASYIDKRK
/MMR-/DLD1/Rep1/halveyp_klc_070108x_PH_P7_DLD_1_A03	2954	2953	2	37	0.004405286	820.8995	820.2445	0.6549625	DDAMLLK	4:15.8393
/MMR-/DLD1/Rep1/halveyp_klc_070108x_PH_P7_DLD_1_A03	2990	2989	2	833	0.01038062	1521.038	1519.778	1.26001	EGWAPASYIDKRK
/MMR-/DLD1/Rep1/halveyp_klc_070108x_PH_P7_DLD_1_A03	3020	3019	2	37	0.003802281	820.9209	820.2445	0.6763859	DDAMLLK	4:15.8393
/MMR-/DLD1/Rep1/halveyp_klc_070108x_PH_P7_DLD_1_A03	3056	3055	2	833	0.01052632	1520.531	1519.778	0.7530518	EGWAPASYIDKRK
/MMR-/DLD1/Rep1/halveyp_klc_070108x_PH_P7_DLD_1_A03	3093	3092	2	37	0.01098901	821.1731	820.2445	0.9285831	DDAMLLK	4:15.8393
/MMR-/DLD1/Rep1/halveyp_klc_070108x_PH_P7_DLD_1_A03	3122	3121	2	833	0.034375	1521.135	1519.778	1.357056	EGWAPASYIDKRK
/MMR-/DLD1/Rep1/halveyp_klc_070108x_PH_P7_DLD_1_A03	3138	3137	2	2037	0.003816794	1106.184	1105.525	0.6589355	DGTISEDTIR
/MMR-/DLD1/Rep1/halveyp_klc_070108x_PH_P7_DLD_1_A03	3153	3152	2	7	0.005571031	1368.091	1367.41	0.6805973	DTEQVDNWMSK	9:15.8393
/MMR-/DLD1/Rep1/halveyp_klc_070108x_PH_P7_DLD_1_A03	3159	3158	2	37	0.004524887	820.5209	820.2445	0.2763615	DDAMLLK	4:15.8393
/MMR-/DLD1/Rep1/halveyp_klc_070108x_PH_P7_DLD_1_A03	3184	3183	2	169	0	1258.549	1258.568	-0.01904297	IDEPLEGSEDR
/MMR-/DLD1/Rep1/halveyp_klc_070108x_PH_P7_DLD_1_A03	3185	3184	2	5474	0.01369863	1070.052	1070.572	-0.5200195	EPNKVDKNK
/MMR-/DLD1/Rep1/halveyp_klc_070108x_PH_P7_DLD_1_A03	3198	3197	2	833	0.003824092	1519.851	1519.778	0.07299805	EGWAPASYIDKRK
/MMR-/DLD1/Rep1/halveyp_klc_070108x_PH_P7_DLD_1_A03	3209	3208	2	3789	0.005089059	1144.489	1144.536	-0.04699707	NLQTVNVDEN
/MMR-/DLD1/Rep1/halveyp_klc_070108x_PH_P7_DLD_1_A03	3234	3233	2	9	0	1307	1306.426	0.5736637	DAQEMADSLGVR	5:15.8393
/MMR-/DLD1/Rep1/halveyp_klc_070108x_PH_P7_DLD_1_A03	3251	3250	2	169	0.005586592	1259.213	1258.568	0.6450195	IDEPLEGSEDR
/MMR-/DLD1/Rep1/halveyp_klc_070108x_PH_P7_DLD_1_A03	3256	3255	2	1	0.02298851	1772.498	1769.759	2.739014	YGPADVEDTTGSGATDSK
/MMR-/DLD1/Rep1/halveyp_klc_070108x_PH_P7_DLD_1_A03	3258	3257	3	303	0	1559.692	1558.654	1.037964	DPDASKPEDWDER
/MMR-/DLD1/Rep1/halveyp_klc_070108x_PH_P7_DLD_1_A03	3272	3271	2	3789	0.00536193	1144.707	1144.536	0.1710205	NLQTVNVDEN
/MMR-/DLD1/Rep1/halveyp_klc_070108x_PH_P7_DLD_1_A03	3293	3292	2	1	0.01104972	1131.041	1130.52	0.5209961	EDLQELNDR
/MMR-/DLD1/Rep1/halveyp_klc_070108x_PH_P7_DLD_1_A03	3297	3296	2	9	0	1306.752	1306.426	0.3256168	DAQEMADSLGVR	5:15.8393
/MMR-/DLD1/Rep1/halveyp_klc_070108x_PH_P7_DLD_1_A03	3298	3297	2	7	0.01077199	1369.187	1367.41	1.776667	DTEQVDNWMSK	9:15.8393
/MMR-/DLD1/Rep1/halveyp_klc_070108x_PH_P7_DLD_1_A03	3300	3299	2	68	0.004597701	976.1273	974.4669	1.6604	DSDIEQLR
/MMR-/DLD1/Rep1/halveyp_klc_070108x_PH_P7_DLD_1_A03	3302	3301	2	1	0	1624.172	1624.533	-0.3612728	ELEDVTESAESMNR	12:15.8393
/MMR-/DLD1/Rep1/halveyp_klc_070108x_PH_P7_DLD_1_A03	3310	3309	2	1	0.004166667	1310.859	1310.563	0.2960205	EDQTEYLEER
/MMR-/DLD1/Rep1/halveyp_klc_070108x_PH_P7_DLD_1_A03	3315	3314	2	1757	0.004140787	1119.82	1119.556	0.263916	DDQQVFIQK
/MMR-/DLD1/Rep1/halveyp_klc_070108x_PH_P7_DLD_1_A03	3324	3323	2	37	0	1149.424	1148.382	1.041681	DLAMADLEQK	4:15.8393
/MMR-/DLD1/Rep1/halveyp_klc_070108x_PH_P7_DLD_1_A03	3332	3331	2	143	0	1251.074	1250.389	0.6846256	LDLMDEGTDAR	4:15.8393
/MMR-/DLD1/Rep1/halveyp_klc_070108x_PH_P7_DLD_1_A03	3333	3332	2	61	0.01081081	1615.858	1614.676	1.182007	ADGATSDDLDLHDDR
/MMR-/DLD1/Rep1/halveyp_klc_070108x_PH_P7_DLD_1_A03	3342	3341	2	1	0.005988024	1770.396	1769.759	0.6369629	YGPADVEDTTGSGATDSK
/MMR-/DLD1/Rep1/halveyp_klc_070108x_PH_P7_DLD_1_A03	3362	3361	2	9	0	1307.048	1306.426	0.6216373	DAQEMADSLGVR	5:15.8393
/MMR-/DLD1/Rep1/halveyp_klc_070108x_PH_P7_DLD_1_A03	3372	3371	2	23	0.01073345	976.4041	975.2321	1.172085	QMVETELK	1:-17.0972 2:15.8393
/MMR-/DLD1/Rep1/halveyp_klc_070108x_PH_P7_DLD_1_A03	3374	3373	2	1	0.01115242	1312.963	1310.563	2.400024	EDQTEYLEER
/MMR-/DLD1/Rep1/halveyp_klc_070108x_PH_P7_DLD_1_A03	3389	3388	2	456	0	1107.102	1106.499	0.6030273	DAQEFGADVR
/MMR-/DLD1/Rep1/halveyp_klc_070108x_PH_P7_DLD_1_A03	3390	3389	2	5	0.005524862	1109.856	1109.499	0.3569336	DQEFTVDTR
/MMR-/DLD1/Rep1/halveyp_klc_070108x_PH_P7_DLD_1_A03	3399	3398	2	85	0	1288.148	1287.631	0.5169678	PTTLTDEEINR
/MMR-/DLD1/Rep1/halveyp_klc_070108x_PH_P7_DLD_1_A03	3426	3425	2	7	0.04223228	1163.115	1161.588	1.526978	NTTGVTEEALK
/MMR-/DLD1/Rep1/halveyp_klc_070108x_PH_P7_DLD_1_A03	3431	3430	2	9	0	1307.312	1306.426	0.8856754	DAQEMADSLGVR	5:15.8393
/MMR-/DLD1/Rep1/halveyp_klc_070108x_PH_P7_DLD_1_A03	3441	3440	2	1	0.00754717	1313.22	1310.563	2.656982	EDQTEYLEER
/MMR-/DLD1/Rep1/halveyp_klc_070108x_PH_P7_DLD_1_A03	3489	3488	2	15	0.004385965	1060.667	1060.504	0.1629639	DSEEAEIIR
/MMR-/DLD1/Rep1/halveyp_klc_070108x_PH_P7_DLD_1_A03	3495	3494	2	1	0.004683841	1310.941	1310.563	0.3780518	EDQTEYLEER
/MMR-/DLD1/Rep1/halveyp_klc_070108x_PH_P7_DLD_1_A03	3501	3500	2	366	0.00486618	1178.078	1177.373	0.7046452	DTMSDLPEVR	3:15.8393
/MMR-/DLD1/Rep1/halveyp_klc_070108x_PH_P7_DLD_1_A03	3503	3502	2	1	0.005	1324.004	1323.642	0.3620605	DQEPIPQNIDR
/MMR-/DLD1/Rep1/halveyp_klc_070108x_PH_P7_DLD_1_A03	3508	3507	2	833	0.04783259	1521.435	1519.778	1.657104	EGWAPASYIDKRK
/MMR-/DLD1/Rep1/halveyp_klc_070108x_PH_P7_DLD_1_A03	3521	3520	2	1	0	1363.933	1363.448	0.4846745	DAMLELNASNDR	3:15.8393
/MMR-/DLD1/Rep1/halveyp_klc_070108x_PH_P7_DLD_1_A03	3533	3532	2	976	0	1811.178	1810.833	0.3449707	GLTDDQVSGPPSAPAEDR
/MMR-/DLD1/Rep1/halveyp_klc_070108x_PH_P7_DLD_1_A03	3544	3543	2	980	0.00443459	1104.092	1103.546	0.5460205	DLVTEDTGVR
/MMR-/DLD1/Rep1/halveyp_klc_070108x_PH_P7_DLD_1_A03	3552	3551	2	1	0.01060071	1290.268	1290.63	-0.3620605	ELISNSSDALDK
/MMR-/DLD1/Rep1/halveyp_klc_070108x_PH_P7_DLD_1_A03	3569	3568	2	366	0	1177.417	1177.373	0.04363441	DTMSDLPEVR	3:15.8393
/MMR-/DLD1/Rep1/halveyp_klc_070108x_PH_P7_DLD_1_A03	3570	3569	2	894	0.004739337	1493.131	1492.516	0.6146793	SDTDVSMPLVEER	7:15.8393
/MMR-/DLD1/Rep1/halveyp_klc_070108x_PH_P7_DLD_1_A03	3572	3571	2	1795	0.004175365	1083.942	1082.314	1.627741	DDNMFQIGK	4:15.8393
/MMR-/DLD1/Rep1/halveyp_klc_070108x_PH_P7_DLD_1_A03	3574	3573	2	1144	0.01084991	957.0481	956.3988	0.649292	DDFNSGFR
/MMR-/DLD1/Rep1/halveyp_klc_070108x_PH_P7_DLD_1_A03	3580	3579	2	157	0	1167.183	1166.557	0.6259766	DYIVVGSDSGR
/MMR-/DLD1/Rep1/halveyp_klc_070108x_PH_P7_DLD_1_A03	3586	3585	2	2793	0.003875969	1747.286	1747.754	-0.4680176	SEEEEAPPDGAVAEYR
/MMR-/DLD1/Rep1/halveyp_klc_070108x_PH_P7_DLD_1_A03	3588	3587	2	1	0.006230529	1364.04	1363.448	0.5917301	DAMLELNASNDR	3:15.8393
/MMR-/DLD1/Rep1/halveyp_klc_070108x_PH_P7_DLD_1_A03	3590	3589	2	1	0.01030928	2409.903	2409.042	0.861084	LNQSGTSVGTDEESDVTQEEER
/MMR-/DLD1/Rep1/halveyp_klc_070108x_PH_P7_DLD_1_A03	3609	3608	2	584	0	1705.407	1704.817	0.5899658	DVQDSLTVSNEAQTAK
/MMR-/DLD1/Rep1/halveyp_klc_070108x_PH_P7_DLD_1_A03	3615	3614	3	584	0	1704.881	1704.817	0.06396484	DVQDSLTVSNEAQTAK
/MMR-/DLD1/Rep1/halveyp_klc_070108x_PH_P7_DLD_1_A03	3617	3616	2	109	0.02006689	879.5182	879.4086	0.1095581	DFGDSLAR
/MMR-/DLD1/Rep1/halveyp_klc_070108x_PH_P7_DLD_1_A03	3628	3627	2	976	0	1811.434	1810.833	0.6009521	GLTDDQVSGPPSAPAEDR
/MMR-/DLD1/Rep1/halveyp_klc_070108x_PH_P7_DLD_1_A03	3638	3637	2	1795	0.004366812	1082.976	1082.314	0.6616764	DDNMFQIGK	4:15.8393
/MMR-/DLD1/Rep1/halveyp_klc_070108x_PH_P7_DLD_1_A03	3639	3638	2	1144	0.005063291	956.9355	956.3988	0.5366821	DDFNSGFR
/MMR-/DLD1/Rep1/halveyp_klc_070108x_PH_P7_DLD_1_A03	3642	3641	2	1144	0.007518797	958.9554	956.3988	2.55658	DDFNSGFR
/MMR-/DLD1/Rep1/halveyp_klc_070108x_PH_P7_DLD_1_A03	3644	3643	2	157	0	1166.96	1166.557	0.4029541	DYIVVGSDSGR
/MMR-/DLD1/Rep1/halveyp_klc_070108x_PH_P7_DLD_1_A03	3648	3647	2	87	0.005235602	937.9137	937.4505	0.4631958	DYLIDGSR
/MMR-/DLD1/Rep1/halveyp_klc_070108x_PH_P7_DLD_1_A03	3674	3673	2	584	0	1705.329	1704.817	0.5119629	DVQDSLTVSNEAQTAK
/MMR-/DLD1/Rep1/halveyp_klc_070108x_PH_P7_DLD_1_A03	3683	3682	3	584	0	1706.2	1704.817	1.382935	DVQDSLTVSNEAQTAK
/MMR-/DLD1/Rep1/halveyp_klc_070108x_PH_P7_DLD_1_A03	3692	3691	3	842	0	1899.295	1898.791	0.5040283	YKLDEDEDEDDADLSK
/MMR-/DLD1/Rep1/halveyp_klc_070108x_PH_P7_DLD_1_A03	3698	3697	2	4856	0.0231405	1540.234	1539.823	0.4110107	MEQKFRIVYAQK
/MMR-/DLD1/Rep1/halveyp_klc_070108x_PH_P7_DLD_1_A03	3701	3700	2	3247	0	1327.233	1326.432	0.8007145	DMFASVGADGSVR	2:15.8393
/MMR-/DLD1/Rep1/halveyp_klc_070108x_PH_P7_DLD_1_A03	3704	3703	2	1	0.00530504	1810.696	1809.765	0.9310303	EEAGGGISEEEAAQYDR
/MMR-/DLD1/Rep1/halveyp_klc_070108x_PH_P7_DLD_1_A03	3705	3704	2	1795	0.004545454	1082.923	1082.314	0.6086979	DDNMFQIGK	4:15.8393
/MMR-/DLD1/Rep1/halveyp_klc_070108x_PH_P7_DLD_1_A03	3706	3705	2	119	0	1498.195	1497.485	0.70965	VGAEDADGIDMAYR	11:15.8393
/MMR-/DLD1/Rep1/halveyp_klc_070108x_PH_P7_DLD_1_A03	3707	3706	2	1144	0.004796163	956.4127	956.3988	0.01391602	DDFNSGFR
/MMR-/DLD1/Rep1/halveyp_klc_070108x_PH_P7_DLD_1_A03	3710	3709	2	87	0.004056795	937.5123	937.4505	0.06182861	DYLIDGSR
/MMR-/DLD1/Rep1/halveyp_klc_070108x_PH_P7_DLD_1_A03	3719	3718	2	1156	0.02614379	1225.197	1224.551	0.6459961	EVFGDDSEISK
/MMR-/DLD1/Rep1/halveyp_klc_070108x_PH_P7_DLD_1_A03	3734	3733	2	2721	0	1292.981	1292.589	0.3919678	DVTADFEGQSPK
/MMR-/DLD1/Rep1/halveyp_klc_070108x_PH_P7_DLD_1_A03	3743	3742	2	1137	0	1429.13	1428.71	0.4200439	IEDVTPIPSDSTR
/MMR-/DLD1/Rep1/halveyp_klc_070108x_PH_P7_DLD_1_A03	3755	3754	2	16	0.007532957	1250.155	1250.542	-0.3869629	EAAFDDAVEER
/MMR-/DLD1/Rep1/halveyp_klc_070108x_PH_P7_DLD_1_A03	3767	3766	2	456	0.004444445	1122.372	1120.515	1.856934	DAQEFAADVR
/MMR-/DLD1/Rep1/halveyp_klc_070108x_PH_P7_DLD_1_A03	3770	3769	2	119	0	1498.217	1497.485	0.7317448	VGAEDADGIDMAYR	11:15.8393
/MMR-/DLD1/Rep1/halveyp_klc_070108x_PH_P7_DLD_1_A03	3771	3770	2	1795	0.004089979	1083.001	1082.314	0.6867008	DDNMFQIGK	4:15.8393
/MMR-/DLD1/Rep1/halveyp_klc_070108x_PH_P7_DLD_1_A03	3778	3777	2	87	0.004761905	937.9301	937.4505	0.4796143	DYLIDGSR
/MMR-/DLD1/Rep1/halveyp_klc_070108x_PH_P7_DLD_1_A03	3788	3787	2	1078	0.004040404	1177.356	1177.536	-0.1800537	DEQQQLDFR
/MMR-/DLD1/Rep1/halveyp_klc_070108x_PH_P7_DLD_1_A03	3789	3788	2	1855	0.01075269	1361.023	1360.473	0.5496159	EDPDMASAVAAIR	5:15.8393
/MMR-/DLD1/Rep1/halveyp_klc_070108x_PH_P7_DLD_1_A03	3790	3789	2	77	0	1578.392	1577.323	1.069324	DMSISNTTMDEFR	2:15.8393 9:15.8393
/MMR-/DLD1/Rep1/halveyp_klc_070108x_PH_P7_DLD_1_A03	3796	3795	2	1	0.01109057	917.3345	917.4454	-0.1109009	DLEDSLAR
/MMR-/DLD1/Rep1/halveyp_klc_070108x_PH_P7_DLD_1_A03	3807	3806	2	1137	0	1429.176	1428.71	0.4660645	IEDVTPIPSDSTR
/MMR-/DLD1/Rep1/halveyp_klc_070108x_PH_P7_DLD_1_A03	3810	3809	2	330	0	1851.044	1849.587	1.456598	YDAFGEDSSSAMGVENR	12:15.8393
/MMR-/DLD1/Rep1/halveyp_klc_070108x_PH_P7_DLD_1_A03	3814	3813	3	330	0	1850.633	1849.587	1.04571	YDAFGEDSSSAMGVENR	12:15.8393
/MMR-/DLD1/Rep1/halveyp_klc_070108x_PH_P7_DLD_1_A03	3818	3817	2	2100	0	1503.976	1503.705	0.2709961	IEADSESQEDIIR
/MMR-/DLD1/Rep1/halveyp_klc_070108x_PH_P7_DLD_1_A03	3826	3825	2	1176	0	1707.881	1706.611	1.269709	GDALIEMESEQDVQK	7:15.8393
/MMR-/DLD1/Rep1/halveyp_klc_070108x_PH_P7_DLD_1_A03	3828	3827	2	2494	0.006153846	1216.43	1215.573	0.8570557	LLIDGDGAGDDR
/MMR-/DLD1/Rep1/halveyp_klc_070108x_PH_P7_DLD_1_A03	3833	3832	2	487	0	1602.132	1601.753	0.3789063	SDVLQPGAEVTTDDR
/MMR-/DLD1/Rep1/halveyp_klc_070108x_PH_P7_DLD_1_A03	3836	3835	2	150	0.01058201	1960.31	1958.87	1.440063	SENGLEFTSSGSANTETTK
/MMR-/DLD1/Rep1/halveyp_klc_070108x_PH_P7_DLD_1_A03	3843	3842	2	173	0	1466.698	1466.49	0.2076969	DFMIQGGDPTGTGR	3:15.8393
/MMR-/DLD1/Rep1/halveyp_klc_070108x_PH_P7_DLD_1_A03	3844	3843	2	537	0	1386.159	1385.446	0.7127018	LDYDEDASAMLK	10:15.8393
/MMR-/DLD1/Rep1/halveyp_klc_070108x_PH_P7_DLD_1_A03	3858	3857	2	1855	0.01050788	1360.678	1360.473	0.2046452	EDPDMASAVAAIR	5:15.8393
/MMR-/DLD1/Rep1/halveyp_klc_070108x_PH_P7_DLD_1_A03	3861	3860	2	568	0	1933.609	1932.891	0.7180176	ELSQNTDESGLNDEAIAK
/MMR-/DLD1/Rep1/halveyp_klc_070108x_PH_P7_DLD_1_A03	3872	3871	2	330	0	1851.197	1849.587	1.609674	YDAFGEDSSSAMGVENR	12:15.8393
/MMR-/DLD1/Rep1/halveyp_klc_070108x_PH_P7_DLD_1_A03	3879	3878	3	330	0	1850.239	1849.587	0.6516666	YDAFGEDSSSAMGVENR	12:15.8393
/MMR-/DLD1/Rep1/halveyp_klc_070108x_PH_P7_DLD_1_A03	3887	3886	2	524	0.004081632	1194.016	1193.22	0.7963753	DPEMLDAMLK	4:15.8393 8:15.8393
/MMR-/DLD1/Rep1/halveyp_klc_070108x_PH_P7_DLD_1_A03	3894	3893	3	4852	0	2660.44	2659.21	1.22998	AVPETEDVQASVSDTAQQPSEEQSK
/MMR-/DLD1/Rep1/halveyp_klc_070108x_PH_P7_DLD_1_A03	3899	3898	2	6729	0.01362862	1222.233	1221.563	0.6700439	DINNDYLAER
/MMR-/DLD1/Rep1/halveyp_klc_070108x_PH_P7_DLD_1_A03	3902	3901	2	150	0.03169572	1960.209	1958.87	1.338989	SENGLEFTSSGSANTETTK
/MMR-/DLD1/Rep1/halveyp_klc_070108x_PH_P7_DLD_1_A03	3905	3904	2	150	0.04210526	1962.397	1958.87	3.526978	SENGLEFTSSGSANTETTK
/MMR-/DLD1/Rep1/halveyp_klc_070108x_PH_P7_DLD_1_A03	3906	3905	2	1244	0.003976143	1080.856	1080.345	0.5106754	DMLTDEITK	2:15.8393
/MMR-/DLD1/Rep1/halveyp_klc_070108x_PH_P7_DLD_1_A03	3908	3907	2	537	0	1386.096	1385.446	0.6495914	LDYDEDASAMLK	10:15.8393
/MMR-/DLD1/Rep1/halveyp_klc_070108x_PH_P7_DLD_1_A03	3909	3908	2	173	0	1467.3	1466.49	0.8097477	DFMIQGGDPTGTGR	3:15.8393
/MMR-/DLD1/Rep1/halveyp_klc_070108x_PH_P7_DLD_1_A03	3917	3916	2	85	0	1505.163	1503.705	1.458008	TDPTTLTDEEINR
/MMR-/DLD1/Rep1/halveyp_klc_070108x_PH_P7_DLD_1_A03	3923	3922	2	1478	0.004301075	1523.658	1523.5	0.1576481	LSADNMDPDFVER	6:15.8393
/MMR-/DLD1/Rep1/halveyp_klc_070108x_PH_P7_DLD_1_A03	3935	3934	2	87	0.03369066	939.0603	937.4505	1.609802	DYLIDGSR
/MMR-/DLD1/Rep1/halveyp_klc_070108x_PH_P7_DLD_1_A03	3939	3938	2	330	0.005208333	1850.997	1849.587	1.409601	YDAFGEDSSSAMGVENR	12:15.8393
/MMR-/DLD1/Rep1/halveyp_klc_070108x_PH_P7_DLD_1_A03	3940	3939	2	3280	0.004878049	1214.782	1214.589	0.1929932	DTSNDPGQLLR
/MMR-/DLD1/Rep1/halveyp_klc_070108x_PH_P7_DLD_1_A03	3941	3940	2	18	0.02003339	1178.237	1177.385	0.852314	CQDQDFLPR	1:56.8878
/MMR-/DLD1/Rep1/halveyp_klc_070108x_PH_P7_DLD_1_A03	3948	3947	3	410	0.02409638	1797.665	1793.77	3.89502	IRLDETDDPDDYGDR
/MMR-/DLD1/Rep1/halveyp_klc_070108x_PH_P7_DLD_1_A03	3950	3949	2	94	0.005714286	1227.821	1227.422	0.399189	DCEDPNPLIR	2:56.8878
/MMR-/DLD1/Rep1/halveyp_klc_070108x_PH_P7_DLD_1_A03	3953	3952	2	118	0	1187.43	1186.434	0.9957829	VIISAPSADAPM	12:15.8393
/MMR-/DLD1/Rep1/halveyp_klc_070108x_PH_P7_DLD_1_A03	3974	3973	2	14	0.03647416	1115.441	1115.327	0.1139793	QSLTMDPVVK	1:-17.0972 5:15.8393
/MMR-/DLD1/Rep1/halveyp_klc_070108x_PH_P7_DLD_1_A03	3976	3975	2	186	0	1647.82	1647.726	0.09399414	EADGSETPEPFAAEAK
/MMR-/DLD1/Rep1/halveyp_klc_070108x_PH_P7_DLD_1_A03	3980	3979	2	85	0	1503.597	1503.705	-0.1079102	TDPTTLTDEEINR
/MMR-/DLD1/Rep1/halveyp_klc_070108x_PH_P7_DLD_1_A03	3981	3980	2	537	0.03374233	1387.771	1385.446	2.32464	LDYDEDASAMLK	10:15.8393
/MMR-/DLD1/Rep1/halveyp_klc_070108x_PH_P7_DLD_1_A03	3992	3991	2	61	0.005830904	1286.194	1285.651	0.5429688	DGNIQEGDVVLK
/MMR-/DLD1/Rep1/halveyp_klc_070108x_PH_P7_DLD_1_A03	3993	3992	2	31	0.003937008	831.0839	830.4498	0.6340942	DDVTLLR
/MMR-/DLD1/Rep1/halveyp_klc_070108x_PH_P7_DLD_1_A03	3994	3993	2	1450	0.004901961	1207.265	1206.399	0.8656559	DLTQMADELR	5:15.8393
/MMR-/DLD1/Rep1/halveyp_klc_070108x_PH_P7_DLD_1_A03	3996	3995	2	1401	0.04790419	1862.912	1861.071	1.840942	FQALGVIDIYILEVIR
/MMR-/DLD1/Rep1/halveyp_klc_070108x_PH_P7_DLD_1_A03	4000	3999	2	1	0.01694915	1291.931	1292.332	-0.4010468	MNLRCDLLDK	1:15.8393 5:56.8878
/MMR-/DLD1/Rep1/halveyp_klc_070108x_PH_P7_DLD_1_A03	4001	4000	2	361	0	1454.427	1454.479	-0.05231285	DMNQVLDAYENK	2:15.8393
/MMR-/DLD1/Rep1/halveyp_klc_070108x_PH_P7_DLD_1_A03	4004	4003	2	1	0.01683502	1215.08	1213.336	1.743708	MDSFDEDLAR	1:15.8393
/MMR-/DLD1/Rep1/halveyp_klc_070108x_PH_P7_DLD_1_A03	4017	4016	2	362	0.01079137	1274.328	1273.604	0.723999	ELEDLEVDGQK
/MMR-/DLD1/Rep1/halveyp_klc_070108x_PH_P7_DLD_1_A03	4019	4018	2	3379	0	1802.343	1801.684	0.6587467	DPGGITAGSTDEPPMLTK	15:15.8393
/MMR-/DLD1/Rep1/halveyp_klc_070108x_PH_P7_DLD_1_A03	4020	4019	2	118	0	1186.515	1186.434	0.08074379	VIISAPSADAPM	12:15.8393
/MMR-/DLD1/Rep1/halveyp_klc_070108x_PH_P7_DLD_1_A03	4032	4031	2	1	0.005555556	1404.454	1403.479	0.9746647	DMNDNAPTIEIR	2:15.8393
/MMR-/DLD1/Rep1/halveyp_klc_070108x_PH_P7_DLD_1_A03	4042	4041	2	94	0.0106383	1228.469	1227.422	1.047138	DCEDPNPLIR	2:56.8878
/MMR-/DLD1/Rep1/halveyp_klc_070108x_PH_P7_DLD_1_A03	4044	4043	2	186	0.004424779	1648.195	1647.726	0.4689941	EADGSETPEPFAAEAK
/MMR-/DLD1/Rep1/halveyp_klc_070108x_PH_P7_DLD_1_A03	4047	4046	2	211	0	1698.142	1697.589	0.5526676	DENSVELTMAEGPYK	9:15.8393
/MMR-/DLD1/Rep1/halveyp_klc_070108x_PH_P7_DLD_1_A03	4050	4049	2	235	0.03442879	921.3821	920.4603	0.9217529	DDFVQIGK
/MMR-/DLD1/Rep1/halveyp_klc_070108x_PH_P7_DLD_1_A03	4060	4059	2	31	0.004032258	830.3896	830.4498	-0.0602417	DDVTLLR
/MMR-/DLD1/Rep1/halveyp_klc_070108x_PH_P7_DLD_1_A03	4064	4063	2	361	0	1454.984	1454.479	0.504694	DMNQVLDAYENK	2:15.8393
/MMR-/DLD1/Rep1/halveyp_klc_070108x_PH_P7_DLD_1_A03	4065	4064	2	97	0.004494382	1200.659	1199.508	1.151278	QQSEISAAVER	1:-17.0972
/MMR-/DLD1/Rep1/halveyp_klc_070108x_PH_P7_DLD_1_A03	4066	4065	2	2756	0.005464481	1096.04	1095.508	0.5319824	DSEDIYNLK
/MMR-/DLD1/Rep1/halveyp_klc_070108x_PH_P7_DLD_1_A03	4067	4066	3	211	0	1699.623	1697.589	2.033747	DENSVELTMAEGPYK	9:15.8393
/MMR-/DLD1/Rep1/halveyp_klc_070108x_PH_P7_DLD_1_A03	4070	4069	2	1	0.004662005	1213.795	1213.336	0.4587955	MDSFDEDLAR	1:15.8393
/MMR-/DLD1/Rep1/halveyp_klc_070108x_PH_P7_DLD_1_A03	4073	4072	2	1	0.02605863	1216.201	1213.336	2.864801	MDSFDEDLAR	1:15.8393
/MMR-/DLD1/Rep1/halveyp_klc_070108x_PH_P7_DLD_1_A03	4079	4078	1	1	0	954.4464	954.3628	0.08358955	QIEYEYK	1:-17.0972
/MMR-/DLD1/Rep1/halveyp_klc_070108x_PH_P7_DLD_1_A03	4091	4090	2	905	0	1435.024	1434.663	0.361084	DLEAPEVQESYR
/MMR-/DLD1/Rep1/halveyp_klc_070108x_PH_P7_DLD_1_A03	4106	4105	2	1795	0.005763689	1260.099	1259.599	0.5	EQISDIDDAVR
/MMR-/DLD1/Rep1/halveyp_klc_070108x_PH_P7_DLD_1_A03	4112	4111	2	211	0	1698.245	1697.589	0.655695	DENSVELTMAEGPYK	9:15.8393
/MMR-/DLD1/Rep1/halveyp_klc_070108x_PH_P7_DLD_1_A03	4113	4112	2	235	0.004535147	920.4103	920.4603	-0.05004883	DDFVQIGK
/MMR-/DLD1/Rep1/halveyp_klc_070108x_PH_P7_DLD_1_A03	4115	4114	2	3263	0.005434783	1428.206	1427.465	0.74123	DSVFLSCSEDNR	7:56.8878
/MMR-/DLD1/Rep1/halveyp_klc_070108x_PH_P7_DLD_1_A03	4116	4115	2	324	0.004158004	1421.011	1420.661	0.3501301	QVVEAAQAPIQER	1:-17.0972
/MMR-/DLD1/Rep1/halveyp_klc_070108x_PH_P7_DLD_1_A03	4120	4119	2	235	0.004474273	918.3309	917.4706	0.8602905	DSLDIEVK
/MMR-/DLD1/Rep1/halveyp_klc_070108x_PH_P7_DLD_1_A03	4121	4120	2	99	0	1988.105	1987.897	0.2080078	ENLPENVTASESDAEVER
/MMR-/DLD1/Rep1/halveyp_klc_070108x_PH_P7_DLD_1_A03	4126	4125	2	1450	0.004454343	1208.134	1206.399	1.734674	DLTQMADELR	5:15.8393
/MMR-/DLD1/Rep1/halveyp_klc_070108x_PH_P7_DLD_1_A03	4130	4129	3	184	0	2776.524	2775.221	1.302979	GGTVADLDEQDEETVTAGGKEDEDPAK
/MMR-/DLD1/Rep1/halveyp_klc_070108x_PH_P7_DLD_1_A03	4131	4130	2	1	0	1745.17	1744.59	0.5797672	ETADTDTADQVMASFK	12:15.8393
/MMR-/DLD1/Rep1/halveyp_klc_070108x_PH_P7_DLD_1_A03	4139	4138	2	132	0	1339.002	1338.445	0.5566959	PMEIFVDDETK	2:15.8393
/MMR-/DLD1/Rep1/halveyp_klc_070108x_PH_P7_DLD_1_A03	4143	4142	3	543	0	2200.021	2198.993	1.028076	GDVEEDETIPDSEQDIRPR
/MMR-/DLD1/Rep1/halveyp_klc_070108x_PH_P7_DLD_1_A03	4172	4171	2	1795	0	1260.151	1259.599	0.552002	EQISDIDDAVR
/MMR-/DLD1/Rep1/halveyp_klc_070108x_PH_P7_DLD_1_A03	4188	4187	2	3991	0.005249344	1322.024	1321.24	0.784462	DYDSTCVFCR	6:56.8878 9:56.8878
/MMR-/DLD1/Rep1/halveyp_klc_070108x_PH_P7_DLD_1_A03	4197	4196	2	1	0	1745	1744.59	0.4097233	ETADTDTADQVMASFK	12:15.8393
/MMR-/DLD1/Rep1/halveyp_klc_070108x_PH_P7_DLD_1_A03	4215	4214	2	65	0.005847953	1802.069	1801.696	0.3726139	DNPEATQQMNDLIIGK	9:15.8393
/MMR-/DLD1/Rep1/halveyp_klc_070108x_PH_P7_DLD_1_A03	4223	4222	2	2034	0	2036.245	2034.865	1.380005	FDYSGVGSSDGNSEESTLGK
/MMR-/DLD1/Rep1/halveyp_klc_070108x_PH_P7_DLD_1_A03	4229	4228	2	1	0.01692047	1028.039	1027.448	0.5910969	QLETLGQEK	1:-17.0972
/MMR-/DLD1/Rep1/halveyp_klc_070108x_PH_P7_DLD_1_A03	4240	4239	2	2461	0.00619195	1165.289	1164.4	0.8891792	TDDLCLDVSK	5:56.8878
/MMR-/DLD1/Rep1/halveyp_klc_070108x_PH_P7_DLD_1_A03	4242	4241	3	546	0	2176.129	2174.469	1.660408	MTVDESGQLISCSMDDTVR	1:15.8393 12:56.8878 14:15.8393
/MMR-/DLD1/Rep1/halveyp_klc_070108x_PH_P7_DLD_1_A03	4246	4245	2	546	0	2175.439	2174.469	0.9704666	MTVDESGQLISCSMDDTVR	1:15.8393 12:56.8878 14:15.8393
/MMR-/DLD1/Rep1/halveyp_klc_070108x_PH_P7_DLD_1_A03	4248	4247	1	1	0	1027.582	1027.448	0.1341877	QLETLGQEK	1:-17.0972
/MMR-/DLD1/Rep1/halveyp_klc_070108x_PH_P7_DLD_1_A03	4259	4258	2	874	0.004555809	1186.599	1186.583	0.01599121	DGVLEEQIER
/MMR-/DLD1/Rep1/halveyp_klc_070108x_PH_P7_DLD_1_A03	4264	4263	2	527	0	1898.308	1896.838	1.469971	LQDLDTDYGSGYPNDPK
/MMR-/DLD1/Rep1/halveyp_klc_070108x_PH_P7_DLD_1_A03	4268	4267	1	5146	0	1029.587	1028.345	1.241718	FFCLWEK	3:56.8878
/MMR-/DLD1/Rep1/halveyp_klc_070108x_PH_P7_DLD_1_A03	4281	4280	2	1291	0.004705882	1143.997	1143.545	0.4519043	DPDPEFPTVK
/MMR-/DLD1/Rep1/halveyp_klc_070108x_PH_P7_DLD_1_A03	4283	4282	2	5979	0.03664122	2030.409	2030.03	0.3790283	DPEEMFVPKDQLIWKR
/MMR-/DLD1/Rep1/halveyp_klc_070108x_PH_P7_DLD_1_A03	4287	4286	2	295	0	1519.138	1517.721	1.416992	ETENDDLTNVIQK
/MMR-/DLD1/Rep1/halveyp_klc_070108x_PH_P7_DLD_1_A03	4294	4293	2	6119	0.02593193	1568.826	1567.679	1.147095	GDFDENLNYPEQK
/MMR-/DLD1/Rep1/halveyp_klc_070108x_PH_P7_DLD_1_A03	4296	4295	2	1592	0	1345.448	1345.636	-0.1879883	GDVGSADIQDLEK
/MMR-/DLD1/Rep1/halveyp_klc_070108x_PH_P7_DLD_1_A03	4307	4306	2	12	0.04216867	1183.878	1183.538	0.3402424	QLLQEQESVK	1:-17.0972
/MMR-/DLD1/Rep1/halveyp_klc_070108x_PH_P7_DLD_1_A03	4308	4307	2	98	0	1444.874	1444.528	0.3462105	DNPGVVTCLDEAR	8:56.8878
/MMR-/DLD1/Rep1/halveyp_klc_070108x_PH_P7_DLD_1_A03	4310	4309	1	1	0	1027.566	1027.448	0.1181965	QLETLGQEK	1:-17.0972
/MMR-/DLD1/Rep1/halveyp_klc_070108x_PH_P7_DLD_1_A03	4314	4313	3	277	0	3042.338	3041.274	1.063965	GPPQEEEEEEDEEEEATKEDAEAPGIR
/MMR-/DLD1/Rep1/halveyp_klc_070108x_PH_P7_DLD_1_A03	4318	4317	2	348	0.03652968	1151.858	1151.464	0.3941975	QTESTSFLEK	1:-17.0972
/MMR-/DLD1/Rep1/halveyp_klc_070108x_PH_P7_DLD_1_A03	4319	4318	2	808	0	1858.358	1857.711	0.6467838	EALPAPSDDATALMTDPK	14:15.8393
/MMR-/DLD1/Rep1/halveyp_klc_070108x_PH_P7_DLD_1_A03	4324	4323	2	1	0.003883495	1772.221	1772.818	-0.5970459	ALDSNSLENDDLSAPGR
/MMR-/DLD1/Rep1/halveyp_klc_070108x_PH_P7_DLD_1_A03	4330	4329	2	75	0.00456621	1378.206	1377.641	0.5650635	DAQPSFSAEDIAK
/MMR-/DLD1/Rep1/halveyp_klc_070108x_PH_P7_DLD_1_A03	4331	4330	2	4633	0.01117318	1132.168	1131.566	0.6019287	ELAEDDSILK
/MMR-/DLD1/Rep1/halveyp_klc_070108x_PH_P7_DLD_1_A03	4334	4333	2	85	0.01100917	1179.442	1179.577	-0.1350098	DDSNLYINVK
/MMR-/DLD1/Rep1/halveyp_klc_070108x_PH_P7_DLD_1_A03	4336	4335	2	625	0	1416.874	1416.673	0.2010498	ILDSVGIEADDDR
/MMR-/DLD1/Rep1/halveyp_klc_070108x_PH_P7_DLD_1_A03	4340	4339	2	3360	0.004784689	1160.612	1159.561	1.051025	DPTSLEEEIK
/MMR-/DLD1/Rep1/halveyp_klc_070108x_PH_P7_DLD_1_A03	4341	4340	2	6199	0.01686341	1148.209	1146.556	1.652954	DFGIQPVEDK
/MMR-/DLD1/Rep1/halveyp_klc_070108x_PH_P7_DLD_1_A03	4342	4341	1	5593	0	1143.558	1143.661	-0.1030273	IRSAVGSTQLL
/MMR-/DLD1/Rep1/halveyp_klc_070108x_PH_P7_DLD_1_A03	4347	4346	2	484	0.0257649	1796.024	1793.643	2.380793	VNDSDDLIMTENEVGK	9:15.8393
/MMR-/DLD1/Rep1/halveyp_klc_070108x_PH_P7_DLD_1_A03	4350	4349	2	57	0.005633803	1337.315	1336.626	0.6889648	DSQFETDIVQR
/MMR-/DLD1/Rep1/halveyp_klc_070108x_PH_P7_DLD_1_A03	4353	4352	2	1330	0.02310231	1203.156	1202.347	0.8086491	DGFDMFAQTR	5:15.8393
/MMR-/DLD1/Rep1/halveyp_klc_070108x_PH_P7_DLD_1_A03	4360	4359	2	1	0.004514673	1027.749	1027.448	0.3011799	QLETLGQEK	1:-17.0972
/MMR-/DLD1/Rep1/halveyp_klc_070108x_PH_P7_DLD_1_A03	4371	4370	2	98	0	1444.99	1444.528	0.4621773	DNPGVVTCLDEAR	8:56.8878
/MMR-/DLD1/Rep1/halveyp_klc_070108x_PH_P7_DLD_1_A03	4383	4382	1	1	0	616.838	617.3384	-0.5003662	SDGVIK
/MMR-/DLD1/Rep1/halveyp_klc_070108x_PH_P7_DLD_1_A03	4385	4384	2	52	0	1810.093	1809.653	0.4397526	AEDIPQMDDAFSQTVK	7:15.8393
/MMR-/DLD1/Rep1/halveyp_klc_070108x_PH_P7_DLD_1_A03	4394	4393	2	75	0.004672897	1377.911	1377.641	0.2700195	DAQPSFSAEDIAK
/MMR-/DLD1/Rep1/halveyp_klc_070108x_PH_P7_DLD_1_A03	4396	4395	2	75	0.01045296	1380.012	1377.641	2.370972	DAQPSFSAEDIAK
/MMR-/DLD1/Rep1/halveyp_klc_070108x_PH_P7_DLD_1_A03	4400	4399	2	625	0	1416.333	1416.673	-0.3399658	ILDSVGIEADDDR
/MMR-/DLD1/Rep1/halveyp_klc_070108x_PH_P7_DLD_1_A03	4402	4401	2	85	0.00406504	1181.094	1179.577	1.516968	DDSNLYINVK
/MMR-/DLD1/Rep1/halveyp_klc_070108x_PH_P7_DLD_1_A03	4403	4402	2	2708	0	2005.339	2004.928	0.4110107	EFQDAGEQVVSSPADVAEK
/MMR-/DLD1/Rep1/halveyp_klc_070108x_PH_P7_DLD_1_A03	4422	4421	2	350	0.005479452	1460.079	1458.65	1.429232	QESTSVLLQQSEK	1:-17.0972
/MMR-/DLD1/Rep1/halveyp_klc_070108x_PH_P7_DLD_1_A03	4424	4423	2	1	0.03410853	1028.078	1027.448	0.6301594	QLETLGQEK	1:-17.0972
/MMR-/DLD1/Rep1/halveyp_klc_070108x_PH_P7_DLD_1_A03	4428	4427	2	822	0.005291005	1133.307	1132.319	0.9877262	DDVYEAFMK	8:15.8393
/MMR-/DLD1/Rep1/halveyp_klc_070108x_PH_P7_DLD_1_A03	4432	4431	2	3	0.005405406	1487.169	1485.637	1.531982	EIDDEANSYFQR
/MMR-/DLD1/Rep1/halveyp_klc_070108x_PH_P7_DLD_1_A03	4445	4444	2	162	0.004415011	1195.302	1193.556	1.745972	DIENYIQDGK
/MMR-/DLD1/Rep1/halveyp_klc_070108x_PH_P7_DLD_1_A03	4448	4447	2	865	0	1361.068	1360.499	0.5686588	DEPDTNLVALMK	11:15.8393
/MMR-/DLD1/Rep1/halveyp_klc_070108x_PH_P7_DLD_1_A03	4450	4449	2	1187	0.003787879	926.4235	926.4861	-0.06256104	YLYEIAR
/MMR-/DLD1/Rep1/halveyp_klc_070108x_PH_P7_DLD_1_A03	4451	4450	2	35	0.004987531	1757.646	1756.732	0.9139404	IYEFPETDDEEENK
/MMR-/DLD1/Rep1/halveyp_klc_070108x_PH_P7_DLD_1_A03	4472	4471	2	3	0	1652.596	1652.789	-0.1929932	VDVEGPDVNIEGPEGK
/MMR-/DLD1/Rep1/halveyp_klc_070108x_PH_P7_DLD_1_A03	4485	4484	2	1213	0.01061947	1407.328	1406.656	0.6719971	EEYTDDNALIPK
/MMR-/DLD1/Rep1/halveyp_klc_070108x_PH_P7_DLD_1_A03	4487	4486	2	42	0.00477327	1417.153	1417.52	-0.3673763	DSEDVPMVLVGNK	7:15.8393
/MMR-/DLD1/Rep1/halveyp_klc_070108x_PH_P7_DLD_1_A03	4498	4497	2	966	0	1682.411	1681.418	0.9933968	EMLTADNLDIDNMR	2:15.8393 13:15.8393
/MMR-/DLD1/Rep1/halveyp_klc_070108x_PH_P7_DLD_1_A03	4504	4503	2	1170	0.03432137	1571.542	1571.628	-0.08579636	CPQVEEAIVQSGQK	1:56.8878
/MMR-/DLD1/Rep1/halveyp_klc_070108x_PH_P7_DLD_1_A03	4512	4511	1	1404	0	822.4692	822.4487	0.02044678	TSFELVK
/MMR-/DLD1/Rep1/halveyp_klc_070108x_PH_P7_DLD_1_A03	4515	4514	2	35	0	1756.449	1756.732	-0.2830811	IYEFPETDDEEENK
/MMR-/DLD1/Rep1/halveyp_klc_070108x_PH_P7_DLD_1_A03	4518	4517	2	865	0.003861004	1361.158	1360.499	0.6586246	DEPDTNLVALMK	11:15.8393
/MMR-/DLD1/Rep1/halveyp_klc_070108x_PH_P7_DLD_1_A03	4528	4527	2	27	0	1359.122	1358.563	0.55896	YTGEDFDEDLR
/MMR-/DLD1/Rep1/halveyp_klc_070108x_PH_P7_DLD_1_A03	4533	4532	2	1	0.003898636	1093.267	1092.52	0.7469482	DLIDNSFNR
/MMR-/DLD1/Rep1/halveyp_klc_070108x_PH_P7_DLD_1_A03	4535	4534	2	584	0	1747.925	1746.864	1.061035	DIQDSLTVSNEVQTAK
/MMR-/DLD1/Rep1/halveyp_klc_070108x_PH_P7_DLD_1_A03	4536	4535	2	3	0	1641.292	1640.789	0.5030518	VDTNAPDLSLEGPEGK
/MMR-/DLD1/Rep1/halveyp_klc_070108x_PH_P7_DLD_1_A03	4538	4537	2	3	0	1653.453	1652.789	0.6640625	VDVEGPDVNIEGPEGK
/MMR-/DLD1/Rep1/halveyp_klc_070108x_PH_P7_DLD_1_A03	4539	4538	2	16	0.006097561	1322.196	1321.617	0.5792561	QQEQQVPILEK	1:-17.0972
/MMR-/DLD1/Rep1/halveyp_klc_070108x_PH_P7_DLD_1_A03	4541	4540	3	584	0	1747.522	1746.864	0.657959	DIQDSLTVSNEVQTAK
/MMR-/DLD1/Rep1/halveyp_klc_070108x_PH_P7_DLD_1_A03	4542	4541	2	2919	0.01102941	1172.464	1172.629	-0.1650391	DLIVDQTIEK
/MMR-/DLD1/Rep1/halveyp_klc_070108x_PH_P7_DLD_1_A03	4546	4545	2	676	0.005115089	1169.951	1169.522	0.4292316	QAQILASEAEK	1:-17.0972
/MMR-/DLD1/Rep1/halveyp_klc_070108x_PH_P7_DLD_1_A03	4550	4549	2	2340	0	1587.245	1585.349	1.89595	LDGMGCLEFDEER	4:15.8393 6:56.8878
/MMR-/DLD1/Rep1/halveyp_klc_070108x_PH_P7_DLD_1_A03	4558	4557	2	66	0.02329451	1781.122	1780.663	0.4586735	DTAYPETNDAIPMISK	13:15.8393
/MMR-/DLD1/Rep1/halveyp_klc_070108x_PH_P7_DLD_1_A03	4559	4558	2	331	0	1705.402	1704.737	0.664917	GYDFESETDTETIAK
/MMR-/DLD1/Rep1/halveyp_klc_070108x_PH_P7_DLD_1_A03	4564	4563	3	1	0	2277.646	2276.077	1.569092	EALGQAGVSETDNSSQDALGLSK
/MMR-/DLD1/Rep1/halveyp_klc_070108x_PH_P7_DLD_1_A03	4571	4570	2	733	0.004587156	1237.919	1237.585	0.3341389	QLQAETEPIVK	1:-17.0972
/MMR-/DLD1/Rep1/halveyp_klc_070108x_PH_P7_DLD_1_A03	4572	4571	2	3	0	2156.083	2155.827	0.2556705	PVTVEPMDQLDDEEGLPEK	7:15.8393
/MMR-/DLD1/Rep1/halveyp_klc_070108x_PH_P7_DLD_1_A03	4574	4573	2	310	0.01086957	1422.146	1421.631	0.5150146	EGGAGAVDEDDFIK
/MMR-/DLD1/Rep1/halveyp_klc_070108x_PH_P7_DLD_1_A03	4575	4574	3	3	0	2156.808	2155.827	0.9807682	PVTVEPMDQLDDEEGLPEK	7:15.8393
/MMR-/DLD1/Rep1/halveyp_klc_070108x_PH_P7_DLD_1_A03	4577	4576	2	696	0.02317881	1645.383	1643.579	1.803766	MPEEEDEAPVLDVR	1:15.8393
/MMR-/DLD1/Rep1/halveyp_klc_070108x_PH_P7_DLD_1_A03	4580	4579	2	14	0	1475.256	1474.726	0.5300293	DISTTLNADEAVAR
/MMR-/DLD1/Rep1/halveyp_klc_070108x_PH_P7_DLD_1_A03	4581	4580	2	3	0	1756.319	1755.665	0.6541939	VDVECPDVNIEGPEGK	5:56.8878
/MMR-/DLD1/Rep1/halveyp_klc_070108x_PH_P7_DLD_1_A03	4586	4585	3	14	0.04651163	1475.398	1474.726	0.6719971	DISTTLNADEAVAR
/MMR-/DLD1/Rep1/halveyp_klc_070108x_PH_P7_DLD_1_A03	4595	4594	2	260	0	2039.442	2038.769	0.6726627	EELMSSDLEETAGSTSIPK	4:15.8393
/MMR-/DLD1/Rep1/halveyp_klc_070108x_PH_P7_DLD_1_A03	4596	4595	2	1	0.03470032	1013.333	1013.539	-0.2059937	DDINLLPSK
/MMR-/DLD1/Rep1/halveyp_klc_070108x_PH_P7_DLD_1_A03	4598	4597	2	3	0	1641.286	1640.789	0.4970703	VDTNAPDLSLEGPEGK
/MMR-/DLD1/Rep1/halveyp_klc_070108x_PH_P7_DLD_1_A03	4599	4598	2	1	0.004819277	1093.098	1092.52	0.5780029	DLIDNSFNR
/MMR-/DLD1/Rep1/halveyp_klc_070108x_PH_P7_DLD_1_A03	4604	4603	2	1439	0	1101.154	1100.503	0.651001	DETEFYLGK
/MMR-/DLD1/Rep1/halveyp_klc_070108x_PH_P7_DLD_1_A03	4614	4613	2	951	0.005221932	1592.532	1592.547	-0.01532555	LEEMFPDEVDTPR	4:15.8393
/MMR-/DLD1/Rep1/halveyp_klc_070108x_PH_P7_DLD_1_A03	4622	4621	2	2380	0.00422833	1618.821	1616.764	2.057007	VDNLSDEGALNISDR
/MMR-/DLD1/Rep1/halveyp_klc_070108x_PH_P7_DLD_1_A03	4626	4625	2	181	0	1665.787	1664.764	1.022949	QDVDDEYGVSQALAR
/MMR-/DLD1/Rep1/halveyp_klc_070108x_PH_P7_DLD_1_A03	4634	4633	2	3	0	2156.541	2155.827	0.7136784	PVTVEPMDQLDDEEGLPEK	7:15.8393
/MMR-/DLD1/Rep1/halveyp_klc_070108x_PH_P7_DLD_1_A03	4638	4637	2	3	0.02588997	1653.564	1652.789	0.7750244	VDVEGPDVNIEGPEGK
/MMR-/DLD1/Rep1/halveyp_klc_070108x_PH_P7_DLD_1_A03	4640	4639	3	3	0	2156.892	2155.827	1.064753	PVTVEPMDQLDDEEGLPEK	7:15.8393
/MMR-/DLD1/Rep1/halveyp_klc_070108x_PH_P7_DLD_1_A03	4641	4640	2	2380	0	1616.502	1616.764	-0.262085	VDNLSDEGALNISDR
/MMR-/DLD1/Rep1/halveyp_klc_070108x_PH_P7_DLD_1_A03	4658	4657	2	1	0.004357298	1451.189	1450.494	0.6946354	LEDLLQDSMDEK	9:15.8393
/MMR-/DLD1/Rep1/halveyp_klc_070108x_PH_P7_DLD_1_A03	4660	4659	2	1	0	1255.02	1254.598	0.4219971	DYETATLSDIK
/MMR-/DLD1/Rep1/halveyp_klc_070108x_PH_P7_DLD_1_A03	4665	4664	2	1157	0	1641.22	1640.554	0.6661568	ELGSECGIEFDEEK	6:56.8878
/MMR-/DLD1/Rep1/halveyp_klc_070108x_PH_P7_DLD_1_A03	4667	4666	2	1	0.005076142	1116.807	1116.322	0.484951	QITMEELVR	1:-17.0972 4:15.8393
/MMR-/DLD1/Rep1/halveyp_klc_070108x_PH_P7_DLD_1_A03	4672	4671	2	1187	0.005333333	1148.373	1148.608	-0.2349854	LVNEVTEFAK
/MMR-/DLD1/Rep1/halveyp_klc_070108x_PH_P7_DLD_1_A03	4676	4675	2	1439	0.005730659	1102.052	1100.503	1.54895	DETEFYLGK
/MMR-/DLD1/Rep1/halveyp_klc_070108x_PH_P7_DLD_1_A03	4682	4681	2	951	0.005102041	1593.099	1592.547	0.5516911	LEEMFPDEVDTPR	4:15.8393
/MMR-/DLD1/Rep1/halveyp_klc_070108x_PH_P7_DLD_1_A03	4683	4682	2	844	0	1534.296	1533.716	0.5800781	ITALEDISTEDGDR
/MMR-/DLD1/Rep1/halveyp_klc_070108x_PH_P7_DLD_1_A03	4684	4683	2	1903	0.004319654	1081.196	1081.472	-0.276001	DLGDEYGWK
/MMR-/DLD1/Rep1/halveyp_klc_070108x_PH_P7_DLD_1_A03	4692	4691	2	903	0	1917.422	1917.903	-0.480957	SVGDNSSDLSNVAVIDGNR
/MMR-/DLD1/Rep1/halveyp_klc_070108x_PH_P7_DLD_1_A03	4695	4694	2	1	0.02875399	1192.094	1191.447	0.6472359	DDISILATGCK	10:56.8878
/MMR-/DLD1/Rep1/halveyp_klc_070108x_PH_P7_DLD_1_A03	4697	4696	2	51	0	1511.267	1510.679	0.5880127	DSESSPNDFSVSLK
/MMR-/DLD1/Rep1/halveyp_klc_070108x_PH_P7_DLD_1_A03	4701	4700	2	3	0	1474.219	1473.546	0.6726627	VEGDMQVPDLDIK	5:15.8393
/MMR-/DLD1/Rep1/halveyp_klc_070108x_PH_P7_DLD_1_A03	4703	4702	2	3	0.00462963	1476.239	1473.546	2.692682	VEGDMQVPDLDIK	5:15.8393
/MMR-/DLD1/Rep1/halveyp_klc_070108x_PH_P7_DLD_1_A03	4706	4705	2	350	0	1570.232	1569.752	0.4801025	DTGEIYTTSVTLDR
/MMR-/DLD1/Rep1/halveyp_klc_070108x_PH_P7_DLD_1_A03	4712	4711	3	3173	0	2545.738	2544.58	1.157722	NADMSEEMQQDSVECATQALEK	4:15.8393 8:15.8393 15:56.8878
/MMR-/DLD1/Rep1/halveyp_klc_070108x_PH_P7_DLD_1_A03	4713	4712	2	545	0.003846154	1227.095	1225.528	1.567171	QQLPEQPFEK	1:-17.0972
/MMR-/DLD1/Rep1/halveyp_klc_070108x_PH_P7_DLD_1_A03	4721	4720	2	3825	0	1726.303	1724.612	1.690729	DLENAQFSEIQMER	12:15.8393
/MMR-/DLD1/Rep1/halveyp_klc_070108x_PH_P7_DLD_1_A03	4730	4729	2	2948	0.004926108	1605.077	1604.616	0.4607487	QDQVLDVSGADMLAK	12:15.8393
/MMR-/DLD1/Rep1/halveyp_klc_070108x_PH_P7_DLD_1_A03	4740	4739	2	90	0	1903.353	1901.677	1.676289	TDDYLDQPCYETINR	9:56.8878
/MMR-/DLD1/Rep1/halveyp_klc_070108x_PH_P7_DLD_1_A03	4745	4744	2	659	0	1910.803	1909.717	1.085627	LYDPTEGMVSVDGQDIR	8:15.8393
/MMR-/DLD1/Rep1/halveyp_klc_070108x_PH_P7_DLD_1_A03	4752	4751	2	32	0.004016064	1013.975	1013.318	0.6566715	DLTDYLMK	7:15.8393
/MMR-/DLD1/Rep1/halveyp_klc_070108x_PH_P7_DLD_1_A03	4755	4754	2	947	0	1694.563	1694.636	-0.07330894	ALDTLEDDMTISVEK	9:15.8393
/MMR-/DLD1/Rep1/halveyp_klc_070108x_PH_P7_DLD_1_A03	4757	4756	2	389	0	1333.866	1333.677	0.1889648	DIVPVDASYEVK
/MMR-/DLD1/Rep1/halveyp_klc_070108x_PH_P7_DLD_1_A03	4758	4757	2	6660	0.02610114	1196.944	1196.394	0.5496159	DDFALNSMLR	8:15.8393
/MMR-/DLD1/Rep1/halveyp_klc_070108x_PH_P7_DLD_1_A03	4760	4759	2	1	0	1857.067	1856.491	0.575882	FVCSPDEVMDTIDEGK	3:56.8878 9:15.8393
/MMR-/DLD1/Rep1/halveyp_klc_070108x_PH_P7_DLD_1_A03	4761	4760	2	1187	0.004914005	959.9343	959.5552	0.3791504	FQNALLVR
/MMR-/DLD1/Rep1/halveyp_klc_070108x_PH_P7_DLD_1_A03	4766	4765	2	1058	0	1477.21	1476.721	0.4890137	DFIIQTGDPTGTGR
/MMR-/DLD1/Rep1/halveyp_klc_070108x_PH_P7_DLD_1_A03	4767	4766	2	859	0.006309148	1609.238	1607.747	1.491089	DGDFENPVPYTGAVK
/MMR-/DLD1/Rep1/halveyp_klc_070108x_PH_P7_DLD_1_A03	4773	4772	2	3	0	1475.152	1473.546	1.605646	VEGDMQVPDLDIK	5:15.8393
/MMR-/DLD1/Rep1/halveyp_klc_070108x_PH_P7_DLD_1_A03	4792	4791	2	1625	0.006042296	1934.091	1933.818	0.2729492	NENGAPEDEENFEEAIK
/MMR-/DLD1/Rep1/halveyp_klc_070108x_PH_P7_DLD_1_A03	4794	4793	2	10	0.006134969	1840.452	1839.52	0.9324112	EAVCIVLSDDTCSDEK	4:56.8878 12:56.8878
/MMR-/DLD1/Rep1/halveyp_klc_070108x_PH_P7_DLD_1_A03	4800	4799	2	232	0.003984064	1224.351	1224.565	-0.2138348	QQLEAVNEAIK	1:-17.0972
/MMR-/DLD1/Rep1/halveyp_klc_070108x_PH_P7_DLD_1_A03	4820	4819	2	80	0.005747126	1238.396	1237.398	0.997736	FDMELDDLPK	3:15.8393
/MMR-/DLD1/Rep1/halveyp_klc_070108x_PH_P7_DLD_1_A03	4821	4820	2	389	0.01083033	1333.598	1333.677	-0.07897949	DIVPVDASYEVK
/MMR-/DLD1/Rep1/halveyp_klc_070108x_PH_P7_DLD_1_A03	4824	4823	2	1	0.005952381	1662.152	1660.498	1.654194	TGEEDEEEFFCNR	11:56.8878
/MMR-/DLD1/Rep1/halveyp_klc_070108x_PH_P7_DLD_1_A03	4828	4827	2	1	0	1858.258	1856.491	1.766922	FVCSPDEVMDTIDEGK	3:56.8878 9:15.8393
/MMR-/DLD1/Rep1/halveyp_klc_070108x_PH_P7_DLD_1_A03	4832	4831	2	859	0	1609.185	1607.747	1.43811	DGDFENPVPYTGAVK
/MMR-/DLD1/Rep1/halveyp_klc_070108x_PH_P7_DLD_1_A03	4833	4832	2	1139	0.003944773	1328.294	1327.707	0.5869141	DRYISKMFLR
/MMR-/DLD1/Rep1/halveyp_klc_070108x_PH_P7_DLD_1_A03	4835	4834	2	807	0	1502.214	1501.413	0.800869	QFMAETQFTSGEK	1:-17.0972 3:15.8393
/MMR-/DLD1/Rep1/halveyp_klc_070108x_PH_P7_DLD_1_A03	4836	4835	2	121	0.03453689	1205.944	1205.614	0.3299561	DSTDISAVLGTK
/MMR-/DLD1/Rep1/halveyp_klc_070108x_PH_P7_DLD_1_A03	4839	4838	2	274	0	1586.175	1584.69	1.485107	SLGDDISSETSGDFR
/MMR-/DLD1/Rep1/halveyp_klc_070108x_PH_P7_DLD_1_A03	4841	4840	2	3	0	1667.247	1666.805	0.4418945	VDIEGPDVNIEGPEGK
/MMR-/DLD1/Rep1/halveyp_klc_070108x_PH_P7_DLD_1_A03	4850	4849	2	287	0	1435.46	1434.345	1.115395	PGEVCSALNLCES	5:56.8878 11:56.8878
/MMR-/DLD1/Rep1/halveyp_klc_070108x_PH_P7_DLD_1_A03	4851	4850	2	217	0	1485.083	1484.736	0.3470459	DSEPLGIEEAQIGK
/MMR-/DLD1/Rep1/halveyp_klc_070108x_PH_P7_DLD_1_A03	4856	4855	2	132	0	1864.164	1861.464	2.700306	FMQDPMEVFVDDETK	2:15.8393 6:15.8393
/MMR-/DLD1/Rep1/halveyp_klc_070108x_PH_P7_DLD_1_A03	4857	4856	2	3	0.006060606	1619.016	1618.584	0.4316959	GDVDVSLPEVEGEMK	14:15.8393
/MMR-/DLD1/Rep1/halveyp_klc_070108x_PH_P7_DLD_1_A03	4859	4858	2	568	0	1735.167	1733.656	1.51125	AADSICDGDLVDSQIR	6:56.8878
/MMR-/DLD1/Rep1/halveyp_klc_070108x_PH_P7_DLD_1_A03	4868	4867	3	3	0	1668.299	1666.805	1.493896	VDIEGPDVNIEGPEGK
/MMR-/DLD1/Rep1/halveyp_klc_070108x_PH_P7_DLD_1_A03	4869	4868	3	8776	0.03883495	1672.235	1672.854	-0.6190186	MGAGSARGARGTAAAAAAR
/MMR-/DLD1/Rep1/halveyp_klc_070108x_PH_P7_DLD_1_A03	4876	4875	3	132	0	1863.727	1861.464	2.263416	FMQDPMEVFVDDETK	2:15.8393 6:15.8393
/MMR-/DLD1/Rep1/halveyp_klc_070108x_PH_P7_DLD_1_A03	4880	4879	2	3	0.00625	1150.158	1149.555	0.6029053	DIDISSPEFK
/MMR-/DLD1/Rep1/halveyp_klc_070108x_PH_P7_DLD_1_A03	4887	4886	2	1284	0.005780347	1278.235	1278.609	-0.3740234	LDDFVETGDIR
/MMR-/DLD1/Rep1/halveyp_klc_070108x_PH_P7_DLD_1_A03	4888	4887	2	80	0	1237.888	1237.398	0.4896793	FDMELDDLPK	3:15.8393
/MMR-/DLD1/Rep1/halveyp_klc_070108x_PH_P7_DLD_1_A03	4893	4892	2	132	0	1862.154	1861.464	0.6904182	FMQDPMEVFVDDETK	2:15.8393 6:15.8393
/MMR-/DLD1/Rep1/halveyp_klc_070108x_PH_P7_DLD_1_A03	4902	4901	2	949	0.01069519	1418.309	1415.47	2.838833	QQLGTAVELEMAK	1:-17.0972 11:15.8393
/MMR-/DLD1/Rep1/halveyp_klc_070108x_PH_P7_DLD_1_A03	4904	4903	2	3	0	1668.226	1666.805	1.420898	VDIEGPDVNIEGPEGK
/MMR-/DLD1/Rep1/halveyp_klc_070108x_PH_P7_DLD_1_A03	4907	4906	2	949	0	1416.172	1415.47	0.70187	QQLGTAVELEMAK	1:-17.0972 11:15.8393
/MMR-/DLD1/Rep1/halveyp_klc_070108x_PH_P7_DLD_1_A03	4908	4907	2	1210	0	1584.672	1583.804	0.868042	DPGSVGDTIPSAELVK
/MMR-/DLD1/Rep1/halveyp_klc_070108x_PH_P7_DLD_1_A03	4922	4921	2	3	0.004024145	1619.268	1618.584	0.6836491	GDVDVSLPEVEGEMK	14:15.8393
/MMR-/DLD1/Rep1/halveyp_klc_070108x_PH_P7_DLD_1_A03	4926	4925	2	2917	0.005181347	1158.397	1157.593	0.8039551	DLDITSPELR
/MMR-/DLD1/Rep1/halveyp_klc_070108x_PH_P7_DLD_1_A03	4934	4933	3	5709	0.03960396	1672.963	1671.82	1.143221	QSVSTKSRSSKELPR	1:-17.0972
/MMR-/DLD1/Rep1/halveyp_klc_070108x_PH_P7_DLD_1_A03	4937	4936	3	1	0	1949.722	1947.729	1.992731	LQQELDDATMDLEQQR	10:15.8393
/MMR-/DLD1/Rep1/halveyp_klc_070108x_PH_P7_DLD_1_A03	4940	4939	2	1	0	1718.057	1718.731	-0.6739502	PDDITNEEYGEFYK
/MMR-/DLD1/Rep1/halveyp_klc_070108x_PH_P7_DLD_1_A03	4943	4942	2	3	0.004889976	1698.24	1697.836	0.4039307	IDVTAPDVSIEEPEGK
/MMR-/DLD1/Rep1/halveyp_klc_070108x_PH_P7_DLD_1_A03	4947	4946	2	1	0	1918.298	1917.892	0.4060059	GELEDTLDSTNAQQELR
/MMR-/DLD1/Rep1/halveyp_klc_070108x_PH_P7_DLD_1_A03	4953	4952	2	1284	0.0201005	1278.96	1278.609	0.3509521	LDDFVETGDIR
/MMR-/DLD1/Rep1/halveyp_klc_070108x_PH_P7_DLD_1_A03	4954	4953	2	414	0.003795066	1304.59	1303.488	1.101618	DINAVLIDMER	9:15.8393
/MMR-/DLD1/Rep1/halveyp_klc_070108x_PH_P7_DLD_1_A03	4956	4955	3	132	0.04301075	1863.094	1861.464	1.63036	FMQDPMEVFVDDETK	2:15.8393 6:15.8393
/MMR-/DLD1/Rep1/halveyp_klc_070108x_PH_P7_DLD_1_A03	4958	4957	2	132	0	1862.414	1861.464	0.9503059	FMQDPMEVFVDDETK	2:15.8393 6:15.8393
/MMR-/DLD1/Rep1/halveyp_klc_070108x_PH_P7_DLD_1_A03	4964	4963	2	232	0	1180.906	1180.515	0.3909912	DYDWINAER
/MMR-/DLD1/Rep1/halveyp_klc_070108x_PH_P7_DLD_1_A03	4971	4970	3	3	0	1699.035	1697.836	1.198975	IDVTAPDVSIEEPEGK
/MMR-/DLD1/Rep1/halveyp_klc_070108x_PH_P7_DLD_1_A03	4982	4981	2	1	0	1833.175	1832.774	0.401001	NPDDITNEEYGEFYK
/MMR-/DLD1/Rep1/halveyp_klc_070108x_PH_P7_DLD_1_A03	4983	4982	2	1	0	1358.931	1358.656	0.2750244	EILVGDVGQTVDD
/MMR-/DLD1/Rep1/halveyp_klc_070108x_PH_P7_DLD_1_A03	4985	4984	2	242	0	1675.892	1675.758	0.1339111	SDGGYTYDTSDLAAIK
/MMR-/DLD1/Rep1/halveyp_klc_070108x_PH_P7_DLD_1_A03	4986	4985	2	4824	0.0109489	1405.377	1404.677	0.6999512	EDLPVTEDNFVK
/MMR-/DLD1/Rep1/halveyp_klc_070108x_PH_P7_DLD_1_A03	4998	4997	3	1	0.04705882	2070.979	2070.875	0.1042805	QAQQERDELADEIANSSGK	1:-17.0972
/MMR-/DLD1/Rep1/halveyp_klc_070108x_PH_P7_DLD_1_A03	5000	4999	2	3829	0.01032702	1302.44	1300.64	1.799927	EIEIDIEPTDK
/MMR-/DLD1/Rep1/halveyp_klc_070108x_PH_P7_DLD_1_A03	5004	5003	3	9088	0.03809524	1750.729	1751.017	-0.2879639	KVTTKINRHDKINGK
/MMR-/DLD1/Rep1/halveyp_klc_070108x_PH_P7_DLD_1_A03	5006	5005	2	3	0	1697.787	1697.836	-0.04907227	IDVTAPDVSIEEPEGK
/MMR-/DLD1/Rep1/halveyp_klc_070108x_PH_P7_DLD_1_A03	5010	5009	2	1	0.003960396	1416.269	1415.678	0.5910645	LEDLLQDAQDEK
/MMR-/DLD1/Rep1/halveyp_klc_070108x_PH_P7_DLD_1_A03	5019	5018	2	1	0	1733.135	1732.747	0.3880615	PDDITQEEYGEFYK
/MMR-/DLD1/Rep1/halveyp_klc_070108x_PH_P7_DLD_1_A03	5020	5019	2	877	0	1017.209	1016.514	0.6950073	DSIVAELDR
/MMR-/DLD1/Rep1/halveyp_klc_070108x_PH_P7_DLD_1_A03	5021	5020	2	70	0.03363914	1285.242	1284.551	0.690918	EVDDFFEQEK
/MMR-/DLD1/Rep1/halveyp_klc_070108x_PH_P7_DLD_1_A03	5026	5025	3	1	0	1833.516	1832.774	0.7419434	NPDDITNEEYGEFYK
/MMR-/DLD1/Rep1/halveyp_klc_070108x_PH_P7_DLD_1_A03	5027	5026	1	5696	0	857.5192	857.4429	0.07635498	PMVDAVAR
/MMR-/DLD1/Rep1/halveyp_klc_070108x_PH_P7_DLD_1_A03	5032	5031	2	652	0	1599.197	1597.701	1.495972	FADQDDIGNVSFDR
/MMR-/DLD1/Rep1/halveyp_klc_070108x_PH_P7_DLD_1_A03	5037	5036	2	13	0	1263.128	1262.635	0.493042	ETLLNSATTSLN
/MMR-/DLD1/Rep1/halveyp_klc_070108x_PH_P7_DLD_1_A03	5043	5042	2	843	0	1275.963	1275.539	0.4242268	QQYLQSIEER	1:-17.0972
/MMR-/DLD1/Rep1/halveyp_klc_070108x_PH_P7_DLD_1_A03	5045	5044	2	411	0.003968254	1278.222	1277.625	0.5970459	DVLTGQEFDVR
/MMR-/DLD1/Rep1/halveyp_klc_070108x_PH_P7_DLD_1_A03	5048	5047	2	1	0	1834.218	1832.774	1.44397	NPDDITNEEYGEFYK
/MMR-/DLD1/Rep1/halveyp_klc_070108x_PH_P7_DLD_1_A03	5050	5049	2	416	0.004962779	1366.496	1365.586	0.9101887	QNQFYDTQVIK	1:-17.0972
/MMR-/DLD1/Rep1/halveyp_klc_070108x_PH_P7_DLD_1_A03	5057	5056	2	628	0.004694836	1432.17	1431.558	0.6122017	EIADGLCLEVEGK	7:56.8878
/MMR-/DLD1/Rep1/halveyp_klc_070108x_PH_P7_DLD_1_A03	5067	5066	2	1	0	1847.452	1846.79	0.6619873	NPDDITQEEYGEFYK
/MMR-/DLD1/Rep1/halveyp_klc_070108x_PH_P7_DLD_1_A03	5072	5071	2	1	0	1417.258	1415.678	1.580078	LEDLLQDAQDEK
/MMR-/DLD1/Rep1/halveyp_klc_070108x_PH_P7_DLD_1_A03	5086	5085	2	877	0	1016.911	1016.514	0.3970337	DSIVAELDR
/MMR-/DLD1/Rep1/halveyp_klc_070108x_PH_P7_DLD_1_A03	5092	5091	2	42	0.005970149	1446.172	1445.551	0.6206608	DTEDVPMILVGNK	7:15.8393
/MMR-/DLD1/Rep1/halveyp_klc_070108x_PH_P7_DLD_1_A03	5093	5092	2	327	0.003913894	1852.19	1851.837	0.3529053	ELENGEVEGEDAFLSSK
/MMR-/DLD1/Rep1/halveyp_klc_070108x_PH_P7_DLD_1_A03	5098	5097	2	106	0.004048583	1094.143	1093.529	0.6138916	DNTDLIEFK
/MMR-/DLD1/Rep1/halveyp_klc_070108x_PH_P7_DLD_1_A03	5100	5099	2	4789	0.03421462	1607.265	1606.747	0.5180664	TNLQPLESTQSQDF
/MMR-/DLD1/Rep1/halveyp_klc_070108x_PH_P7_DLD_1_A03	5115	5114	2	188	0	1414.845	1414.636	0.2089844	DQYSVIFESGDR
/MMR-/DLD1/Rep1/halveyp_klc_070108x_PH_P7_DLD_1_A03	5116	5115	2	4003	0.01043478	1352.826	1352.636	0.1900635	DDYFVSGAGLPGR
/MMR-/DLD1/Rep1/halveyp_klc_070108x_PH_P7_DLD_1_A03	5118	5117	2	21	0.003853565	1188.034	1187.64	0.394043	IDTIEIITDR
/MMR-/DLD1/Rep1/halveyp_klc_070108x_PH_P7_DLD_1_A03	5132	5131	2	1	0	1847.301	1846.79	0.5109863	NPDDITQEEYGEFYK
/MMR-/DLD1/Rep1/halveyp_klc_070108x_PH_P7_DLD_1_A03	5134	5133	2	10	0.01113173	1815.446	1814.503	0.9429474	MTNGFSGADLTEICQR	1:15.8393 14:56.8878
/MMR-/DLD1/Rep1/halveyp_klc_070108x_PH_P7_DLD_1_A03	5140	5139	3	1	0	1846.383	1846.79	-0.4069824	NPDDITQEEYGEFYK
/MMR-/DLD1/Rep1/halveyp_klc_070108x_PH_P7_DLD_1_A03	5145	5144	2	211	0.02866242	1308.426	1307.567	0.8590088	DEPGAWEETFK
/MMR-/DLD1/Rep1/halveyp_klc_070108x_PH_P7_DLD_1_A03	5148	5147	2	1	0	1773.2	1772.806	0.3939209	IQDLEEQLDEEEGAR
/MMR-/DLD1/Rep1/halveyp_klc_070108x_PH_P7_DLD_1_A03	5153	5152	2	2767	0.02564103	1240.396	1240.559	-0.1628094	QQIESEVANLK	1:-17.0972
/MMR-/DLD1/Rep1/halveyp_klc_070108x_PH_P7_DLD_1_A03	5154	5153	3	13	0.02439024	2678.315	2676.91	1.405384	DGDVTVTNDGATILSMMDVDHQIAK	16:15.8393 17:15.8393
/MMR-/DLD1/Rep1/halveyp_klc_070108x_PH_P7_DLD_1_A03	5156	5155	2	95	0	1221.012	1220.604	0.407959	DYIALNEDLR
/MMR-/DLD1/Rep1/halveyp_klc_070108x_PH_P7_DLD_1_A03	5157	5156	2	42	0	1446.211	1445.551	0.6597233	DTEDVPMILVGNK	7:15.8393
/MMR-/DLD1/Rep1/halveyp_klc_070108x_PH_P7_DLD_1_A03	5160	5159	2	1144	0.01121495	1393.263	1392.688	0.5749512	EALTYDGALLGDR
/MMR-/DLD1/Rep1/halveyp_klc_070108x_PH_P7_DLD_1_A03	5162	5161	2	32	0.004395605	1014.052	1013.318	0.7336979	DLTDYLMK	7:15.8393
/MMR-/DLD1/Rep1/halveyp_klc_070108x_PH_P7_DLD_1_A03	5168	5167	2	66	0.005390835	1236.007	1235.603	0.4039307	DQTIVDPFSSK
/MMR-/DLD1/Rep1/halveyp_klc_070108x_PH_P7_DLD_1_A03	5174	5173	2	276	0	1146.089	1145.593	0.4959717	DLAEITTLDR
/MMR-/DLD1/Rep1/halveyp_klc_070108x_PH_P7_DLD_1_A03	5176	5175	2	151	0.01096892	1122.075	1121.56	0.5148926	DGFVTVDELK
/MMR-/DLD1/Rep1/halveyp_klc_070108x_PH_P7_DLD_1_A03	5180	5179	2	188	0	1415.111	1414.636	0.4749756	DQYSVIFESGDR
/MMR-/DLD1/Rep1/halveyp_klc_070108x_PH_P7_DLD_1_A03	5182	5181	2	969	0.003992016	1182.065	1181.559	0.5061359	QVLLAQAEAEK	1:-17.0972
/MMR-/DLD1/Rep1/halveyp_klc_070108x_PH_P7_DLD_1_A03	5186	5185	2	678	0	1741.245	1739.81	1.434937	NYTDEAIETDDLTIK
/MMR-/DLD1/Rep1/halveyp_klc_070108x_PH_P7_DLD_1_A03	5190	5189	2	536	0	1492.192	1491.511	0.6807194	DGQAMLWDLNEGK	5:15.8393
/MMR-/DLD1/Rep1/halveyp_klc_070108x_PH_P7_DLD_1_A03	5194	5193	2	1	0	1920.331	1918.912	1.419067	TELEDTLDSTAAQQELR
/MMR-/DLD1/Rep1/halveyp_klc_070108x_PH_P7_DLD_1_A03	5199	5198	3	1	0	1919.024	1918.912	0.1120605	TELEDTLDSTAAQQELR
/MMR-/DLD1/Rep1/halveyp_klc_070108x_PH_P7_DLD_1_A03	5200	5199	3	678	0.03846154	1741.883	1739.81	2.072998	NYTDEAIETDDLTIK
/MMR-/DLD1/Rep1/halveyp_klc_070108x_PH_P7_DLD_1_A03	5210	5209	2	3	0	1655.664	1653.81	1.853882	VDIEAPDVSLEGPEGK
/MMR-/DLD1/Rep1/halveyp_klc_070108x_PH_P7_DLD_1_A03	5211	5210	2	250	0	1773.635	1773.584	0.05071449	ASDFEGIADMPSDFEK	10:15.8393
/MMR-/DLD1/Rep1/halveyp_klc_070108x_PH_P7_DLD_1_A03	5214	5213	2	156	0.003838771	1967.396	1965.591	1.805408	ELDLSDANPEVTMTMLR	13:15.8393 15:15.8393
/MMR-/DLD1/Rep1/halveyp_klc_070108x_PH_P7_DLD_1_A03	5220	5219	2	132	0	1876.536	1875.48	1.056385	FMQDPMEIFVDDETK	2:15.8393 6:15.8393
/MMR-/DLD1/Rep1/halveyp_klc_070108x_PH_P7_DLD_1_A03	5224	5223	2	5657	0.02325581	1429.286	1428.896	0.3900146	LVFLKEVLLDIK
/MMR-/DLD1/Rep1/halveyp_klc_070108x_PH_P7_DLD_1_A03	5232	5231	2	1223	0	2137.367	2135.87	1.496637	ILPGSMIVSSDDTVDSTIDR	6:15.8393
/MMR-/DLD1/Rep1/halveyp_klc_070108x_PH_P7_DLD_1_A03	5234	5233	2	270	0	1425.104	1424.653	0.4510498	DGAGNSFDLSSLSR
/MMR-/DLD1/Rep1/halveyp_klc_070108x_PH_P7_DLD_1_A03	5235	5234	2	288	0	1796.361	1794.816	1.544922	SVGDGETVEFDVVEGEK
/MMR-/DLD1/Rep1/halveyp_klc_070108x_PH_P7_DLD_1_A03	5240	5239	2	3	0	1653.651	1653.81	-0.1590576	VDIEAPDVSLEGPEGK
/MMR-/DLD1/Rep1/halveyp_klc_070108x_PH_P7_DLD_1_A03	5241	5240	2	276	0	1146.188	1145.593	0.5949707	DLAEITTLDR
/MMR-/DLD1/Rep1/halveyp_klc_070108x_PH_P7_DLD_1_A03	5243	5242	2	151	0.006116208	1122.237	1121.56	0.677002	DGFVTVDELK
/MMR-/DLD1/Rep1/halveyp_klc_070108x_PH_P7_DLD_1_A03	5244	5243	3	132	0	1876.363	1875.48	0.8834114	FMQDPMEIFVDDETK	2:15.8393 6:15.8393
/MMR-/DLD1/Rep1/halveyp_klc_070108x_PH_P7_DLD_1_A03	5247	5246	2	2148	0	1851.261	1850.828	0.4329834	NQGDEEGTEIDTLQFR
/MMR-/DLD1/Rep1/halveyp_klc_070108x_PH_P7_DLD_1_A03	5252	5251	2	536	0	1492.123	1491.511	0.6117496	DGQAMLWDLNEGK	5:15.8393
/MMR-/DLD1/Rep1/halveyp_klc_070108x_PH_P7_DLD_1_A03	5253	5252	2	536	0.006006006	1494.158	1491.511	2.646662	DGQAMLWDLNEGK	5:15.8393
/MMR-/DLD1/Rep1/halveyp_klc_070108x_PH_P7_DLD_1_A03	5255	5254	2	678	0	1742.127	1739.81	2.316895	NYTDEAIETDDLTIK
/MMR-/DLD1/Rep1/halveyp_klc_070108x_PH_P7_DLD_1_A03	5256	5255	2	6600	0.02013423	1512.206	1512.421	-0.214489	TDMKQVFLSMPGK	3:15.8393 10:15.8393
/MMR-/DLD1/Rep1/halveyp_klc_070108x_PH_P7_DLD_1_A03	5258	5257	2	1	0	1919.578	1918.912	0.6660156	TELEDTLDSTAAQQELR
/MMR-/DLD1/Rep1/halveyp_klc_070108x_PH_P7_DLD_1_A03	5261	5260	3	4615	0.04761905	1848.767	1848.036	0.730957	YVDKKKQALITVEEGK
/MMR-/DLD1/Rep1/halveyp_klc_070108x_PH_P7_DLD_1_A03	5266	5265	2	6555	0.004938272	1342.276	1341.689	0.5870361	DDAQLSGLPSALR
/MMR-/DLD1/Rep1/halveyp_klc_070108x_PH_P7_DLD_1_A03	5270	5269	3	288	0.04255319	1794.74	1794.816	-0.0760498	SVGDGETVEFDVVEGEK
/MMR-/DLD1/Rep1/halveyp_klc_070108x_PH_P7_DLD_1_A03	5272	5271	2	1	0.01036269	1846.734	1846.79	-0.05603027	NPDDITQEEYGEFYK
/MMR-/DLD1/Rep1/halveyp_klc_070108x_PH_P7_DLD_1_A03	5273	5272	2	6397	0.003952569	1440.605	1440.71	-0.1049805	AEDTISILPDDPR
/MMR-/DLD1/Rep1/halveyp_klc_070108x_PH_P7_DLD_1_A03	5274	5273	2	73	0.005025126	1637.704	1637.778	-0.07397461	TDLDLDGYVSGQEVK
/MMR-/DLD1/Rep1/halveyp_klc_070108x_PH_P7_DLD_1_A03	5278	5277	2	24	0	1779.336	1778.853	0.4830322	ETSELGGSDVSILDTTR
/MMR-/DLD1/Rep1/halveyp_klc_070108x_PH_P7_DLD_1_A03	5279	5278	2	602	0	1532.576	1531.658	0.9180908	DFDFESANAQFNK
/MMR-/DLD1/Rep1/halveyp_klc_070108x_PH_P7_DLD_1_A03	5282	5281	2	132	0	1876.318	1875.48	0.8383675	FMQDPMEIFVDDETK	2:15.8393 6:15.8393
/MMR-/DLD1/Rep1/halveyp_klc_070108x_PH_P7_DLD_1_A03	5284	5283	2	132	0.004651163	1879.116	1875.48	3.636341	FMQDPMEIFVDDETK	2:15.8393 6:15.8393
/MMR-/DLD1/Rep1/halveyp_klc_070108x_PH_P7_DLD_1_A03	5300	5299	2	288	0	1795.275	1794.816	0.4589844	SVGDGETVEFDVVEGEK
/MMR-/DLD1/Rep1/halveyp_klc_070108x_PH_P7_DLD_1_A03	5301	5300	2	674	0	1359.279	1357.672	1.607056	ILDEIGADIEDR
/MMR-/DLD1/Rep1/halveyp_klc_070108x_PH_P7_DLD_1_A03	5306	5305	3	132	0	1876.247	1875.48	0.7673225	FMQDPMEIFVDDETK	2:15.8393 6:15.8393
/MMR-/DLD1/Rep1/halveyp_klc_070108x_PH_P7_DLD_1_A03	5307	5306	2	1	0	1438.343	1438.658	-0.3149414	DFTSLENTVEER
/MMR-/DLD1/Rep1/halveyp_klc_070108x_PH_P7_DLD_1_A03	5312	5311	2	148	0.004273504	1792.349	1791.828	0.5209961	DNFTLIPEGTNGTEER
/MMR-/DLD1/Rep1/halveyp_klc_070108x_PH_P7_DLD_1_A03	5313	5312	2	50	0	2273.821	2273.127	0.6940918	IVDIIDTTGSGDVNTATEVEPK
/MMR-/DLD1/Rep1/halveyp_klc_070108x_PH_P7_DLD_1_A03	5325	5324	3	50	0	2275.721	2273.127	2.593994	IVDIIDTTGSGDVNTATEVEPK
/MMR-/DLD1/Rep1/halveyp_klc_070108x_PH_P7_DLD_1_A03	5326	5325	2	3	0	2015.536	2014.775	0.7606754	VDVSAPDVEMQGPDWNLK	10:15.8393
/MMR-/DLD1/Rep1/halveyp_klc_070108x_PH_P7_DLD_1_A03	5331	5330	2	1	0	1899.219	1898.734	0.4849854	HNDDEQYAWESSAGGSF
/MMR-/DLD1/Rep1/halveyp_klc_070108x_PH_P7_DLD_1_A03	5340	5339	2	351	0.005347594	1124.803	1124.361	0.4417057	DLEALMFDR	6:15.8393
/MMR-/DLD1/Rep1/halveyp_klc_070108x_PH_P7_DLD_1_A03	5342	5341	2	695	0.004338395	1324.101	1323.633	0.4681721	QLVEQVEQIQK	1:-17.0972
/MMR-/DLD1/Rep1/halveyp_klc_070108x_PH_P7_DLD_1_A03	5348	5347	2	132	0	1876.321	1875.48	0.8414192	FMQDPMEIFVDDETK	2:15.8393 6:15.8393
/MMR-/DLD1/Rep1/halveyp_klc_070108x_PH_P7_DLD_1_A03	5351	5350	2	132	0.01107011	1879.226	1875.48	3.746326	FMQDPMEIFVDDETK	2:15.8393 6:15.8393
/MMR-/DLD1/Rep1/halveyp_klc_070108x_PH_P7_DLD_1_A03	5352	5351	2	1524	0	1448.212	1447.542	0.669733	DLIEAADTIGQMR	12:15.8393
/MMR-/DLD1/Rep1/halveyp_klc_070108x_PH_P7_DLD_1_A03	5360	5359	2	4688	0	1870.369	1869.674	0.6947575	IEFEEVDITMSEEQR	10:15.8393
/MMR-/DLD1/Rep1/halveyp_klc_070108x_PH_P7_DLD_1_A03	5374	5373	2	3963	0	1603.263	1601.742	1.520996	EQEELEEALEVER
/MMR-/DLD1/Rep1/halveyp_klc_070108x_PH_P7_DLD_1_A03	5380	5379	2	148	0.004618938	1792.308	1791.828	0.4799805	DNFTLIPEGTNGTEER
/MMR-/DLD1/Rep1/halveyp_klc_070108x_PH_P7_DLD_1_A03	5384	5383	2	1573	0.02572347	1140.495	1141.168	-0.6726189	EMKMWEEK	2:15.8393 4:15.8393
/MMR-/DLD1/Rep1/halveyp_klc_070108x_PH_P7_DLD_1_A03	5400	5399	2	3960	0	1490.378	1489.73	0.6480713	EVFVDIDPQVSDK
/MMR-/DLD1/Rep1/halveyp_klc_070108x_PH_P7_DLD_1_A03	5402	5401	2	193	0.00750469	1027.625	1027.486	0.1390381	DIEDVFYK
/MMR-/DLD1/Rep1/halveyp_klc_070108x_PH_P7_DLD_1_A03	5406	5405	2	135	0.004950495	1044.426	1044.545	-0.1190186	DIVEVLSDR
/MMR-/DLD1/Rep1/halveyp_klc_070108x_PH_P7_DLD_1_A03	5409	5408	2	351	0	1125.999	1124.361	1.637751	DLEALMFDR	6:15.8393
/MMR-/DLD1/Rep1/halveyp_klc_070108x_PH_P7_DLD_1_A03	5418	5417	2	95	0.03164557	1250.788	1250.614	0.1739502	DYLTLNEDLR
/MMR-/DLD1/Rep1/halveyp_klc_070108x_PH_P7_DLD_1_A03	5426	5425	2	1187	0.003891051	1013.036	1012.592	0.4440308	LVAASQAALGL
/MMR-/DLD1/Rep1/halveyp_klc_070108x_PH_P7_DLD_1_A03	5435	5434	2	283	0.01088929	1638.494	1636.758	1.735962	LDSTQVGEFLGDNDK
/MMR-/DLD1/Rep1/halveyp_klc_070108x_PH_P7_DLD_1_A03	5442	5441	2	976	0.004608295	1827.246	1826.698	0.5476627	QSTQVMAASMSAFDPLK	10:15.8393
/MMR-/DLD1/Rep1/halveyp_klc_070108x_PH_P7_DLD_1_A03	5444	5443	2	210	0	1980.544	1979.91	0.6339111	VEEVLEEEEEEYVVEK
/MMR-/DLD1/Rep1/halveyp_klc_070108x_PH_P7_DLD_1_A03	5454	5453	2	458	0.03475513	1070.8	1070.667	0.1330566	KRLDKQRK
/MMR-/DLD1/Rep1/halveyp_klc_070108x_PH_P7_DLD_1_A03	5456	5455	2	117	0	2272.641	2272.118	0.5231934	GVVPLAGTDGETTTQGLDGLSER
/MMR-/DLD1/Rep1/halveyp_klc_070108x_PH_P7_DLD_1_A03	5457	5456	3	117	0	2272.554	2272.118	0.4360352	GVVPLAGTDGETTTQGLDGLSER
/MMR-/DLD1/Rep1/halveyp_klc_070108x_PH_P7_DLD_1_A03	5469	5468	2	193	0.00407332	1027.991	1027.486	0.5050049	DIEDVFYK
/MMR-/DLD1/Rep1/halveyp_klc_070108x_PH_P7_DLD_1_A03	5475	5474	2	3	0.003809524	1670.402	1667.825	2.577026	VDVEVPDVSLEGPEGK
/MMR-/DLD1/Rep1/halveyp_klc_070108x_PH_P7_DLD_1_A03	5480	5479	2	3	0	1668.385	1667.825	0.5600586	VDVEVPDVSLEGPEGK
/MMR-/DLD1/Rep1/halveyp_klc_070108x_PH_P7_DLD_1_A03	5481	5480	2	279	0.005154639	1502.445	1500.662	1.782959	SLEDLQDEYDFK
/MMR-/DLD1/Rep1/halveyp_klc_070108x_PH_P7_DLD_1_A03	5481	5480	3	2833	0.02469136	2253.668	2252.035	1.633057	QFYDQALQQAVVDDDANNAK
/MMR-/DLD1/Rep1/halveyp_klc_070108x_PH_P7_DLD_1_A03	5483	5482	2	23	0	2142.025	2140.921	1.104036	QTTVSNSQQAYQEAFEISK	1:-17.0972
/MMR-/DLD1/Rep1/halveyp_klc_070108x_PH_P7_DLD_1_A03	5488	5487	2	1080	0.03389831	1157.593	1156.609	0.9840088	DGQLEVILDR
/MMR-/DLD1/Rep1/halveyp_klc_070108x_PH_P7_DLD_1_A03	5495	5494	3	23	0	2141.841	2140.921	0.9201984	QTTVSNSQQAYQEAFEISK	1:-17.0972
/MMR-/DLD1/Rep1/halveyp_klc_070108x_PH_P7_DLD_1_A03	5499	5498	3	3	0.04395605	1668.242	1667.825	0.4169922	VDVEVPDVSLEGPEGK
/MMR-/DLD1/Rep1/halveyp_klc_070108x_PH_P7_DLD_1_A03	5501	5500	2	2	0	1945.731	1945.481	0.2503548	GVESVFDIMEMEDEER	9:15.8393 11:15.8393
/MMR-/DLD1/Rep1/halveyp_klc_070108x_PH_P7_DLD_1_A03	5510	5509	2	91	0	1417.205	1415.714	1.490967	EDDVGTGAGLLEIK
/MMR-/DLD1/Rep1/halveyp_klc_070108x_PH_P7_DLD_1_A03	5512	5511	2	1231	0.02295082	1396.058	1394.517	1.541157	DCIFTIDPSTAR	2:56.8878
/MMR-/DLD1/Rep1/halveyp_klc_070108x_PH_P7_DLD_1_A03	5514	5513	2	3	0	2078.713	2078.017	0.6958008	GDVPSVGLEGPDVDLQGPEAK
/MMR-/DLD1/Rep1/halveyp_klc_070108x_PH_P7_DLD_1_A03	5517	5516	2	3913	0.04229607	1073.192	1073.56	-0.368042	DTALLEDLGK
/MMR-/DLD1/Rep1/halveyp_klc_070108x_PH_P7_DLD_1_A03	5519	5518	2	77	0	1588.34	1587.763	0.5770264	ELEAQLDDAVAEASK
/MMR-/DLD1/Rep1/halveyp_klc_070108x_PH_P7_DLD_1_A03	5524	5523	3	117	0	2274.33	2272.118	2.212158	GVVPLAGTDGETTTQGLDGLSER
/MMR-/DLD1/Rep1/halveyp_klc_070108x_PH_P7_DLD_1_A03	5525	5524	2	4059	0	1918.944	1918.938	0.005981445	DIQAAGGIVTAEDLNNYR
/MMR-/DLD1/Rep1/halveyp_klc_070108x_PH_P7_DLD_1_A03	5529	5528	3	2	0	1946.691	1945.481	1.210438	GVESVFDIMEMEDEER	9:15.8393 11:15.8393
/MMR-/DLD1/Rep1/halveyp_klc_070108x_PH_P7_DLD_1_A03	5535	5534	2	39	0.005813953	1437.99	1437.735	0.2550049	IDPNVLLDPADEK
/MMR-/DLD1/Rep1/halveyp_klc_070108x_PH_P7_DLD_1_A03	5537	5536	2	452	0	1364.003	1363.662	0.3410645	DPEGLDISYSLR
/MMR-/DLD1/Rep1/halveyp_klc_070108x_PH_P7_DLD_1_A03	5542	5541	2	283	0.005934718	1581.651	1579.748	1.902954	LDSTQVGDFLGDSAR
/MMR-/DLD1/Rep1/halveyp_klc_070108x_PH_P7_DLD_1_A03	5543	5542	2	3	0	1952.585	1951.938	0.6469727	GPSLDIDTPDVNIEGPEGK
/MMR-/DLD1/Rep1/halveyp_klc_070108x_PH_P7_DLD_1_A03	5546	5545	2	3	0	1667.724	1667.825	-0.1009521	VDVEVPDVSLEGPEGK
/MMR-/DLD1/Rep1/halveyp_klc_070108x_PH_P7_DLD_1_A03	5547	5546	2	3	0	1670.245	1667.825	2.420044	VDVEVPDVSLEGPEGK
/MMR-/DLD1/Rep1/halveyp_klc_070108x_PH_P7_DLD_1_A03	5549	5548	2	288	0.03379416	1796.409	1794.816	1.593018	SVGDGETVEFDVVEGEK
/MMR-/DLD1/Rep1/halveyp_klc_070108x_PH_P7_DLD_1_A03	5560	5559	2	675	0	1478.155	1476.663	1.492065	DQDELNPYAAWR
/MMR-/DLD1/Rep1/halveyp_klc_070108x_PH_P7_DLD_1_A03	5572	5571	2	186	0.03426791	1401.032	1400.636	0.3959961	DTPDEPWAFPAR
/MMR-/DLD1/Rep1/halveyp_klc_070108x_PH_P7_DLD_1_A03	5576	5575	2	91	0	1416.214	1415.714	0.5	EDDVGTGAGLLEIK
/MMR-/DLD1/Rep1/halveyp_klc_070108x_PH_P7_DLD_1_A03	5577	5576	2	641	0	1396.431	1395.667	0.7640381	DFAYGETDPLIR
/MMR-/DLD1/Rep1/halveyp_klc_070108x_PH_P7_DLD_1_A03	5579	5578	2	91	0.004504505	1418.292	1415.714	2.578003	EDDVGTGAGLLEIK
/MMR-/DLD1/Rep1/halveyp_klc_070108x_PH_P7_DLD_1_A03	5580	5579	2	4775	0	1846.434	1845.896	0.5379639	ELLELDSVETGGQDSVR
/MMR-/DLD1/Rep1/halveyp_klc_070108x_PH_P7_DLD_1_A03	5584	5583	2	916	0.005037783	1831.311	1831.88	-0.5689697	EELNSSVAIADTALEDR
/MMR-/DLD1/Rep1/halveyp_klc_070108x_PH_P7_DLD_1_A03	5588	5587	2	2190	0.004842615	1191.923	1191.577	0.3459473	DLLTDEPFSR
/MMR-/DLD1/Rep1/halveyp_klc_070108x_PH_P7_DLD_1_A03	5594	5593	2	1	0	1162.826	1162.587	0.2390137	GPAVGIDLGTTY
/MMR-/DLD1/Rep1/halveyp_klc_070108x_PH_P7_DLD_1_A03	5596	5595	2	46	0.01092896	984.9037	983.46	1.443665	DFFDAEIK
/MMR-/DLD1/Rep1/halveyp_klc_070108x_PH_P7_DLD_1_A03	5600	5599	2	1	0.005319149	1621.18	1620.592	0.5879784	QGGLGPMNIPLVSDPK	1:-17.0972 7:15.8393
/MMR-/DLD1/Rep1/halveyp_klc_070108x_PH_P7_DLD_1_A03	5601	5600	2	1	0.01689189	1540.995	1541.382	-0.3865585	EVLCDFCLDDTR	4:56.8878 7:56.8878
/MMR-/DLD1/Rep1/halveyp_klc_070108x_PH_P7_DLD_1_A03	5604	5603	2	1	0.004264392	1623.531	1621.85	1.68103	QGGLGPMNIPLVSDPK
/MMR-/DLD1/Rep1/halveyp_klc_070108x_PH_P7_DLD_1_A03	5613	5612	2	1229	0.01039861	1672.717	1672.794	-0.0769043	DSQLYAVDYETLTR
/MMR-/DLD1/Rep1/halveyp_klc_070108x_PH_P7_DLD_1_A03	5614	5613	2	41	0	1440.818	1440.654	0.164217	QFVTPADVVSGNPK	1:-17.0972
/MMR-/DLD1/Rep1/halveyp_klc_070108x_PH_P7_DLD_1_A03	5616	5615	2	102	0.004576659	1246.973	1246.574	0.3992023	QVVESAYEVIK	1:-17.0972
/MMR-/DLD1/Rep1/halveyp_klc_070108x_PH_P7_DLD_1_A03	5622	5621	2	3350	0	1487.204	1486.705	0.4990234	DNFQDTLQVVTAH
/MMR-/DLD1/Rep1/halveyp_klc_070108x_PH_P7_DLD_1_A03	5627	5626	2	1	0.005494506	1525.268	1524.719	0.5489502	EEASDYLELDTIK
/MMR-/DLD1/Rep1/halveyp_klc_070108x_PH_P7_DLD_1_A03	5628	5627	2	4686	0.005420054	1618.475	1618.757	-0.2819824	NVLDSEDEIEELSK
/MMR-/DLD1/Rep1/halveyp_klc_070108x_PH_P7_DLD_1_A03	5630	5629	2	3892	0.03448276	1459.199	1458.622	0.5771675	EYRLFFRCIR	8:56.8878
/MMR-/DLD1/Rep1/halveyp_klc_070108x_PH_P7_DLD_1_A03	5637	5636	2	186	0.005194805	1401.323	1400.636	0.6870117	DTPDEPWAFPAR
/MMR-/DLD1/Rep1/halveyp_klc_070108x_PH_P7_DLD_1_A03	5645	5644	2	3	0.01365188	1695.326	1694.836	0.4899902	VDIDVPDVNIEGPEGK
/MMR-/DLD1/Rep1/halveyp_klc_070108x_PH_P7_DLD_1_A03	5648	5647	2	936	0	1576.075	1575.774	0.3009033	DTVATQLSEAVDATR
/MMR-/DLD1/Rep1/halveyp_klc_070108x_PH_P7_DLD_1_A03	5649	5648	2	936	0	1578.214	1575.774	2.439941	DTVATQLSEAVDATR
/MMR-/DLD1/Rep1/halveyp_klc_070108x_PH_P7_DLD_1_A03	5651	5650	2	1049	0.004210526	1239.355	1238.651	0.7039795	DLPELALDTPR
/MMR-/DLD1/Rep1/halveyp_klc_070108x_PH_P7_DLD_1_A03	5654	5653	2	3845	0	1935.501	1934.722	0.7786198	MESGIEPSVDLETLDER	1:15.8393
/MMR-/DLD1/Rep1/halveyp_klc_070108x_PH_P7_DLD_1_A03	5662	5661	2	2807	0	1427.09	1426.636	0.4539795	IFDFDDDGTLNR
/MMR-/DLD1/Rep1/halveyp_klc_070108x_PH_P7_DLD_1_A03	5663	5662	2	719	0	1816.149	1815.849	0.3000488	EQLTEGEEIAQEIDGR
/MMR-/DLD1/Rep1/halveyp_klc_070108x_PH_P7_DLD_1_A03	5666	5665	2	1	0.005277045	1623.348	1621.85	1.498047	QGGLGPMNIPLVSDPK
/MMR-/DLD1/Rep1/halveyp_klc_070108x_PH_P7_DLD_1_A03	5678	5677	2	102	0	1246.927	1246.574	0.3531818	QVVESAYEVIK	1:-17.0972
/MMR-/DLD1/Rep1/halveyp_klc_070108x_PH_P7_DLD_1_A03	5679	5678	2	41	0	1441.186	1440.654	0.532259	QFVTPADVVSGNPK	1:-17.0972
/MMR-/DLD1/Rep1/halveyp_klc_070108x_PH_P7_DLD_1_A03	5681	5680	2	102	0.004329004	1249.101	1246.574	2.527132	QVVESAYEVIK	1:-17.0972
/MMR-/DLD1/Rep1/halveyp_klc_070108x_PH_P7_DLD_1_A03	5684	5683	2	3308	0.01111111	1117.171	1115.337	1.834248	DDFLGSFCR	8:56.8878
/MMR-/DLD1/Rep1/halveyp_klc_070108x_PH_P7_DLD_1_A03	5690	5689	2	1	0	1524.539	1524.719	-0.1800537	EEASDYLELDTIK
/MMR-/DLD1/Rep1/halveyp_klc_070108x_PH_P7_DLD_1_A03	5691	5690	2	1	0.005797102	1527.169	1524.719	2.449951	EEASDYLELDTIK
/MMR-/DLD1/Rep1/halveyp_klc_070108x_PH_P7_DLD_1_A03	5692	5691	2	1	0.005012531	1620.68	1620.592	0.08797836	QGGLGPMNIPLVSDPK	1:-17.0972 7:15.8393
/MMR-/DLD1/Rep1/halveyp_klc_070108x_PH_P7_DLD_1_A03	5693	5692	2	2196	0.00390625	2119.965	2118	1.965088	VTFQGVGDEEDEDEIIVPK
/MMR-/DLD1/Rep1/halveyp_klc_070108x_PH_P7_DLD_1_A03	5694	5693	2	56	0	1706.912	1706.836	0.07592773	EGEEAGPGDPLLEAVPK
/MMR-/DLD1/Rep1/halveyp_klc_070108x_PH_P7_DLD_1_A03	5697	5696	3	795	0.04347826	2530.944	2530.935	0.008844376	DGMEYPFIGEGEPHVDGEPGDLR	3:15.8393
/MMR-/DLD1/Rep1/halveyp_klc_070108x_PH_P7_DLD_1_A03	5700	5699	2	3962	0.003921569	1659.169	1658.768	0.401001	EEADYSAFGTDTLIK
/MMR-/DLD1/Rep1/halveyp_klc_070108x_PH_P7_DLD_1_A03	5705	5704	2	2384	0.00409836	1187.789	1187.535	0.2539063	DTSLFSDEFK
/MMR-/DLD1/Rep1/halveyp_klc_070108x_PH_P7_DLD_1_A03	5710	5709	2	3411	0.005882353	1650.519	1649.769	0.75	WVDGVDEIQYDVGR
/MMR-/DLD1/Rep1/halveyp_klc_070108x_PH_P7_DLD_1_A03	5711	5710	1	1082	0	861.52	861.4484	0.07159424	LLEIDPY
/MMR-/DLD1/Rep1/halveyp_klc_070108x_PH_P7_DLD_1_A03	5712	5711	2	3308	0.02584814	1115.09	1115.337	-0.2468071	DDFLGSFCR	8:56.8878
/MMR-/DLD1/Rep1/halveyp_klc_070108x_PH_P7_DLD_1_A03	5717	5716	2	219	0.01048951	1326.455	1325.534	0.9207096	TVTAMDVVYALK	5:15.8393
/MMR-/DLD1/Rep1/halveyp_klc_070108x_PH_P7_DLD_1_A03	5720	5719	2	3835	0	1413.107	1412.715	0.3920898	ELLALDSVDPEGR
/MMR-/DLD1/Rep1/halveyp_klc_070108x_PH_P7_DLD_1_A03	5723	5722	2	31	0.02321725	1110.146	1110.522	-0.3758221	QIEALQGELK	1:-17.0972
/MMR-/DLD1/Rep1/halveyp_klc_070108x_PH_P7_DLD_1_A03	5726	5725	2	1426	0	1560.127	1559.628	0.4991646	DVQIGDIVTVGECR	13:56.8878
/MMR-/DLD1/Rep1/halveyp_klc_070108x_PH_P7_DLD_1_A03	5727	5726	2	107	0.005263158	1135.13	1133.572	1.557983	DVEDGAFLLR
/MMR-/DLD1/Rep1/halveyp_klc_070108x_PH_P7_DLD_1_A03	5733	5732	2	1976	0.03459119	1401.489	1399.807	1.682007	FIAELGVPLSQVK
/MMR-/DLD1/Rep1/halveyp_klc_070108x_PH_P7_DLD_1_A03	5740	5739	2	910	0.005540166	1551.25	1550.714	0.5360107	FIPDDITFDDEPK
/MMR-/DLD1/Rep1/halveyp_klc_070108x_PH_P7_DLD_1_A03	5744	5743	2	1620	0	1589.302	1588.783	0.519043	SDSPTGDVLLDETLK
/MMR-/DLD1/Rep1/halveyp_klc_070108x_PH_P7_DLD_1_A03	5750	5749	2	3	0	1599.085	1598.779	0.3059082	GEIDASVPELEGDLR
/MMR-/DLD1/Rep1/halveyp_klc_070108x_PH_P7_DLD_1_A03	5756	5755	2	56	0	1708.239	1706.836	1.402954	EGEEAGPGDPLLEAVPK
/MMR-/DLD1/Rep1/halveyp_klc_070108x_PH_P7_DLD_1_A03	5765	5764	2	120	0	1445.038	1444.72	0.3179932	WDDSGNDIIVLAK
/MMR-/DLD1/Rep1/halveyp_klc_070108x_PH_P7_DLD_1_A03	5770	5769	2	1681	0	1500.232	1499.747	0.4851074	IIEGLQDLDDDVR
/MMR-/DLD1/Rep1/halveyp_klc_070108x_PH_P7_DLD_1_A03	5774	5773	2	244	0	1650.326	1647.553	2.77276	SDYDMVDYLNELR	5:15.8393
/MMR-/DLD1/Rep1/halveyp_klc_070108x_PH_P7_DLD_1_A03	5775	5774	2	537	0.004484305	1385.054	1385.446	-0.3924007	LDYDEDASAMLK	10:15.8393
/MMR-/DLD1/Rep1/halveyp_klc_070108x_PH_P7_DLD_1_A03	5777	5776	2	5251	0.04242424	989.2977	988.5012	0.7965088	DMITGSPLR
/MMR-/DLD1/Rep1/halveyp_klc_070108x_PH_P7_DLD_1_A03	5781	5780	2	219	0.004716981	1327.21	1325.534	1.675714	TVTAMDVVYALK	5:15.8393
/MMR-/DLD1/Rep1/halveyp_klc_070108x_PH_P7_DLD_1_A03	5788	5787	2	4736	0	1513.104	1512.673	0.4310303	FEFIGDAVTDDER
/MMR-/DLD1/Rep1/halveyp_klc_070108x_PH_P7_DLD_1_A03	5806	5805	1	1	0	958.5416	958.4417	0.09994698	QLFDQVVK	1:-17.0972
/MMR-/DLD1/Rep1/halveyp_klc_070108x_PH_P7_DLD_1_A03	5807	5806	2	402	0.02333333	958.9917	959.5328	-0.5410767	FDVLIPEK
/MMR-/DLD1/Rep1/halveyp_klc_070108x_PH_P7_DLD_1_A03	5810	5809	2	7	0.005698006	1205.074	1204.598	0.4759521	DVDETISWIK
/MMR-/DLD1/Rep1/halveyp_klc_070108x_PH_P7_DLD_1_A03	5811	5810	2	407	0	1414.345	1414.662	-0.3170166	DFTATDLSEFAAK
/MMR-/DLD1/Rep1/halveyp_klc_070108x_PH_P7_DLD_1_A03	5816	5815	2	244	0	1648.144	1647.553	0.5907536	SDYDMVDYLNELR	5:15.8393
/MMR-/DLD1/Rep1/halveyp_klc_070108x_PH_P7_DLD_1_A03	5817	5816	2	3	0	1598.545	1598.779	-0.2340088	GEIDASVPELEGDLR
/MMR-/DLD1/Rep1/halveyp_klc_070108x_PH_P7_DLD_1_A03	5818	5817	2	25	0	1690.793	1689.668	1.124689	LLDTVDDMLANDIAR	8:15.8393
/MMR-/DLD1/Rep1/halveyp_klc_070108x_PH_P7_DLD_1_A03	5822	5821	2	783	0.03384615	1013.09	1012.639	0.4510498	GGRTLGLLVK
/MMR-/DLD1/Rep1/halveyp_klc_070108x_PH_P7_DLD_1_A03	5828	5827	3	3	0	2767.854	2766.146	1.707819	GDINIEGPSMNIEGPDLNVEGPEGGLK	10:15.8393
/MMR-/DLD1/Rep1/halveyp_klc_070108x_PH_P7_DLD_1_A03	5831	5830	2	1951	0.01034483	1708.182	1707.82	0.3620605	DVSSTEEFLELSPQK
/MMR-/DLD1/Rep1/halveyp_klc_070108x_PH_P7_DLD_1_A03	5836	5835	2	1	0.006269592	1146.205	1145.593	0.6119385	DIDEVSSLLR
/MMR-/DLD1/Rep1/halveyp_klc_070108x_PH_P7_DLD_1_A03	5840	5839	3	25	0	1690.959	1689.668	1.290705	LLDTVDDMLANDIAR	8:15.8393
/MMR-/DLD1/Rep1/halveyp_klc_070108x_PH_P7_DLD_1_A03	5841	5840	2	1	0	1740.758	1740.805	-0.04699707	ETTDTDTADQVIASFK
/MMR-/DLD1/Rep1/halveyp_klc_070108x_PH_P7_DLD_1_A03	5842	5841	2	3690	0.005167959	1372.474	1372.745	-0.2709961	DLTSEDQIVLLK
/MMR-/DLD1/Rep1/halveyp_klc_070108x_PH_P7_DLD_1_A03	5844	5843	2	1	0.005602241	1248.188	1246.549	1.639193	QSLEYLEQVR	1:-17.0972
/MMR-/DLD1/Rep1/halveyp_klc_070108x_PH_P7_DLD_1_A03	5850	5849	2	347	0	2052.413	2050.796	1.616755	EEENVGIDITEPLYMQR	15:15.8393
/MMR-/DLD1/Rep1/halveyp_klc_070108x_PH_P7_DLD_1_A03	5856	5855	2	2	0.01119403	1161.192	1161.592	-0.4000244	DPYALDLIDK
/MMR-/DLD1/Rep1/halveyp_klc_070108x_PH_P7_DLD_1_A03	5856	5855	3	1	0	1741.787	1740.805	0.9819336	ETTDTDTADQVIASFK
/MMR-/DLD1/Rep1/halveyp_klc_070108x_PH_P7_DLD_1_A03	5859	5858	2	263	0	1830.407	1829.832	0.5749512	AGLSEEDDSLVDVYYR
/MMR-/DLD1/Rep1/halveyp_klc_070108x_PH_P7_DLD_1_A03	5867	5866	2	10	0	2136.535	2135.849	0.6856022	FVVDLSDQVAPTDIEEGMR	18:15.8393
/MMR-/DLD1/Rep1/halveyp_klc_070108x_PH_P7_DLD_1_A03	5870	5869	1	1	0	958.4409	958.4417	-0.0007610321	QIFLGGVDK	1:-17.0972
/MMR-/DLD1/Rep1/halveyp_klc_070108x_PH_P7_DLD_1_A03	5871	5870	2	1	0	958.9635	958.4417	0.521822	QIFLGGVDK	1:-17.0972
/MMR-/DLD1/Rep1/halveyp_klc_070108x_PH_P7_DLD_1_A03	5872	5871	1	1	0	959.4807	958.4417	1.039034	QIFLGGVDK	1:-17.0972
/MMR-/DLD1/Rep1/halveyp_klc_070108x_PH_P7_DLD_1_A03	5876	5875	2	7	0	1204.997	1204.598	0.3989258	DVDETISWIK
/MMR-/DLD1/Rep1/halveyp_klc_070108x_PH_P7_DLD_1_A03	5877	5876	2	1	0.004750594	1397.024	1396.686	0.3382893	QVLALQSQLADTK	1:-17.0972
/MMR-/DLD1/Rep1/halveyp_klc_070108x_PH_P7_DLD_1_A03	5878	5877	2	144	0.01123596	1329.51	1329.458	0.05169106	MEELPAQGHFR	1:15.8393
/MMR-/DLD1/Rep1/halveyp_klc_070108x_PH_P7_DLD_1_A03	5880	5879	2	1	0.01071429	1246.076	1246.549	-0.4727459	QSLEYLEQVR	1:-17.0972
/MMR-/DLD1/Rep1/halveyp_klc_070108x_PH_P7_DLD_1_A03	5882	5881	2	25	0	1690.159	1689.668	0.490778	LLDTVDDMLANDIAR	8:15.8393
/MMR-/DLD1/Rep1/halveyp_klc_070108x_PH_P7_DLD_1_A03	5883	5882	3	188	0	2690.042	2689.331	0.7109375	DRPQEADGIDSVIVVDNVPQVGPDR
/MMR-/DLD1/Rep1/halveyp_klc_070108x_PH_P7_DLD_1_A03	5885	5884	2	25	0	1692.421	1689.668	2.752741	LLDTVDDMLANDIAR	8:15.8393
/MMR-/DLD1/Rep1/halveyp_klc_070108x_PH_P7_DLD_1_A03	5888	5887	2	3	0	1560.303	1559.747	0.5560303	GDLDIAGPNLEGDFK
/MMR-/DLD1/Rep1/halveyp_klc_070108x_PH_P7_DLD_1_A03	5890	5889	2	2	0.004830918	1107.273	1107.556	-0.2830811	LENEIATYR
/MMR-/DLD1/Rep1/halveyp_klc_070108x_PH_P7_DLD_1_A03	5891	5890	2	177	0.01680672	1111.489	1110.603	0.8859863	DGLGGLPDIVR
/MMR-/DLD1/Rep1/halveyp_klc_070108x_PH_P7_DLD_1_A03	5897	5896	2	1093	0.004854369	1287.252	1286.672	0.5799561	LDVEEVDLSLR
/MMR-/DLD1/Rep1/halveyp_klc_070108x_PH_P7_DLD_1_A03	5900	5899	2	1	0	1145.992	1145.593	0.3989258	DIDEVSSLLR
/MMR-/DLD1/Rep1/halveyp_klc_070108x_PH_P7_DLD_1_A03	5906	5905	2	1	0	1741.297	1740.805	0.4919434	ETTDTDTADQVIASFK
/MMR-/DLD1/Rep1/halveyp_klc_070108x_PH_P7_DLD_1_A03	5907	5906	1	807	0	867.4276	867.4359	-0.008268356	QILGVIDK	1:-17.0972
/MMR-/DLD1/Rep1/halveyp_klc_070108x_PH_P7_DLD_1_A03	5908	5907	2	744	0.004282655	1629.293	1628.814	0.4790039	IEQKEELDDVIALD
/MMR-/DLD1/Rep1/halveyp_klc_070108x_PH_P7_DLD_1_A03	5919	5918	2	27	0	1697.063	1696.592	0.4712105	SACDTVDTWLDDTAK	3:56.8878
/MMR-/DLD1/Rep1/halveyp_klc_070108x_PH_P7_DLD_1_A03	5920	5919	2	276	0	1780.368	1778.832	1.536011	EDTESLEIFQNEVAR
/MMR-/DLD1/Rep1/halveyp_klc_070108x_PH_P7_DLD_1_A03	5922	5921	2	1051	0	1604.382	1603.62	0.761652	DPDMVQNTVSELIK	4:15.8393
/MMR-/DLD1/Rep1/halveyp_klc_070108x_PH_P7_DLD_1_A03	5930	5929	3	276	0	1779.885	1778.832	1.052979	EDTESLEIFQNEVAR
/MMR-/DLD1/Rep1/halveyp_klc_070108x_PH_P7_DLD_1_A03	5931	5930	2	909	0.02870813	1171.212	1169.692	1.52002	KNDLIIWIR
/MMR-/DLD1/Rep1/halveyp_klc_070108x_PH_P7_DLD_1_A03	5938	5937	2	807	0.03405573	868.3805	867.4359	0.9446125	QILGVIDK	1:-17.0972
/MMR-/DLD1/Rep1/halveyp_klc_070108x_PH_P7_DLD_1_A03	5939	5938	2	1323	0	1564.755	1563.778	0.9770508	LTAELIEQAAQYTN
/MMR-/DLD1/Rep1/halveyp_klc_070108x_PH_P7_DLD_1_A03	5949	5948	2	2031	0	2351.265	2351.019	0.2458496	AAEEAFVNDIDESSPGTEWER
/MMR-/DLD1/Rep1/halveyp_klc_070108x_PH_P7_DLD_1_A03	5952	5951	2	517	0.00617284	1489.072	1488.558	0.5141792	DLFEQALDGCPPK	10:56.8878
/MMR-/DLD1/Rep1/halveyp_klc_070108x_PH_P7_DLD_1_A03	5955	5954	2	3	0	1560.171	1559.747	0.4240723	GDLDIAGPNLEGDFK
/MMR-/DLD1/Rep1/halveyp_klc_070108x_PH_P7_DLD_1_A03	5964	5963	2	244	0.03658536	1648.922	1647.553	1.368708	SDYDMVDYLNELR	5:15.8393
/MMR-/DLD1/Rep1/halveyp_klc_070108x_PH_P7_DLD_1_A03	5969	5968	2	27	0	1819.419	1818.885	0.5339355	EALELTDTGLLSGSEER
/MMR-/DLD1/Rep1/halveyp_klc_070108x_PH_P7_DLD_1_A03	5975	5974	2	1	0.02568218	1145.124	1145.593	-0.4689941	DIDEVSSLLR
/MMR-/DLD1/Rep1/halveyp_klc_070108x_PH_P7_DLD_1_A03	5978	5977	2	918	0	1633.687	1632.8	0.8869629	DSDGQVFGALASEPLK
/MMR-/DLD1/Rep1/halveyp_klc_070108x_PH_P7_DLD_1_A03	5980	5979	2	4864	0.004123711	1304.266	1303.677	0.5889893	DDVSTFPLIAAR
/MMR-/DLD1/Rep1/halveyp_klc_070108x_PH_P7_DLD_1_A03	5984	5983	2	1051	0	1604.405	1603.62	0.7847233	DPDMVQNTVSELIK	4:15.8393
/MMR-/DLD1/Rep1/halveyp_klc_070108x_PH_P7_DLD_1_A03	5985	5984	2	1	0	1851.516	1850.89	0.6259766	ELLESNFTLVGDDGTNK
/MMR-/DLD1/Rep1/halveyp_klc_070108x_PH_P7_DLD_1_A03	5994	5993	2	3	0	2087.545	2085.823	1.722065	GPFVEAEVPDVDLECPDAK	15:56.8878
/MMR-/DLD1/Rep1/halveyp_klc_070108x_PH_P7_DLD_1_A03	5998	5997	2	1435	0	2076.517	2075.837	0.6797428	SMEIEVLVDADPVVDSSQK	2:15.8393
/MMR-/DLD1/Rep1/halveyp_klc_070108x_PH_P7_DLD_1_A03	5999	5998	2	1	0	1116.26	1115.571	0.6889648	DLGEELEALK
/MMR-/DLD1/Rep1/halveyp_klc_070108x_PH_P7_DLD_1_A03	6002	6001	3	1435	0.04444445	2078.895	2075.837	3.057673	SMEIEVLVDADPVVDSSQK	2:15.8393
/MMR-/DLD1/Rep1/halveyp_klc_070108x_PH_P7_DLD_1_A03	6004	6003	2	1	0.01067616	1121.06	1120.555	0.5050049	DDPYPVLFR
/MMR-/DLD1/Rep1/halveyp_klc_070108x_PH_P7_DLD_1_A03	6008	6007	2	171	0.004975124	1163.054	1162.623	0.4309082	DGVYVLDLAAK
/MMR-/DLD1/Rep1/halveyp_klc_070108x_PH_P7_DLD_1_A03	6014	6013	2	10	0.00591716	1050.247	1048.544	1.703003	DVDLEFLAK
/MMR-/DLD1/Rep1/halveyp_klc_070108x_PH_P7_DLD_1_A03	6015	6014	2	3	0.004237288	1838.921	1836.864	2.057007	DSGGPVLQFDYEAVANR
/MMR-/DLD1/Rep1/halveyp_klc_070108x_PH_P7_DLD_1_A03	6018	6017	2	156	0.004149378	1355.039	1354.477	0.5617008	EDDVFLTELMK	10:15.8393
/MMR-/DLD1/Rep1/halveyp_klc_070108x_PH_P7_DLD_1_A03	6022	6021	2	1	0	2471.735	2471.166	0.5690918	IAQLEEELEEEQGNTELINDR
/MMR-/DLD1/Rep1/halveyp_klc_070108x_PH_P7_DLD_1_A03	6023	6022	2	881	0.02597403	1401.351	1400.719	0.631958	DEDIPLFPVQTK
/MMR-/DLD1/Rep1/halveyp_klc_070108x_PH_P7_DLD_1_A03	6024	6023	2	507	0.004246285	1061.006	1060.474	0.5321369	QLTFEEIAK	1:-17.0972
/MMR-/DLD1/Rep1/halveyp_klc_070108x_PH_P7_DLD_1_A03	6026	6025	2	304	0.005617978	1264.189	1263.598	0.5909424	EDIANLADEFK
/MMR-/DLD1/Rep1/halveyp_klc_070108x_PH_P7_DLD_1_A03	6027	6026	3	1	0	2471.447	2471.166	0.2810059	IAQLEEELEEEQGNTELINDR
/MMR-/DLD1/Rep1/halveyp_klc_070108x_PH_P7_DLD_1_A03	6030	6029	2	3	0.005665722	1836.803	1836.864	-0.06103516	DSGGPVLQFDYEAVANR
/MMR-/DLD1/Rep1/halveyp_klc_070108x_PH_P7_DLD_1_A03	6034	6033	2	10	0.005128205	1047.559	1048.544	-0.9849854	DVDLEFLAK
/MMR-/DLD1/Rep1/halveyp_klc_070108x_PH_P7_DLD_1_A03	6042	6041	1	10	0	1048.547	1048.544	0.003051758	DVDLEFLAK
/MMR-/DLD1/Rep1/halveyp_klc_070108x_PH_P7_DLD_1_A03	6062	6061	2	1	0	1115.551	1115.571	-0.02001953	DLGEELEALK
/MMR-/DLD1/Rep1/halveyp_klc_070108x_PH_P7_DLD_1_A03	6064	6063	2	12	0	2078.685	2078.028	0.6569824	DLLVTGAYEISDQSGGAGGLR
/MMR-/DLD1/Rep1/halveyp_klc_070108x_PH_P7_DLD_1_A03	6066	6065	2	26	0.003809524	1169.273	1168.424	0.8486881	DKLYDLMKQ	7:15.8393
/MMR-/DLD1/Rep1/halveyp_klc_070108x_PH_P7_DLD_1_A03	6069	6068	3	12	0	2077.88	2078.028	-0.1481934	DLLVTGAYEISDQSGGAGGLR
/MMR-/DLD1/Rep1/halveyp_klc_070108x_PH_P7_DLD_1_A03	6071	6070	2	7	0	1860.203	1859.763	0.4397526	IEDLGAAMEEALILDNK	8:15.8393
/MMR-/DLD1/Rep1/halveyp_klc_070108x_PH_P7_DLD_1_A03	6092	6091	2	446	0	1618.262	1617.731	0.5310059	DQFGFINYEVGDSK
/MMR-/DLD1/Rep1/halveyp_klc_070108x_PH_P7_DLD_1_A03	6094	6093	2	3354	0.007561437	1878.344	1877.23	1.114014	KTDKRKLPGPKLLKKK
/MMR-/DLD1/Rep1/halveyp_klc_070108x_PH_P7_DLD_1_A03	6098	6097	2	10	0	1049.029	1048.544	0.4851074	DVDLEFLAK
/MMR-/DLD1/Rep1/halveyp_klc_070108x_PH_P7_DLD_1_A03	6101	6100	2	250	0.02302632	1372.117	1371.635	0.4819336	DPQFAEDYIFK
/MMR-/DLD1/Rep1/halveyp_klc_070108x_PH_P7_DLD_1_A03	6108	6107	2	100	0.03395062	1426.899	1427.646	-0.7469482	ELFFEDSIDDAK
/MMR-/DLD1/Rep1/halveyp_klc_070108x_PH_P7_DLD_1_A03	6114	6113	2	2715	0.0104712	999.9717	999.4662	0.5054932	DLFDFSTR
/MMR-/DLD1/Rep1/halveyp_klc_070108x_PH_P7_DLD_1_A03	6116	6115	2	499	0.006329114	1042.852	1042.614	0.2380371	RKAEELGLK
/MMR-/DLD1/Rep1/halveyp_klc_070108x_PH_P7_DLD_1_A03	6117	6116	2	627	0.02601626	1436.703	1435.683	1.02002	EIEDFDSLEALR
/MMR-/DLD1/Rep1/halveyp_klc_070108x_PH_P7_DLD_1_A03	6117	6116	3	4	0	2155.054	2154.818	0.235651	DPTVHDDVLELEMDELNR	13:15.8393
/MMR-/DLD1/Rep1/halveyp_klc_070108x_PH_P7_DLD_1_A03	6119	6118	2	1620	0	1543.284	1542.778	0.5061035	SDAPTGDVLLDEALK
/MMR-/DLD1/Rep1/halveyp_klc_070108x_PH_P7_DLD_1_A03	6120	6119	2	4388	0.01697793	879.6028	879.4675	0.1352539	RPSHLDR
/MMR-/DLD1/Rep1/halveyp_klc_070108x_PH_P7_DLD_1_A03	6124	6123	2	1016	0	1992.615	1991.932	0.6829834	SNILSDNPDFSDEADIIK
/MMR-/DLD1/Rep1/halveyp_klc_070108x_PH_P7_DLD_1_A03	6136	6135	3	649	0	2453.885	2451.745	2.140491	DTASPYEMMLPSEAGFAEYVGR	8:15.8393 9:15.8393
/MMR-/DLD1/Rep1/halveyp_klc_070108x_PH_P7_DLD_1_A03	6146	6145	2	235	0.01056338	2057.067	2054.754	2.312555	ELGGESNFGDALLDAGESMK	19:15.8393
/MMR-/DLD1/Rep1/halveyp_klc_070108x_PH_P7_DLD_1_A03	6158	6157	2	457	0	1597.17	1596.39	0.7803841	ADEIEMIMTDLER	6:15.8393 8:15.8393
/MMR-/DLD1/Rep1/halveyp_klc_070108x_PH_P7_DLD_1_A03	6164	6163	2	1	0.00621118	1050.535	1050.56	-0.02502441	DFIDLTLSK
/MMR-/DLD1/Rep1/halveyp_klc_070108x_PH_P7_DLD_1_A03	6165	6164	2	1664	0	1274.234	1273.677	0.5570068	DLSGLDAETLLK
/MMR-/DLD1/Rep1/halveyp_klc_070108x_PH_P7_DLD_1_A03	6174	6173	2	1	0.04236006	986.5285	986.4478	0.0807209	QLFLGGVDR	1:-17.0972
/MMR-/DLD1/Rep1/halveyp_klc_070108x_PH_P7_DLD_1_A03	6182	6181	2	627	0	1435.701	1435.683	0.01806641	EIEDFDSLEALR
/MMR-/DLD1/Rep1/halveyp_klc_070108x_PH_P7_DLD_1_A03	6184	6183	2	627	0.005449591	1438.177	1435.683	2.494019	EIEDFDSLEALR
/MMR-/DLD1/Rep1/halveyp_klc_070108x_PH_P7_DLD_1_A03	6191	6190	3	483	0	2092.483	2091.471	1.011482	ADCTITMADSDFLALMTGK	3:56.8878 7:15.8393 16:15.8393
/MMR-/DLD1/Rep1/halveyp_klc_070108x_PH_P7_DLD_1_A03	6196	6195	2	483	0	2092.361	2091.471	0.8896561	ADCTITMADSDFLALMTGK	3:56.8878 7:15.8393 16:15.8393
/MMR-/DLD1/Rep1/halveyp_klc_070108x_PH_P7_DLD_1_A03	6207	6206	3	3821	0	1802.712	1800.838	1.874023	KDDEEEDPLDQLISR
/MMR-/DLD1/Rep1/halveyp_klc_070108x_PH_P7_DLD_1_A03	6224	6223	2	1	0	1144.493	1143.577	0.9160156	DLGEELEALR
/MMR-/DLD1/Rep1/halveyp_klc_070108x_PH_P7_DLD_1_A03	6231	6230	2	1	0.02580645	1051.13	1050.56	0.5699463	DFIDLTLSK
/MMR-/DLD1/Rep1/halveyp_klc_070108x_PH_P7_DLD_1_A03	6251	6250	2	1792	0.003831418	1197.031	1195.424	1.606745	DGFIDLMELK	7:15.8393
/MMR-/DLD1/Rep1/halveyp_klc_070108x_PH_P7_DLD_1_A03	6261	6260	2	1086	0	1941.486	1940.885	0.6009521	SNDIDLEGFDSVVSSTEK
/MMR-/DLD1/Rep1/halveyp_klc_070108x_PH_P7_DLD_1_A03	6275	6274	2	75	0	1837.387	1835.879	1.507935	DSEEPFSSVEIQAALSK
/MMR-/DLD1/Rep1/halveyp_klc_070108x_PH_P7_DLD_1_A03	6278	6277	2	2995	0.004192872	1689.349	1688.862	0.4869385	DVTFNTNLPDAEILK
/MMR-/DLD1/Rep1/halveyp_klc_070108x_PH_P7_DLD_1_A03	6279	6278	2	2	0	1173.246	1172.629	0.6169434	DLDSALLAEVK
/MMR-/DLD1/Rep1/halveyp_klc_070108x_PH_P7_DLD_1_A03	6297	6296	2	3922	0	1265.53	1265.438	0.09218216	DIFDCLEGAAR	5:56.8878
/MMR-/DLD1/Rep1/halveyp_klc_070108x_PH_P7_DLD_1_A03	6299	6298	2	2413	0.004219409	1775.057	1775.931	-0.8740234	DLVQDPSLLGGTISAYK
/MMR-/DLD1/Rep1/halveyp_klc_070108x_PH_P7_DLD_1_A03	6312	6311	2	1	0.01065719	1286.191	1285.621	0.5702229	QQVLPLDSIYK	1:-17.0972
/MMR-/DLD1/Rep1/halveyp_klc_070108x_PH_P7_DLD_1_A03	6314	6313	2	1792	0	1196.33	1195.424	0.905695	DGFIDLMELK	7:15.8393
/MMR-/DLD1/Rep1/halveyp_klc_070108x_PH_P7_DLD_1_A03	6321	6320	2	3290	0	1732.265	1731.774	0.4909668	AAGDVDIGDAAYYFER
/MMR-/DLD1/Rep1/halveyp_klc_070108x_PH_P7_DLD_1_A03	6332	6331	2	457	0	1596.744	1596.39	0.3543587	ADEIEMIMTDLER	6:15.8393 8:15.8393
/MMR-/DLD1/Rep1/halveyp_klc_070108x_PH_P7_DLD_1_A03	6334	6333	2	1	0.0041841	1832.851	1831.92	0.9309082	LEDETILEYPIDVQR
/MMR-/DLD1/Rep1/halveyp_klc_070108x_PH_P7_DLD_1_A03	6339	6338	2	75	0	1837.181	1835.879	1.302002	DSEEPFSSVEIQAALSK
/MMR-/DLD1/Rep1/halveyp_klc_070108x_PH_P7_DLD_1_A03	6365	6364	2	586	0	1778.711	1778.649	0.06227493	DAGYEFDICFTSVQK	9:56.8878
/MMR-/DLD1/Rep1/halveyp_klc_070108x_PH_P7_DLD_1_A03	6371	6370	2	1	0.004201681	1234.308	1232.629	1.678955	DEVASLLFDPK
/MMR-/DLD1/Rep1/halveyp_klc_070108x_PH_P7_DLD_1_A03	6375	6374	2	1821	0	1389.487	1389.703	-0.2159424	DLPFETLEVEAK
/MMR-/DLD1/Rep1/halveyp_klc_070108x_PH_P7_DLD_1_A03	6377	6376	2	361	0	1800.408	1799.858	0.5499268	DLTLDQAYSYAVENAK
/MMR-/DLD1/Rep1/halveyp_klc_070108x_PH_P7_DLD_1_A03	6381	6380	2	1010	0.004728132	1198.711	1198.549	0.1622639	QALESILASER	1:-17.0972
/MMR-/DLD1/Rep1/halveyp_klc_070108x_PH_P7_DLD_1_A03	6388	6387	2	78	0.0102916	1521.125	1520.671	0.4536686	KVDEAIALFQKML	12:15.8393
/MMR-/DLD1/Rep1/halveyp_klc_070108x_PH_P7_DLD_1_A03	6399	6398	2	743	0.005376344	1706.325	1705.784	0.5408936	EGPVQFEEDPFGLDK
/MMR-/DLD1/Rep1/halveyp_klc_070108x_PH_P7_DLD_1_A03	6404	6403	2	804	0	1812.982	1811.86	1.122225	QTQVSVLPEGGETPLFK	1:-17.0972
/MMR-/DLD1/Rep1/halveyp_klc_070108x_PH_P7_DLD_1_A03	6406	6405	2	1	0	1407.972	1406.704	1.268066	DVDVNLFESTIR
/MMR-/DLD1/Rep1/halveyp_klc_070108x_PH_P7_DLD_1_A03	6412	6411	2	1249	0.04204204	1267.478	1267.607	-0.1287518	QAGLAVVLETER	1:-17.0972
/MMR-/DLD1/Rep1/halveyp_klc_070108x_PH_P7_DLD_1_A03	6418	6417	2	2038	0	1654.85	1655.731	-0.8809814	GDEGIFEESFIEER
/MMR-/DLD1/Rep1/halveyp_klc_070108x_PH_P7_DLD_1_A03	6419	6418	2	4211	0	1325.171	1324.724	0.4470215	DEALQILALDPK
/MMR-/DLD1/Rep1/halveyp_klc_070108x_PH_P7_DLD_1_A03	6422	6421	3	1148	0	2696.4	2695.04	1.359674	AVDFQEAQSYADDNSLLFMETSAK	19:15.8393
/MMR-/DLD1/Rep1/halveyp_klc_070108x_PH_P7_DLD_1_A03	6434	6433	2	1	0.005865103	1233.322	1232.629	0.6929932	DEVASLLFDPK
/MMR-/DLD1/Rep1/halveyp_klc_070108x_PH_P7_DLD_1_A03	6442	6441	2	1333	0	1400.202	1399.666	0.5360107	DPEFVFYDQLK
/MMR-/DLD1/Rep1/halveyp_klc_070108x_PH_P7_DLD_1_A03	6444	6443	2	13	0	2121.521	2118.916	2.604792	MLVDDIGDVTITNDGATILK	1:15.8393
/MMR-/DLD1/Rep1/halveyp_klc_070108x_PH_P7_DLD_1_A03	6447	6446	2	13	0	2118.847	2118.916	-0.06928062	MLVDDIGDVTITNDGATILK	1:15.8393
/MMR-/DLD1/Rep1/halveyp_klc_070108x_PH_P7_DLD_1_A03	6449	6448	3	13	0	2120.099	2118.916	1.182917	MLVDDIGDVTITNDGATILK	1:15.8393
/MMR-/DLD1/Rep1/halveyp_klc_070108x_PH_P7_DLD_1_A03	6452	6451	3	1045	0	2181.193	2180.027	1.166016	PADVYLIDEPSAYLDSEQR
/MMR-/DLD1/Rep1/halveyp_klc_070108x_PH_P7_DLD_1_A03	6453	6452	2	1045	0	2181.521	2180.027	1.493896	PADVYLIDEPSAYLDSEQR
/MMR-/DLD1/Rep1/halveyp_klc_070108x_PH_P7_DLD_1_A03	6456	6455	2	82	0.003868472	1513.134	1512.778	0.3560791	DVNALPETLSDALR
/MMR-/DLD1/Rep1/halveyp_klc_070108x_PH_P7_DLD_1_A03	6465	6464	2	92	0.005899705	1706.075	1705.877	0.197998	DGTIDFTPGSELLITK
/MMR-/DLD1/Rep1/halveyp_klc_070108x_PH_P7_DLD_1_A03	6471	6470	2	1045	0	2179.439	2180.027	-0.5881348	PADVYLIDEPSAYLDSEQR
/MMR-/DLD1/Rep1/halveyp_klc_070108x_PH_P7_DLD_1_A03	6476	6475	2	4	0	1543.278	1542.583	0.6946354	DVDFMYVELIQR	5:15.8393
/MMR-/DLD1/Rep1/halveyp_klc_070108x_PH_P7_DLD_1_A03	6498	6497	2	478	0.004	1284.285	1283.606	0.6792316	QAEQLVFPLEK	1:-17.0972
/MMR-/DLD1/Rep1/halveyp_klc_070108x_PH_P7_DLD_1_A03	6500	6499	3	7	0	2257.351	2257.133	0.2180176	EAALTSEEVGADLEQVEVLQK
/MMR-/DLD1/Rep1/halveyp_klc_070108x_PH_P7_DLD_1_A03	6512	6511	2	7	0	2257.701	2257.133	0.5678711	EAALTSEEVGADLEQVEVLQK
/MMR-/DLD1/Rep1/halveyp_klc_070108x_PH_P7_DLD_1_A03	6519	6518	1	1045	0	1076.266	1076.445	-0.1789551	SGNYFFLDD
/MMR-/DLD1/Rep1/halveyp_klc_070108x_PH_P7_DLD_1_A03	6520	6519	1	1045	0	1077.365	1076.445	0.9200439	SGNYFFLDD
/MMR-/DLD1/Rep1/halveyp_klc_070108x_PH_P7_DLD_1_A03	6521	6520	2	3056	0.03174603	1385.207	1384.756	0.4510498	DLILLGATAVEDR
/MMR-/DLD1/Rep1/halveyp_klc_070108x_PH_P7_DLD_1_A03	6526	6525	3	169	0	2276.155	2274.186	1.968994	IITITGTQDQIQNAQYLLQN
/MMR-/DLD1/Rep1/halveyp_klc_070108x_PH_P7_DLD_1_A03	6543	6542	2	169	0	2274.851	2274.186	0.6650391	IITITGTQDQIQNAQYLLQN
/MMR-/DLD1/Rep1/halveyp_klc_070108x_PH_P7_DLD_1_A03	6550	6549	2	540	0	2074.311	2073.986	0.3249512	AEDNADTLALVFEAPNQEK
/MMR-/DLD1/Rep1/halveyp_klc_070108x_PH_P7_DLD_1_A03	6556	6555	3	540	0	2074.387	2073.986	0.4008789	AEDNADTLALVFEAPNQEK
/MMR-/DLD1/Rep1/halveyp_klc_070108x_PH_P7_DLD_1_A03	6564	6563	2	3271	0	1619.216	1618.82	0.3959961	DVGIEDNQLGAFLTK
/MMR-/DLD1/Rep1/halveyp_klc_070108x_PH_P7_DLD_1_A03	6567	6566	2	164	0	1021.857	1021.544	0.3129883	DLLDTVLPH
/MMR-/DLD1/Rep1/halveyp_klc_070108x_PH_P7_DLD_1_A03	6578	6577	1	287	0	996.5933	996.4788	0.1145344	QEILAALEK	1:-17.0972
/MMR-/DLD1/Rep1/halveyp_klc_070108x_PH_P7_DLD_1_A03	6579	6578	2	1045	0.003929273	1076.725	1076.445	0.2800293	SGNYFFLDD
/MMR-/DLD1/Rep1/halveyp_klc_070108x_PH_P7_DLD_1_A03	6585	6584	2	1	0	2065.555	2064.848	0.7065983	DVMQQQLAEYQELLDVK	3:15.8393
/MMR-/DLD1/Rep1/halveyp_klc_070108x_PH_P7_DLD_1_A03	6587	6586	3	1	0	2065.881	2064.848	1.03277	DVMQQQLAEYQELLDVK	3:15.8393
/MMR-/DLD1/Rep1/halveyp_klc_070108x_PH_P7_DLD_1_A03	6592	6591	2	675	0.01367521	1390.197	1388.74	1.457031	LLDISASSTEQIL
/MMR-/DLD1/Rep1/halveyp_klc_070108x_PH_P7_DLD_1_A03	6593	6592	3	81	0	2150.101	2149.824	0.2766666	SSDPLGDTASNLGSAVDELMR	20:15.8393
/MMR-/DLD1/Rep1/halveyp_klc_070108x_PH_P7_DLD_1_A03	6594	6593	2	8974	0.04497751	1039.124	1037.606	1.518066	KMRYSLLK
/MMR-/DLD1/Rep1/halveyp_klc_070108x_PH_P7_DLD_1_A03	6602	6601	2	970	0	1767.807	1766.916	0.8909912	SDPDLVAQNIDVVLNR
/MMR-/DLD1/Rep1/halveyp_klc_070108x_PH_P7_DLD_1_A03	6614	6613	2	540	0	2075.449	2073.986	1.462891	AEDNADTLALVFEAPNQEK
/MMR-/DLD1/Rep1/halveyp_klc_070108x_PH_P7_DLD_1_A03	6620	6619	2	287	0.004106776	998.2215	996.4788	1.742708	QEILAALEK	1:-17.0972
/MMR-/DLD1/Rep1/halveyp_klc_070108x_PH_P7_DLD_1_A03	6621	6620	3	540	0.04	2073.972	2073.986	-0.01416016	AEDNADTLALVFEAPNQEK
/MMR-/DLD1/Rep1/halveyp_klc_070108x_PH_P7_DLD_1_A03	6623	6622	3	970	0	1768.235	1766.916	1.31897	SDPDLVAQNIDVVLNR
/MMR-/DLD1/Rep1/halveyp_klc_070108x_PH_P7_DLD_1_A03	6633	6632	2	168	0	1880.369	1879.942	0.427002	EASDIILTDDNFTSIVK
/MMR-/DLD1/Rep1/halveyp_klc_070108x_PH_P7_DLD_1_A03	6638	6637	2	1	0	2165.397	2165.089	0.3078613	EILVGDVGQTVDDPYATFVK
/MMR-/DLD1/Rep1/halveyp_klc_070108x_PH_P7_DLD_1_A03	6646	6645	3	1	0	2167.125	2165.089	2.035889	EILVGDVGQTVDDPYATFVK
/MMR-/DLD1/Rep1/halveyp_klc_070108x_PH_P7_DLD_1_A03	6658	6657	2	1	0	1962.577	1960.911	1.666016	TQLEELEDELQATEDAK
/MMR-/DLD1/Rep1/halveyp_klc_070108x_PH_P7_DLD_1_A03	6663	6662	2	521	0	1659.126	1657.877	1.249023	DVTVLSVAEEQDLLK
/MMR-/DLD1/Rep1/halveyp_klc_070108x_PH_P7_DLD_1_A03	6664	6663	2	1473	0.004464286	1336.905	1336.666	0.2390137	DDGSAVIWVTFK
/MMR-/DLD1/Rep1/halveyp_klc_070108x_PH_P7_DLD_1_A03	6682	6681	3	6540	0.025	2016.086	2015.043	1.043245	QHRTKMYNVIKALVGFK	1:-17.0972
/MMR-/DLD1/Rep1/halveyp_klc_070108x_PH_P7_DLD_1_A03	6699	6698	3	1	0	1963.719	1960.911	2.807983	TQLEELEDELQATEDAK
/MMR-/DLD1/Rep1/halveyp_klc_070108x_PH_P7_DLD_1_A03	6702	6701	2	1	0	2033.971	2032.944	1.026978	ELESQISELQEDLESER
/MMR-/DLD1/Rep1/halveyp_klc_070108x_PH_P7_DLD_1_A03	6704	6703	2	1	0	2165.855	2165.089	0.7658691	EILVGDVGQTVDDPYATFVK
/MMR-/DLD1/Rep1/halveyp_klc_070108x_PH_P7_DLD_1_A03	6706	6705	2	1	0	1553.799	1553.609	0.1896305	DMLEAGILDTYLGK	2:15.8393
/MMR-/DLD1/Rep1/halveyp_klc_070108x_PH_P7_DLD_1_A03	6713	6712	3	1	0	2167.59	2165.089	2.500977	EILVGDVGQTVDDPYATFVK
/MMR-/DLD1/Rep1/halveyp_klc_070108x_PH_P7_DLD_1_A03	6719	6718	3	1	0	2033.81	2032.944	0.8660889	ELESQISELQEDLESER
/MMR-/DLD1/Rep1/halveyp_klc_070108x_PH_P7_DLD_1_A03	6722	6721	2	1	0	1961.481	1960.911	0.5699463	TQLEELEDELQATEDAK
/MMR-/DLD1/Rep1/halveyp_klc_070108x_PH_P7_DLD_1_A03	6723	6722	2	1	0	1502.052	1501.705	0.3470459	EVDDLEQWIAER
/MMR-/DLD1/Rep1/halveyp_klc_070108x_PH_P7_DLD_1_A03	6725	6724	2	2580	0	1748.659	1746.691	1.968281	DAPEGGFDAVLQAAVCK	16:56.8878
/MMR-/DLD1/Rep1/halveyp_klc_070108x_PH_P7_DLD_1_A03	6746	6745	2	559	0	1242.343	1242.682	-0.3389893	DSLIIIDELGR
/MMR-/DLD1/Rep1/halveyp_klc_070108x_PH_P7_DLD_1_A03	6747	6746	2	2180	0.01090909	1411.921	1411.498	0.4226627	ETDDVFDALMLK	10:15.8393
/MMR-/DLD1/Rep1/halveyp_klc_070108x_PH_P7_DLD_1_A03	6760	6759	3	1	0.04494382	1555.436	1553.609	1.826715	DMLEAGILDTYLGK	2:15.8393
/MMR-/DLD1/Rep1/halveyp_klc_070108x_PH_P7_DLD_1_A03	6767	6766	2	331	0	1732.447	1731.868	0.5789795	VIFLEDDDVAAVVDGR
/MMR-/DLD1/Rep1/halveyp_klc_070108x_PH_P7_DLD_1_A03	6770	6769	2	1	0	1554.259	1553.609	0.6497135	DMLEAGILDTYLGK	2:15.8393
/MMR-/DLD1/Rep1/halveyp_klc_070108x_PH_P7_DLD_1_A03	6778	6777	3	331	0.04040404	1732.789	1731.868	0.9208984	VIFLEDDDVAAVVDGR
/MMR-/DLD1/Rep1/halveyp_klc_070108x_PH_P7_DLD_1_A03	6786	6785	2	6871	0.0288	1246.914	1246.762	0.1519775	KFNKKGIRTR
/MMR-/DLD1/Rep1/halveyp_klc_070108x_PH_P7_DLD_1_A03	6795	6794	3	24	0.04123711	1278.114	1277.47	0.6437321	EMERRERTR	2:15.8393
/MMR-/DLD1/Rep1/halveyp_klc_070108x_PH_P7_DLD_1_A03	6815	6814	2	1280	0.005649718	1020.27	1018.545	1.725037	DDLLGFALR
/MMR-/DLD1/Rep1/halveyp_klc_070108x_PH_P7_DLD_1_A03	6818	6817	2	836	0.004376368	1310.399	1310.613	-0.2137127	QNLAEAITLAER	1:-17.0972
/MMR-/DLD1/Rep1/halveyp_klc_070108x_PH_P7_DLD_1_A03	6819	6818	3	3051	0	3475.322	3474.276	1.04571	LSGAEPDDEEYQEFEEMLEHAESAQDFASR	17:15.8393
/MMR-/DLD1/Rep1/halveyp_klc_070108x_PH_P7_DLD_1_A03	6820	6819	2	635	0	1785.284	1784.764	0.5202827	DLNCVPEIADTLGAVAK	4:56.8878
/MMR-/DLD1/Rep1/halveyp_klc_070108x_PH_P7_DLD_1_A03	6822	6821	3	635	0.04081633	1785.228	1784.764	0.4642525	DLNCVPEIADTLGAVAK	4:56.8878
/MMR-/DLD1/Rep1/halveyp_klc_070108x_PH_P7_DLD_1_A03	6824	6823	2	148	0	2365.511	2363.927	1.583796	IVNDDQSFYADIYMEDGLIK	14:15.8393
/MMR-/DLD1/Rep1/halveyp_klc_070108x_PH_P7_DLD_1_A03	6830	6829	3	148	0	2365.887	2363.927	1.959772	IVNDDQSFYADIYMEDGLIK	14:15.8393
/MMR-/DLD1/Rep1/halveyp_klc_070108x_PH_P7_DLD_1_A03	6831	6830	2	331	0	1732.446	1731.868	0.5780029	VIFLEDDDVAAVVDGR
/MMR-/DLD1/Rep1/halveyp_klc_070108x_PH_P7_DLD_1_A03	6832	6831	2	250	0	1907.482	1905.502	1.980457	NEDEMMVAIFEYIDR	5:15.8393 6:15.8393
/MMR-/DLD1/Rep1/halveyp_klc_070108x_PH_P7_DLD_1_A03	6846	6845	2	304	0	1199.549	1198.681	0.8679199	DLEDLQILIK
/MMR-/DLD1/Rep1/halveyp_klc_070108x_PH_P7_DLD_1_A03	6854	6853	2	1804	0.004310345	1605.14	1604.772	0.368042	TDDIPVWDQEFLK
/MMR-/DLD1/Rep1/halveyp_klc_070108x_PH_P7_DLD_1_A03	6861	6860	3	1953	0	3579.302	3577.611	1.690918	YTEEGKDVDVSVYDFEEEQQEGLLSEVNAEK
/MMR-/DLD1/Rep1/halveyp_klc_070108x_PH_P7_DLD_1_A03	6862	6861	2	236	0	1506.412	1505.624	0.787653	FLILQGEVEQIAM	13:15.8393
/MMR-/DLD1/Rep1/halveyp_klc_070108x_PH_P7_DLD_1_A03	6878	6877	2	1280	0.006289308	1019.016	1018.545	0.4710083	DDLLGFALR
/MMR-/DLD1/Rep1/halveyp_klc_070108x_PH_P7_DLD_1_A03	6879	6878	2	789	0.005681818	1284.225	1283.336	0.8888702	CMQLTDFILK	1:56.8878 2:15.8393
/MMR-/DLD1/Rep1/halveyp_klc_070108x_PH_P7_DLD_1_A03	6885	6884	2	247	0.004255319	1102.18	1101.5	0.6802082	QVEEIFNLK	1:-17.0972
/MMR-/DLD1/Rep1/halveyp_klc_070108x_PH_P7_DLD_1_A03	6905	6904	2	2455	0	1243.894	1242.671	1.223022	DLVEVADILEK
/MMR-/DLD1/Rep1/halveyp_klc_070108x_PH_P7_DLD_1_A03	6915	6914	2	45	0	1934.49	1934.911	-0.4210205	EADESLNFEEQILEAAK
/MMR-/DLD1/Rep1/halveyp_klc_070108x_PH_P7_DLD_1_A03	6958	6957	2	239	0	1885.82	1885.707	0.1131783	TCDISFSDPDDLLNFK	2:56.8878
/MMR-/DLD1/Rep1/halveyp_klc_070108x_PH_P7_DLD_1_A03	6962	6961	2	1599	0	2323.531	2322.138	1.393066	WSTDDVQINDISLQDYIAVK
/MMR-/DLD1/Rep1/halveyp_klc_070108x_PH_P7_DLD_1_A03	6968	6967	2	1432	0	1242.593	1242.671	-0.07800293	DLLEVADVLEK
/MMR-/DLD1/Rep1/halveyp_klc_070108x_PH_P7_DLD_1_A03	6969	6968	2	1432	0	1245.145	1242.671	2.473999	DLLEVADVLEK
/MMR-/DLD1/Rep1/halveyp_klc_070108x_PH_P7_DLD_1_A03	6970	6969	2	608	0	1312.706	1312.688	0.01806641	DPSEEIEILLR
/MMR-/DLD1/Rep1/halveyp_klc_070108x_PH_P7_DLD_1_A03	6978	6977	2	236	0.004291845	1358.194	1357.654	0.5401936	QNIGVATFIGLDK	1:-17.0972
/MMR-/DLD1/Rep1/halveyp_klc_070108x_PH_P7_DLD_1_A03	6983	6982	2	359	0	2389.545	2388.934	0.6112251	CDTYATEFDLEAEEYVPLPK	1:56.8878
/MMR-/DLD1/Rep1/halveyp_klc_070108x_PH_P7_DLD_1_A03	6987	6986	3	151	0.04545455	2804.615	2803.109	1.505671	EEILENWNMFVGSQATNYGEDLTK	9:15.8393
/MMR-/DLD1/Rep1/halveyp_klc_070108x_PH_P7_DLD_1_A03	6988	6987	2	505	0	1644.432	1643.816	0.6159668	EIVLADVIDNDSWR
/MMR-/DLD1/Rep1/halveyp_klc_070108x_PH_P7_DLD_1_A03	6989	6988	3	1307	0	2819.815	2818.387	1.427979	EVLDYSTPTTNGTPEAALSEDINLIR
/MMR-/DLD1/Rep1/halveyp_klc_070108x_PH_P7_DLD_1_A03	6990	6989	2	589	0	1524.969	1524.815	0.1540527	DLPDVQELITQVR
/MMR-/DLD1/Rep1/halveyp_klc_070108x_PH_P7_DLD_1_A03	6993	6992	2	681	0	1966.94	1967.032	-0.09204102	DQLSVLENGVDIVVGTPGR
/MMR-/DLD1/Rep1/halveyp_klc_070108x_PH_P7_DLD_1_A03	7002	7001	2	1	0.004807692	1895.433	1894.931	0.5019531	EGETYFDVVAVVDPVTR
/MMR-/DLD1/Rep1/halveyp_klc_070108x_PH_P7_DLD_1_A03	7011	7010	2	174	0	2229.647	2228.863	0.7837467	EYFGEFGEIEAIELPMDPK	16:15.8393
/MMR-/DLD1/Rep1/halveyp_klc_070108x_PH_P7_DLD_1_A03	7016	7015	3	174	0	2230.761	2228.863	1.89776	EYFGEFGEIEAIELPMDPK	16:15.8393
/MMR-/DLD1/Rep1/halveyp_klc_070108x_PH_P7_DLD_1_A03	7017	7016	3	677	0	3715.127	3712.517	2.610249	FEIINAIYEPTEEECEWKPDEEDEISELKE	15:56.8878
/MMR-/DLD1/Rep1/halveyp_klc_070108x_PH_P7_DLD_1_A03	7019	7018	3	869	0	3014.078	3012.308	1.769587	KMDLTVNGEQLDLDPGQTLIYYVDEK	2:15.8393
/MMR-/DLD1/Rep1/halveyp_klc_070108x_PH_P7_DLD_1_A03	7023	7022	2	6722	0.01360544	1170.376	1170.661	-0.2850342	NVQELKEAIK
/MMR-/DLD1/Rep1/halveyp_klc_070108x_PH_P7_DLD_1_A03	7024	7023	2	4646	0	2220.917	2218.842	2.074762	IMQDFESDTFFPEIDLEK	2:15.8393
/MMR-/DLD1/Rep1/halveyp_klc_070108x_PH_P7_DLD_1_A03	7032	7031	2	4646	0	2218.589	2218.842	-0.2531185	IMQDFESDTFFPEIDLEK	2:15.8393
/MMR-/DLD1/Rep1/halveyp_klc_070108x_PH_P7_DLD_1_A03	7034	7033	3	590	0	2886.214	2885.193	1.020807	AQDPSEVLTMLTNETGFEISSSDATVK	10:15.8393
/MMR-/DLD1/Rep1/halveyp_klc_070108x_PH_P7_DLD_1_A03	7035	7034	2	744	0	2371.487	2371.061	0.4260254	YLFNQLFGEEDADQEVSPDR
/MMR-/DLD1/Rep1/halveyp_klc_070108x_PH_P7_DLD_1_A03	7036	7035	2	1	0	1703.732	1702.467	1.265121	QLILVLCSEENMQK	1:-17.0972 7:56.8878 12:15.8393
/MMR-/DLD1/Rep1/halveyp_klc_070108x_PH_P7_DLD_1_A03	7037	7036	2	597	0.004347826	1578.189	1577.736	0.4530029	EEGLGFPSFLDPDR
/MMR-/DLD1/Rep1/halveyp_klc_070108x_PH_P7_DLD_1_A03	7038	7037	2	608	0	1327.196	1326.703	0.493042	DPTEEIEILLR
/MMR-/DLD1/Rep1/halveyp_klc_070108x_PH_P7_DLD_1_A03	7041	7040	3	1	0.04597701	2227.643	2226.891	0.7517643	VPYTDDGLEAIIFTAQGDMR	19:15.8393
/MMR-/DLD1/Rep1/halveyp_klc_070108x_PH_P7_DLD_1_A03	7046	7045	1	98	0	942.4229	942.3781	0.04483223	QFLDYFK	1:-17.0972
/MMR-/DLD1/Rep1/halveyp_klc_070108x_PH_P7_DLD_1_A03	7052	7051	3	973	0	3199.652	3198.122	1.529984	MVLPEELLDDEEYEEIVEDVRDECSK	1:15.8393 24:56.8878
/MMR-/DLD1/Rep1/halveyp_klc_070108x_PH_P7_DLD_1_A03	7053	7052	3	1459	0	2756.094	2754.104	1.990131	LDSVESVLPYEYTAFDFCQASEGK	18:56.8878
/MMR-/DLD1/Rep1/halveyp_klc_070108x_PH_P7_DLD_1_A03	7054	7053	2	49	0.006079027	1112.453	1111.553	0.9001789	QVSDLISVLR	1:-17.0972
/MMR-/DLD1/Rep1/halveyp_klc_070108x_PH_P7_DLD_1_A03	7068	7067	3	240	0.04210526	2584.888	2584.182	0.7060547	TSFDDRLEDDDFDLIEENLGVK
/MMR-/DLD1/Rep1/halveyp_klc_070108x_PH_P7_DLD_1_A03	7076	7075	3	419	0	3932.615	3930.691	1.923639	ESPLSLYNEELVSMNVQGDYEPTDATGFININSLR	14:15.8393
/MMR-/DLD1/Rep1/halveyp_klc_070108x_PH_P7_DLD_1_A03	7078	7077	2	5	0.005050505	2098.189	2095.953	2.236084	DFLDGVYAFEYYPSTPGR
/MMR-/DLD1/Rep1/halveyp_klc_070108x_PH_P7_DLD_1_A03	7088	7087	2	9	0	1732.664	1731.857	0.8068848	AELGALPDDFIDSLEK
/MMR-/DLD1/Rep1/halveyp_klc_070108x_PH_P7_DLD_1_A03	7100	7099	2	451	0.005509642	1939.359	1937.733	1.625666	SSLLDDLLTESEDMAQR	14:15.8393
/MMR-/DLD1/Rep1/halveyp_klc_070108x_PH_P7_DLD_1_A03	7106	7105	3	246	0.03773585	2494.605	2493.212	1.393066	AEISNAIDQYVTGTIGEDEDLIK
/MMR-/DLD1/Rep1/halveyp_klc_070108x_PH_P7_DLD_1_A03	7107	7106	3	151	0	3375.491	3374.264	1.226618	NADGFIDLEEYIGDMYSHDGNTDEPEWVK	15:15.8393
/MMR-/DLD1/Rep1/halveyp_klc_070108x_PH_P7_DLD_1_A03	7109	7108	2	246	0	2494.507	2493.212	1.295166	AEISNAIDQYVTGTIGEDEDLIK
/MMR-/DLD1/Rep1/halveyp_klc_070108x_PH_P7_DLD_1_A03	7112	7111	2	3948	0	1936.612	1936.953	-0.3409424	DYTGEDVTPQNFLAVLR
/MMR-/DLD1/Rep1/halveyp_klc_070108x_PH_P7_DLD_1_A03	7119	7118	2	23	0	2159.451	2157.995	1.455811	TAFDEAIAELDTLNEESYK
/MMR-/DLD1/Rep1/halveyp_klc_070108x_PH_P7_DLD_1_A03	7120	7119	3	23	0	2158.341	2157.995	0.3459473	TAFDEAIAELDTLNEESYK
/MMR-/DLD1/Rep1/halveyp_klc_070108x_PH_P7_DLD_1_A03	7122	7121	3	23	0	2144.96	2143.98	0.9799805	TAFDEAIAELDTLNEDSYK
/MMR-/DLD1/Rep1/halveyp_klc_070108x_PH_P7_DLD_1_A03	7124	7123	2	23	0	2144.605	2143.98	0.625	TAFDEAIAELDTLNEDSYK
/MMR-/DLD1/Rep1/halveyp_klc_070108x_PH_P7_DLD_1_A03	7125	7124	2	23	0	2146.629	2143.98	2.648926	TAFDEAIAELDTLNEDSYK
/MMR-/DLD1/Rep1/halveyp_klc_070108x_PH_P7_DLD_1_A03	7132	7131	2	3164	0	1332.039	1331.697	0.3419189	DVEDFLSPLLGK
/MMR-/DLD1/Rep1/halveyp_klc_070108x_PH_P7_DLD_1_A03	7138	7137	2	102	0.005141388	1702.245	1700.836	1.408936	DLADELDLVDVIEDK
/MMR-/DLD1/Rep1/halveyp_klc_070108x_PH_P7_DLD_1_A03	7140	7139	2	132	0	2597.627	2596.254	1.373047	FEVNISELPDEIDISSYIEQTR
/MMR-/DLD1/Rep1/halveyp_klc_070108x_PH_P7_DLD_1_A03	7143	7142	3	1466	0	3003.956	3002.476	1.47998	ETPFLSNPGTNLVFEDEITALQPEVDK
/MMR-/DLD1/Rep1/halveyp_klc_070108x_PH_P7_DLD_1_A03	7152	7151	2	199	0	1646.042	1644.709	1.332697	EDVLTLLLPVMGDSK	11:15.8393
/MMR-/DLD1/Rep1/halveyp_klc_070108x_PH_P7_DLD_1_A03	7161	7160	2	154	0	1579.174	1577.757	1.416992	NLDSLEEDLDFLR
/MMR-/DLD1/Rep1/halveyp_klc_070108x_PH_P7_DLD_1_A03	7166	7165	2	102	0	1630.246	1628.851	1.39502	SLADELALVDVLEDK
/MMR-/DLD1/Rep1/halveyp_klc_070108x_PH_P7_DLD_1_A03	7167	7166	2	2203	0	1795.63	1793.952	1.677979	LDPIQPSDVLSLLDNR
/MMR-/DLD1/Rep1/halveyp_klc_070108x_PH_P7_DLD_1_A03	7174	7173	2	2	0	2258.269	2258.059	0.2099609	ISLEGEDGLDEIYSFSESLR
/MMR-/DLD1/Rep1/halveyp_klc_070108x_PH_P7_DLD_1_A03	7178	7177	2	63	0	1309.441	1309.655	-0.2139893	EIVTNFLAGFEA
/MMR-/DLD1/Rep1/halveyp_klc_070108x_PH_P7_DLD_1_A03	7184	7183	2	23	0	1418.13	1417.579	0.5511665	DICNDVLSLLEK	3:56.8878
/MMR-/DLD1/Rep1/halveyp_klc_070108x_PH_P7_DLD_1_A03	7196	7195	3	582	0	2580.603	2579.287	1.315918	NDFQLIGIQDGYLSLLQDSGEVR
/MMR-/DLD1/Rep1/halveyp_klc_070108x_PH_P7_DLD_1_A03	7197	7196	2	112	0	2481.633	2479.034	2.598688	QAADMILLDDNFASIVTGVEEGR	5:15.8393
/MMR-/DLD1/Rep1/halveyp_klc_070108x_PH_P7_DLD_1_A03	7202	7201	2	582	0	2580.703	2579.287	1.415771	NDFQLIGIQDGYLSLLQDSGEVR
/MMR-/DLD1/Rep1/halveyp_klc_070108x_PH_P7_DLD_1_A03	7209	7208	2	49	0	1127.375	1127.644	-0.269043	DLLDLLVEAK
/MMR-/DLD1/Rep1/halveyp_klc_070108x_PH_P7_DLD_1_A03	7215	7214	2	23	0	2131.559	2130.984	0.5751953	TAFDEAIAELDTLSEESYK
/MMR-/DLD1/Rep1/halveyp_klc_070108x_PH_P7_DLD_1_A03	7227	7226	3	23	0	2133.748	2130.984	2.76416	TAFDEAIAELDTLSEESYK
/MMR-/DLD1/Rep1/halveyp_klc_070108x_PH_P7_DLD_1_A03	7240	7239	2	867	0	1819.436	1818.773	0.662775	DTTPDELLSAVMTAVLK	12:15.8393
/MMR-/DLD1/Rep1/halveyp_klc_070108x_PH_P7_DLD_1_A03	7242	7241	3	135	0	2736.713	2734.359	2.354004	IPVTDEEQTNVPYIYAIGDILEDK
/MMR-/DLD1/Rep1/halveyp_klc_070108x_PH_P7_DLD_1_A03	7250	7249	2	88	0	2341.631	2341.106	0.5251465	VESVFETLVEDSAEEESTLTK
/MMR-/DLD1/Rep1/halveyp_klc_070108x_PH_P7_DLD_1_A03	7254	7253	3	956	0	4009.949	4006.726	3.222712	TLSAISSSTDPTSYDGFGPFMPGFDIIPYNDLPALER	21:15.8393
/MMR-/DLD1/Rep1/halveyp_klc_070108x_PH_P7_DLD_1_A03	7278	7277	3	365	0.03921569	2315.012	2314.133	0.8789063	FPEDGPELEEILTQLATADAR
/MMR-/DLD1/Rep1/halveyp_klc_070108x_PH_P7_DLD_1_A03	7280	7279	3	686	0	2055.978	2054.078	1.900146	EILQEEEDLAEIVQLVGK
/MMR-/DLD1/Rep1/halveyp_klc_070108x_PH_P7_DLD_1_A03	7281	7280	2	686	0	2054.293	2054.078	0.2150879	EILQEEEDLAEIVQLVGK
/MMR-/DLD1/Rep1/halveyp_klc_070108x_PH_P7_DLD_1_A03	7292	7291	3	538	0	3287.825	3286.348	1.476618	VADEDDVDNEEAALLHEEATMTIEELLTR	21:15.8393
/MMR-/DLD1/Rep1/halveyp_klc_070108x_PH_P7_DLD_1_A03	7311	7310	3	29	0	2827.242	2826.469	0.7729492	EEIVQFFSGLEIVPNGITLPVDPEGK
/MMR-/DLD1/Rep1/halveyp_klc_070108x_PH_P7_DLD_1_A03	7322	7321	2	367	0	1827.484	1826.884	0.5999756	FADDQLIIDFDNFVR
/MMR-/DLD1/Rep1/halveyp_klc_070108x_PH_P7_DLD_1_A03	7325	7324	3	367	0	1827.325	1826.884	0.440918	FADDQLIIDFDNFVR
/MMR-/DLD1/Rep1/halveyp_klc_070108x_PH_P7_DLD_1_A03	7337	7336	3	729	0	2637.183	2636.358	0.8251953	ALDLFSDNAPPPELLEIINEDIAK
/MMR-/DLD1/Rep1/halveyp_klc_070108x_PH_P7_DLD_1_A03	7352	7351	2	49	0	1556.87	1556.787	0.08300781	DFLDEYIFLAVGR
/MMR-/DLD1/Rep1/halveyp_klc_070108x_PH_P7_DLD_1_A03	7358	7357	3	610	0	2136.899	2133.892	3.007221	ILLDQVEEAVADFDECIR	16:56.8878
/MMR-/DLD1/Rep1/halveyp_klc_070108x_PH_P7_DLD_1_A03	7373	7372	3	1722	0	2621.033	2618.909	2.124378	GVDLDQLLDMSYEQLMQLYSAR	10:15.8393 16:15.8393
/MMR-/DLD1/Rep1/halveyp_klc_070108x_PH_P7_DLD_1_A03	7428	7427	3	406	0.04166667	2859.487	2859.255	0.2317448	SNDPQMVAENFVPPLLDAVLIDYQR	6:15.8393
/MMR-/DLD1/Rep1/halveyp_klc_070108x_PH_P7_DLD_1_A03	7499	7498	2	637	0	1984.594	1982.999	1.594971	DYFLFNPVTDIEEIIR
/MMR-/DLD1/Rep1/halveyp_klc_070108x_PH_P7_DLD_1_A03	7502	7501	2	110	0	1565.143	1564.812	0.3310871	QVLLSAAEAAEVILR	1:-17.0972
/MMR-/DLD1/Rep1/halveyp_klc_070108x_PH_P7_DLD_1_A03	7575	7574	3	1592	0	1957.154	1955.835	1.318781	DVAEFLYQVLIDSMGLK	14:15.8393
/MMR-/DLD1/Rep1/halveyp_klc_070108x_PH_P7_DLD_1_A03	10136	10135	1	7240	0	683.1378	682.3762	0.7615967	SAAHLGK
/MMR-/DLD1/Rep1/halveyp_klc_070108x_PH_P7_DLD_1_A03	10162	10161	1	2012	0	764.0178	764.4908	-0.4729614	VRLLPAP
/MMR-/DLD1/Rep1/halveyp_klc_070108x_PH_P7_DLD_1_A04	2583	2582	2	581	0.006042296	1351.489	1350.441	1.047663	DTSVEGSEMVPGK	9:15.8393
/MMR-/DLD1/Rep1/halveyp_klc_070108x_PH_P7_DLD_1_A04	2900	2899	2	1187	0.03378378	1442.042	1442.501	-0.4588432	YICENQDSISSK	3:56.8878
/MMR-/DLD1/Rep1/halveyp_klc_070108x_PH_P7_DLD_1_A04	2930	2929	2	833	0.01726264	1521.047	1519.778	1.269043	EGWAPASYIDKRK
/MMR-/DLD1/Rep1/halveyp_klc_070108x_PH_P7_DLD_1_A04	3086	3085	2	157	0.02142857	1853.443	1853.828	-0.3850098	LPPNTNDEVDEDPTGNK
/MMR-/DLD1/Rep1/halveyp_klc_070108x_PH_P7_DLD_1_A04	3111	3110	2	1142	0.03409091	1354.102	1353.454	0.6482124	EAGDVCYADVQK	6:56.8878
/MMR-/DLD1/Rep1/halveyp_klc_070108x_PH_P7_DLD_1_A04	3123	3122	2	1	0	1270.451	1269.399	1.051691	FDDAVVQSDMK	10:15.8393
/MMR-/DLD1/Rep1/halveyp_klc_070108x_PH_P7_DLD_1_A04	3130	3129	2	78	0	1423.248	1422.453	0.794733	DVSGPMPDSYSPR	6:15.8393
/MMR-/DLD1/Rep1/halveyp_klc_070108x_PH_P7_DLD_1_A04	3150	3149	2	403	0	1582.142	1581.528	0.6141548	DINAYNCEEPTEK	7:56.8878
/MMR-/DLD1/Rep1/halveyp_klc_070108x_PH_P7_DLD_1_A04	3155	3154	2	43	0.0234192	1662.586	1660.544	2.041803	TSPEMDIQNPDDGAR	5:15.8393
/MMR-/DLD1/Rep1/halveyp_klc_070108x_PH_P7_DLD_1_A04	3171	3170	2	173	0.003236246	989.4869	989.3515	0.1353951	DVIIADCGK	7:56.8878
/MMR-/DLD1/Rep1/halveyp_klc_070108x_PH_P7_DLD_1_A04	3185	3184	2	229	0	1312.864	1312.402	0.4621773	FSGDLDDQTCR	10:56.8878
/MMR-/DLD1/Rep1/halveyp_klc_070108x_PH_P7_DLD_1_A04	3188	3187	2	1	0	1270.061	1269.399	0.6616764	FDDAVVQSDMK	10:15.8393
/MMR-/DLD1/Rep1/halveyp_klc_070108x_PH_P7_DLD_1_A04	3221	3220	3	1036	0	2983.487	2981.385	2.102051	EELQANGSAPAADKEEPAAAGSGAASPSAAEK
/MMR-/DLD1/Rep1/halveyp_klc_070108x_PH_P7_DLD_1_A04	3240	3239	2	173	0.006319115	989.9147	989.3515	0.5631905	DVIIADCGK	7:56.8878
/MMR-/DLD1/Rep1/halveyp_klc_070108x_PH_P7_DLD_1_A04	3243	3242	2	403	0	1582.464	1581.528	0.9361763	DINAYNCEEPTEK	7:56.8878
/MMR-/DLD1/Rep1/halveyp_klc_070108x_PH_P7_DLD_1_A04	3254	3253	2	229	0.02995392	1314.804	1312.402	2.402119	FSGDLDDQTCR	10:56.8878
/MMR-/DLD1/Rep1/halveyp_klc_070108x_PH_P7_DLD_1_A04	3257	3256	2	1	0	1270.984	1269.399	1.58465	FDDAVVQSDMK	10:15.8393
/MMR-/DLD1/Rep1/halveyp_klc_070108x_PH_P7_DLD_1_A04	3281	3280	2	71	0.01934704	1774.319	1773.769	0.5499268	YTTPEDATPEPGEDPR
/MMR-/DLD1/Rep1/halveyp_klc_070108x_PH_P7_DLD_1_A04	3348	3347	2	440	0.005617978	1092.055	1091.525	0.5300293	DGSDVIYPAR
/MMR-/DLD1/Rep1/halveyp_klc_070108x_PH_P7_DLD_1_A04	3394	3393	2	1	0	1336.179	1335.605	0.5739746	DAQELYAAGENR
/MMR-/DLD1/Rep1/halveyp_klc_070108x_PH_P7_DLD_1_A04	3396	3395	2	1430	0.006309148	1008.812	1008.488	0.3240356	DVYTGDALR
/MMR-/DLD1/Rep1/halveyp_klc_070108x_PH_P7_DLD_1_A04	3452	3451	2	516	0.01340483	1459.755	1458.684	1.071045	LASGVEGSDIPDDGK
/MMR-/DLD1/Rep1/halveyp_klc_070108x_PH_P7_DLD_1_A04	3456	3455	2	1	0	991.7251	991.4723	0.2528076	DAFADAVQR
/MMR-/DLD1/Rep1/halveyp_klc_070108x_PH_P7_DLD_1_A04	3462	3461	2	1430	0.00591716	1008.752	1008.488	0.2640381	DVYTGDALR
/MMR-/DLD1/Rep1/halveyp_klc_070108x_PH_P7_DLD_1_A04	3478	3477	2	179	0.02137767	1605.527	1605.737	-0.210083	LSVEESEAAGDGVDTK
/MMR-/DLD1/Rep1/halveyp_klc_070108x_PH_P7_DLD_1_A04	3479	3478	3	14	0	3394.448	3392.948	1.500496	VPTEENEMSSEADMECLNQRPPENPDTDK	8:15.8393 14:15.8393 16:56.8878
/MMR-/DLD1/Rep1/halveyp_klc_070108x_PH_P7_DLD_1_A04	3524	3523	2	1	0.005706134	1550.738	1550.555	0.1832466	EDQSILCTGESGAGK	7:56.8878
/MMR-/DLD1/Rep1/halveyp_klc_070108x_PH_P7_DLD_1_A04	3526	3525	2	1430	0.005847953	1008.849	1008.488	0.3610229	DVYTGDALR
/MMR-/DLD1/Rep1/halveyp_klc_070108x_PH_P7_DLD_1_A04	3537	3536	3	81	0	3304.43	3302.292	2.137751	REESPMDVDQPSPSAQDTQSIASDGTPQGEK	6:15.8393
/MMR-/DLD1/Rep1/halveyp_klc_070108x_PH_P7_DLD_1_A04	3544	3543	2	1	0	991.9518	991.4723	0.4794922	DAFADAVQR
/MMR-/DLD1/Rep1/halveyp_klc_070108x_PH_P7_DLD_1_A04	3574	3573	2	367	0.006134969	881.3301	881.2365	0.09358597	DGDCFIR	4:56.8878
/MMR-/DLD1/Rep1/halveyp_klc_070108x_PH_P7_DLD_1_A04	3585	3584	2	1819	0	1140.054	1139.325	0.728693	GDADMYDLPK	5:15.8393
/MMR-/DLD1/Rep1/halveyp_klc_070108x_PH_P7_DLD_1_A04	3587	3586	2	7	0.005813953	873.9537	873.4443	0.5093994	DLAALEDK
/MMR-/DLD1/Rep1/halveyp_klc_070108x_PH_P7_DLD_1_A04	3588	3587	2	7397	0.02784223	1535.111	1533.565	1.54571	ADMRELSPSGNSVR	3:15.8393
/MMR-/DLD1/Rep1/halveyp_klc_070108x_PH_P7_DLD_1_A04	3603	3602	2	1	0	1380.927	1380.427	0.4996891	GSTDNLMDDIER	7:15.8393
/MMR-/DLD1/Rep1/halveyp_klc_070108x_PH_P7_DLD_1_A04	3608	3607	2	1	0	991.5311	991.4723	0.05883789	DAFADAVQR
/MMR-/DLD1/Rep1/halveyp_klc_070108x_PH_P7_DLD_1_A04	3611	3610	2	18	0.006079027	1023.381	1023.487	-0.1060181	DGLTDVYNK
/MMR-/DLD1/Rep1/halveyp_klc_070108x_PH_P7_DLD_1_A04	3618	3617	2	5156	0.03397508	1364.726	1363.6	1.125977	EEGEDAVQFANR
/MMR-/DLD1/Rep1/halveyp_klc_070108x_PH_P7_DLD_1_A04	3621	3620	2	2020	0	1015.792	1015.53	0.2619629	DGIVLGADTR
/MMR-/DLD1/Rep1/halveyp_klc_070108x_PH_P7_DLD_1_A04	3634	3633	2	1	0	1552.226	1550.555	1.671162	EDQSILCTGESGAGK	7:56.8878
/MMR-/DLD1/Rep1/halveyp_klc_070108x_PH_P7_DLD_1_A04	3642	3641	2	367	0.005805515	881.6221	881.2365	0.3855782	DGDCFIR	4:56.8878
/MMR-/DLD1/Rep1/halveyp_klc_070108x_PH_P7_DLD_1_A04	3664	3663	2	2087	0	1124.838	1124.535	0.3029785	DAFTDSAISAK
/MMR-/DLD1/Rep1/halveyp_klc_070108x_PH_P7_DLD_1_A04	3666	3665	2	1	0	1550.103	1550.555	-0.4517632	EDQSILCTGESGAGK	7:56.8878
/MMR-/DLD1/Rep1/halveyp_klc_070108x_PH_P7_DLD_1_A04	3669	3668	2	1	0	1382.173	1380.427	1.745661	GSTDNLMDDIER	7:15.8393
/MMR-/DLD1/Rep1/halveyp_klc_070108x_PH_P7_DLD_1_A04	3683	3682	2	1877	0.02331002	1013.774	1013.503	0.2709961	DLPNALDEK
/MMR-/DLD1/Rep1/halveyp_klc_070108x_PH_P7_DLD_1_A04	3689	3688	2	2020	0.006024096	1018.101	1015.53	2.570984	DGIVLGADTR
/MMR-/DLD1/Rep1/halveyp_klc_070108x_PH_P7_DLD_1_A04	3690	3689	2	358	0	1365.085	1364.457	0.6276188	LTDEEVDEMIR	9:15.8393
/MMR-/DLD1/Rep1/halveyp_klc_070108x_PH_P7_DLD_1_A04	3695	3694	2	910	0.03794643	1455.657	1454.493	1.16363	MSSKQEIMSDQR	8:15.8393
/MMR-/DLD1/Rep1/halveyp_klc_070108x_PH_P7_DLD_1_A04	3696	3695	2	351	0.0173913	1517.356	1515.636	1.719971	YDYEEVEAEGANK
/MMR-/DLD1/Rep1/halveyp_klc_070108x_PH_P7_DLD_1_A04	3704	3703	2	3	0.02555168	1657.036	1656.611	0.4247379	LDADMPEVAVEGPNGK	5:15.8393
/MMR-/DLD1/Rep1/halveyp_klc_070108x_PH_P7_DLD_1_A04	3705	3704	3	1	0	2057.706	2056.731	0.9752388	EAEETQSTLQAECDQYR	13:56.8878
/MMR-/DLD1/Rep1/halveyp_klc_070108x_PH_P7_DLD_1_A04	3716	3715	2	1591	0.01790281	1425.288	1423.622	1.666016	NEDLNAEDVYSR
/MMR-/DLD1/Rep1/halveyp_klc_070108x_PH_P7_DLD_1_A04	3717	3716	2	1	0	2058.411	2056.731	1.680073	EAEETQSTLQAECDQYR	13:56.8878
/MMR-/DLD1/Rep1/halveyp_klc_070108x_PH_P7_DLD_1_A04	3720	3719	2	78	0.005934718	957.9698	957.488	0.4818115	DINLDVNR
/MMR-/DLD1/Rep1/halveyp_klc_070108x_PH_P7_DLD_1_A04	3730	3729	2	3165	0	1667.8	1666.707	1.093018	SANAEDAQEFSDVER
/MMR-/DLD1/Rep1/halveyp_klc_070108x_PH_P7_DLD_1_A04	3734	3733	2	1	0	1380.557	1380.427	0.129694	GSTDNLMDDIER	7:15.8393
/MMR-/DLD1/Rep1/halveyp_klc_070108x_PH_P7_DLD_1_A04	3749	3748	2	2020	0.006359301	1016.016	1015.53	0.4859619	DGIVLGADTR
/MMR-/DLD1/Rep1/halveyp_klc_070108x_PH_P7_DLD_1_A04	3760	3759	2	2050	0	1345.965	1345.647	0.3179932	TDAGGEDAILQTR
/MMR-/DLD1/Rep1/halveyp_klc_070108x_PH_P7_DLD_1_A04	3762	3761	2	445	0	1249.91	1249.373	0.5366764	DFYMTDSISR	4:15.8393
/MMR-/DLD1/Rep1/halveyp_klc_070108x_PH_P7_DLD_1_A04	3771	3770	3	743	0.02684564	2202.121	2199.839	2.281794	EVMNADDPDLQRPDEEAIK	3:15.8393
/MMR-/DLD1/Rep1/halveyp_klc_070108x_PH_P7_DLD_1_A04	3772	3771	2	4882	0.006389776	888.0073	887.5076	0.4996948	SSLELALR
/MMR-/DLD1/Rep1/halveyp_klc_070108x_PH_P7_DLD_1_A04	3776	3775	2	1926	0.006349206	1038.138	1037.503	0.6348877	DFIGVDSTGK
/MMR-/DLD1/Rep1/halveyp_klc_070108x_PH_P7_DLD_1_A04	3782	3781	2	78	0	957.4303	957.488	-0.05767822	DINLDVNR
/MMR-/DLD1/Rep1/halveyp_klc_070108x_PH_P7_DLD_1_A04	3784	3783	2	205	0	1330.091	1329.678	0.4129639	DPLLASGTDGVGTK
/MMR-/DLD1/Rep1/halveyp_klc_070108x_PH_P7_DLD_1_A04	3788	3787	2	42	0.00625	1257.757	1257.551	0.2059326	YDPTIEDSYR
/MMR-/DLD1/Rep1/halveyp_klc_070108x_PH_P7_DLD_1_A04	3789	3788	2	1	0.005943536	1559.834	1558.642	1.192017	NEIDNYEEDYQK
/MMR-/DLD1/Rep1/halveyp_klc_070108x_PH_P7_DLD_1_A04	3792	3791	2	1059	0.02971429	1034.045	1033.472	0.572998	EGDDGGIFPK
/MMR-/DLD1/Rep1/halveyp_klc_070108x_PH_P7_DLD_1_A04	3794	3793	2	1161	0	972.3089	971.5036	0.8052979	DIDNLVQR
/MMR-/DLD1/Rep1/halveyp_klc_070108x_PH_P7_DLD_1_A04	3806	3805	2	271	0.01818182	1244.16	1244.552	-0.3919678	PSEADEEELAR
/MMR-/DLD1/Rep1/halveyp_klc_070108x_PH_P7_DLD_1_A04	3807	3806	2	6	0.01849405	1366.762	1366.448	0.3136539	DITEEIMSGGGSR	7:15.8393
/MMR-/DLD1/Rep1/halveyp_klc_070108x_PH_P7_DLD_1_A04	3813	3812	2	2485	0.01344086	992.4765	992.4563	0.02020264	DFLEEANR
/MMR-/DLD1/Rep1/halveyp_klc_070108x_PH_P7_DLD_1_A04	3815	3814	3	1863	0	2068.459	2066.718	1.740778	KDEELDPMDPSSYSDAPR	8:15.8393
/MMR-/DLD1/Rep1/halveyp_klc_070108x_PH_P7_DLD_1_A04	3816	3815	2	2020	0.00617284	1016.116	1015.53	0.5859985	DGIVLGADTR
/MMR-/DLD1/Rep1/halveyp_klc_070108x_PH_P7_DLD_1_A04	3827	3826	2	142	0	1681.17	1680.607	0.5627995	IDSANMNDDITTSLR	6:15.8393
/MMR-/DLD1/Rep1/halveyp_klc_070108x_PH_P7_DLD_1_A04	3840	3839	2	3	0	1657.171	1656.611	0.5597477	LDADMPEVAVEGPNGK	5:15.8393
/MMR-/DLD1/Rep1/halveyp_klc_070108x_PH_P7_DLD_1_A04	3844	3843	2	868	0	1361.332	1360.647	0.6850586	ALDVSASDDEIAR
/MMR-/DLD1/Rep1/halveyp_klc_070108x_PH_P7_DLD_1_A04	3845	3844	2	3165	0	1667.286	1666.707	0.5789795	SANAEDAQEFSDVER
/MMR-/DLD1/Rep1/halveyp_klc_070108x_PH_P7_DLD_1_A04	3848	3847	2	78	0.005925926	957.6999	957.488	0.2119141	DINLDVNR
/MMR-/DLD1/Rep1/halveyp_klc_070108x_PH_P7_DLD_1_A04	3850	3849	2	2469	0.01705237	890.8119	891.4086	-0.5967407	DSLDWTR
/MMR-/DLD1/Rep1/halveyp_klc_070108x_PH_P7_DLD_1_A04	3851	3850	2	159	0	1347.931	1347.442	0.4887028	MEDLTNPEDIR	1:15.8393
/MMR-/DLD1/Rep1/halveyp_klc_070108x_PH_P7_DLD_1_A04	3854	3853	2	1059	0.0255814	1033.96	1033.472	0.487915	EGDDGGIFPK
/MMR-/DLD1/Rep1/halveyp_klc_070108x_PH_P7_DLD_1_A04	3855	3854	2	1	0	1559.656	1558.642	1.014038	NEIDNYEEDYQK
/MMR-/DLD1/Rep1/halveyp_klc_070108x_PH_P7_DLD_1_A04	3861	3860	2	445	0.01736973	1249.65	1249.373	0.2766666	DFYMTDSISR	4:15.8393
/MMR-/DLD1/Rep1/halveyp_klc_070108x_PH_P7_DLD_1_A04	3864	3863	3	1	0	2594.77	2594.221	0.5490723	DQPDGSSLSPAQSPSQSQPPAASSLR
/MMR-/DLD1/Rep1/halveyp_klc_070108x_PH_P7_DLD_1_A04	3870	3869	2	683	0.005665722	1358.917	1358.656	0.2609863	QGEEEDAEIIVK
/MMR-/DLD1/Rep1/halveyp_klc_070108x_PH_P7_DLD_1_A04	3874	3873	2	63	0	1170.422	1170.625	-0.2030029	VVDALGNAIDGK
/MMR-/DLD1/Rep1/halveyp_klc_070108x_PH_P7_DLD_1_A04	3879	3878	2	2485	0	992.8201	992.4563	0.3638306	DFLEEANR
/MMR-/DLD1/Rep1/halveyp_klc_070108x_PH_P7_DLD_1_A04	3880	3879	2	2020	0.003311258	1016.178	1015.53	0.6479492	DGIVLGADTR
/MMR-/DLD1/Rep1/halveyp_klc_070108x_PH_P7_DLD_1_A04	3881	3880	2	1	0.005698006	1380.958	1380.427	0.530695	GSTDNLMDDIER	7:15.8393
/MMR-/DLD1/Rep1/halveyp_klc_070108x_PH_P7_DLD_1_A04	3886	3885	2	261	0.005649718	1176.417	1176.551	-0.1340332	TLSDDLDEAAK
/MMR-/DLD1/Rep1/halveyp_klc_070108x_PH_P7_DLD_1_A04	3890	3889	2	349	0.02777778	1281.192	1280.625	0.5670166	EPLLPPEDDTR
/MMR-/DLD1/Rep1/halveyp_klc_070108x_PH_P7_DLD_1_A04	3891	3890	2	126	0.003205128	1194.305	1193.568	0.7370605	DGQYLLTGGDR
/MMR-/DLD1/Rep1/halveyp_klc_070108x_PH_P7_DLD_1_A04	3893	3892	2	58	0.008253095	1273.15	1272.631	0.519043	ELVDDSINNVR
/MMR-/DLD1/Rep1/halveyp_klc_070108x_PH_P7_DLD_1_A04	3896	3895	3	635	0	2278.292	2276.992	1.300049	DDIIENAPTTHTEEYSGEEK
/MMR-/DLD1/Rep1/halveyp_klc_070108x_PH_P7_DLD_1_A04	3905	3904	3	2363	0	2441.464	2439.524	1.940277	GTELDCGIETDSGVDDDMACHK	6:56.8878 18:15.8393 20:56.8878
/MMR-/DLD1/Rep1/halveyp_klc_070108x_PH_P7_DLD_1_A04	3909	3908	2	212	0	1423.209	1422.663	0.5460205	ELAEDGYSGVEVR
/MMR-/DLD1/Rep1/halveyp_klc_070108x_PH_P7_DLD_1_A04	3917	3916	2	1	0.01082544	849.4289	849.5185	-0.08959961	HLQLAIR
/MMR-/DLD1/Rep1/halveyp_klc_070108x_PH_P7_DLD_1_A04	3918	3917	2	78	0.00618238	957.3901	957.488	-0.09790039	DINLDVNR
/MMR-/DLD1/Rep1/halveyp_klc_070108x_PH_P7_DLD_1_A04	3922	3921	2	1	0.02991945	1036.32	1036.508	-0.1881104	DEYIEQLK
/MMR-/DLD1/Rep1/halveyp_klc_070108x_PH_P7_DLD_1_A04	3924	3923	2	85	0	1217.888	1216.605	1.282959	DVDGLTSINAGR
/MMR-/DLD1/Rep1/halveyp_klc_070108x_PH_P7_DLD_1_A04	3926	3925	2	445	0.01743462	1249.019	1249.373	-0.3543148	DFYMTDSISR	4:15.8393
/MMR-/DLD1/Rep1/halveyp_klc_070108x_PH_P7_DLD_1_A04	3927	3926	2	2469	0.02168675	890.8971	891.4086	-0.5115356	DSLDWTR
/MMR-/DLD1/Rep1/halveyp_klc_070108x_PH_P7_DLD_1_A04	3934	3933	2	44	0	1511.102	1510.679	0.4230957	EISEGDEVEVYSR
/MMR-/DLD1/Rep1/halveyp_klc_070108x_PH_P7_DLD_1_A04	3936	3935	3	1036	0	2915.293	2914.295	0.9980469	EAPAEGEAAEPGSPTAAEGEAASAASSTSSPK
/MMR-/DLD1/Rep1/halveyp_klc_070108x_PH_P7_DLD_1_A04	3941	3940	2	63	0	1171.222	1170.625	0.5970459	VVDALGNAIDGK
/MMR-/DLD1/Rep1/halveyp_klc_070108x_PH_P7_DLD_1_A04	3942	3941	2	1038	0	1635.418	1634.779	0.638916	IDQYQGADAVGLEEK
/MMR-/DLD1/Rep1/halveyp_klc_070108x_PH_P7_DLD_1_A04	3944	3943	2	51	0.03196347	1013.293	1013.257	0.03624916	NFATMDGDK	5:15.8393
/MMR-/DLD1/Rep1/halveyp_klc_070108x_PH_P7_DLD_1_A04	3950	3949	2	261	0	1177.11	1176.551	0.55896	TLSDDLDEAAK
/MMR-/DLD1/Rep1/halveyp_klc_070108x_PH_P7_DLD_1_A04	3958	3957	2	2802	0.00608828	1274.974	1274.448	0.5261421	DGDPLPSSLSCK	11:56.8878
/MMR-/DLD1/Rep1/halveyp_klc_070108x_PH_P7_DLD_1_A04	3962	3961	2	193	0	1417.182	1416.465	0.7171822	EAGDVCYADVYR	6:56.8878
/MMR-/DLD1/Rep1/halveyp_klc_070108x_PH_P7_DLD_1_A04	3983	3982	2	3172	0	1446.024	1445.736	0.2880859	DGQLIATGSADASIK
/MMR-/DLD1/Rep1/halveyp_klc_070108x_PH_P7_DLD_1_A04	3986	3985	2	85	0	1217.017	1216.605	0.4119873	DVDGLTSINAGR
/MMR-/DLD1/Rep1/halveyp_klc_070108x_PH_P7_DLD_1_A04	3987	3986	2	85	0	1219.11	1216.605	2.505005	DVDGLTSINAGR
/MMR-/DLD1/Rep1/halveyp_klc_070108x_PH_P7_DLD_1_A04	3990	3989	2	1	0.02988506	1036.968	1036.508	0.4599609	DEYIEQLK
/MMR-/DLD1/Rep1/halveyp_klc_070108x_PH_P7_DLD_1_A04	3993	3992	2	6	0	1236.219	1236.41	-0.1913509	DITEEIMSGAR	7:15.8393
/MMR-/DLD1/Rep1/halveyp_klc_070108x_PH_P7_DLD_1_A04	3994	3993	2	2809	0.01815824	818.9792	818.3923	0.5869141	DPGFDLR
/MMR-/DLD1/Rep1/halveyp_klc_070108x_PH_P7_DLD_1_A04	3998	3997	3	1036	0	2916.397	2914.295	2.102051	EAPAEGEAAEPGSPTAAEGEAASAASSTSSPK
/MMR-/DLD1/Rep1/halveyp_klc_070108x_PH_P7_DLD_1_A04	4005	4004	2	868	0	1361.216	1360.647	0.5689697	ALDVSASDDEIAR
/MMR-/DLD1/Rep1/halveyp_klc_070108x_PH_P7_DLD_1_A04	4012	4011	2	2339	0	885.3007	885.492	-0.1912842	DGDVVILR
/MMR-/DLD1/Rep1/halveyp_klc_070108x_PH_P7_DLD_1_A04	4017	4016	2	3833	0	1832.086	1831.88	0.2060547	AQDQTQDTQLITVDEK
/MMR-/DLD1/Rep1/halveyp_klc_070108x_PH_P7_DLD_1_A04	4020	4019	2	486	0.01834862	1185.402	1185.588	-0.1860352	DSGPLSDPITGK
/MMR-/DLD1/Rep1/halveyp_klc_070108x_PH_P7_DLD_1_A04	4022	4021	2	1	0	1630.333	1628.753	1.579956	NQDEESQEAPELLK
/MMR-/DLD1/Rep1/halveyp_klc_070108x_PH_P7_DLD_1_A04	4028	4027	2	193	0	1417.174	1416.465	0.7091255	EAGDVCYADVYR	6:56.8878
/MMR-/DLD1/Rep1/halveyp_klc_070108x_PH_P7_DLD_1_A04	4031	4030	2	2032	0	2313.483	2313.097	0.3859863	VGDSTPVSEKPVSAAVDANASESP
/MMR-/DLD1/Rep1/halveyp_klc_070108x_PH_P7_DLD_1_A04	4035	4034	2	1559	0.04217536	1428.658	1429.71	-1.052002	NFTFAPRSFTSR
/MMR-/DLD1/Rep1/halveyp_klc_070108x_PH_P7_DLD_1_A04	4046	4045	2	212	0.00619195	1422.222	1422.663	-0.440918	ELAEDGYSGVEVR
/MMR-/DLD1/Rep1/halveyp_klc_070108x_PH_P7_DLD_1_A04	4047	4046	2	1	0	1350.091	1349.483	0.6075993	VEEDVASDLVMK	11:15.8393
/MMR-/DLD1/Rep1/halveyp_klc_070108x_PH_P7_DLD_1_A04	4052	4051	2	85	0	1216.964	1216.605	0.3590088	DVDGLTSINAGR
/MMR-/DLD1/Rep1/halveyp_klc_070108x_PH_P7_DLD_1_A04	4058	4057	2	6	0	1237.067	1236.41	0.6566715	DITEEIMSGAR	7:15.8393
/MMR-/DLD1/Rep1/halveyp_klc_070108x_PH_P7_DLD_1_A04	4059	4058	2	6	0	1239.29	1236.41	2.879694	DITEEIMSGAR	7:15.8393
/MMR-/DLD1/Rep1/halveyp_klc_070108x_PH_P7_DLD_1_A04	4060	4059	2	2809	0.005730659	818.4837	818.3923	0.09143066	DPGFDLR
/MMR-/DLD1/Rep1/halveyp_klc_070108x_PH_P7_DLD_1_A04	4065	4064	2	3322	0.01767677	1686.75	1684.79	1.959961	QENILVEPDTDEQR
/MMR-/DLD1/Rep1/halveyp_klc_070108x_PH_P7_DLD_1_A04	4066	4065	2	806	0	1525.225	1523.71	1.515015	DGSLASNPYSGDLTK
/MMR-/DLD1/Rep1/halveyp_klc_070108x_PH_P7_DLD_1_A04	4067	4066	2	267	0.01331558	1048.973	1049.304	-0.3312435	DWLQADMR	7:15.8393
/MMR-/DLD1/Rep1/halveyp_klc_070108x_PH_P7_DLD_1_A04	4068	4067	2	25	0.02339181	1213.533	1211.603	1.929932	ETIPDIDPNAK
/MMR-/DLD1/Rep1/halveyp_klc_070108x_PH_P7_DLD_1_A04	4070	4069	2	68	0	1318.949	1318.636	0.3129883	DATIASLEETNR
/MMR-/DLD1/Rep1/halveyp_klc_070108x_PH_P7_DLD_1_A04	4073	4072	2	583	0	1338.304	1337.459	0.8451118	DYEEIGPSICR	10:56.8878
/MMR-/DLD1/Rep1/halveyp_klc_070108x_PH_P7_DLD_1_A04	4076	4075	2	51	0.01595745	1013.976	1013.257	0.7192326	NFATMDGDK	5:15.8393
/MMR-/DLD1/Rep1/halveyp_klc_070108x_PH_P7_DLD_1_A04	4079	4078	2	1038	0	1635.562	1634.779	0.782959	IDQYQGADAVGLEEK
/MMR-/DLD1/Rep1/halveyp_klc_070108x_PH_P7_DLD_1_A04	4085	4084	2	372	0	1326.543	1326.548	-0.005004883	ADFFEDENGQR
/MMR-/DLD1/Rep1/halveyp_klc_070108x_PH_P7_DLD_1_A04	4090	4089	2	209	0	1537.156	1536.496	0.6597233	WMDEAQALDTADR	2:15.8393
/MMR-/DLD1/Rep1/halveyp_klc_070108x_PH_P7_DLD_1_A04	4092	4091	2	1	0.005997002	1629.247	1628.753	0.4938965	NQDEESQEAPELLK
/MMR-/DLD1/Rep1/halveyp_klc_070108x_PH_P7_DLD_1_A04	4095	4094	2	25	0.01813472	1211.516	1211.603	-0.08703613	ETIPDIDPNAK
/MMR-/DLD1/Rep1/halveyp_klc_070108x_PH_P7_DLD_1_A04	4096	4095	2	559	0.01808785	1036.193	1035.499	0.6939697	DIYQDLNR
/MMR-/DLD1/Rep1/halveyp_klc_070108x_PH_P7_DLD_1_A04	4107	4106	2	1	0.01825293	1136.961	1136.571	0.3900146	YEELQSLAGK
/MMR-/DLD1/Rep1/halveyp_klc_070108x_PH_P7_DLD_1_A04	4108	4107	2	5	0.005747126	1264.528	1264.409	0.1187077	ADIEMPFDPSK	5:15.8393
/MMR-/DLD1/Rep1/halveyp_klc_070108x_PH_P7_DLD_1_A04	4110	4109	2	3494	0.005714286	1398.195	1397.48	0.715107	GDTFVDCTGADIK	7:56.8878
/MMR-/DLD1/Rep1/halveyp_klc_070108x_PH_P7_DLD_1_A04	4112	4111	2	193	0.005763689	1417.113	1416.465	0.6482124	EAGDVCYADVYR	6:56.8878
/MMR-/DLD1/Rep1/halveyp_klc_070108x_PH_P7_DLD_1_A04	4115	4114	2	129	0.006153846	1380.601	1380.604	-0.003051758	NFGEEVDDESLK
/MMR-/DLD1/Rep1/halveyp_klc_070108x_PH_P7_DLD_1_A04	4116	4115	2	316	0	2372.499	2371.726	0.7729034	AAAPAPEEEMDECEQALAAEPK	10:15.8393 13:56.8878
/MMR-/DLD1/Rep1/halveyp_klc_070108x_PH_P7_DLD_1_A04	4118	4117	2	85	0	1217.952	1216.605	1.347046	DVDGLTSINAGR
/MMR-/DLD1/Rep1/halveyp_klc_070108x_PH_P7_DLD_1_A04	4119	4118	3	316	0	2372.492	2371.726	0.7658234	AAAPAPEEEMDECEQALAAEPK	10:15.8393 13:56.8878
/MMR-/DLD1/Rep1/halveyp_klc_070108x_PH_P7_DLD_1_A04	4125	4124	2	6	0	1237.91	1236.41	1.499689	DITEEIMSGAR	7:15.8393
/MMR-/DLD1/Rep1/halveyp_klc_070108x_PH_P7_DLD_1_A04	4130	4129	2	806	0	1524.281	1523.71	0.5710449	DGSLASNPYSGDLTK
/MMR-/DLD1/Rep1/halveyp_klc_070108x_PH_P7_DLD_1_A04	4136	4135	2	1	0.0175	1666.28	1664.627	1.652765	NQVAMNPTNTVFDAK	5:15.8393
/MMR-/DLD1/Rep1/halveyp_klc_070108x_PH_P7_DLD_1_A04	4137	4136	2	4934	0.01811126	1787.303	1784.493	2.809891	DGQIFMSACQDQTIR	6:15.8393 9:56.8878
/MMR-/DLD1/Rep1/halveyp_klc_070108x_PH_P7_DLD_1_A04	4138	4137	2	583	0	1337.987	1337.459	0.5282173	DYEEIGPSICR	10:56.8878
/MMR-/DLD1/Rep1/halveyp_klc_070108x_PH_P7_DLD_1_A04	4138	4137	3	2494	0.01408451	2006.981	2004.727	2.253717	LSEVEEAQEASMETDPKP	12:15.8393
/MMR-/DLD1/Rep1/halveyp_klc_070108x_PH_P7_DLD_1_A04	4140	4139	2	3352	0.04635762	1725.124	1725.932	-0.8079834	IFFRAAAEEGHIIPR
/MMR-/DLD1/Rep1/halveyp_klc_070108x_PH_P7_DLD_1_A04	4148	4147	2	3	0	1328.507	1328.646	-0.1390381	GDVDVSVPEVEGK
/MMR-/DLD1/Rep1/halveyp_klc_070108x_PH_P7_DLD_1_A04	4149	4148	2	295	0	1518.069	1517.721	0.3480225	ETENDDLTNVIQK
/MMR-/DLD1/Rep1/halveyp_klc_070108x_PH_P7_DLD_1_A04	4156	4155	2	417	0	1290.707	1290.584	0.1230469	DWNEELQTTR
/MMR-/DLD1/Rep1/halveyp_klc_070108x_PH_P7_DLD_1_A04	4157	4156	2	6119	0.003305785	1568.82	1567.679	1.140991	GDFDENLNYPEQK
/MMR-/DLD1/Rep1/halveyp_klc_070108x_PH_P7_DLD_1_A04	4160	4159	2	559	0.01085482	1036.028	1035.499	0.5289307	DIYQDLNR
/MMR-/DLD1/Rep1/halveyp_klc_070108x_PH_P7_DLD_1_A04	4163	4162	2	621	0	1306.295	1305.49	0.8051949	DLQITCDSLNK	6:56.8878
/MMR-/DLD1/Rep1/halveyp_klc_070108x_PH_P7_DLD_1_A04	4164	4163	2	541	0	1158.238	1157.582	0.6560059	IDIDPEETVK
/MMR-/DLD1/Rep1/halveyp_klc_070108x_PH_P7_DLD_1_A04	4166	4165	2	1	0	1712.103	1711.439	0.6638947	MEDSVGCLETAEEVK	1:15.8393 7:56.8878
/MMR-/DLD1/Rep1/halveyp_klc_070108x_PH_P7_DLD_1_A04	4173	4172	2	1	0.01711491	1366.78	1365.504	1.27569	KFGDPVVQSDMK	11:15.8393
/MMR-/DLD1/Rep1/halveyp_klc_070108x_PH_P7_DLD_1_A04	4173	4172	3	1193	0.04938272	2050.17	2048.892	1.277832	EDHLVYADEESSNITDGR
/MMR-/DLD1/Rep1/halveyp_klc_070108x_PH_P7_DLD_1_A04	4176	4175	2	5	0.003210273	1264.301	1264.409	-0.1082211	ADIEMPFDPSK	5:15.8393
/MMR-/DLD1/Rep1/halveyp_klc_070108x_PH_P7_DLD_1_A04	4178	4177	2	316	0	2372.707	2371.726	0.9809113	AAAPAPEEEMDECEQALAAEPK	10:15.8393 13:56.8878
/MMR-/DLD1/Rep1/halveyp_klc_070108x_PH_P7_DLD_1_A04	4182	4181	2	129	0	1382.32	1380.604	1.715942	NFGEEVDDESLK
/MMR-/DLD1/Rep1/halveyp_klc_070108x_PH_P7_DLD_1_A04	4184	4183	3	316	0	2373.999	2371.726	2.272903	AAAPAPEEEMDECEQALAAEPK	10:15.8393 13:56.8878
/MMR-/DLD1/Rep1/halveyp_klc_070108x_PH_P7_DLD_1_A04	4186	4185	2	1	0	1442.089	1441.668	0.4210205	DSVSSVSDISQYR
/MMR-/DLD1/Rep1/halveyp_klc_070108x_PH_P7_DLD_1_A04	4188	4187	2	3195	0	1288.477	1288.475	0.002216339	DECNVVEVVAR	3:56.8878
/MMR-/DLD1/Rep1/halveyp_klc_070108x_PH_P7_DLD_1_A04	4190	4189	3	409	0	2560.098	2559.098	1	ALSQAAVEEEEEEEEEEEPAQGK
/MMR-/DLD1/Rep1/halveyp_klc_070108x_PH_P7_DLD_1_A04	4191	4190	2	6	0	1236.754	1236.41	0.3436832	DITEEIMSGAR	7:15.8393
/MMR-/DLD1/Rep1/halveyp_klc_070108x_PH_P7_DLD_1_A04	4192	4191	2	894	0	1064.12	1063.53	0.5899658	DVFIDSGGVR
/MMR-/DLD1/Rep1/halveyp_klc_070108x_PH_P7_DLD_1_A04	4196	4195	2	394	0.02366864	1563.125	1562.71	0.4150391	FGVEQPEGDEDLTK
/MMR-/DLD1/Rep1/halveyp_klc_070108x_PH_P7_DLD_1_A04	4202	4201	2	1	0.01088435	1665.639	1664.627	1.011774	NQVAMNPTNTVFDAK	5:15.8393
/MMR-/DLD1/Rep1/halveyp_klc_070108x_PH_P7_DLD_1_A04	4209	4208	2	51	0.04851158	1013.327	1013.257	0.07024574	NFATMDGDK	5:15.8393
/MMR-/DLD1/Rep1/halveyp_klc_070108x_PH_P7_DLD_1_A04	4210	4209	2	806	0	1523.789	1523.71	0.07897949	DGSLASNPYSGDLTK
/MMR-/DLD1/Rep1/halveyp_klc_070108x_PH_P7_DLD_1_A04	4211	4210	2	226	0	1684.251	1683.759	0.4919434	FGSTADALVSDDETTR
/MMR-/DLD1/Rep1/halveyp_klc_070108x_PH_P7_DLD_1_A04	4214	4213	2	295	0	1518.088	1517.721	0.3670654	ETENDDLTNVIQK
/MMR-/DLD1/Rep1/halveyp_klc_070108x_PH_P7_DLD_1_A04	4215	4214	2	3	0	1329.222	1328.646	0.5760498	GDVDVSVPEVEGK
/MMR-/DLD1/Rep1/halveyp_klc_070108x_PH_P7_DLD_1_A04	4216	4215	2	56	0.00621118	1262.001	1262.462	-0.4613705	DVQMLQDAISK	4:15.8393
/MMR-/DLD1/Rep1/halveyp_klc_070108x_PH_P7_DLD_1_A04	4217	4216	2	4633	0.005673759	1132.11	1131.566	0.5439453	ELAEDDSILK
/MMR-/DLD1/Rep1/halveyp_klc_070108x_PH_P7_DLD_1_A04	4222	4221	2	6119	0	1569.293	1567.679	1.614014	GDFDENLNYPEQK
/MMR-/DLD1/Rep1/halveyp_klc_070108x_PH_P7_DLD_1_A04	4223	4222	2	366	0	1674.704	1674.774	-0.07006836	PIYDDDPSLEGGVNGK
/MMR-/DLD1/Rep1/halveyp_klc_070108x_PH_P7_DLD_1_A04	4224	4223	2	710	0.01342282	1844.993	1844.643	0.3497868	ISSDFEVGDSMASEEVK	11:15.8393
/MMR-/DLD1/Rep1/halveyp_klc_070108x_PH_P7_DLD_1_A04	4226	4225	2	3	0	1212.122	1211.615	0.506958	VDINAPDVDVR
/MMR-/DLD1/Rep1/halveyp_klc_070108x_PH_P7_DLD_1_A04	4227	4226	2	3	0.005780347	1214.271	1211.615	2.656006	VDINAPDVDVR
/MMR-/DLD1/Rep1/halveyp_klc_070108x_PH_P7_DLD_1_A04	4238	4237	2	52	0	1810.264	1809.653	0.6107731	AEDIPQMDDAFSQTVK	7:15.8393
/MMR-/DLD1/Rep1/halveyp_klc_070108x_PH_P7_DLD_1_A04	4241	4240	2	209	0	1537.317	1536.496	0.820734	WMDEAQALDTADR	2:15.8393
/MMR-/DLD1/Rep1/halveyp_klc_070108x_PH_P7_DLD_1_A04	4241	4240	3	263	0	2305.976	2305.856	0.1196842	IEEALMDPGRQPESADDFDR	6:15.8393
/MMR-/DLD1/Rep1/halveyp_klc_070108x_PH_P7_DLD_1_A04	4246	4245	2	1	0.008298756	1365.923	1365.504	0.4186344	KFGDPVVQSDMK	11:15.8393
/MMR-/DLD1/Rep1/halveyp_klc_070108x_PH_P7_DLD_1_A04	4247	4246	2	966	0	1221.953	1221.435	0.5177555	DTMDAINVLSK	3:15.8393
/MMR-/DLD1/Rep1/halveyp_klc_070108x_PH_P7_DLD_1_A04	4250	4249	2	3195	0	1289.034	1288.475	0.5592232	DECNVVEVVAR	3:56.8878
/MMR-/DLD1/Rep1/halveyp_klc_070108x_PH_P7_DLD_1_A04	4251	4250	2	3195	0	1291.269	1288.475	2.794209	DECNVVEVVAR	3:56.8878
/MMR-/DLD1/Rep1/halveyp_klc_070108x_PH_P7_DLD_1_A04	4252	4251	2	583	0	1338.08	1337.459	0.6211128	DYEEIGPSICR	10:56.8878
/MMR-/DLD1/Rep1/halveyp_klc_070108x_PH_P7_DLD_1_A04	4256	4255	2	894	0	1063.446	1063.53	-0.08398438	DVFIDSGGVR
/MMR-/DLD1/Rep1/halveyp_klc_070108x_PH_P7_DLD_1_A04	4264	4263	2	1	0.006125574	1069.382	1068.702	0.6799316	LKLGASVLLR
/MMR-/DLD1/Rep1/halveyp_klc_070108x_PH_P7_DLD_1_A04	4270	4269	2	1634	0.003220612	1582.165	1580.779	1.385986	ETGDPGGQLVLAGDPR
/MMR-/DLD1/Rep1/halveyp_klc_070108x_PH_P7_DLD_1_A04	4274	4273	2	579	0.02336449	1102.077	1101.567	0.5100098	EIDGGLETLR
/MMR-/DLD1/Rep1/halveyp_klc_070108x_PH_P7_DLD_1_A04	4280	4279	2	295	0	1518.064	1517.721	0.3430176	ETENDDLTNVIQK
/MMR-/DLD1/Rep1/halveyp_klc_070108x_PH_P7_DLD_1_A04	4288	4287	2	4633	0.01715686	1132.11	1131.566	0.5439453	ELAEDDSILK
/MMR-/DLD1/Rep1/halveyp_klc_070108x_PH_P7_DLD_1_A04	4292	4291	2	3	0	1212.101	1211.615	0.4859619	VDINAPDVDVR
/MMR-/DLD1/Rep1/halveyp_klc_070108x_PH_P7_DLD_1_A04	4294	4293	2	3	0.0175219	1214.238	1211.615	2.623047	VDINAPDVDVR
/MMR-/DLD1/Rep1/halveyp_klc_070108x_PH_P7_DLD_1_A04	4296	4295	2	56	0	1264.356	1262.462	1.89361	DVQMLQDAISK	4:15.8393
/MMR-/DLD1/Rep1/halveyp_klc_070108x_PH_P7_DLD_1_A04	4304	4303	2	52	0	1811.224	1809.653	1.570734	AEDIPQMDDAFSQTVK	7:15.8393
/MMR-/DLD1/Rep1/halveyp_klc_070108x_PH_P7_DLD_1_A04	4306	4305	2	5	0	1342.128	1341.645	0.4830322	DGTYAVTYIPDK
/MMR-/DLD1/Rep1/halveyp_klc_070108x_PH_P7_DLD_1_A04	4310	4309	2	966	0	1222.144	1221.435	0.7087955	DTMDAINVLSK	3:15.8393
/MMR-/DLD1/Rep1/halveyp_klc_070108x_PH_P7_DLD_1_A04	4311	4310	2	1035	0.02140309	1491.186	1490.127	1.059326	QLLPCEMACNEK	1:-17.0972 5:56.8878 7:15.8393 9:56.8878
/MMR-/DLD1/Rep1/halveyp_klc_070108x_PH_P7_DLD_1_A04	4312	4311	2	37	0.02155689	821.0945	820.2445	0.8499699	DDAMLLK	4:15.8393
/MMR-/DLD1/Rep1/halveyp_klc_070108x_PH_P7_DLD_1_A04	4313	4312	3	1337	0.02666667	2124.494	2122.619	1.875355	ISQTAPEWTAQAMEAQMAQ	13:15.8393 17:15.8393
/MMR-/DLD1/Rep1/halveyp_klc_070108x_PH_P7_DLD_1_A04	4318	4317	2	3	0	1515.953	1515.568	0.3846989	IEGEMQVPDVDIR	5:15.8393
/MMR-/DLD1/Rep1/halveyp_klc_070108x_PH_P7_DLD_1_A04	4319	4318	2	1	0.01732673	1366.091	1365.504	0.5866032	KFGDPVVQSDMK	11:15.8393
/MMR-/DLD1/Rep1/halveyp_klc_070108x_PH_P7_DLD_1_A04	4325	4324	2	3195	0	1289.265	1288.475	0.7901802	DECNVVEVVAR	3:56.8878
/MMR-/DLD1/Rep1/halveyp_klc_070108x_PH_P7_DLD_1_A04	4326	4325	2	4892	0.02347418	1056.848	1056.451	0.3969727	EDTDFFQR
/MMR-/DLD1/Rep1/halveyp_klc_070108x_PH_P7_DLD_1_A04	4329	4328	2	1	0	1069.052	1068.486	0.5661945	QENGASVILR	1:-17.0972
/MMR-/DLD1/Rep1/halveyp_klc_070108x_PH_P7_DLD_1_A04	4334	4333	2	1634	0	1581.354	1580.779	0.5749512	ETGDPGGQLVLAGDPR
/MMR-/DLD1/Rep1/halveyp_klc_070108x_PH_P7_DLD_1_A04	4342	4341	3	246	0	2576.017	2573.822	2.195023	NGNYCVLQMDQSYKPDENEVR	5:56.8878 9:15.8393
/MMR-/DLD1/Rep1/halveyp_klc_070108x_PH_P7_DLD_1_A04	4344	4343	2	1879	0	1358.379	1357.684	0.6950684	DIDNNLITSTPR
/MMR-/DLD1/Rep1/halveyp_klc_070108x_PH_P7_DLD_1_A04	4348	4347	2	43	0	1895.473	1894.692	0.7812691	ELFQTPCTDNPTTDEK	7:56.8878
/MMR-/DLD1/Rep1/halveyp_klc_070108x_PH_P7_DLD_1_A04	4349	4348	2	39	0.008321775	1545.017	1543.679	1.338013	EGDGVYYNELETR
/MMR-/DLD1/Rep1/halveyp_klc_070108x_PH_P7_DLD_1_A04	4359	4358	2	3	0.008196721	1211.673	1211.615	0.0579834	VDINAPDVDVR
/MMR-/DLD1/Rep1/halveyp_klc_070108x_PH_P7_DLD_1_A04	4367	4366	2	69	0	1528.319	1527.518	0.8011665	CDVSFLQSEDGSGK	1:56.8878
/MMR-/DLD1/Rep1/halveyp_klc_070108x_PH_P7_DLD_1_A04	4370	4369	2	1113	0	1903.17	1902.906	0.2640381	ELAEQGEPDSSTLSLAEK
/MMR-/DLD1/Rep1/halveyp_klc_070108x_PH_P7_DLD_1_A04	4371	4370	2	52	0	1809.727	1809.653	0.07378578	AEDIPQMDDAFSQTVK	7:15.8393
/MMR-/DLD1/Rep1/halveyp_klc_070108x_PH_P7_DLD_1_A04	4374	4373	3	506	0	2281.218	2280.85	0.3677311	DIFAMDDKSENEPIENEAAK	5:15.8393
/MMR-/DLD1/Rep1/halveyp_klc_070108x_PH_P7_DLD_1_A04	4377	4376	2	3233	0	1204.071	1203.577	0.4940186	DVQEFIDNPK
/MMR-/DLD1/Rep1/halveyp_klc_070108x_PH_P7_DLD_1_A04	4382	4381	2	4716	0.0177665	1144.625	1144.551	0.07397461	DPGTPDQFLR
/MMR-/DLD1/Rep1/halveyp_klc_070108x_PH_P7_DLD_1_A04	4389	4388	2	3195	0	1288.997	1288.475	0.5221138	DECNVVEVVAR	3:56.8878
/MMR-/DLD1/Rep1/halveyp_klc_070108x_PH_P7_DLD_1_A04	4395	4394	2	320	0	1392.439	1392.525	-0.08637047	DTELAATMVELGK	8:15.8393
/MMR-/DLD1/Rep1/halveyp_klc_070108x_PH_P7_DLD_1_A04	4396	4395	2	6681	0	1186.955	1186.619	0.3359375	DQVDGVLSINK
/MMR-/DLD1/Rep1/halveyp_klc_070108x_PH_P7_DLD_1_A04	4404	4403	2	1	0	1129.001	1128.614	0.3869629	DILVATDVAGR
/MMR-/DLD1/Rep1/halveyp_klc_070108x_PH_P7_DLD_1_A04	4408	4407	2	2356	0	1352.134	1351.626	0.5080566	VTDTDFDGVEVR
/MMR-/DLD1/Rep1/halveyp_klc_070108x_PH_P7_DLD_1_A04	4410	4409	3	703	0	2017.955	2017.561	0.3943977	DELMQHMDEVNDELIR	4:15.8393 7:15.8393
/MMR-/DLD1/Rep1/halveyp_klc_070108x_PH_P7_DLD_1_A04	4413	4412	2	5447	0.03393665	1436.689	1435.462	1.226618	DESTGEITFYMK	11:15.8393
/MMR-/DLD1/Rep1/halveyp_klc_070108x_PH_P7_DLD_1_A04	4414	4413	2	1509	0.008379889	1408.456	1407.488	0.9677067	ELAEDIMSVEEK	7:15.8393
/MMR-/DLD1/Rep1/halveyp_klc_070108x_PH_P7_DLD_1_A04	4415	4414	2	6761	0.01335113	871.9541	871.5015	0.4525757	DDVIVALK
/MMR-/DLD1/Rep1/halveyp_klc_070108x_PH_P7_DLD_1_A04	4416	4415	3	4083	0	2508.494	2507.104	1.389893	ELDAISTNEEEKEENEAESDVK
/MMR-/DLD1/Rep1/halveyp_klc_070108x_PH_P7_DLD_1_A04	4420	4419	2	143	0	1803.322	1802.865	0.4570313	IEGSGDQVDTLELSGGAR
/MMR-/DLD1/Rep1/halveyp_klc_070108x_PH_P7_DLD_1_A04	4432	4431	2	519	0.003257329	1162.839	1162.398	0.4407291	DLINEAMDVK	7:15.8393
/MMR-/DLD1/Rep1/halveyp_klc_070108x_PH_P7_DLD_1_A04	4439	4438	2	3	0	2062.485	2061.913	0.5720215	AEASIQAGAGDGEWEESEVK
/MMR-/DLD1/Rep1/halveyp_klc_070108x_PH_P7_DLD_1_A04	4445	4444	2	394	0	1025.893	1025.293	0.5996647	MDDDVFLR	1:15.8393
/MMR-/DLD1/Rep1/halveyp_klc_070108x_PH_P7_DLD_1_A04	4448	4447	2	331	0	1704.678	1704.737	-0.05908203	GYDFESETDTETIAK
/MMR-/DLD1/Rep1/halveyp_klc_070108x_PH_P7_DLD_1_A04	4449	4448	3	3	0	2063.474	2061.913	1.561035	AEASIQAGAGDGEWEESEVK
/MMR-/DLD1/Rep1/halveyp_klc_070108x_PH_P7_DLD_1_A04	4450	4449	2	197	0.008333334	1108.027	1107.52	0.506958	GDDEGIFISR
/MMR-/DLD1/Rep1/halveyp_klc_070108x_PH_P7_DLD_1_A04	4455	4454	3	143	0	1803.691	1802.865	0.8260498	IEGSGDQVDTLELSGGAR
/MMR-/DLD1/Rep1/halveyp_klc_070108x_PH_P7_DLD_1_A04	4456	4455	2	230	0.02147971	1236.209	1235.592	0.6169434	EEEITLYPDK
/MMR-/DLD1/Rep1/halveyp_klc_070108x_PH_P7_DLD_1_A04	4458	4457	2	5	0.005681818	1342.206	1341.645	0.5610352	DGTYAVTYIPDK
/MMR-/DLD1/Rep1/halveyp_klc_070108x_PH_P7_DLD_1_A04	4460	4459	2	320	0	1393.018	1392.525	0.492609	DTELAATMVELGK	8:15.8393
/MMR-/DLD1/Rep1/halveyp_klc_070108x_PH_P7_DLD_1_A04	4466	4465	2	1	0	1129.119	1128.614	0.5050049	DILVATDVAGR
/MMR-/DLD1/Rep1/halveyp_klc_070108x_PH_P7_DLD_1_A04	4467	4466	3	1617	0	2228.8	2225.786	3.013727	VESPGTYQQDPWAMTDEEK	14:15.8393
/MMR-/DLD1/Rep1/halveyp_klc_070108x_PH_P7_DLD_1_A04	4473	4472	2	2473	0	1555.262	1554.764	0.4979248	DPSTPLVDLNSNQR
/MMR-/DLD1/Rep1/halveyp_klc_070108x_PH_P7_DLD_1_A04	4474	4473	2	2356	0	1352.987	1351.626	1.361084	VTDTDFDGVEVR
/MMR-/DLD1/Rep1/halveyp_klc_070108x_PH_P7_DLD_1_A04	4480	4479	2	226	0.008207934	1465.963	1465.481	0.4821968	GEALEDFTGPDCR	12:56.8878
/MMR-/DLD1/Rep1/halveyp_klc_070108x_PH_P7_DLD_1_A04	4481	4480	3	703	0	2020.658	2017.561	3.097401	DELMQHMDEVNDELIR	4:15.8393 7:15.8393
/MMR-/DLD1/Rep1/halveyp_klc_070108x_PH_P7_DLD_1_A04	4484	4483	2	143	0	1803.436	1802.865	0.5710449	IEGSGDQVDTLELSGGAR
/MMR-/DLD1/Rep1/halveyp_klc_070108x_PH_P7_DLD_1_A04	4486	4485	2	1	0	1850.754	1849.669	1.084772	NMVGAGEVDEDLEVETK	2:15.8393
/MMR-/DLD1/Rep1/halveyp_klc_070108x_PH_P7_DLD_1_A04	4487	4486	2	61	0.005839416	1258.157	1257.62	0.5369873	EGLEEGDQILR
/MMR-/DLD1/Rep1/halveyp_klc_070108x_PH_P7_DLD_1_A04	4492	4491	2	4870	0	1368.072	1367.483	0.5886784	DGVMFQIDQATK	4:15.8393
/MMR-/DLD1/Rep1/halveyp_klc_070108x_PH_P7_DLD_1_A04	4494	4493	2	1001	0	1870.525	1869.649	0.8756657	SMDEFTASTPADLGEAGR	2:15.8393
/MMR-/DLD1/Rep1/halveyp_klc_070108x_PH_P7_DLD_1_A04	4502	4501	2	1509	0	1408.255	1407.488	0.7666569	ELAEDIMSVEEK	7:15.8393
/MMR-/DLD1/Rep1/halveyp_klc_070108x_PH_P7_DLD_1_A04	4506	4505	2	1439	0.005738881	1101.17	1100.503	0.6669922	DETEFYLGK
/MMR-/DLD1/Rep1/halveyp_klc_070108x_PH_P7_DLD_1_A04	4508	4507	2	260	0	2039.335	2038.769	0.5656071	EELMSSDLEETAGSTSIPK	4:15.8393
/MMR-/DLD1/Rep1/halveyp_klc_070108x_PH_P7_DLD_1_A04	4509	4508	2	97	0	1549.119	1547.71	1.409058	EEFPTLQAAGDQDK
/MMR-/DLD1/Rep1/halveyp_klc_070108x_PH_P7_DLD_1_A04	4511	4510	2	2454	0	1523.048	1522.411	0.6369171	DVSGVVMECGLDVK	7:15.8393 9:56.8878
/MMR-/DLD1/Rep1/halveyp_klc_070108x_PH_P7_DLD_1_A04	4512	4511	2	951	0	1593.151	1592.547	0.603693	LEEMFPDEVDTPR	4:15.8393
/MMR-/DLD1/Rep1/halveyp_klc_070108x_PH_P7_DLD_1_A04	4514	4513	2	331	0	1705.335	1704.737	0.5979004	GYDFESETDTETIAK
/MMR-/DLD1/Rep1/halveyp_klc_070108x_PH_P7_DLD_1_A04	4516	4515	2	1541	0.01699029	1427.972	1425.651	2.321045	YLDLEEEADTTK
/MMR-/DLD1/Rep1/halveyp_klc_070108x_PH_P7_DLD_1_A04	4520	4519	2	392	0	1342.575	1342.604	-0.02905273	LYGDADYLEER
/MMR-/DLD1/Rep1/halveyp_klc_070108x_PH_P7_DLD_1_A04	4523	4522	3	2	0	2243.708	2242.014	1.694092	DQVTAQEIFQDNHEDGPTAK
/MMR-/DLD1/Rep1/halveyp_klc_070108x_PH_P7_DLD_1_A04	4524	4523	2	2361	0	1095.914	1095.508	0.4058838	DLNSYLEDK
/MMR-/DLD1/Rep1/halveyp_klc_070108x_PH_P7_DLD_1_A04	4527	4526	2	1541	0.008241759	1425.399	1425.651	-0.2519531	YLDLEEEADTTK
/MMR-/DLD1/Rep1/halveyp_klc_070108x_PH_P7_DLD_1_A04	4528	4527	2	2211	0.02150538	1235.608	1233.432	2.176289	EVDALDGLCSR	9:56.8878
/MMR-/DLD1/Rep1/halveyp_klc_070108x_PH_P7_DLD_1_A04	4529	4528	2	172	0	1578.046	1577.605	0.4407291	DGSLEVTGQLGEVMK	14:15.8393
/MMR-/DLD1/Rep1/halveyp_klc_070108x_PH_P7_DLD_1_A04	4532	4531	2	1083	0.008264462	1360.309	1360.672	-0.3630371	VLQLEDDSLDSK
/MMR-/DLD1/Rep1/halveyp_klc_070108x_PH_P7_DLD_1_A04	4536	4535	2	3607	0.02350176	1393.091	1392.501	0.590107	DTSFTVCPDVPR	7:56.8878
/MMR-/DLD1/Rep1/halveyp_klc_070108x_PH_P7_DLD_1_A04	4547	4546	3	703	0	2020.019	2017.561	2.458485	DELMQHMDEVNDELIR	4:15.8393 7:15.8393
/MMR-/DLD1/Rep1/halveyp_klc_070108x_PH_P7_DLD_1_A04	4552	4551	2	3514	0.01797176	1117.392	1116.566	0.8259277	DINTIEDAVK
/MMR-/DLD1/Rep1/halveyp_klc_070108x_PH_P7_DLD_1_A04	4553	4552	2	212	0	1470.22	1469.761	0.4589844	DEILPTTPISEQK
/MMR-/DLD1/Rep1/halveyp_klc_070108x_PH_P7_DLD_1_A04	4554	4553	2	1694	0	1202.533	1202.614	-0.08105469	DIQQSLADVSK
/MMR-/DLD1/Rep1/halveyp_klc_070108x_PH_P7_DLD_1_A04	4557	4556	2	1	0	1256.72	1254.598	2.121948	DYETATLSDIK
/MMR-/DLD1/Rep1/halveyp_klc_070108x_PH_P7_DLD_1_A04	4565	4564	2	351	0.01830065	1631.156	1629.8	1.355957	FNISNGGPAPEAITDK
/MMR-/DLD1/Rep1/halveyp_klc_070108x_PH_P7_DLD_1_A04	4568	4567	2	1439	0	1100.432	1100.503	-0.07104492	DETEFYLGK
/MMR-/DLD1/Rep1/halveyp_klc_070108x_PH_P7_DLD_1_A04	4571	4570	2	4870	0	1368.057	1367.483	0.5736637	DGVMFQIDQATK	4:15.8393
/MMR-/DLD1/Rep1/halveyp_klc_070108x_PH_P7_DLD_1_A04	4576	4575	2	260	0	2040.649	2038.769	1.879694	EELMSSDLEETAGSTSIPK	4:15.8393
/MMR-/DLD1/Rep1/halveyp_klc_070108x_PH_P7_DLD_1_A04	4580	4579	2	1	0	1254.625	1254.598	0.02697754	DYETATLSDIK
/MMR-/DLD1/Rep1/halveyp_klc_070108x_PH_P7_DLD_1_A04	4584	4583	2	84	0.003289474	1073.501	1073.56	-0.05908203	DLSLEEIQK
/MMR-/DLD1/Rep1/halveyp_klc_070108x_PH_P7_DLD_1_A04	4586	4585	2	2361	0	1096.203	1095.508	0.6949463	DLNSYLEDK
/MMR-/DLD1/Rep1/halveyp_klc_070108x_PH_P7_DLD_1_A04	4592	4591	2	145	0	1780.349	1779.828	0.5209961	VDATEESDLAQQYGVR
/MMR-/DLD1/Rep1/halveyp_klc_070108x_PH_P7_DLD_1_A04	4593	4592	2	430	0	1323.224	1322.61	0.6140137	SAGDVDTLAFDGR
/MMR-/DLD1/Rep1/halveyp_klc_070108x_PH_P7_DLD_1_A04	4594	4593	2	172	0	1579.003	1577.605	1.39776	DGSLEVTGQLGEVMK	14:15.8393
/MMR-/DLD1/Rep1/halveyp_klc_070108x_PH_P7_DLD_1_A04	4598	4597	3	145	0	1780.227	1779.828	0.3990479	VDATEESDLAQQYGVR
/MMR-/DLD1/Rep1/halveyp_klc_070108x_PH_P7_DLD_1_A04	4599	4598	2	2736	0	1842.3	1841.864	0.4360352	AIEQADLLQEEDESPR
/MMR-/DLD1/Rep1/halveyp_klc_070108x_PH_P7_DLD_1_A04	4600	4599	3	8116	0.02721088	1523.759	1523.838	-0.07897949	MNNKPELPIELVK
/MMR-/DLD1/Rep1/halveyp_klc_070108x_PH_P7_DLD_1_A04	4606	4605	2	10	0.02978236	1243.766	1241.625	2.140991	EVDIGIPDATGR
/MMR-/DLD1/Rep1/halveyp_klc_070108x_PH_P7_DLD_1_A04	4607	4606	3	2	0.01388889	2243.276	2242.014	1.261963	DQVTAQEIFQDNHEDGPTAK
/MMR-/DLD1/Rep1/halveyp_klc_070108x_PH_P7_DLD_1_A04	4608	4607	2	392	0	1342.99	1342.604	0.3859863	LYGDADYLEER
/MMR-/DLD1/Rep1/halveyp_klc_070108x_PH_P7_DLD_1_A04	4611	4610	3	1	0	1909.515	1908.801	0.7139893	DTFEHDPSESIDEFNK
/MMR-/DLD1/Rep1/halveyp_klc_070108x_PH_P7_DLD_1_A04	4616	4615	2	212	0	1470.258	1469.761	0.4970703	DEILPTTPISEQK
/MMR-/DLD1/Rep1/halveyp_klc_070108x_PH_P7_DLD_1_A04	4619	4618	2	13	0	1416.322	1416.746	-0.4239502	GDVTITNDGATILK
/MMR-/DLD1/Rep1/halveyp_klc_070108x_PH_P7_DLD_1_A04	4623	4622	2	1	0	2124.001	2123.845	0.1555729	ELQSQISDTSVVLSMDNSR	15:15.8393
/MMR-/DLD1/Rep1/halveyp_klc_070108x_PH_P7_DLD_1_A04	4628	4627	3	1218	0	2600.764	2599.116	1.647949	NQSEEQSEASSEQLDQFTQSAEK
/MMR-/DLD1/Rep1/halveyp_klc_070108x_PH_P7_DLD_1_A04	4632	4631	3	1409	0.02597403	1507.278	1508.85	-1.572021	MLDHIAREVGLKK
/MMR-/DLD1/Rep1/halveyp_klc_070108x_PH_P7_DLD_1_A04	4634	4633	2	1439	0	1101.088	1100.503	0.5849609	DETEFYLGK
/MMR-/DLD1/Rep1/halveyp_klc_070108x_PH_P7_DLD_1_A04	4641	4640	2	1158	0	1534.282	1533.731	0.5510254	IEDGNDFGVAIQEK
/MMR-/DLD1/Rep1/halveyp_klc_070108x_PH_P7_DLD_1_A04	4643	4642	2	1876	0	1118.92	1118.314	0.6057682	DGDLFMSYR	6:15.8393
/MMR-/DLD1/Rep1/halveyp_klc_070108x_PH_P7_DLD_1_A04	4646	4645	2	84	0	1073.413	1073.56	-0.1470947	DLSLEEIQK
/MMR-/DLD1/Rep1/halveyp_klc_070108x_PH_P7_DLD_1_A04	4647	4646	2	1	0	1254.938	1254.598	0.3399658	DYETATLSDIK
/MMR-/DLD1/Rep1/halveyp_klc_070108x_PH_P7_DLD_1_A04	4658	4657	2	145	0	1780.374	1779.828	0.5460205	VDATEESDLAQQYGVR
/MMR-/DLD1/Rep1/halveyp_klc_070108x_PH_P7_DLD_1_A04	4660	4659	2	69	0	1796.173	1795.638	0.5347233	TEFDQEIDMGSLNPGK	9:15.8393
/MMR-/DLD1/Rep1/halveyp_klc_070108x_PH_P7_DLD_1_A04	4661	4660	2	578	0	2070.719	2069.65	1.068924	IDNLMADGTCQDAAIVGYK	5:15.8393 10:56.8878
/MMR-/DLD1/Rep1/halveyp_klc_070108x_PH_P7_DLD_1_A04	4664	4663	3	145	0	1780.733	1779.828	0.9050293	VDATEESDLAQQYGVR
/MMR-/DLD1/Rep1/halveyp_klc_070108x_PH_P7_DLD_1_A04	4666	4665	2	2736	0	1842.9	1841.864	1.036011	AIEQADLLQEEDESPR
/MMR-/DLD1/Rep1/halveyp_klc_070108x_PH_P7_DLD_1_A04	4667	4666	3	145	0	1784.012	1779.828	4.18396	VDATEESDLAQQYGVR
/MMR-/DLD1/Rep1/halveyp_klc_070108x_PH_P7_DLD_1_A04	4668	4667	3	578	0	2071.718	2069.65	2.067947	IDNLMADGTCQDAAIVGYK	5:15.8393 10:56.8878
/MMR-/DLD1/Rep1/halveyp_klc_070108x_PH_P7_DLD_1_A04	4670	4669	2	10	0	1241.58	1241.625	-0.04504395	EVDIGIPDATGR
/MMR-/DLD1/Rep1/halveyp_klc_070108x_PH_P7_DLD_1_A04	4676	4675	2	2355	0.02145411	1273	1270.583	2.416992	YDDAIQLYDR
/MMR-/DLD1/Rep1/halveyp_klc_070108x_PH_P7_DLD_1_A04	4676	4675	3	1	0	1909.5	1908.801	0.6989746	DTFEHDPSESIDEFNK
/MMR-/DLD1/Rep1/halveyp_klc_070108x_PH_P7_DLD_1_A04	4682	4681	2	212	0	1471.219	1469.761	1.458008	DEILPTTPISEQK
/MMR-/DLD1/Rep1/halveyp_klc_070108x_PH_P7_DLD_1_A04	4684	4683	2	879	0	1401.056	1400.678	0.3780518	ASLEDAPVDDLTR
/MMR-/DLD1/Rep1/halveyp_klc_070108x_PH_P7_DLD_1_A04	4685	4684	2	1	0	1852.308	1851.675	0.6326237	FGMLDATDGPGTEDAALR	3:15.8393
/MMR-/DLD1/Rep1/halveyp_klc_070108x_PH_P7_DLD_1_A04	4689	4688	2	447	0	1519.378	1519.69	-0.3118896	EVQDLFEAQGNDR
/MMR-/DLD1/Rep1/halveyp_klc_070108x_PH_P7_DLD_1_A04	4690	4689	2	1666	0	892.1461	891.4702	0.6759033	DGDFVVLK
/MMR-/DLD1/Rep1/halveyp_klc_070108x_PH_P7_DLD_1_A04	4691	4690	2	6292	0	1462.703	1462.448	0.254694	HAVGDDAQFEMDI	11:15.8393
/MMR-/DLD1/Rep1/halveyp_klc_070108x_PH_P7_DLD_1_A04	4694	4693	2	1	0	1904.273	1903.912	0.3609619	LEGLGSSEADQDGLASTVR
/MMR-/DLD1/Rep1/halveyp_klc_070108x_PH_P7_DLD_1_A04	4696	4695	2	2355	0	1270.332	1270.583	-0.2509766	YDDAIQLYDR
/MMR-/DLD1/Rep1/halveyp_klc_070108x_PH_P7_DLD_1_A04	4696	4695	3	1	0.04878049	1905.498	1903.912	1.58606	LEGLGSSEADQDGLASTVR
/MMR-/DLD1/Rep1/halveyp_klc_070108x_PH_P7_DLD_1_A04	4697	4696	2	1	0.03382187	1678.047	1676.801	1.245972	NQLTSNPENTVFDAK
/MMR-/DLD1/Rep1/halveyp_klc_070108x_PH_P7_DLD_1_A04	4701	4700	2	699	0	1239.483	1239.646	-0.1629639	LDDDGLIAPGVR
/MMR-/DLD1/Rep1/halveyp_klc_070108x_PH_P7_DLD_1_A04	4702	4701	2	55	0	2044.598	2043.923	0.6750488	NENTEGSPQEDGVELEGLK
/MMR-/DLD1/Rep1/halveyp_klc_070108x_PH_P7_DLD_1_A04	4703	4702	2	1	0	2005.416	2004.891	0.5250244	TVSYGDDEDSLSSAYIQR
/MMR-/DLD1/Rep1/halveyp_klc_070108x_PH_P7_DLD_1_A04	4708	4707	2	1158	0	1534.302	1533.731	0.5710449	IEDGNDFGVAIQEK
/MMR-/DLD1/Rep1/halveyp_klc_070108x_PH_P7_DLD_1_A04	4709	4708	2	5	0	1043.48	1043.492	-0.01196289	DLAEDAPWK
/MMR-/DLD1/Rep1/halveyp_klc_070108x_PH_P7_DLD_1_A04	4712	4711	2	438	0	1231.004	1230.4	0.6042671	DYLLCDYNR	5:56.8878
/MMR-/DLD1/Rep1/halveyp_klc_070108x_PH_P7_DLD_1_A04	4714	4713	2	404	0.02985075	1283.905	1283.672	0.2330322	DIPGLTDTTVPR
/MMR-/DLD1/Rep1/halveyp_klc_070108x_PH_P7_DLD_1_A04	4720	4719	2	1876	0	1120.072	1118.314	1.757746	DGDLFMSYR	6:15.8393
/MMR-/DLD1/Rep1/halveyp_klc_070108x_PH_P7_DLD_1_A04	4721	4720	2	1118	0.04004449	1307.826	1307.724	0.1020508	FVNNLFVQLSK
/MMR-/DLD1/Rep1/halveyp_klc_070108x_PH_P7_DLD_1_A04	4724	4723	2	1189	0	1856.309	1854.663	1.645685	ASMDVENPDYSEEILK	3:15.8393
/MMR-/DLD1/Rep1/halveyp_klc_070108x_PH_P7_DLD_1_A04	4725	4724	2	69	0	1796.169	1795.638	0.530695	TEFDQEIDMGSLNPGK	9:15.8393
/MMR-/DLD1/Rep1/halveyp_klc_070108x_PH_P7_DLD_1_A04	4728	4727	2	578	0	2069.929	2069.65	0.2788849	IDNLMADGTCQDAAIVGYK	5:15.8393 10:56.8878
/MMR-/DLD1/Rep1/halveyp_klc_070108x_PH_P7_DLD_1_A04	4730	4729	2	99	0	2143.495	2142.786	0.7087955	LNINPEDGMADYSDPSYVK	9:15.8393
/MMR-/DLD1/Rep1/halveyp_klc_070108x_PH_P7_DLD_1_A04	4731	4730	2	1486	0	1600.297	1599.405	0.8924446	EIMAEDDQVFLMK	3:15.8393 12:15.8393
/MMR-/DLD1/Rep1/halveyp_klc_070108x_PH_P7_DLD_1_A04	4732	4731	2	268	0	1877.252	1875.732	1.519709	EVTDMNLNVINEGGIDK	5:15.8393
/MMR-/DLD1/Rep1/halveyp_klc_070108x_PH_P7_DLD_1_A04	4733	4732	3	578	0	2070.99	2069.65	1.33992	IDNLMADGTCQDAAIVGYK	5:15.8393 10:56.8878
/MMR-/DLD1/Rep1/halveyp_klc_070108x_PH_P7_DLD_1_A04	4736	4735	3	84	0	2107.795	2106.975	0.8198242	IPDPEAVKPDDWDEDAPAK
/MMR-/DLD1/Rep1/halveyp_klc_070108x_PH_P7_DLD_1_A04	4737	4736	2	1483	0.01593626	1388.01	1388.694	-0.68396	FDQSVDPEIIAR
/MMR-/DLD1/Rep1/halveyp_klc_070108x_PH_P7_DLD_1_A04	4739	4738	3	179	0	2502.422	2501.202	1.220215	IEDVPAPSTSADKVESLDVDSEAK
/MMR-/DLD1/Rep1/halveyp_klc_070108x_PH_P7_DLD_1_A04	4740	4739	2	10	0.01839685	1243.909	1241.625	2.284058	EVDIGIPDATGR
/MMR-/DLD1/Rep1/halveyp_klc_070108x_PH_P7_DLD_1_A04	4744	4743	2	3398	0	1339.037	1338.457	0.5796452	DELMPLESAYR	4:15.8393
/MMR-/DLD1/Rep1/halveyp_klc_070108x_PH_P7_DLD_1_A04	4746	4745	2	1439	0.005625879	1101.086	1100.503	0.5830078	DETEFYLGK
/MMR-/DLD1/Rep1/halveyp_klc_070108x_PH_P7_DLD_1_A04	4749	4748	2	212	0	1471.305	1469.761	1.544067	DEILPTTPISEQK
/MMR-/DLD1/Rep1/halveyp_klc_070108x_PH_P7_DLD_1_A04	4752	4751	3	1	0	2125.206	2123.845	1.360651	ELQSQISDTSVVLSMDNSR	15:15.8393
/MMR-/DLD1/Rep1/halveyp_klc_070108x_PH_P7_DLD_1_A04	4754	4753	2	1	0	2124.493	2123.845	0.6475163	ELQSQISDTSVVLSMDNSR	15:15.8393
/MMR-/DLD1/Rep1/halveyp_klc_070108x_PH_P7_DLD_1_A04	4754	4753	3	1	0.02631579	3186.74	3183.416	3.323786	QLYEKEIRELQSQISDTSVVLSMDNSR	23:15.8393
/MMR-/DLD1/Rep1/halveyp_klc_070108x_PH_P7_DLD_1_A04	4755	4754	2	32	0.00610687	1014.055	1013.318	0.7366886	DLTDYLMK	7:15.8393
/MMR-/DLD1/Rep1/halveyp_klc_070108x_PH_P7_DLD_1_A04	4757	4756	2	879	0	1400.937	1400.678	0.2590332	ASLEDAPVDDLTR
/MMR-/DLD1/Rep1/halveyp_klc_070108x_PH_P7_DLD_1_A04	4758	4757	2	1	0	1852.106	1851.675	0.4305973	FGMLDATDGPGTEDAALR	3:15.8393
/MMR-/DLD1/Rep1/halveyp_klc_070108x_PH_P7_DLD_1_A04	4760	4759	2	1	0	1905.488	1903.912	1.57605	LEGLGSSEADQDGLASTVR
/MMR-/DLD1/Rep1/halveyp_klc_070108x_PH_P7_DLD_1_A04	4763	4762	2	58	0	1169.12	1168.529	0.5909424	DFYELEPEK
/MMR-/DLD1/Rep1/halveyp_klc_070108x_PH_P7_DLD_1_A04	4764	4763	2	17	0.006279435	1431.617	1431.709	-0.09204102	DVETLQQTIEEK
/MMR-/DLD1/Rep1/halveyp_klc_070108x_PH_P7_DLD_1_A04	4766	4765	2	80	0	1239.117	1237.398	1.718683	FDMELDDLPK	3:15.8393
/MMR-/DLD1/Rep1/halveyp_klc_070108x_PH_P7_DLD_1_A04	4769	4768	2	1880	0	1587.019	1586.685	0.3339844	GGLVSDAYGEDDFSR
/MMR-/DLD1/Rep1/halveyp_klc_070108x_PH_P7_DLD_1_A04	4772	4771	2	5	0	1043.43	1043.492	-0.06188965	DLAEDAPWK
/MMR-/DLD1/Rep1/halveyp_klc_070108x_PH_P7_DLD_1_A04	4774	4773	2	145	0.02344666	1782.755	1779.828	2.927002	VDATEESDLAQQYGVR
/MMR-/DLD1/Rep1/halveyp_klc_070108x_PH_P7_DLD_1_A04	4778	4777	2	404	0	1283.506	1283.672	-0.1660156	DIPGLTDTTVPR
/MMR-/DLD1/Rep1/halveyp_klc_070108x_PH_P7_DLD_1_A04	4780	4779	2	119	0.01765448	1512.391	1510.505	1.885675	GLVVDMDGFEEER	6:15.8393
/MMR-/DLD1/Rep1/halveyp_klc_070108x_PH_P7_DLD_1_A04	4788	4787	2	64	0	2039.339	2038.898	0.44104	GESDPAYQQYQDAANNLR
/MMR-/DLD1/Rep1/halveyp_klc_070108x_PH_P7_DLD_1_A04	4802	4801	3	84	0	2107.505	2106.975	0.5297852	IPDPEAVKPDDWDEDAPAK
/MMR-/DLD1/Rep1/halveyp_klc_070108x_PH_P7_DLD_1_A04	4814	4813	3	1	0	2125.044	2123.845	1.198542	ELQSQISDTSVVLSMDNSR	15:15.8393
/MMR-/DLD1/Rep1/halveyp_klc_070108x_PH_P7_DLD_1_A04	4821	4820	2	1	0	2126.453	2123.845	2.607477	ELQSQISDTSVVLSMDNSR	15:15.8393
/MMR-/DLD1/Rep1/halveyp_klc_070108x_PH_P7_DLD_1_A04	4827	4826	3	1	0.0137931	2178.238	2177.822	0.4161568	MEQLWRNPWVGMCNDSR	13:56.8878
/MMR-/DLD1/Rep1/halveyp_klc_070108x_PH_P7_DLD_1_A04	4829	4828	2	64	0.01722017	1703.348	1701.563	1.784723	FAMEPEEFDSDTLR	3:15.8393
/MMR-/DLD1/Rep1/halveyp_klc_070108x_PH_P7_DLD_1_A04	4836	4835	2	9143	0.02774566	1288.349	1285.511	2.838154	LLCLDGQQSPR	3:56.8878
/MMR-/DLD1/Rep1/halveyp_klc_070108x_PH_P7_DLD_1_A04	4842	4841	2	240	0	1177.027	1176.414	0.6127262	DAQMLIEDVK	4:15.8393
/MMR-/DLD1/Rep1/halveyp_klc_070108x_PH_P7_DLD_1_A04	4844	4843	2	404	0.006369427	1284.321	1283.672	0.6490479	DIPGLTDTTVPR
/MMR-/DLD1/Rep1/halveyp_klc_070108x_PH_P7_DLD_1_A04	4851	4850	2	1880	0.005873715	1587.979	1586.685	1.293945	GGLVSDAYGEDDFSR
/MMR-/DLD1/Rep1/halveyp_klc_070108x_PH_P7_DLD_1_A04	4858	4857	2	935	0	1900.181	1899.849	0.3320313	FSPDGELYASGSEDGTLR
/MMR-/DLD1/Rep1/halveyp_klc_070108x_PH_P7_DLD_1_A04	4860	4859	2	337	0	1457.666	1457.642	0.02404785	TFDTNGDGTIDFR
/MMR-/DLD1/Rep1/halveyp_klc_070108x_PH_P7_DLD_1_A04	4866	4865	2	173	0	1301.964	1301.415	0.5486393	DFMIQGGDFTR	3:15.8393
/MMR-/DLD1/Rep1/halveyp_klc_070108x_PH_P7_DLD_1_A04	4868	4867	3	84	0	2107.437	2106.975	0.4619141	IPDPEAVKPDDWDEDAPAK
/MMR-/DLD1/Rep1/halveyp_klc_070108x_PH_P7_DLD_1_A04	4869	4868	2	504	0	1211.687	1211.231	0.4564095	MDMSLDDIIK	1:15.8393 3:15.8393
/MMR-/DLD1/Rep1/halveyp_klc_070108x_PH_P7_DLD_1_A04	4871	4870	2	80	0	1237.793	1237.398	0.3947086	FDMELDDLPK	3:15.8393
/MMR-/DLD1/Rep1/halveyp_klc_070108x_PH_P7_DLD_1_A04	4874	4873	2	1	0	2124.415	2123.845	0.5696354	ELQSQISDTSVVLSMDNSR	15:15.8393
/MMR-/DLD1/Rep1/halveyp_klc_070108x_PH_P7_DLD_1_A04	4880	4879	3	1	0	2125.347	2123.845	1.50152	ELQSQISDTSVVLSMDNSR	15:15.8393
/MMR-/DLD1/Rep1/halveyp_klc_070108x_PH_P7_DLD_1_A04	4894	4893	2	1	0	1298.081	1297.405	0.6757145	NLDFGIDMDSR	8:15.8393
/MMR-/DLD1/Rep1/halveyp_klc_070108x_PH_P7_DLD_1_A04	4900	4899	2	84	0.01822917	2107.379	2106.975	0.4038086	IPDPEAVKPDDWDEDAPAK
/MMR-/DLD1/Rep1/halveyp_klc_070108x_PH_P7_DLD_1_A04	4902	4901	2	41	0	1727.059	1726.616	0.4426823	IDINMSGFNETDDLK	5:15.8393
/MMR-/DLD1/Rep1/halveyp_klc_070108x_PH_P7_DLD_1_A04	4906	4905	2	6125	0	1208.084	1207.561	0.5229492	FLDELEDEAK
/MMR-/DLD1/Rep1/halveyp_klc_070108x_PH_P7_DLD_1_A04	4907	4906	2	1838	0.02352941	1373.726	1374.642	-0.9160156	NPDVDTSFLPDR
/MMR-/DLD1/Rep1/halveyp_klc_070108x_PH_P7_DLD_1_A04	4910	4909	2	404	0.005856515	1286.013	1283.672	2.340942	DIPGLTDTTVPR
/MMR-/DLD1/Rep1/halveyp_klc_070108x_PH_P7_DLD_1_A04	4919	4918	3	1	0	1883.225	1882.681	0.5442085	LKDEDDEDDCFILEK	10:56.8878
/MMR-/DLD1/Rep1/halveyp_klc_070108x_PH_P7_DLD_1_A04	4922	4921	2	935	0	1900.331	1899.849	0.4820557	FSPDGELYASGSEDGTLR
/MMR-/DLD1/Rep1/halveyp_klc_070108x_PH_P7_DLD_1_A04	4925	4924	3	1823	0.04968944	1985.675	1983.79	1.884699	AIQDGTIVLMGTYDDGATK	10:15.8393
/MMR-/DLD1/Rep1/halveyp_klc_070108x_PH_P7_DLD_1_A04	4926	4925	2	1	0	1335.801	1335.503	0.2977848	SLDMDSIIAEVK	4:15.8393
/MMR-/DLD1/Rep1/halveyp_klc_070108x_PH_P7_DLD_1_A04	4928	4927	2	173	0.006329114	1304.069	1301.415	2.65362	DFMIQGGDFTR	3:15.8393
/MMR-/DLD1/Rep1/halveyp_klc_070108x_PH_P7_DLD_1_A04	4931	4930	2	478	0	1319.112	1318.636	0.4760742	DSGSQEVLSELR
/MMR-/DLD1/Rep1/halveyp_klc_070108x_PH_P7_DLD_1_A04	4932	4931	2	110	0.0215311	1564.028	1563.625	0.4026432	DASLMVTNDGATILK	5:15.8393
/MMR-/DLD1/Rep1/halveyp_klc_070108x_PH_P7_DLD_1_A04	4934	4933	3	84	0	2107.78	2106.975	0.8049316	IPDPEAVKPDDWDEDAPAK
/MMR-/DLD1/Rep1/halveyp_klc_070108x_PH_P7_DLD_1_A04	4936	4935	2	1	0	1833.344	1832.774	0.5699463	NPDDITNEEYGEFYK
/MMR-/DLD1/Rep1/halveyp_klc_070108x_PH_P7_DLD_1_A04	4938	4937	2	212	0.01336898	1470.527	1469.761	0.7659912	DEILPTTPISEQK
/MMR-/DLD1/Rep1/halveyp_klc_070108x_PH_P7_DLD_1_A04	4941	4940	2	1	0	2125.441	2123.845	1.595514	ELQSQISDTSVVLSMDNSR	15:15.8393
/MMR-/DLD1/Rep1/halveyp_klc_070108x_PH_P7_DLD_1_A04	4944	4943	2	959	0.01820546	1477.286	1477.495	-0.2092953	MDDPTVNWSIER	1:15.8393
/MMR-/DLD1/Rep1/halveyp_klc_070108x_PH_P7_DLD_1_A04	4947	4946	3	1	0	2125.139	2123.845	1.293512	ELQSQISDTSVVLSMDNSR	15:15.8393
/MMR-/DLD1/Rep1/halveyp_klc_070108x_PH_P7_DLD_1_A04	4948	4947	2	404	0.01333333	1283.984	1283.672	0.3120117	DIPGLTDTTVPR
/MMR-/DLD1/Rep1/halveyp_klc_070108x_PH_P7_DLD_1_A04	4949	4948	2	1044	0	1854.495	1854.885	-0.3900146	LASEEPPDDEEALATIR
/MMR-/DLD1/Rep1/halveyp_klc_070108x_PH_P7_DLD_1_A04	4950	4949	2	242	0.01844532	1677.836	1675.758	2.078003	SDGGYTYDTSDLAAIK
/MMR-/DLD1/Rep1/halveyp_klc_070108x_PH_P7_DLD_1_A04	4953	4952	2	26	0	1016.706	1016.539	0.1669922	DELTLEGIK
/MMR-/DLD1/Rep1/halveyp_klc_070108x_PH_P7_DLD_1_A04	4962	4961	2	242	0	1675.485	1675.758	-0.2730713	SDGGYTYDTSDLAAIK
/MMR-/DLD1/Rep1/halveyp_klc_070108x_PH_P7_DLD_1_A04	4964	4963	2	1823	0	1984.418	1983.79	0.6276188	AIQDGTIVLMGTYDDGATK	10:15.8393
/MMR-/DLD1/Rep1/halveyp_klc_070108x_PH_P7_DLD_1_A04	4967	4966	2	809	0.03798883	1103.375	1103.479	-0.1038494	QVEYLVNEK	1:-17.0972
/MMR-/DLD1/Rep1/halveyp_klc_070108x_PH_P7_DLD_1_A04	4968	4967	2	196	0	2518.859	2517.806	1.052689	LQEALDAEMLEDEAGGGGAGPGGACK	9:15.8393 25:56.8878
/MMR-/DLD1/Rep1/halveyp_klc_070108x_PH_P7_DLD_1_A04	4970	4969	2	173	0	1302.063	1301.415	0.6476383	DFMIQGGDFTR	3:15.8393
/MMR-/DLD1/Rep1/halveyp_klc_070108x_PH_P7_DLD_1_A04	4971	4970	2	1838	0.0032	1375.09	1374.642	0.447998	NPDVDTSFLPDR
/MMR-/DLD1/Rep1/halveyp_klc_070108x_PH_P7_DLD_1_A04	4973	4972	2	2745	0	1220.276	1219.42	0.8556461	DAIAQAEMDLK	8:15.8393
/MMR-/DLD1/Rep1/halveyp_klc_070108x_PH_P7_DLD_1_A04	4988	4987	2	1	0	1336.146	1335.503	0.6427555	SLDMDSIIAEVK	4:15.8393
/MMR-/DLD1/Rep1/halveyp_klc_070108x_PH_P7_DLD_1_A04	4989	4988	2	207	0.02158273	2107.037	2106.037	1.000277	QTNIASTLARMVIRYQMK	1:-17.0972
/MMR-/DLD1/Rep1/halveyp_klc_070108x_PH_P7_DLD_1_A04	4996	4995	3	1	0	3378.839	3377.171	1.668568	LYQSAGGMPGGMPGGFPGGGAPPSGGASSGPTIEEVD	8:15.8393 12:15.8393
/MMR-/DLD1/Rep1/halveyp_klc_070108x_PH_P7_DLD_1_A04	4998	4997	2	489	0	1712.333	1711.769	0.5639648	ILEDSGFDEQQEFR
/MMR-/DLD1/Rep1/halveyp_klc_070108x_PH_P7_DLD_1_A04	5000	4999	2	1	0	1833.254	1832.774	0.4799805	NPDDITNEEYGEFYK
/MMR-/DLD1/Rep1/halveyp_klc_070108x_PH_P7_DLD_1_A04	5006	5005	2	1	0	2124.315	2123.845	0.4695377	ELQSQISDTSVVLSMDNSR	15:15.8393
/MMR-/DLD1/Rep1/halveyp_klc_070108x_PH_P7_DLD_1_A04	5008	5007	2	195	0	1914.66	1913.922	0.7380371	IEELDQENEAALENGIK
/MMR-/DLD1/Rep1/halveyp_klc_070108x_PH_P7_DLD_1_A04	5014	5013	2	1044	0	1856.539	1854.885	1.653931	LASEEPPDDEEALATIR
/MMR-/DLD1/Rep1/halveyp_klc_070108x_PH_P7_DLD_1_A04	5015	5014	2	2388	0.0173482	1284.166	1281.693	2.473022	DVIAINQDPLGK
/MMR-/DLD1/Rep1/halveyp_klc_070108x_PH_P7_DLD_1_A04	5016	5015	3	1	0	2126.828	2123.845	2.982477	ELQSQISDTSVVLSMDNSR	15:15.8393
/MMR-/DLD1/Rep1/halveyp_klc_070108x_PH_P7_DLD_1_A04	5018	5017	2	32	0.008391608	1013.232	1013.318	-0.08630943	DLTDYLMK	7:15.8393
/MMR-/DLD1/Rep1/halveyp_klc_070108x_PH_P7_DLD_1_A04	5021	5020	2	1865	0.006259781	1281.204	1280.614	0.5899658	ESLDVYELDAK
/MMR-/DLD1/Rep1/halveyp_klc_070108x_PH_P7_DLD_1_A04	5022	5021	2	307	0	1367.754	1366.614	1.140169	QQQLLNEENLR	1:-17.0972
/MMR-/DLD1/Rep1/halveyp_klc_070108x_PH_P7_DLD_1_A04	5025	5024	2	380	0	1415.356	1414.625	0.730957	FTDEEVDELYR
/MMR-/DLD1/Rep1/halveyp_klc_070108x_PH_P7_DLD_1_A04	5030	5029	2	5	0	1500.096	1499.747	0.348999	DAGEGGLSLAIEGPSK
/MMR-/DLD1/Rep1/halveyp_klc_070108x_PH_P7_DLD_1_A04	5032	5031	2	512	0	2319.489	2319.108	0.3811035	AAAASAAEAGIATTGTEDSDDALLK
/MMR-/DLD1/Rep1/halveyp_klc_070108x_PH_P7_DLD_1_A04	5036	5035	2	1	0	1847.184	1846.79	0.3939209	NPDDITQEEYGEFYK
/MMR-/DLD1/Rep1/halveyp_klc_070108x_PH_P7_DLD_1_A04	5038	5037	2	2745	0	1220.136	1219.42	0.7156315	DAIAQAEMDLK	8:15.8393
/MMR-/DLD1/Rep1/halveyp_klc_070108x_PH_P7_DLD_1_A04	5042	5041	2	1595	0	1634.109	1632.622	1.487202	ELEASEELDTICPK	12:56.8878
/MMR-/DLD1/Rep1/halveyp_klc_070108x_PH_P7_DLD_1_A04	5043	5042	2	173	0	1301.959	1301.415	0.5436344	DFMIQGGDFTR	3:15.8393
/MMR-/DLD1/Rep1/halveyp_klc_070108x_PH_P7_DLD_1_A04	5044	5043	3	195	0	1915.402	1913.922	1.47998	IEELDQENEAALENGIK
/MMR-/DLD1/Rep1/halveyp_klc_070108x_PH_P7_DLD_1_A04	5045	5044	2	6116	0	1947.46	1946.922	0.5379639	VVAEGFDSANGINISPDDK
/MMR-/DLD1/Rep1/halveyp_klc_070108x_PH_P7_DLD_1_A04	5046	5045	2	863	0	1919.377	1918.775	0.6016178	GLLSDSMTDVPVDTGVAAR	7:15.8393
/MMR-/DLD1/Rep1/halveyp_klc_070108x_PH_P7_DLD_1_A04	5048	5047	3	1	0	2096.375	2095.945	0.4299316	DALDGPAAEAEPEHSFDGLR
/MMR-/DLD1/Rep1/halveyp_klc_070108x_PH_P7_DLD_1_A04	5051	5050	2	85	0	1379.339	1377.662	1.677002	TDTESELDLISR
/MMR-/DLD1/Rep1/halveyp_klc_070108x_PH_P7_DLD_1_A04	5052	5051	2	961	0	1456.143	1455.533	0.6101265	ICDQISDAVLDAH	2:56.8878
/MMR-/DLD1/Rep1/halveyp_klc_070108x_PH_P7_DLD_1_A04	5058	5057	2	1039	0	1274.201	1273.64	0.5610352	ELGLDEGVDSLK
/MMR-/DLD1/Rep1/halveyp_klc_070108x_PH_P7_DLD_1_A04	5060	5059	3	1	0	3379.55	3377.171	2.379505	LYQSAGGMPGGMPGGFPGGGAPPSGGASSGPTIEEVD	8:15.8393 12:15.8393
/MMR-/DLD1/Rep1/halveyp_klc_070108x_PH_P7_DLD_1_A04	5064	5063	2	19	0.005830904	1231.472	1232.593	-1.120972	FPDAGEDELLK
/MMR-/DLD1/Rep1/halveyp_klc_070108x_PH_P7_DLD_1_A04	5064	5063	3	1	0	1847.208	1846.79	0.4179688	NPDDITQEEYGEFYK
/MMR-/DLD1/Rep1/halveyp_klc_070108x_PH_P7_DLD_1_A04	5067	5066	2	950	0.02364066	1389.221	1388.434	0.7868309	QSLQVIESAMER	1:-17.0972 10:15.8393
/MMR-/DLD1/Rep1/halveyp_klc_070108x_PH_P7_DLD_1_A04	5069	5068	2	1	0	1833.261	1832.774	0.4869385	NPDDITNEEYGEFYK
/MMR-/DLD1/Rep1/halveyp_klc_070108x_PH_P7_DLD_1_A04	5079	5078	2	1	0.01724138	1262.044	1261.722	0.3218994	NIVMHLPLPTK
/MMR-/DLD1/Rep1/halveyp_klc_070108x_PH_P7_DLD_1_A04	5080	5079	2	521	0	1914.401	1913.922	0.4790039	EAISDAALEATENEPLNK
/MMR-/DLD1/Rep1/halveyp_klc_070108x_PH_P7_DLD_1_A04	5082	5081	2	893	0.01832461	1917.046	1916.896	0.1500244	SVDALDDLTPPSTAESGSR
/MMR-/DLD1/Rep1/halveyp_klc_070108x_PH_P7_DLD_1_A04	5084	5083	2	32	0.01719902	1014.072	1013.318	0.7537174	DLTDYLMK	7:15.8393
/MMR-/DLD1/Rep1/halveyp_klc_070108x_PH_P7_DLD_1_A04	5085	5084	2	1	0.01717791	1659.234	1657.842	1.391968	NQVALNPQNTVFDAK
/MMR-/DLD1/Rep1/halveyp_klc_070108x_PH_P7_DLD_1_A04	5086	5085	2	1	0	2096.725	2095.945	0.7800293	DALDGPAAEAEPEHSFDGLR
/MMR-/DLD1/Rep1/halveyp_klc_070108x_PH_P7_DLD_1_A04	5087	5086	2	1	0	2124.313	2123.845	0.4675846	ELQSQISDTSVVLSMDNSR	15:15.8393
/MMR-/DLD1/Rep1/halveyp_klc_070108x_PH_P7_DLD_1_A04	5090	5089	2	380	0	1416.174	1414.625	1.54895	FTDEEVDELYR
/MMR-/DLD1/Rep1/halveyp_klc_070108x_PH_P7_DLD_1_A04	5096	5095	2	5	0	1500.247	1499.747	0.5	DAGEGGLSLAIEGPSK
/MMR-/DLD1/Rep1/halveyp_klc_070108x_PH_P7_DLD_1_A04	5097	5096	2	5	0	1502.355	1499.747	2.608032	DAGEGGLSLAIEGPSK
/MMR-/DLD1/Rep1/halveyp_klc_070108x_PH_P7_DLD_1_A04	5100	5099	2	404	0.02171291	1283.941	1283.672	0.269043	DIPGLTDTTVPR
/MMR-/DLD1/Rep1/halveyp_klc_070108x_PH_P7_DLD_1_A04	5102	5101	2	1	0	1849.294	1846.79	2.503906	NPDDITQEEYGEFYK
/MMR-/DLD1/Rep1/halveyp_klc_070108x_PH_P7_DLD_1_A04	5106	5105	2	8685	0.03807391	1517.146	1517.531	-0.3847466	GGSLGAQNQADGAGCR	15:56.8878
/MMR-/DLD1/Rep1/halveyp_klc_070108x_PH_P7_DLD_1_A04	5108	5107	2	1595	0.008230452	1633.213	1632.622	0.5912056	ELEASEELDTICPK	12:56.8878
/MMR-/DLD1/Rep1/halveyp_klc_070108x_PH_P7_DLD_1_A04	5114	5113	3	1	0	2097.391	2095.945	1.446045	DALDGPAAEAEPEHSFDGLR
/MMR-/DLD1/Rep1/halveyp_klc_070108x_PH_P7_DLD_1_A04	5115	5114	2	85	0	1378.082	1377.662	0.4200439	TDTESELDLISR
/MMR-/DLD1/Rep1/halveyp_klc_070108x_PH_P7_DLD_1_A04	5116	5115	2	85	0	1380.162	1377.662	2.5	TDTESELDLISR
/MMR-/DLD1/Rep1/halveyp_klc_070108x_PH_P7_DLD_1_A04	5118	5117	2	173	0.005865103	1302.005	1301.415	0.5896549	DFMIQGGDFTR	3:15.8393
/MMR-/DLD1/Rep1/halveyp_klc_070108x_PH_P7_DLD_1_A04	5121	5120	2	1039	0	1274.073	1273.64	0.4329834	ELGLDEGVDSLK
/MMR-/DLD1/Rep1/halveyp_klc_070108x_PH_P7_DLD_1_A04	5122	5121	2	1039	0.01778907	1276.399	1273.64	2.759033	ELGLDEGVDSLK
/MMR-/DLD1/Rep1/halveyp_klc_070108x_PH_P7_DLD_1_A04	5123	5122	2	1	0	1336.034	1335.503	0.530817	SLDMDSIIAEVK	4:15.8393
/MMR-/DLD1/Rep1/halveyp_klc_070108x_PH_P7_DLD_1_A04	5126	5125	2	1	0	1846.583	1846.79	-0.2070313	NPDDITQEEYGEFYK
/MMR-/DLD1/Rep1/halveyp_klc_070108x_PH_P7_DLD_1_A04	5128	5127	3	1	0	1847.181	1846.79	0.3909912	NPDDITQEEYGEFYK
/MMR-/DLD1/Rep1/halveyp_klc_070108x_PH_P7_DLD_1_A04	5130	5129	2	3794	0	1629.386	1627.618	1.768208	DGSLIVSSSYDGLCR	14:56.8878
/MMR-/DLD1/Rep1/halveyp_klc_070108x_PH_P7_DLD_1_A04	5136	5135	2	1	0	1295.193	1294.593	0.5999756	SGEEDEEILFK
/MMR-/DLD1/Rep1/halveyp_klc_070108x_PH_P7_DLD_1_A04	5138	5137	2	22	0	2024.656	2022.602	2.053909	CELLYEGPPDDEAAMGIK	1:56.8878 15:15.8393
/MMR-/DLD1/Rep1/halveyp_klc_070108x_PH_P7_DLD_1_A04	5141	5140	2	1827	0	1854.229	1851.443	2.786366	YMADMDELFSQVDEK	2:15.8393 5:15.8393
[truncated: 759,688 more rows]
