# Supplementary material for: Integrative Omics Analysis Reveals the Importance and Scope of Translational Repression in microRNA-mediated Regulation
Source: Mol Cell Proteomics. 2013 Apr 2;12(7):1900–11. doi: 10.1074/mcp.M112.025783 (PMC3708174; doi:10.1074/mcp.M112.025783)
Supplement: Supplemental Data [file supp_M112.025783_mcp.M112.025783-2.zip › data/colocellline-summary.tsv]

Group/Source Name	Confident Ids	Peptides	Peptide Groups	Proteins	Protein Groups
/	761687	79838	16402	21419	12976
/MMR-	473937	64135	14635	20411	12408
/MMR+	287750	53597	12949	18622	11402
/MMR-/DLD1	64823	27101	7698	11619	7357
/MMR-/HCT116	78399	28332	8084	12214	7710
/MMR-/HCT15	83823	31526	8431	12692	8011
/MMR-/Lovo	75250	27891	7785	11629	7381
/MMR-/Ls174T	88459	30452	8315	12401	7867
/MMR-/RKO	83183	29886	8122	12316	7759
/MMR+/Caco-2	80440	30404	8280	12264	7812
/MMR+/COLO205	74341	27033	8048	12200	7694
/MMR+/HT29	68599	28706	7951	11957	7551
/MMR+/SW480	64370	25159	7228	10757	6872
/MMR-/DLD1/Rep1	21591	14649	5179	7928	5220
/MMR-/DLD1/Rep2	23826	17507	5622	8396	5478
/MMR-/DLD1/Rep3	19406	11182	4492	6950	4560
/MMR-/HCT116/Rep1	23561	15154	5279	8026	5255
/MMR-/HCT116/Rep2	29310	15738	5496	8408	5452
/MMR-/HCT116/Rep3	25528	18087	5728	8623	5628
/MMR-/HCT15/Rep1	27314	18234	6102	9359	6033
/MMR-/HCT15/Rep2	30881	17553	5768	8797	5682
/MMR-/HCT15/Rep3	25628	18662	5701	8532	5622
/MMR-/Lovo/Rep1	31928	18283	5835	8804	5728
/MMR-/Lovo/Rep2	20968	12648	4643	7062	4688
/MMR-/Lovo/Rep3	22354	16326	5187	7702	5062
/MMR-/Ls174T/Rep1	34839	20300	6092	9036	5931
/MMR-/Ls174T/Rep2	30622	16916	5739	8703	5692
/MMR-/Ls174T/Rep3	22998	16708	5289	7900	5205
/MMR-/RKO/Rep1	32573	18666	5734	8668	5639
/MMR-/RKO/Rep2	25734	15911	5389	8253	5436
/MMR-/RKO/Rep3	24876	18207	5642	8536	5536
/MMR+/Caco-2/Rep1	33081	20033	6136	9178	5967
/MMR+/Caco-2/Rep2	23296	14098	5185	7895	5215
/MMR+/Caco-2/Rep3	24063	17627	5543	8349	5487
/MMR+/COLO205/Rep1	22572	15311	5641	8815	5705
/MMR+/COLO205/Rep2	28369	14515	5302	8133	5307
/MMR+/COLO205/Rep3	23400	16654	5523	8397	5470
/MMR+/HT29/Rep1	27300	18258	6095	9334	6019
/MMR+/HT29/Rep2	18128	10420	4338	6643	4415
/MMR+/HT29/Rep3	23171	16860	5385	8076	5281
/MMR+/SW480/Rep1	31475	16998	5454	8153	5338
/MMR+/SW480/Rep2	14343	9158	3753	5718	3845
/MMR+/SW480/Rep3	18552	13313	4685	7054	4660
/MMR-/DLD1/Rep1/halveyp_klc_070108x_PH_P7_DLD_1_A01	292	211	183	303	226
/MMR-/DLD1/Rep1/halveyp_klc_070108x_PH_P7_DLD_1_A02	417	306	272	483	336
/MMR-/DLD1/Rep1/halveyp_klc_070108x_PH_P7_DLD_1_A03	813	582	501	827	579
/MMR-/DLD1/Rep1/halveyp_klc_070108x_PH_P7_DLD_1_A04	1076	699	619	962	693
/MMR-/DLD1/Rep1/halveyp_klc_070108x_PH_P7_DLD_1_A05	868	656	567	917	666
/MMR-/DLD1/Rep1/halveyp_klc_070108x_PH_P7_DLD_1_A06	1486	1050	824	1327	935
/MMR-/DLD1/Rep1/halveyp_klc_070108x_PH_P7_DLD_1_A07	1647	1169	890	1446	1026
/MMR-/DLD1/Rep1/halveyp_klc_070108x_PH_P7_DLD_1_A08	1585	1106	889	1585	1084
/MMR-/DLD1/Rep1/halveyp_klc_070108x_PH_P7_DLD_1_A09	2083	1532	1139	1867	1298
/MMR-/DLD1/Rep1/halveyp_klc_070108x_PH_P7_DLD_1_A10	2066	1607	1214	2084	1404
/MMR-/DLD1/Rep1/halveyp_klc_070108x_PH_P7_DLD_1_A11	2211	1641	1232	2054	1384
/MMR-/DLD1/Rep1/halveyp_klc_070108x_PH_P7_DLD_1_A12	1617	1152	900	1491	1051
/MMR-/DLD1/Rep1/halveyp_klc_070108x_PH_P7_DLD_1_A13	1770	1319	1009	1633	1156
/MMR-/DLD1/Rep1/halveyp_klc_070108x_PH_P7_DLD_1_A14	1671	1095	870	1433	1005
/MMR-/DLD1/Rep1/halveyp_klc_070108x_PH_P7_DLD_1_A15	1989	1703	1004	1587	1156
/MMR-/DLD1/Rep2/halveyp_klc_100908x_PH_P10_DLD_1_A01	442	339	291	473	345
/MMR-/DLD1/Rep2/halveyp_klc_100908x_PH_P10_DLD_1_A02	539	427	373	611	430
/MMR-/DLD1/Rep2/halveyp_klc_100908x_PH_P10_DLD_1_A03	596	463	406	683	470
/MMR-/DLD1/Rep2/halveyp_klc_100908x_PH_P10_DLD_1_A04	846	649	560	908	641
/MMR-/DLD1/Rep2/halveyp_klc_100908x_PH_P10_DLD_1_A05	1210	991	797	1281	912
/MMR-/DLD1/Rep2/halveyp_klc_100908x_PH_P10_DLD_1_A06	1500	1193	902	1451	1028
/MMR-/DLD1/Rep2/halveyp_klc_100908x_PH_P10_DLD_1_A07	1801	1420	984	1624	1148
/MMR-/DLD1/Rep2/halveyp_klc_100908x_PH_P10_DLD_1_A08	1937	1514	1085	1758	1234
/MMR-/DLD1/Rep2/halveyp_klc_100908x_PH_P10_DLD_1_A09	2144	1656	1179	1943	1336
/MMR-/DLD1/Rep2/halveyp_klc_100908x_PH_P10_DLD_1_A10	2116	1722	1233	2132	1418
/MMR-/DLD1/Rep2/halveyp_klc_100908x_PH_P10_DLD_1_A11	2075	1648	1157	1880	1288
/MMR-/DLD1/Rep2/halveyp_klc_100908x_PH_P10_DLD_1_A12	2254	1758	1286	2122	1451
/MMR-/DLD1/Rep2/halveyp_klc_100908x_PH_P10_DLD_1_A13	2237	1689	1202	1896	1338
/MMR-/DLD1/Rep2/halveyp_klc_100908x_PH_P10_DLD_1_A14	2073	1741	1243	2016	1421
/MMR-/DLD1/Rep2/halveyp_klc_100908x_PH_P10_DLD_1_A15	2056	1890	1105	1766	1261
/MMR-/DLD1/Rep3/klc_072908x_PH_P8_DLD_1_A10	1906	1098	843	1458	967
/MMR-/DLD1/Rep3/mam_072308x_PH_P8_DLD_01_A01	129	80	75	131	87
/MMR-/DLD1/Rep3/mam_072308x_PH_P8_DLD_01_A02	235	145	133	234	167
/MMR-/DLD1/Rep3/mam_072308x_PH_P8_DLD_01_A03	331	177	161	278	195
/MMR-/DLD1/Rep3/mam_072308x_PH_P8_DLD_01_A04	576	318	301	478	350
/MMR-/DLD1/Rep3/mam_072308x_PH_P8_DLD_01_A05	1115	652	573	964	672
/MMR-/DLD1/Rep3/mam_072308x_PH_P8_DLD_01_A06	1023	605	535	925	639
/MMR-/DLD1/Rep3/mam_072308x_PH_P8_DLD_01_A07	1804	1045	802	1345	927
/MMR-/DLD1/Rep3/mam_072308x_PH_P8_DLD_01_A08	1385	824	665	1071	764
/MMR-/DLD1/Rep3/mam_072308x_PH_P8_DLD_01_A09	1759	1080	847	1434	1004
/MMR-/DLD1/Rep3/mam_072308x_PH_P8_DLD_01_A11	1650	1022	801	1339	918
/MMR-/DLD1/Rep3/mam_072308x_PH_P8_DLD_01_A12	1941	1166	886	1456	1022
/MMR-/DLD1/Rep3/mam_072308x_PH_P8_DLD_01_A13	1844	1115	867	1433	997
/MMR-/DLD1/Rep3/mam_072308x_PH_P8_DLD_01_A14	1904	1170	888	1507	1037
/MMR-/DLD1/Rep3/mam_072308x_PH_P8_DLD_01_A15	1804	1353	812	1286	969
/MMR-/HCT116/Rep1/halveyp_klc_070108x_PH_P7_HCT_116_B01	278	184	160	285	206
/MMR-/HCT116/Rep1/halveyp_klc_070108x_PH_P7_HCT_116_B02	374	270	241	406	299
/MMR-/HCT116/Rep1/halveyp_klc_070108x_PH_P7_HCT_116_B03	880	633	538	948	658
/MMR-/HCT116/Rep1/halveyp_klc_070108x_PH_P7_HCT_116_B04	1064	760	666	1052	756
/MMR-/HCT116/Rep1/halveyp_klc_070108x_PH_P7_HCT_116_B05	1316	967	808	1274	913
/MMR-/HCT116/Rep1/halveyp_klc_070108x_PH_P7_HCT_116_B06	1564	1146	891	1462	1021
/MMR-/HCT116/Rep1/halveyp_klc_070108x_PH_P7_HCT_116_B07	1767	1154	878	1522	1017
/MMR-/HCT116/Rep1/halveyp_klc_070108x_PH_P7_HCT_116_B08	1862	1353	995	1615	1117
/MMR-/HCT116/Rep1/halveyp_klc_070108x_PH_P7_HCT_116_B09	2040	1526	1139	1787	1281
/MMR-/HCT116/Rep1/halveyp_klc_070108x_PH_P7_HCT_116_B10	1932	1458	1109	1837	1260
/MMR-/HCT116/Rep1/halveyp_klc_070108x_PH_P7_HCT_116_B11	2075	1522	1115	1794	1254
/MMR-/HCT116/Rep1/halveyp_klc_070108x_PH_P7_HCT_116_B12	2239	1573	1152	1926	1304
/MMR-/HCT116/Rep1/halveyp_klc_070108x_PH_P7_HCT_116_B13	2025	1348	999	1623	1134
/MMR-/HCT116/Rep1/halveyp_klc_070108x_PH_P7_HCT_116_B14	1854	1279	998	1652	1136
/MMR-/HCT116/Rep1/halveyp_klc_070108x_PH_P7_HCT_116_B15	2291	1891	1130	1784	1301
/MMR-/HCT116/Rep2/halveyp_mam_072308x_PH_P8_HCT_116_B01	304	154	135	238	167
/MMR-/HCT116/Rep2/halveyp_mam_072308x_PH_P8_HCT_116_B02	474	257	236	397	289
/MMR-/HCT116/Rep2/halveyp_mam_072308x_PH_P8_HCT_116_B03	728	394	354	587	409
/MMR-/HCT116/Rep2/halveyp_mam_072308x_PH_P8_HCT_116_B04	1423	716	637	1030	732
/MMR-/HCT116/Rep2/halveyp_mam_072308x_PH_P8_HCT_116_B05	1863	1009	789	1278	891
/MMR-/HCT116/Rep2/halveyp_mam_072308x_PH_P8_HCT_116_B06_080725110239	1204	713	570	928	673
/MMR-/HCT116/Rep2/halveyp_mam_072308x_PH_P8_HCT_116_B07	2582	1389	1019	1682	1165
/MMR-/HCT116/Rep2/halveyp_mam_072308x_PH_P8_HCT_116_B08	2425	1292	975	1636	1112
/MMR-/HCT116/Rep2/halveyp_mam_072308x_PH_P8_HCT_116_B09	2678	1483	1091	1816	1249
/MMR-/HCT116/Rep2/halveyp_mam_072308x_PH_P8_HCT_116_B10	2637	1604	1179	1964	1333
/MMR-/HCT116/Rep2/halveyp_mam_072308x_PH_P8_HCT_116_B11	2899	1682	1222	1994	1347
/MMR-/HCT116/Rep2/halveyp_mam_072308x_PH_P8_HCT_116_B12	2720	1630	1205	2026	1369
/MMR-/HCT116/Rep2/halveyp_mam_072308x_PH_P8_HCT_116_B13	2747	1535	1124	1819	1270
/MMR-/HCT116/Rep2/halveyp_mam_072308x_PH_P8_HCT_116_B14	2257	1294	1020	1669	1147
/MMR-/HCT116/Rep2/halveyp_mam_072308x_PH_P8_HCT_116_B15	2369	1793	1013	1664	1212
/MMR-/HCT116/Rep3/halveyp_klc_100908x_PH_P10_HCT_116_B01	400	307	267	455	338
/MMR-/HCT116/Rep3/halveyp_klc_100908x_PH_P10_HCT_116_B02	486	395	348	560	409
/MMR-/HCT116/Rep3/halveyp_klc_100908x_PH_P10_HCT_116_B03	910	716	606	966	692
/MMR-/HCT116/Rep3/halveyp_klc_100908x_PH_P10_HCT_116_B04	853	661	550	881	633
/MMR-/HCT116/Rep3/halveyp_klc_100908x_PH_P10_HCT_116_B05	1277	998	821	1324	927
/MMR-/HCT116/Rep3/halveyp_klc_100908x_PH_P10_HCT_116_B06	1535	1218	913	1448	1042
/MMR-/HCT116/Rep3/halveyp_klc_100908x_PH_P10_HCT_116_B07	1830	1446	1016	1689	1183
/MMR-/HCT116/Rep3/halveyp_klc_100908x_PH_P10_HCT_116_B08	1945	1537	1094	1800	1254
/MMR-/HCT116/Rep3/halveyp_klc_100908x_PH_P10_HCT_116_B09	2048	1612	1175	1945	1344
/MMR-/HCT116/Rep3/halveyp_klc_100908x_PH_P10_HCT_116_B10	2356	1921	1352	2258	1524
/MMR-/HCT116/Rep3/halveyp_klc_100908x_PH_P10_HCT_116_B11	2207	1797	1290	2168	1457
/MMR-/HCT116/Rep3/halveyp_klc_100908x_PH_P10_HCT_116_B12	2379	1891	1357	2281	1527
/MMR-/HCT116/Rep3/halveyp_klc_100908x_PH_P10_HCT_116_B13	2477	1901	1351	2121	1518
/MMR-/HCT116/Rep3/halveyp_klc_100908x_PH_P10_HCT_116_B14	2435	2070	1354	2128	1526
/MMR-/HCT116/Rep3/halveyp_klc_100908x_PH_P10_HCT_116_B15	2390	2117	1136	1803	1323
/MMR-/HCT15/Rep1/halveyp_klc_070108x_PH_HCT_15_C01_080711171205	312	258	234	392	288
/MMR-/HCT15/Rep1/halveyp_klc_070108x_PH_HCT_15_C02_080711185005	445	349	312	487	365
/MMR-/HCT15/Rep1/halveyp_klc_070108x_PH_HCT_15_C03_080711202805	846	665	563	951	670
/MMR-/HCT15/Rep1/halveyp_klc_070108x_PH_HCT_15_C04_080711220603	1984	1587	1215	1988	1381
/MMR-/HCT15/Rep1/halveyp_klc_070108x_PH_HCT_15_C05_080711234400	1223	964	808	1372	952
/MMR-/HCT15/Rep1/halveyp_klc_070108x_PH_HCT_15_C06_080712012200	1949	1599	1181	1900	1329
/MMR-/HCT15/Rep1/halveyp_klc_070108x_PH_HCT_15_C07_080712030000	2159	1706	1207	2027	1375
/MMR-/HCT15/Rep1/halveyp_klc_070108x_PH_HCT_15_C08_080712043800	2172	1665	1228	2056	1405
/MMR-/HCT15/Rep1/halveyp_klc_070108x_PH_HCT_15_C09_080712061600	2387	1856	1300	2210	1500
/MMR-/HCT15/Rep1/halveyp_klc_070108x_PH_HCT_15_C10_080712075359	2390	1919	1384	2361	1575
/MMR-/HCT15/Rep1/halveyp_klc_070108x_PH_HCT_15_C11_080712093159	2501	1971	1428	2401	1602
/MMR-/HCT15/Rep1/halveyp_klc_070108x_PH_HCT_15_C12_080712110959	2538	1987	1428	2410	1613
/MMR-/HCT15/Rep1/halveyp_klc_070108x_PH_HCT_15_C13_080712124759	2399	1790	1302	2149	1467
/MMR-/HCT15/Rep1/halveyp_klc_070108x_PH_HCT_15_C14_080712142559	2021	1592	1193	2026	1386
/MMR-/HCT15/Rep1/halveyp_klc_070108x_PH_HCT_15_C15_080712160359	1988	1774	1047	1663	1224
/MMR-/HCT15/Rep2/halveyp_klc_072908x_PH_P8_HCT_15_C06	2127	1146	861	1406	988
/MMR-/HCT15/Rep2/halveyp_mam_072308x_PH_P8_HCT_15_C01	533	307	267	446	326
/MMR-/HCT15/Rep2/halveyp_mam_072308x_PH_P8_HCT_15_C02	560	315	288	491	334
/MMR-/HCT15/Rep2/halveyp_mam_072308x_PH_P8_HCT_15_C03	960	549	472	796	544
/MMR-/HCT15/Rep2/halveyp_mam_072308x_PH_P8_HCT_15_C04	1521	840	679	1132	772
/MMR-/HCT15/Rep2/halveyp_mam_072308x_PH_P8_HCT_15_C05	2002	1174	895	1462	993
/MMR-/HCT15/Rep2/halveyp_mam_072308x_PH_P8_HCT_15_C07	2658	1499	1104	1860	1257
/MMR-/HCT15/Rep2/halveyp_mam_072308x_PH_P8_HCT_15_C08	2828	1608	1185	1961	1364
/MMR-/HCT15/Rep2/halveyp_mam_072308x_PH_P8_HCT_15_C09_080728172722	2269	1380	1016	1719	1190
/MMR-/HCT15/Rep2/halveyp_mam_072308x_PH_P8_HCT_15_C10	2534	1643	1160	1983	1318
/MMR-/HCT15/Rep2/halveyp_mam_072308x_PH_P8_HCT_15_C11	2535	1600	1153	1926	1290
/MMR-/HCT15/Rep2/halveyp_mam_072308x_PH_P8_HCT_15_C12	2519	1620	1168	1903	1319
/MMR-/HCT15/Rep2/halveyp_mam_072308x_PH_P8_HCT_15_C13	2677	1654	1217	2002	1367
/MMR-/HCT15/Rep2/halveyp_mam_072308x_PH_P8_HCT_15_C14	2528	1691	1234	2088	1414
/MMR-/HCT15/Rep2/halveyp_mam_072308x_PH_P8_HCT_15_C15	2630	1971	1094	1704	1256
/MMR-/HCT15/Rep3/halveyp_klc_100908x_PH_P10_HCT_15_C01	380	294	255	435	321
/MMR-/HCT15/Rep3/halveyp_klc_100908x_PH_P10_HCT_15_C02	496	396	349	576	420
/MMR-/HCT15/Rep3/halveyp_klc_100908x_PH_P10_HCT_15_C03	713	560	499	832	569
/MMR-/HCT15/Rep3/halveyp_klc_100908x_PH_P10_HCT_15_C04	945	752	646	1051	739
/MMR-/HCT15/Rep3/halveyp_klc_100908x_PH_P10_HCT_15_C05	1473	1190	899	1418	1002
/MMR-/HCT15/Rep3/halveyp_klc_100908x_PH_P10_HCT_15_C06	1498	1200	914	1488	1034
/MMR-/HCT15/Rep3/halveyp_klc_100908x_PH_P10_HCT_15_C07	1836	1471	1032	1690	1195
/MMR-/HCT15/Rep3/halveyp_klc_100908x_PH_P10_HCT_15_C08	2071	1666	1150	1840	1290
/MMR-/HCT15/Rep3/halveyp_klc_100908x_PH_P10_HCT_15_C09	2201	1749	1242	2047	1406
/MMR-/HCT15/Rep3/halveyp_klc_100908x_PH_P10_HCT_15_C10	2297	1865	1288	2198	1473
/MMR-/HCT15/Rep3/halveyp_klc_100908x_PH_P10_HCT_15_C11	2496	1975	1360	2275	1541
/MMR-/HCT15/Rep3/halveyp_klc_100908x_PH_P10_HCT_15_C12	2293	1829	1268	2124	1448
/MMR-/HCT15/Rep3/halveyp_klc_100908x_PH_P10_HCT_15_C13	2230	1734	1252	1994	1419
/MMR-/HCT15/Rep3/halveyp_klc_100908x_PH_P10_HCT_15_C14	2030	1686	1175	1865	1336
/MMR-/HCT15/Rep3/halveyp_klc_100908x_PH_P10_HCT_15_C15	2669	2415	1296	2113	1515
/MMR-/Lovo/Rep1/halveyp_klc_082108x_PH_P7a_LoVo_H01	558	345	306	508	366
/MMR-/Lovo/Rep1/halveyp_klc_082108x_PH_P7a_LoVo_H02	470	316	283	440	335
/MMR-/Lovo/Rep1/halveyp_klc_082108x_PH_P7a_LoVo_H03	1062	621	536	904	615
/MMR-/Lovo/Rep1/halveyp_klc_082108x_PH_P7a_LoVo_H04	2101	1355	998	1568	1121
/MMR-/Lovo/Rep1/halveyp_klc_082108x_PH_P7a_LoVo_H05	1740	1130	862	1366	976
/MMR-/Lovo/Rep1/halveyp_klc_082108x_PH_P7a_LoVo_H06	1823	1173	895	1482	1038
/MMR-/Lovo/Rep1/halveyp_klc_082108x_PH_P7a_LoVo_H07	2251	1432	1020	1711	1171
/MMR-/Lovo/Rep1/halveyp_klc_082108x_PH_P7a_LoVo_H08	2781	1731	1234	2042	1441
/MMR-/Lovo/Rep1/halveyp_klc_082108x_PH_P7a_LoVo_H09	2925	1831	1266	2124	1460
/MMR-/Lovo/Rep1/halveyp_klc_082108x_PH_P7a_LoVo_H10	2814	1923	1333	2193	1507
/MMR-/Lovo/Rep1/halveyp_klc_082108x_PH_P7a_LoVo_H11	2860	1866	1312	2160	1466
/MMR-/Lovo/Rep1/halveyp_klc_082108x_PH_P7a_LoVo_H12	2984	1959	1362	2275	1551
/MMR-/Lovo/Rep1/halveyp_klc_082108x_PH_P7a_LoVo_H13	2660	1658	1226	1920	1362
/MMR-/Lovo/Rep1/halveyp_klc_082108x_PH_P7a_LoVo_H14	2693	1728	1260	2069	1413
/MMR-/Lovo/Rep1/halveyp_klc_082108x_PH_P7a_LoVo_H15	2206	1661	926	1489	1074
/MMR-/Lovo/Rep2/halveyp_klc_080408x_PH_P8_LoVo_H01	21	17	15	29	24
/MMR-/Lovo/Rep2/halveyp_klc_080408x_PH_P8_LoVo_H02	238	172	155	261	195
/MMR-/Lovo/Rep2/halveyp_klc_080408x_PH_P8_LoVo_H03	435	278	247	432	298
/MMR-/Lovo/Rep2/halveyp_klc_080408x_PH_P8_LoVo_H04	599	392	350	538	399
/MMR-/Lovo/Rep2/halveyp_klc_080408x_PH_P8_LoVo_H05	988	627	539	902	621
/MMR-/Lovo/Rep2/halveyp_klc_080408x_PH_P8_LoVo_H06	1089	699	567	933	671
/MMR-/Lovo/Rep2/halveyp_klc_080408x_PH_P8_LoVo_H07	1726	1049	779	1358	929
/MMR-/Lovo/Rep2/halveyp_klc_080408x_PH_P8_LoVo_H08	1991	1266	944	1591	1116
/MMR-/Lovo/Rep2/halveyp_klc_080408x_PH_P8_LoVo_H09	1825	1115	873	1425	1011
/MMR-/Lovo/Rep2/halveyp_klc_080408x_PH_P8_LoVo_H10	2047	1328	982	1724	1149
/MMR-/Lovo/Rep2/halveyp_klc_080408x_PH_P8_LoVo_H11	2020	1309	964	1620	1107
/MMR-/Lovo/Rep2/halveyp_klc_080408x_PH_P8_LoVo_H12	2022	1329	972	1643	1117
/MMR-/Lovo/Rep2/halveyp_klc_080408x_PH_P8_LoVo_H13	1794	1092	820	1280	925
/MMR-/Lovo/Rep2/halveyp_klc_080408x_PH_P8_LoVo_H14	1866	1157	871	1494	1022
/MMR-/Lovo/Rep2/halveyp_klc_080408x_PH_P8_LoVo_H15	2307	1710	941	1476	1079
/MMR-/Lovo/Rep3/halveyp_mam_20081229x_P10_LoVo_H01	446	339	279	462	338
/MMR-/Lovo/Rep3/halveyp_mam_20081229x_P10_LoVo_H02	482	373	319	539	385
/MMR-/Lovo/Rep3/halveyp_mam_20081229x_P10_LoVo_H03	723	548	471	793	551
/MMR-/Lovo/Rep3/halveyp_mam_20081229x_P10_LoVo_H04	994	743	639	1046	754
/MMR-/Lovo/Rep3/halveyp_mam_20081229x_P10_LoVo_H05	1346	1044	795	1288	902
/MMR-/Lovo/Rep3/halveyp_mam_20081229x_P10_LoVo_H06	1323	1083	811	1334	934
/MMR-/Lovo/Rep3/halveyp_mam_20081229x_P10_LoVo_H07	1453	1152	827	1400	982
/MMR-/Lovo/Rep3/halveyp_mam_20081229x_P10_LoVo_H08	1821	1422	988	1581	1130
/MMR-/Lovo/Rep3/halveyp_mam_20081229x_P10_LoVo_H09	2108	1670	1162	1872	1300
/MMR-/Lovo/Rep3/halveyp_mam_20081229x_P10_LoVo_H10	1930	1566	1108	1863	1274
/MMR-/Lovo/Rep3/halveyp_mam_20081229x_P10_LoVo_H11	1866	1498	1071	1804	1219
/MMR-/Lovo/Rep3/halveyp_mam_20081229x_P10_LoVo_H12	2309	1781	1223	2043	1400
/MMR-/Lovo/Rep3/halveyp_mam_20081229x_P10_LoVo_H13	1977	1489	1088	1764	1246
/MMR-/Lovo/Rep3/halveyp_mam_20081229x_P10_LoVo_H14_081231115947	1576	1248	922	1516	1050
/MMR-/Lovo/Rep3/halveyp_mam_20081229x_P10_LoVo_H15	2000	1732	968	1534	1108
/MMR-/Ls174T/Rep1/halveyp_klc_082108x_PH_P7a_LS174_T_F01	577	390	332	590	435
/MMR-/Ls174T/Rep1/halveyp_klc_082108x_PH_P7a_LS174_T_F02	873	533	460	736	537
/MMR-/Ls174T/Rep1/halveyp_klc_082108x_PH_P7a_LS174_T_F03	1099	662	588	972	676
/MMR-/Ls174T/Rep1/halveyp_klc_082108x_PH_P7a_LS174_T_F04	1890	1177	932	1495	1058
/MMR-/Ls174T/Rep1/halveyp_klc_082108x_PH_P7a_LS174_T_F05	2414	1499	1110	1750	1230
/MMR-/Ls174T/Rep1/halveyp_klc_082108x_PH_P7a_LS174_T_F06	2121	1355	997	1625	1143
/MMR-/Ls174T/Rep1/halveyp_klc_082108x_PH_P7a_LS174_T_F07	2530	1586	1123	1816	1261
/MMR-/Ls174T/Rep1/halveyp_klc_082108x_PH_P7a_LS174_T_F08	3006	1838	1295	2101	1463
/MMR-/Ls174T/Rep1/halveyp_klc_082108x_PH_P7a_LS174_T_F09	2505	1679	1211	1982	1371
/MMR-/Ls174T/Rep1/halveyp_klc_082108x_PH_P7a_LS174_T_F10	3659	2339	1464	2370	1671
/MMR-/Ls174T/Rep1/halveyp_klc_082108x_PH_P7a_LS174_T_F11	2831	1817	1310	2109	1464
/MMR-/Ls174T/Rep1/halveyp_klc_082108x_PH_P7a_LS174_T_F12	3123	2065	1430	2386	1621
/MMR-/Ls174T/Rep1/halveyp_klc_082108x_PH_P7a_LS174_T_F13	2757	1765	1314	2094	1483
/MMR-/Ls174T/Rep1/halveyp_klc_082108x_PH_P7a_LS174_T_F14	2458	1727	1226	2020	1405
/MMR-/Ls174T/Rep1/halveyp_klc_082108x_PH_P7a_LS174_T_F15	2996	2310	1191	1847	1344
/MMR-/Ls174T/Rep2/halveyp_klc_080408x_PH_P8_LS174_T_F01	427	285	241	444	328
/MMR-/Ls174T/Rep2/halveyp_klc_080408x_PH_P8_LS174_T_F02	649	388	339	557	411
/MMR-/Ls174T/Rep2/halveyp_klc_080408x_PH_P8_LS174_T_F03	859	474	433	721	503
/MMR-/Ls174T/Rep2/halveyp_klc_080408x_PH_P8_LS174_T_F04	1303	737	652	1069	758
/MMR-/Ls174T/Rep2/halveyp_klc_080408x_PH_P8_LS174_T_F05	1847	1055	860	1384	970
/MMR-/Ls174T/Rep2/halveyp_klc_080408x_PH_P8_LS174_T_F06	1892	1134	884	1450	1015
/MMR-/Ls174T/Rep2/halveyp_klc_080408x_PH_P8_LS174_T_F07	2653	1498	1115	1815	1265
/MMR-/Ls174T/Rep2/halveyp_klc_080408x_PH_P8_LS174_T_F08	2545	1446	1061	1784	1247
/MMR-/Ls174T/Rep2/halveyp_klc_080408x_PH_P8_LS174_T_F09	2443	1461	1037	1725	1210
/MMR-/Ls174T/Rep2/halveyp_klc_080408x_PH_P8_LS174_T_F10	2524	1584	1174	1962	1323
/MMR-/Ls174T/Rep2/halveyp_klc_080408x_PH_P8_LS174_T_F11	2656	1641	1199	2007	1352
/MMR-/Ls174T/Rep2/halveyp_klc_080408x_PH_P8_LS174_T_F12	2601	1519	1120	1875	1277
/MMR-/Ls174T/Rep2/halveyp_klc_080408x_PH_P8_LS174_T_F13	2834	1625	1205	1924	1343
/MMR-/Ls174T/Rep2/halveyp_klc_080408x_PH_P8_LS174_T_F14	2621	1646	1192	1948	1340
/MMR-/Ls174T/Rep2/halveyp_klc_080408x_PH_P8_LS174_T_F15	2768	2005	1095	1731	1243
/MMR-/Ls174T/Rep3/halveyp_mam_20081222x_P10_LS174T_F01	354	287	245	410	299
/MMR-/Ls174T/Rep3/halveyp_mam_20081222x_P10_LS174T_F02	476	379	327	513	384
/MMR-/Ls174T/Rep3/halveyp_mam_20081222x_P10_LS174T_F03	651	521	454	767	525
/MMR-/Ls174T/Rep3/halveyp_mam_20081222x_P10_LS174T_F04	745	587	507	806	583
/MMR-/Ls174T/Rep3/halveyp_mam_20081222x_P10_LS174T_F05	1348	1089	875	1428	995
/MMR-/Ls174T/Rep3/halveyp_mam_20081222x_P10_LS174T_F06	1238	1023	761	1256	890
/MMR-/Ls174T/Rep3/halveyp_mam_20081222x_P10_LS174T_F07	1593	1319	908	1540	1070
/MMR-/Ls174T/Rep3/halveyp_mam_20081222x_P10_LS174T_F08	1689	1382	1005	1636	1169
/MMR-/Ls174T/Rep3/halveyp_mam_20081222x_P10_LS174T_F09	1912	1604	1137	1883	1296
/MMR-/Ls174T/Rep3/halveyp_mam_20081222x_P10_LS174T_F10	2086	1715	1197	2055	1375
/MMR-/Ls174T/Rep3/halveyp_mam_20081222x_P10_LS174T_F11	2281	1847	1319	2102	1471
/MMR-/Ls174T/Rep3/halveyp_mam_20081222x_P10_LS174T_F12	2163	1756	1261	2036	1419
/MMR-/Ls174T/Rep3/halveyp_mam_20081222x_P10_LS174T_F13	2323	2028	1221	1890	1365
/MMR-/Ls174T/Rep3/halveyp_mam_20081222x_P10_LS174T_F14	2231	1854	1259	2113	1449
/MMR-/Ls174T/Rep3/halveyp_mam_20081222x_P10_LS174T_F15	1908	1696	927	1443	1045
/MMR-/RKO/Rep1/halveyp_klc_090308x_PH_P7a_RKO_I01	242	156	146	246	172
/MMR-/RKO/Rep1/halveyp_klc_090308x_PH_P7a_RKO_I02	721	438	381	632	441
/MMR-/RKO/Rep1/halveyp_klc_090308x_PH_P7a_RKO_I03	1205	719	617	989	697
/MMR-/RKO/Rep1/halveyp_klc_090308x_PH_P7a_RKO_I04	1711	1011	790	1274	896
/MMR-/RKO/Rep1/halveyp_klc_090308x_PH_P7a_RKO_I05	1940	1161	887	1426	1000
/MMR-/RKO/Rep1/halveyp_klc_090308x_PH_P7a_RKO_I06	2002	1240	951	1520	1054
/MMR-/RKO/Rep1/halveyp_klc_090308x_PH_P7a_RKO_I07	2512	1470	1048	1716	1183
/MMR-/RKO/Rep1/halveyp_klc_090308x_PH_P7a_RKO_I08	2955	1794	1239	1964	1388
/MMR-/RKO/Rep1/halveyp_klc_090308x_PH_P7a_RKO_I09	2945	1791	1269	2076	1434
/MMR-/RKO/Rep1/halveyp_klc_090308x_PH_P7a_RKO_I10	3088	1898	1299	2146	1425
/MMR-/RKO/Rep1/halveyp_klc_090308x_PH_P7a_RKO_I11	2810	1730	1238	1973	1378
/MMR-/RKO/Rep1/halveyp_klc_090308x_PH_P7a_RKO_I12	2622	1707	1243	2053	1397
/MMR-/RKO/Rep1/halveyp_klc_090308x_PH_P7a_RKO_I13	2641	1576	1151	1811	1286
/MMR-/RKO/Rep1/halveyp_klc_090308x_PH_P7a_RKO_I14	2343	1491	1091	1780	1228
/MMR-/RKO/Rep1/halveyp_klc_090308x_PH_P7a_RKO_I15	2836	2150	1151	1730	1277
/MMR-/RKO/Rep2/halveyp_klc_080408x_PH_P8_RKO_I01	239	160	147	262	184
/MMR-/RKO/Rep2/halveyp_klc_080408x_PH_P8_RKO_I02	541	353	316	534	378
/MMR-/RKO/Rep2/halveyp_klc_080408x_PH_P8_RKO_I03	642	397	359	593	412
/MMR-/RKO/Rep2/halveyp_klc_080408x_PH_P8_RKO_I04	1004	637	566	1065	749
/MMR-/RKO/Rep2/halveyp_klc_080408x_PH_P8_RKO_I05	1231	769	650	1036	736
/MMR-/RKO/Rep2/halveyp_klc_080408x_PH_P8_RKO_I06	1419	937	743	1163	840
/MMR-/RKO/Rep2/halveyp_klc_080408x_PH_P8_RKO_I07	1816	1205	890	1432	1012
/MMR-/RKO/Rep2/halveyp_klc_080408x_PH_P8_RKO_I08	2215	1423	1054	1728	1221
/MMR-/RKO/Rep2/halveyp_klc_080408x_PH_P8_RKO_I09	2164	1449	1082	1773	1232
/MMR-/RKO/Rep2/halveyp_klc_080408x_PH_P8_RKO_I10	2238	1499	1099	1827	1245
/MMR-/RKO/Rep2/halveyp_klc_080408x_PH_P8_RKO_I11	2308	1565	1146	1845	1271
/MMR-/RKO/Rep2/halveyp_klc_080408x_PH_P8_RKO_I12	2629	1785	1282	2090	1437
/MMR-/RKO/Rep2/halveyp_klc_080408x_PH_P8_RKO_I13	2537	1607	1144	1837	1264
/MMR-/RKO/Rep2/halveyp_klc_080408x_PH_P8_RKO_I14	1937	1263	966	1644	1103
/MMR-/RKO/Rep2/halveyp_klc_080408x_PH_P8_RKO_I15	2814	2128	1152	1761	1301
/MMR-/RKO/Rep3/halveyp_mam_20081229x_P10_RKO_I01	483	379	330	561	406
/MMR-/RKO/Rep3/halveyp_mam_20081229x_P10_RKO_I02	550	446	382	651	469
/MMR-/RKO/Rep3/halveyp_mam_20081229x_P10_RKO_I03	735	564	485	841	576
/MMR-/RKO/Rep3/halveyp_mam_20081229x_P10_RKO_I04	1163	906	780	1255	901
/MMR-/RKO/Rep3/halveyp_mam_20081229x_P10_RKO_I05	1541	1229	918	1428	1031
/MMR-/RKO/Rep3/halveyp_mam_20081229x_P10_RKO_I06	1462	1186	867	1391	981
/MMR-/RKO/Rep3/halveyp_mam_20081229x_P10_RKO_I07	1716	1358	986	1623	1121
/MMR-/RKO/Rep3/halveyp_mam_20081229x_P10_RKO_I08	2082	1626	1144	1845	1289
/MMR-/RKO/Rep3/halveyp_mam_20081229x_P10_RKO_I09	2212	1783	1255	2061	1420
/MMR-/RKO/Rep3/halveyp_mam_20081229x_P10_RKO_I10	2184	1732	1205	2077	1349
/MMR-/RKO/Rep3/halveyp_mam_20081229x_P10_RKO_I11	2042	1648	1201	1987	1334
/MMR-/RKO/Rep3/halveyp_mam_20081229x_P10_RKO_I12	2386	1907	1334	2164	1494
/MMR-/RKO/Rep3/halveyp_mam_20081229x_P10_RKO_I13	2193	1732	1256	2041	1415
/MMR-/RKO/Rep3/halveyp_mam_20081229x_P10_RKO_I14	1782	1476	1114	1844	1269
/MMR-/RKO/Rep3/halveyp_mam_20081229x_P10_RKO_I15	2345	2055	1157	1815	1304
/MMR+/Caco-2/Rep1/halveyp_klc_082108x_PH_P7a_CaCo2_G01	520	342	306	491	362
/MMR+/Caco-2/Rep1/halveyp_klc_082108x_PH_P7a_CaCo2_G02	812	516	446	743	510
/MMR+/Caco-2/Rep1/halveyp_klc_082108x_PH_P7a_CaCo2_G03	1240	761	650	1094	737
/MMR+/Caco-2/Rep1/halveyp_klc_082108x_PH_P7a_CaCo2_G04	1660	1000	827	1329	931
/MMR+/Caco-2/Rep1/halveyp_klc_082108x_PH_P7a_CaCo2_G05	1201	756	593	959	675
/MMR+/Caco-2/Rep1/halveyp_klc_082108x_PH_P7a_CaCo2_G06_1	1375	882	693	1163	817
/MMR+/Caco-2/Rep1/halveyp_klc_082108x_PH_P7a_CaCo2_G07_1	2473	1548	1098	1779	1242
/MMR+/Caco-2/Rep1/halveyp_klc_082108x_PH_P7a_CaCo2_G08_1	2848	1799	1290	2125	1471
/MMR+/Caco-2/Rep1/halveyp_klc_082108x_PH_P7a_CaCo2_G09_1	2903	1900	1340	2252	1534
/MMR+/Caco-2/Rep1/halveyp_klc_082108x_PH_P7a_CaCo2_G10_1	3143	2094	1462	2451	1659
/MMR+/Caco-2/Rep1/halveyp_klc_082108x_PH_P7a_CaCo2_G11_1	2994	1932	1373	2274	1540
/MMR+/Caco-2/Rep1/halveyp_klc_082108x_PH_P7a_CaCo2_G12_1	3308	2189	1537	2559	1721
/MMR+/Caco-2/Rep1/halveyp_klc_082108x_PH_P7a_CaCo2_G13_1	2828	1808	1328	2128	1482
/MMR+/Caco-2/Rep1/halveyp_klc_082108x_PH_P7a_CaCo2_G14_1	2806	1899	1377	2246	1556
/MMR+/Caco-2/Rep1/halveyp_klc_082108x_PH_P7a_CaCo2_G15_1	2970	2336	1196	1867	1362
/MMR+/Caco-2/Rep2/halveyp_klc_080408x_PH_P8_CaCo2_G01_080811105056	224	139	134	247	177
/MMR+/Caco-2/Rep2/halveyp_klc_080408x_PH_P8_CaCo2_G02_080811122855	499	324	287	516	368
/MMR+/Caco-2/Rep2/halveyp_klc_080408x_PH_P8_CaCo2_G03_080811140655	584	369	334	561	387
/MMR+/Caco-2/Rep2/halveyp_klc_080408x_PH_P8_CaCo2_G04_080811154455	1073	653	591	1024	694
/MMR+/Caco-2/Rep2/halveyp_klc_080408x_PH_P8_CaCo2_G05	1396	868	714	1176	811
/MMR+/Caco-2/Rep2/halveyp_klc_080408x_PH_P8_CaCo2_G06	1462	952	742	1223	864
/MMR+/Caco-2/Rep2/halveyp_klc_080408x_PH_P8_CaCo2_G07	1731	1108	846	1379	965
/MMR+/Caco-2/Rep2/halveyp_klc_080408x_PH_P8_CaCo2_G08	1903	1193	888	1451	1039
/MMR+/Caco-2/Rep2/halveyp_klc_080408x_PH_P8_CaCo2_G09	2138	1375	1050	1751	1218
/MMR+/Caco-2/Rep2/halveyp_klc_080408x_PH_P8_CaCo2_G10	1907	1254	952	1647	1087
/MMR+/Caco-2/Rep2/halveyp_klc_080408x_PH_P8_CaCo2_G11	2089	1370	996	1654	1126
/MMR+/Caco-2/Rep2/halveyp_klc_080408x_PH_P8_CaCo2_G12	2325	1509	1088	1814	1234
/MMR+/Caco-2/Rep2/halveyp_klc_080408x_PH_P8_CaCo2_G13	1863	1201	908	1490	1044
/MMR+/Caco-2/Rep2/halveyp_klc_080408x_PH_P8_CaCo2_G14	2084	1314	1007	1710	1172
/MMR+/Caco-2/Rep2/halveyp_klc_080408x_PH_P8_CaCo2_G15	2018	1551	938	1509	1112
/MMR+/Caco-2/Rep3/halveyp_mam_20081222x_P10_CaCo2_G01	489	373	315	529	384
/MMR+/Caco-2/Rep3/halveyp_mam_20081222x_P10_CaCo2_G02	353	279	254	423	305
/MMR+/Caco-2/Rep3/halveyp_mam_20081222x_P10_CaCo2_G03	672	512	449	703	512
/MMR+/Caco-2/Rep3/halveyp_mam_20081222x_P10_CaCo2_G04	1127	846	701	1156	811
/MMR+/Caco-2/Rep3/halveyp_mam_20081222x_P10_CaCo2_G05	1272	1047	800	1267	918
/MMR+/Caco-2/Rep3/halveyp_mam_20081222x_P10_CaCo2_G06	1471	1192	859	1426	985
/MMR+/Caco-2/Rep3/halveyp_mam_20081222x_P10_CaCo2_G07	1689	1358	941	1536	1078
/MMR+/Caco-2/Rep3/halveyp_mam_20081222x_P10_CaCo2_G08	2161	1663	1147	1900	1322
/MMR+/Caco-2/Rep3/halveyp_mam_20081222x_P10_CaCo2_G09	2395	1830	1245	2031	1395
/MMR+/Caco-2/Rep3/halveyp_mam_20081222x_P10_CaCo2_G10	2111	1729	1223	2083	1381
/MMR+/Caco-2/Rep3/halveyp_mam_20081222x_P10_CaCo2_G11	2008	1617	1149	1893	1309
/MMR+/Caco-2/Rep3/halveyp_mam_20081222x_P10_CaCo2_G12	2366	1861	1311	2189	1473
/MMR+/Caco-2/Rep3/halveyp_mam_20081222x_P10_CaCo2_G13	1984	1595	1153	1915	1326
/MMR+/Caco-2/Rep3/halveyp_mam_20081222x_P10_CaCo2_G14	1869	1527	1069	1726	1223
/MMR+/Caco-2/Rep3/halveyp_mam_20081222x_P10_CaCo2_G15	2096	1930	1079	1736	1286
/MMR+/COLO205/Rep1/halveyp_klc_070108x_PH_COLO_205_D01	201	163	146	296	215
/MMR+/COLO205/Rep1/halveyp_klc_070108x_PH_COLO_205_D02	484	397	343	576	424
/MMR+/COLO205/Rep1/halveyp_klc_070108x_PH_COLO_205_D03	684	532	473	819	587
/MMR+/COLO205/Rep1/halveyp_klc_070108x_PH_COLO_205_D04	850	630	575	937	673
/MMR+/COLO205/Rep1/halveyp_klc_070108x_PH_COLO_205_D05	1262	987	853	1414	960
/MMR+/COLO205/Rep1/halveyp_klc_070108x_PH_COLO_205_D06	1412	1064	870	1458	1011
/MMR+/COLO205/Rep1/halveyp_klc_070108x_PH_COLO_205_D07	2141	1631	1133	1862	1290
/MMR+/COLO205/Rep1/halveyp_klc_070108x_PH_COLO_205_D08	1804	1382	1048	1772	1225
/MMR+/COLO205/Rep1/halveyp_klc_070108x_PH_COLO_205_D09	1797	1440	1138	1943	1332
/MMR+/COLO205/Rep1/halveyp_klc_070108x_PH_COLO_205_D10	2489	1940	1401	2462	1607
/MMR+/COLO205/Rep1/halveyp_klc_070108x_PH_COLO_205_D11	2272	1763	1297	2221	1480
/MMR+/COLO205/Rep1/halveyp_klc_070108x_PH_COLO_205_D12	2328	1831	1362	2290	1545
/MMR+/COLO205/Rep1/halveyp_klc_070108x_PH_COLO_205_D13	2379	1769	1305	2121	1493
/MMR+/COLO205/Rep1/halveyp_klc_070108x_PH_COLO_205_D14	2251	1667	1256	2159	1432
/MMR+/COLO205/Rep1/halveyp_klc_070108x_PH_COLO_205_D15	218	155	132	248	194
/MMR+/COLO205/Rep2/halveyp_klc_073008x_PH_P8_COLO_205_D01	504	249	216	378	271
/MMR+/COLO205/Rep2/halveyp_klc_073008x_PH_P8_COLO_205_D02	522	274	246	413	297
/MMR+/COLO205/Rep2/halveyp_klc_073008x_PH_P8_COLO_205_D03	1005	502	454	778	527
/MMR+/COLO205/Rep2/halveyp_klc_073008x_PH_P8_COLO_205_D04	1005	509	459	730	540
/MMR+/COLO205/Rep2/halveyp_klc_073008x_PH_P8_COLO_205_D05	1623	851	677	1114	758
/MMR+/COLO205/Rep2/halveyp_klc_073008x_PH_P8_COLO_205_D06	1807	929	731	1239	865
/MMR+/COLO205/Rep2/halveyp_klc_073008x_PH_P8_COLO_205_D07	2643	1389	1004	1683	1175
/MMR+/COLO205/Rep2/halveyp_klc_073008x_PH_P8_COLO_205_D08	2138	1067	826	1399	961
/MMR+/COLO205/Rep2/halveyp_klc_073008x_PH_P8_COLO_205_D09	2305	1255	940	1579	1106
/MMR+/COLO205/Rep2/halveyp_klc_073008x_PH_P8_COLO_205_D10	2446	1429	1067	1824	1232
/MMR+/COLO205/Rep2/halveyp_klc_073008x_PH_P8_COLO_205_D11	2282	1266	959	1633	1102
/MMR+/COLO205/Rep2/halveyp_klc_073008x_PH_P8_COLO_205_D12	3007	1692	1239	2090	1413
/MMR+/COLO205/Rep2/halveyp_klc_073008x_PH_P8_COLO_205_D13	2305	1202	938	1491	1057
/MMR+/COLO205/Rep2/halveyp_klc_073008x_PH_P8_COLO_205_D14	2482	1432	1082	1834	1280
/MMR+/COLO205/Rep2/halveyp_klc_073008x_PH_P8_COLO_205_D15	2295	1694	935	1474	1095
/MMR+/COLO205/Rep3/halveyp_klc_100908x_PH_P10_COLO_205_D01	370	295	261	475	338
/MMR+/COLO205/Rep3/halveyp_klc_100908x_PH_P10_COLO_205_D02	334	269	243	409	297
/MMR+/COLO205/Rep3/halveyp_klc_100908x_PH_P10_COLO_205_D03	519	409	366	622	430
/MMR+/COLO205/Rep3/halveyp_klc_100908x_PH_P10_COLO_205_D04	890	707	615	1027	733
/MMR+/COLO205/Rep3/halveyp_klc_100908x_PH_P10_COLO_205_D05	1000	790	639	1039	735
/MMR+/COLO205/Rep3/halveyp_klc_100908x_PH_P10_COLO_205_D06	1294	1040	791	1323	916
/MMR+/COLO205/Rep3/halveyp_klc_100908x_PH_P10_COLO_205_D07	1552	1261	924	1527	1079
/MMR+/COLO205/Rep3/halveyp_klc_100908x_PH_P10_COLO_205_D08	1874	1475	1082	1834	1257
/MMR+/COLO205/Rep3/halveyp_klc_100908x_PH_P10_COLO_205_D09	1963	1548	1122	1899	1294
/MMR+/COLO205/Rep3/halveyp_klc_100908x_PH_P10_COLO_205_D10	1944	1588	1188	2020	1352
/MMR+/COLO205/Rep3/halveyp_klc_100908x_PH_P10_COLO_205_D11	2035	1631	1208	1996	1355
/MMR+/COLO205/Rep3/halveyp_klc_100908x_PH_P10_COLO_205_D12	2480	1840	1310	2144	1468
/MMR+/COLO205/Rep3/halveyp_klc_100908x_PH_P10_COLO_205_D13	2252	1644	1213	1970	1385
/MMR+/COLO205/Rep3/halveyp_klc_100908x_PH_P10_COLO_205_D14	2330	1797	1258	2025	1427
/MMR+/COLO205/Rep3/halveyp_klc_100908x_PH_P10_COLO_205_D15	2563	2209	1204	1932	1377
/MMR+/HT29/Rep1/halveyp_klc_070108x_PH_HT_29_E01	408	316	278	472	340
/MMR+/HT29/Rep1/halveyp_klc_070108x_PH_HT_29_E02	605	482	428	741	517
/MMR+/HT29/Rep1/halveyp_klc_070108x_PH_HT_29_E03	749	546	479	809	587
/MMR+/HT29/Rep1/halveyp_klc_070108x_PH_HT_29_E04	1061	778	678	1122	799
/MMR+/HT29/Rep1/halveyp_klc_070108x_PH_HT_29_E05	1464	1143	965	1570	1092
/MMR+/HT29/Rep1/halveyp_klc_070108x_PH_HT_29_E06	1654	1226	933	1527	1076
/MMR+/HT29/Rep1/halveyp_klc_070108x_PH_HT_29_E07	1670	1260	965	1664	1134
/MMR+/HT29/Rep1/halveyp_klc_070108x_PH_HT_29_E08	2274	1599	1196	2031	1388
/MMR+/HT29/Rep1/halveyp_klc_070108x_PH_HT_29_E09	2225	1697	1267	2094	1454
/MMR+/HT29/Rep1/halveyp_klc_070108x_PH_HT_29_E11	2368	1795	1322	2259	1480
/MMR+/HT29/Rep1/halveyp_klc_070108x_PH_HT_29_E12	2692	1943	1391	2342	1569
/MMR+/HT29/Rep1/halveyp_klc_070108x_PH_HT_29_E13	2517	1848	1342	2190	1506
/MMR+/HT29/Rep1/halveyp_klc_070108x_PH_HT_29_E14	2100	1516	1125	1919	1310
/MMR+/HT29/Rep1/halveyp_klc_070108x_PH_HT_29_E15	2543	2253	1215	1906	1379
/MMR+/HT29/Rep1/halveyp_klc_072908x_PH_P7_HT_29_E10	2970	1646	1201	2020	1326
/MMR+/HT29/Rep2/halveyp_klc_080408x_PH_P8_HT_29_E01	140	86	81	172	116
/MMR+/HT29/Rep2/halveyp_klc_080408x_PH_P8_HT_29_E02	438	280	254	429	308
/MMR+/HT29/Rep2/halveyp_klc_080408x_PH_P8_HT_29_E03	332	220	203	356	251
/MMR+/HT29/Rep2/halveyp_klc_080408x_PH_P8_HT_29_E04	869	528	484	811	590
/MMR+/HT29/Rep2/halveyp_klc_080408x_PH_P8_HT_29_E05	1356	857	730	1221	851
/MMR+/HT29/Rep2/halveyp_klc_080408x_PH_P8_HT_29_E06	1071	665	572	1006	694
/MMR+/HT29/Rep2/halveyp_klc_080408x_PH_P8_HT_29_E07	1812	1133	906	1526	1078
/MMR+/HT29/Rep2/halveyp_klc_080408x_PH_P8_HT_29_E08	1808	1099	886	1443	1033
/MMR+/HT29/Rep2/halveyp_klc_080408x_PH_P8_HT_29_E09	1610	1002	802	1328	946
/MMR+/HT29/Rep2/halveyp_klc_080408x_PH_P8_HT_29_E10	1607	1046	849	1458	1001
/MMR+/HT29/Rep2/halveyp_klc_080408x_PH_P8_HT_29_E11	1115	730	614	1080	752
/MMR+/HT29/Rep2/halveyp_klc_080408x_PH_P8_HT_29_E12	1769	1097	877	1451	1017
/MMR+/HT29/Rep2/halveyp_klc_080408x_PH_P8_HT_29_E13	1397	915	750	1204	861
/MMR+/HT29/Rep2/halveyp_klc_080408x_PH_P8_HT_29_E14	1456	943	765	1346	920
/MMR+/HT29/Rep2/halveyp_klc_080408x_PH_P8_HT_29_E15	1348	999	677	1153	840
/MMR+/HT29/Rep3/halveyp_mam_20081222x_P10_HT-29_E01	425	314	259	417	306
/MMR+/HT29/Rep3/halveyp_mam_20081222x_P10_HT-29_E02	557	442	390	677	461
/MMR+/HT29/Rep3/halveyp_mam_20081222x_P10_HT-29_E03	766	587	506	821	581
/MMR+/HT29/Rep3/halveyp_mam_20081222x_P10_HT-29_E04	1043	820	697	1122	796
/MMR+/HT29/Rep3/halveyp_mam_20081222x_P10_HT-29_E05	1362	1085	822	1316	923
/MMR+/HT29/Rep3/halveyp_mam_20081222x_P10_HT-29_E06	1459	1183	867	1418	991
/MMR+/HT29/Rep3/halveyp_mam_20081222x_P10_HT-29_E07	1753	1379	973	1607	1126
/MMR+/HT29/Rep3/halveyp_mam_20081222x_P10_HT-29_E08	2099	1602	1108	1792	1267
/MMR+/HT29/Rep3/halveyp_mam_20081222x_P10_HT-29_E09	2187	1732	1219	2005	1382
/MMR+/HT29/Rep3/halveyp_mam_20081222x_P10_HT-29_E10	2097	1681	1177	2004	1341
/MMR+/HT29/Rep3/halveyp_mam_20081222x_P10_HT-29_E11	1988	1617	1152	1903	1303
/MMR+/HT29/Rep3/halveyp_mam_20081222x_P10_HT-29_E12	2085	1651	1188	1991	1353
/MMR+/HT29/Rep3/halveyp_mam_20081222x_P10_HT-29_E13	1993	1548	1120	1821	1267
/MMR+/HT29/Rep3/halveyp_mam_20081222x_P10_HT-29_E14	1808	1485	1056	1715	1199
/MMR+/HT29/Rep3/halveyp_mam_20081222x_P10_HT-29_E15	1549	1361	819	1341	960
/MMR+/SW480/Rep1/halveyp_klc_090308x_PH_P7a_SW480_J01	442	253	224	364	253
/MMR+/SW480/Rep1/halveyp_klc_090308x_PH_P7a_SW480_J02	699	404	339	568	411
/MMR+/SW480/Rep1/halveyp_klc_090308x_PH_P7a_SW480_J03	899	571	474	798	559
/MMR+/SW480/Rep1/halveyp_klc_090308x_PH_P7a_SW480_J04	1636	996	739	1170	850
/MMR+/SW480/Rep1/halveyp_klc_090308x_PH_P7a_SW480_J05	1936	1174	888	1399	993
/MMR+/SW480/Rep1/halveyp_klc_090308x_PH_P7a_SW480_J06	1923	1179	877	1394	978
/MMR+/SW480/Rep1/halveyp_klc_090308x_PH_P7a_SW480_J07	2257	1275	924	1542	1054
/MMR+/SW480/Rep1/halveyp_klc_090308x_PH_P7a_SW480_J08	2904	1613	1146	1850	1319
/MMR+/SW480/Rep1/halveyp_klc_090308x_PH_P7a_SW480_J09	3021	1803	1266	2069	1409
/MMR+/SW480/Rep1/halveyp_klc_090308x_PH_P7a_SW480_J10	2751	1709	1182	1994	1357
/MMR+/SW480/Rep1/halveyp_klc_090308x_PH_P7a_SW480_J11	2530	1497	1083	1780	1231
/MMR+/SW480/Rep1/halveyp_klc_090308x_PH_P7a_SW480_J12	3100	1808	1258	2094	1426
/MMR+/SW480/Rep1/halveyp_klc_090308x_PH_P7a_SW480_J13	2543	1435	1032	1642	1159
/MMR+/SW480/Rep1/halveyp_klc_090308x_PH_P7a_SW480_J14	2315	1348	978	1584	1126
/MMR+/SW480/Rep1/halveyp_klc_090308x_PH_P7a_SW480_J15	2519	1821	1014	1574	1149
/MMR+/SW480/Rep2/halveyp_klc_080408x_PH_P8_SW480_J01	52	42	39	85	62
/MMR+/SW480/Rep2/halveyp_klc_080408x_PH_P8_SW480_J02	221	143	124	242	164
/MMR+/SW480/Rep2/halveyp_klc_080408x_PH_P8_SW480_J03	302	197	181	338	226
/MMR+/SW480/Rep2/halveyp_klc_080408x_PH_P8_SW480_J04	472	310	282	462	336
/MMR+/SW480/Rep2/halveyp_klc_080408x_PH_P8_SW480_J05	753	517	436	734	506
/MMR+/SW480/Rep2/halveyp_klc_080408x_PH_P8_SW480_J06	764	526	441	729	531
/MMR+/SW480/Rep2/halveyp_klc_080408x_PH_P8_SW480_J07	1091	743	584	1015	708
/MMR+/SW480/Rep2/halveyp_klc_080408x_PH_P8_SW480_J08	1191	826	649	1132	809
/MMR+/SW480/Rep2/halveyp_klc_080408x_PH_P8_SW480_J09	1275	841	668	1136	790
/MMR+/SW480/Rep2/halveyp_klc_080408x_PH_P8_SW480_J10	1140	777	607	1080	732
/MMR+/SW480/Rep2/halveyp_klc_080408x_PH_P8_SW480_J11	1398	952	715	1193	828
/MMR+/SW480/Rep2/halveyp_klc_080408x_PH_P8_SW480_J12	1306	908	698	1190	828
/MMR+/SW480/Rep2/halveyp_klc_080408x_PH_P8_SW480_J13	1573	1038	800	1301	941
/MMR+/SW480/Rep2/halveyp_klc_080408x_PH_P8_SW480_J14	1215	784	597	1011	708
/MMR+/SW480/Rep2/halveyp_klc_080408x_PH_P8_SW480_J15	1590	1198	687	1148	826
/MMR+/SW480/Rep3/halveyp_mam_20081229x_P10_SW480_J01	263	223	191	353	248
/MMR+/SW480/Rep3/halveyp_mam_20081229x_P10_SW480_J02	254	212	179	303	226
/MMR+/SW480/Rep3/halveyp_mam_20081229x_P10_SW480_J03	660	537	463	765	539
/MMR+/SW480/Rep3/halveyp_mam_20081229x_P10_SW480_J04	618	510	452	723	535
/MMR+/SW480/Rep3/halveyp_mam_20081229x_P10_SW480_J05	1001	812	677	1078	776
/MMR+/SW480/Rep3/halveyp_mam_20081229x_P10_SW480_J06	996	821	648	1063	755
/MMR+/SW480/Rep3/halveyp_mam_20081229x_P10_SW480_J07	1359	1070	767	1287	904
/MMR+/SW480/Rep3/halveyp_mam_20081229x_P10_SW480_J08	1601	1330	925	1543	1108
/MMR+/SW480/Rep3/halveyp_mam_20081229x_P10_SW480_J09	1986	1677	1117	1867	1282
/MMR+/SW480/Rep3/halveyp_mam_20081229x_P10_SW480_J10	1057	922	679	1181	826
/MMR+/SW480/Rep3/halveyp_mam_20081229x_P10_SW480_J11	1793	1460	1057	1778	1203
/MMR+/SW480/Rep3/halveyp_mam_20081229x_P10_SW480_J12	1848	1480	1068	1782	1232
/MMR+/SW480/Rep3/halveyp_mam_20081229x_P10_SW480_J13	1713	1357	999	1621	1145
/MMR+/SW480/Rep3/halveyp_mam_20081229x_P10_SW480_J14	1475	1189	903	1523	1039
/MMR+/SW480/Rep3/halveyp_mam_20081229x_P10_SW480_J15	1928	1680	939	1482	1074
