# Supplementary material for: Integrative Omics Analysis Reveals the Importance and Scope of Translational Repression in microRNA-mediated Regulation
Source: Mol Cell Proteomics. 2013 Apr 2;12(7):1900–11. doi: 10.1074/mcp.M112.025783 (PMC3708174; doi:10.1074/mcp.M112.025783)
Supplement: Supplemental Data [file supp_M112.025783_mcp.M112.025783-3.xlsx]

## Sheet: proteomics.data
	Caco2	COLO205	DLD1	HCT116	HCT15	HT29	Lovo	RKO	SW480
7A5	0.779519	0.804124	1.26237	0.431164	0.416551	0	0	0	0
A2BP1	1.00823	0	0.885512	1.40973	1.36262	0.370647	0.784131	1.23104	0.89506
AAAS	1.12403	1.67451	1.35447	1.4256	1.38055	1.73749	1.43125	1.45719	1.05751
AACS	1.59078	3.67198	1.10995	0.359938	1.86354	2.7371	0.343612	0.789916	0
AADACL1	1.90594	2.78488	2.70082	2.35191	1.80087	2.38353	2.6451	1.13779	2.7222
AAK1	1.78023	1.47049	1.73741	1.06987	0.601943	0.438007	0.541977	1.1528	0
AAMP	2.00394	1.81732	0.885512	1.20619	0.956552	1.50089	0.79236	1.88424	0.333333
AARS	5.77815	6.0322	4.77286	5.98691	5.33449	5.14287	5.18289	5.72273	4.11588
AARS2	1.79205	2.80543	3.12747	1.46232	3.35831	2.85987	3.09403	3.40775	2.9793
AARSD1	1.6395	1.5908	1.97216	1.63335	1.71673	1.01546	0.784131	2.02738	0.561726
AASDHPPT	1.41478	0	0.701812	0	0.771161	0.438007	0	0.363799	0.333333
AASS	0	0	0.885512	0	1.59291	0	1.29093	2.82689	0.487187
AATF	2.35385	0.439848	2.34901	2.26916	1.73271	1.53782	2.60375	2.42525	2.75055
ABAT	1.8155	0	2.07551	0	0.35461	0	0.79236	0.441126	0.561726
ABCB1	1.45248	0	1.60655	0	4.16916	0.370647	2.70209	0	1.54889
ABCB10	0.435469	0.804124	0.451176	0.791101	1.16074	0	1.37281	2.06769	0.89506
ABCB6	1.79057	1.24397	0	0.431164	0	1.8704	0	1.23104	1.2525
ABCB8	0	0.882452	0.434336	1.06987	0.744189	1.50089	0.79236	0.441126	1.05751
ABCC1	1.36057	2.67504	1.57891	2.94871	2.2042	2.37563	1.27922	2.404	2.05988
ABCC2	0.97931	2.26326	0	0	0	0.48543	0	0	0
ABCC3	0	2.53212	0.679798	0	0	3.3416	1.02039	0	0.333333
ABCC4	2.90472	1.0054	2.23091	1.80128	2.31853	1.96285	0.541977	1.45719	1.05751
ABCD1	0.348039	3.10831	0.451176	0.563476	0.35461	1.71226	0	1.83096	2.7222
ABCD3	2.69611	3.04316	2.90661	2.52266	2.84195	3.4097	2.65012	2.73952	2.21792
ABCE1	3.19751	2.97893	3.73169	3.88361	3.14577	2.70486	2.87852	3.55108	1.98953
ABCF1	4.78489	4.04009	4.3554	3.8534	4.31651	4.06347	2.81662	3.84936	3.1583
ABCF2	3.22273	2.51602	3.29986	2.80156	3.49335	2.65213	3.03148	3.85639	2.55767
ABCF3	3.17313	3.18863	2.46864	3.142	3.07694	2.45399	2.6451	3.2083	1.14713
ABHD10	1.88795	2.66507	1.95995	3.61287	2.86106	2.62678	3.15273	2.78848	2.69601
ABHD12	1.49583	1.96529	0.451176	0	0.416551	2.21776	0.982497	0.867243	1.39084
ABHD5	0.783507	0.442604	0.434336	0.978562	1.50437	0.370647	0	1.08957	0
ABHD6	0.779519	0	1.11413	1.20619	0.80613	0	0	0	1.2859
ABI1	0.54783	1.4698	0	0.806838	0.946064	0.923436	1.23084	0	0.333333
ABI2	0.43148	0.361521	1.35447	1.20619	1.73972	0.438007	0	0	1.04891
ABLIM1	1.86321	2.04314	2.07551	1.01473	1.72178	2.26488	2.44897	1.37894	3.25576
ABR	2.04003	3.04316	1.85397	1.77171	1.79479	2.64428	2.46261	2.44556	0.82052
ABT1	0.866949	1.24397	1.38161	1.58186	1.79479	0.438007	0.889268	1.43577	1.38225
ACAA1	4.05035	2.88451	3.43146	2.91892	2.94828	3.77225	4.4844	3.09351	3.26945
ACAA2	5.07295	3.58451	4.36573	2.15493	3.85367	4.38655	5.07252	4.20936	4.06734
ACACA	3.81416	4.48219	3.88058	4.12758	4.28173	5.5201	2.34112	3.69947	1.01551
ACACB	2.47653	3.01991	2.61998	2.44111	2.54628	3.49559	1.21875	2.24683	0.333333
ACAD10	0	2.11865	1.10995	0.431164	0.416551	0.577455	0.990726	0	0.487187
ACAD8	1.43869	1.10828	0.679798	0	0.389579	0.577455	1.23288	2.02738	1.57723
ACAD9	2.54994	3.67198	3.14828	3.21355	3.60326	3.65349	3.14026	2.79698	3.65208
ACADM	2.96944	3.19951	3.13466	3.38628	3.20356	2.76294	4.0316	3.77542	3.27864
ACADS	0.43148	4.20443	0.903297	2.61563	1.30666	2.60679	3.65086	3.28695	0.82052
ACADSB	0	1.24397	0.903297	1.34054	1.59291	0	0.448748	1.88424	0.528321
ACADVL	2.7611	4.40266	2.98973	4.04922	3.5913	4.41787	4.3001	3.91581	4.71614
ACAT1	4.54054	4.07133	4.12253	4.21065	4.30352	3.73259	4.88419	4.66579	4.79408
ACAT2	2.2761	1.81663	1.35447	0.978562	2.305	1.18686	0.448748	1.37894	0.561726
ACBD3	2.55201	3.44817	3.02552	2.84356	3.18664	3.37081	3.10963	2.58632	2.05988
ACBD5	3.14059	2.87444	2.81573	1.62914	3.25984	3.2618	3.30131	2.32115	1.14713
ACBD6	1.32139	1.10897	1.10995	0.415086	0.389579	0.856076	0	0	0
ACIN1	4.21454	3.71734	4.35018	3.89603	4.66658	4.14402	4.74602	4.05613	4.50767
ACLY	5.25497	4.76206	4.84947	5.11718	5.35586	4.48186	4.3442	5.1222	4.06241
ACO1	2.82935	2.41602	2.12648	2.87473	2.75096	2.89067	1.12252	3.4144	0.528321
ACO2	4.46199	4.92058	4.59755	4.49889	4.60253	4.16788	4.88616	4.50271	4.64333
ACOT2	2.93169	1.48784	1.73133	0	1.59291	2.26488	2.88511	1.24659	2.11061
ACOT4	0	1.23466	1.11413	0	1.01849	1.06288	1.23288	0	1.04891
ACOT7	2.39786	3.39911	1.84923	3.97287	3.37507	1.49573	2.49105	3.62154	2.37973
ACOT8	0	1.47049	0	0.431164	0.389579	0.370647	0.541977	0	0.487187
ACOT9	1.79057	2.04314	0.451176	2.291	1.51991	0	1.67959	2.3026	2.73296
ACOX1	1.59078	2.40545	2.46268	2.27393	2.44028	2.81591	2.95691	2.49632	1.22839
ACOX3	0.655186	1.448	0	1.42981	0.35461	0.370647	2.87116	1.94871	1.2859
ACP1	2.01576	2.19651	2.08988	1.99533	1.86354	1.89536	1.43125	1.67951	1.61924
ACP6	0	0.804124	0	0.775024	0.35461	0.808654	0.676778	0.426117	1.38225
ACPP	0	2.39591	0	0	0	0	0	0	0
ACSF2	1.77921	0.665674	0	0	0	2.03951	1.46091	0.441126	0
ACSF3	0	0.882452	0	1.19798	0	0.48543	1.1173	0	0.333333
ACSL1	3.79333	4.38116	1.73741	1.19798	2.97681	3.23807	2.91197	3.5003	3.63912
ACSL3	3.0575	2.60973	2.75967	2.93413	1.8899	3.25056	2.88511	2.67247	2.86055
ACSL4	1.79205	1.96529	0.885512	1.28929	0.771161	3.04849	2.13361	2.03744	2.04891
ACSL5	3.97725	4.42315	4.01596	4.48009	2.70844	4.25511	3.29054	0	0.333333
ACSL6	1.61003	1.81732	0.451176	0.99444	1.01849	1.50089	1.88527	1.21697	1.57723
ACSM3	0	0	0	0.431164	0	2.82351	0.343612	0.426117	0
ACSS1	2.42421	0	0.65877	0	0.80613	3.27445	2.66459	0	1.71558
ACSS2	0.97931	0.882452	0.903297	0.706041	1.94508	0	0.990726	0.789916	0.89506
ACTA1	7.62691	7.53763	7.39949	7.96392	7.54368	7.282	7.56762	7.40669	7.82008
ACTA2	7.41225	7.4253	7.30912	7.88537	7.40267	7.0174	7.38021	7.22406	7.6835
ACTB	8.04876	7.60333	7.73193	8.10208	7.85132	7.68744	8.03976	7.83513	8.17648
ACTC1	7.62691	7.53763	7.39949	7.96023	7.54368	7.29377	7.56197	7.39853	7.82008
ACTG1	8.0488	7.60112	7.73193	8.10208	7.85132	7.68401	8.03784	7.83513	8.1654
ACTL6A	3.20428	3.86662	3.49033	3.06412	3.7395	3.06744	3.4656	3.17311	3.59496
ACTN1	6.07978	6.68698	6.03768	6.29461	6.15919	5.95252	6.00396	6.51287	6.94714
ACTN2	3.98747	4.56165	3.90692	4.25973	4.14922	4.04436	3.6272	4.17317	4.70023
ACTN3	3.60755	4.15581	3.72103	3.92768	3.91529	3.75518	3.40052	3.62662	4.47758
ACTN4	6.68662	7.18571	6.70014	7.02946	6.90851	7.04094	6.85907	6.58266	7.74177
ACTR10	1.43869	1.24397	1.81595	2.00482	1.71673	1.29408	0.79236	1.43577	1.26116
ACTR1A	2.84312	3.26466	3.66344	3.45803	3.39214	2.31038	2.45062	3.74433	3.19912
ACTR1B	2.26476	3.09319	3.33263	2.8938	3.3391	2.23231	1.79726	3.45521	3.01615
ACTR2	2.90472	3.26881	2.50333	3.209	3.02335	2.81081	2.29439	3.20454	2.39962
ACTR3	4.66056	4.62842	4.33203	3.88139	4.18927	4.3758	3.78398	4.07424	3.70966
ACTR3B	1.97657	2.75822	1.9025	1.12113	2.05942	2.107	2.02529	1.83271	1.2859
ACTR8	0	0	0	0.978562	1.08782	0.438007	0.343612	0	0.82052
ACY1	2.62565	2.62435	1.10995	2.45884	2.5071	2.64713	1.81333	2.51264	1.01551
ADA	0	3.30276	0.434336	0.431164	0.389579	0	0	0.441126	0
ADAM10	1.96805	2.20676	2.11427	2.3695	2.09188	3.02937	2.33248	0.789916	1.38225
ADAM15	0.348039	0	1.10995	0.99444	0.80613	1.29408	0	0.441126	0
ADAM9	1.78023	1.02719	1.58732	1.77592	1.82607	2.2315	2.02529	1.45719	0.89506
ADAR	3.64823	3.26325	3.26484	3.67716	3.76832	3.22606	3.98408	4.14418	3.68816
ADCK4	0	1.4698	0	0	0.389579	0.856076	0.343612	1.18427	2.57659
ADD1	3.64629	3.13144	3.53737	1.91357	2.9844	3.68929	2.52914	1.45719	2.69601
ADD3	4.4973	3.66662	3.72047	2.29749	3.77941	3.89278	3.00772	0.789916	2.55767
ADFP	3.42438	1.92728	0.468961	0.978562	0	0.438007	0	0.426117	0
ADH5	3.03057	3.18645	1.93421	3.58163	2.29518	2.8529	1.7095	3.20906	2.37973
ADI1	2.01576	1.4698	2.04038	2.06562	2.94819	1.51945	1.23288	1.88424	1.50664
ADNP	2.1161	1.64121	2.12039	1.21578	1.89001	1.60151	1.01012	1.24795	1.92121
ADO	1.59226	1.47049	1.35447	1.62914	1.57498	0.856076	0.889268	1.45337	0
ADPGK	0.348039	0	0.434336	0.654788	0.80613	1.51945	0.343612	1.00965	0.333333
ADPRHL2	1.16078	1.33479	1.86126	1.63335	2.19269	1.67229	1.01012	2.58632	1.81422
ADRBK1	1.09167	2.70458	1.15299	2.00288	1.16074	1.73749	0.343612	0.804925	0.528321
ADRBK2	0.435469	1.62385	0.920137	1.40973	0.389579	0.577455	0.343612	0.789916	0
ADRM1	2.42819	1.67451	2.19659	2.03164	1.82607	1.51945	1.43125	2.17883	1.39084
ADSL	2.46948	1.69631	1.58732	2.55534	1.79479	0.923436	0.44052	2.50014	1.09005
ADSS	4.05962	3.39911	2.91127	3.79771	3.07447	3.49665	2.85867	3.89397	2.16263
AFF4	0.866949	1.10897	0.434336	0.415086	1.1653	1.64504	0	0.441126	0.882222
AFG3L2	2.20347	2.18146	2.86816	3.11844	2.92144	3.40957	3.95645	4.02357	2.62553
AFTPH	0.783507	0.882452	0	0	0.556485	1.51945	0	0	0
AGA	0.43148	1.84968	0	0	0	0.577455	1.35878	0	0
AGK	2.41731	1.00815	1.80753	1.97161	1.9151	2.41772	2.73847	3.25696	2.6318
AGL	3.47708	3.49953	2.58617	3.74628	3.05949	3.94482	2.11579	4.01173	1.01551
AGMAT	1.97657	1.48816	0.451176	0	0	1.27037	0.682003	1.389	0
AGPAT3	1.09167	0	0	0.846249	1.85203	1.15961	1.43125	0	1.38225
AGPAT5	1.43971	1.10897	2.24658	2.2572	1.72178	0.577455	0.982497	1.24795	0.333333
AGPAT6	1.16078	0.442604	1.57891	0.846249	1.16074	0.370647	1.01012	1.67951	0
AGPAT7	0.43148	1.448	0.434336	1.66211	0.416551	2.107	0.343612	0.426117	0.724175
AGPS	4.10566	3.98036	3.94526	3.93611	3.89801	3.46862	3.99353	3.87592	4.09932
AGR2	3.92369	3.01424	3.66668	0.415086	1.17623	3.63364	4.12049	0	0
AGR3	1.90769	1.75297	2.08988	0.415086	0	2.91726	1.92633	0	0
AGRN	3.5049	1.10897	1.60655	0	1.16074	4.821	0	0.363799	1.05751
AHCTF1	3.16623	2.57563	2.46268	2.90864	2.73722	2.66437	3.16905	2.73952	2.7222
AHCY	5.05982	3.97872	3.94817	4.61651	3.89004	3.62194	2.98483	4.08644	3.85779
AHCYL1	2.35338	2.0537	1.85576	2.36617	2.15172	1.38497	0.982497	1.88424	1.71558
AHNAK	8.47017	7.97349	8.63651	8.24596	8.79426	8.7324	8.64856	8.71866	8.70233
AHNAK2	0.43148	1.0054	0.885512	2.5058	1.3731	0	0	0.441126	2.20464
AHR	0	0	1.97027	0	0	1.09267	0.44052	0	0
AHSA1	3.82659	3.5676	3.85786	4.17725	4.08333	3.20222	3.50381	4.44711	2.98933
AHSG	1.88896	0.439848	0.468961	0	0	0.370647	0	0	0
AIFM1	3.79887	3.9824	3.42339	3.63796	4.21198	4.07451	4.3163	4.09921	4.27784
AIFM2	1.31538	2.31261	1.73741	1.40973	1.72178	1.01546	1.88527	1.65809	0.89506
AIM1	0	0.938584	3.41749	1.06567	1.97288	3.27854	2.66832	0	0
AIP	3.07746	2.94971	2.31134	2.98095	2.54432	2.66963	2.6451	3.1048	2.46999
AK1	1.77921	1.38951	0.81119	2.00623	1.69153	1.90517	2.50599	4.00158	1.26116
AK2	2.90489	3.79466	4.63548	4.34891	4.39983	3.7387	4.24642	4.70011	4.74716
AK3	1.6395	1.67383	3.29206	2.44111	2.89537	2.26488	1.88527	1.21697	2.91869
AK3L1	2.42819	0	1.10995	1.60048	2.08683	2.37565	1.7993	2.44704	1.77495
AKAP1	2.53294	1.84968	0.975748	0.431164	1.30018	2.22397	3.96876	2.02738	2.76633
AKAP12	0.348039	0.882452	0.451176	6.91819	2.02213	0.370647	0	0.363799	3.34179
AKAP13	2.15649	1.3001	1.33857	0.99444	1.53084	3.16715	3.43807	1.01224	0.82052
AKAP8	2.79957	1.75731	2.46673	2.61931	2.3272	1.89536	3.43619	2.42525	2.75914
AKAP8L	2.86697	1.4698	1.95995	2.55108	1.72418	1.72625	2.99682	1.62036	1.09005
AKAP9	2.35385	1.67383	3.32466	2.47747	3.60004	2.57637	0.343612	1.66192	2.44395
AKR1A1	2.88159	3.66651	3.26556	3.94839	3.81563	2.85619	2.65864	4.04697	2.39962
AKR1B1	2.04003	0.439848	0	0.415086	0.416551	0	0	0	0
AKR1B10	0	1.67451	0	0	0	3.89129	0	0	0
AKR1C1	2.53357	3.69437	0	0	0	1.5107	0.676778	0	0.487187
AKR1C3	2.61145	3.78782	0	0	0	2.02658	0.676778	0	0.487187
AKR7A2	0.54783	0.818727	0	0	0	1.51945	0.448748	0.441126	0
AKT1	0.348039	0	0	1.69721	0.389579	0.370647	0	0.667271	0
AKT2	0.655186	2.08678	0.434336	1.22192	0.636359	0.577455	0	0.82047	0
ALAD	2.70409	3.02804	0.920137	0.791101	1.15843	1.72625	0.541977	1.88424	0.561726
ALB	3.68202	3.56667	3.40275	2.07158	2.0539	1.8791	2.03932	1.80506	2.14756
ALCAM	0	2.66489	1.96185	2.07158	1.10336	0	2.56711	1.23104	0
ALDH16A1	2.53268	2.60546	1.14876	2.2461	2.08334	2.74538	2.02529	1.46891	0.666667
ALDH18A1	4.08222	3.05552	3.90932	3.19585	3.83336	4.03679	3.5682	4.45202	3.29163
ALDH1A1	4.05478	5.20503	0	0	0	4.99024	3.37337	0	0
ALDH1A3	1.09167	0	0.885512	3.89815	0.601943	1.75604	3.19566	0.363799	2.8054
ALDH1B1	3.15713	2.48359	3.32516	2.96408	2.84618	2.67936	2.94867	2.81664	2.67001
ALDH1L1	0.348039	0	2.14238	0.431164	3.25605	1.40776	1.4671	0	0
ALDH1L2	0	0	0	0	0	0	4.54468	0	0
ALDH2	4.47272	4.13595	3.46643	3.56658	3.28382	4.43627	5.05194	4.68554	3.46443
ALDH3A1	0.43148	5.19056	2.35091	0.359938	2.64358	1.50089	0.541977	0	0
ALDH3A2	3.48165	4.06522	3.56439	3.72981	3.46755	3.97565	3.65746	2.81723	3.45468
ALDH3B1	0.348039	0.801369	0.468961	0.791101	0.80613	2.12073	0	0	0
ALDH4A1	1.63848	3.02784	1.35447	1.42981	1.57498	2.87829	1.95039	1.80955	1.2859
ALDH5A1	2.88618	2.46566	2.50333	2.10516	2.90122	3.00549	3.06464	1.71982	2.13218
ALDH6A1	2.91869	2.0537	2.50333	2.71227	2.43693	1.45736	3.41941	0.71167	2.91912
ALDH7A1	4.16186	3.61526	2.61184	3.54215	3.04601	2.42114	4.14521	3.83333	3.66264
ALDH9A1	3.47312	3.75685	3.79539	3.8238	4.15314	3.48313	3.27381	4.64818	3.09664
ALDOA	5.28801	5.70414	5.44538	5.91633	5.52056	5.46072	4.55858	6.13508	4.97634
ALDOB	0.43148	0	0.885512	0.415086	1.29057	0.577455	0	0.804925	0.333333
ALDOC	4.2505	4.2754	2.20946	5.02561	3.49335	3.94126	3.43947	5.19963	2.80644
ALG2	0.348039	2.00273	0.451176	1.4256	0.80613	1.01546	1.43125	0	1.01551
ALG5	3.02648	3.96541	2.57932	1.79934	2.57938	2.6318	2.4386	1.45719	1.77728
ALKBH5	0.97931	1.24397	0.903297	0.359938	0.744189	0.808654	1.34852	0.426117	0
ALPP	0	0	0.468961	0	0	0	5.39911	0	0.333333
ALPPL2	0	0	0.468961	0	0	0	5.03664	0	0.333333
AMACR	2.99787	2.67492	0.885512	0.359938	0.389579	0	0	0	0
AMDHD2	0.43148	1.24397	0.679798	1.42981	1.50437	1.53068	0.541977	1.80955	0
AMFR	0.348039	1.69631	0.834118	0.415086	1.2383	0.721605	0.343612	0.426117	0.333333
AMIGO3	1.43869	1.24397	0.885512	0.775024	1.16074	0.808654	0.343612	1.23104	0.528321
AMOTL2	0.43148	0	0.451176	0.415086	0.744189	1.01546	0	0.804925	0.82052
AMPD2	0.435469	0.439848	0.701812	1.55229	0.744189	0.48543	0.448748	2.67247	0
AMPD3	0.435469	1.47049	0.451176	0.415086	0	0.577455	0.44052	0	0
ANAPC1	1.78023	0.442604	1.74354	1.42981	1.51991	0.808654	1.01012	1.45719	1.8293
ANAPC2	0.348039	0.442604	0.451176	1.20619	1.15843	0.370647	0	0.867243	0
ANAPC4	1.45248	1.33479	1.10995	1.80128	1.85203	0.577455	0.990726	0.994644	1.14713
ANAPC5	0.348039	0.439848	0.65877	1.57571	0.35461	0.663369	0.448748	0	0.333333
ANAPC7	2.27139	2.1962	2.82864	2.52155	2.74964	1.01546	1.88527	2.33203	2.52721
ANK3	2.64546	0.882452	0.885512	0	2.08683	2.78303	1.45683	0.426117	0
ANKFY1	0	1.82688	1.60953	2.04331	2.99352	1.44363	0	1.83271	0
ANKMY2	0	0	1.3092	0.415086	1.58501	0	0	0.441126	0
ANKRD11	0.655186	0.442604	0.434336	0.99444	1.73972	1.03402	0	0.867243	0.528321
ANKRD17	3.26452	2.96298	3.1859	3.20275	3.40089	2.81721	2.86896	3.70689	1.8713
ANKRD18A	0.983298	0.801369	0.468961	0.784613	1.16074	0.808654	0.990726	0.441126	0
ANKRD28	0.655186	0.439848	0.434336	0.791101	1.53084	0.663369	0.541977	1.81511	0.861654
ANKRD29	0.43148	0.439848	0	0.415086	0.416551	0.808654	0.676778	0	1.01551
ANKRD57	1.21499	1.10828	1.28015	0.775024	0.744189	1.09267	1.45887	1.71982	0.333333
ANKS1A	0.348039	0.804124	0.679798	1.28929	1.63222	1.24082	0.44052	0.867243	0.333333
ANKS4B	0.43148	0.804124	0	1.20619	0	0.923436	0.79236	0.441126	0.333333
ANKZF1	0	0.804124	0.920137	0.99464	1.08782	0.48543	0.44052	2.17883	0.487187
ANLN	2.14157	1.184	2.55768	1.20619	2.04588	1.72625	1.78913	2.76595	2.8581
ANP32A	4.07751	4.37464	4.27825	4.54557	4.4221	4.39987	4.12783	4.65578	3.96888
ANP32B	4.61906	4.9294	4.44967	4.69945	4.86023	4.36826	4.31635	4.91371	4.07332
ANP32E	2.35338	2.0856	2.46457	3.15462	2.69369	2.40283	2.58621	3.23011	2.15622
ANXA1	2.85425	4.50497	4.92263	6.30154	4.34969	4.99202	5.1427	6.28471	4.47864
ANXA10	0.435469	0	0	0.415086	0	2.1157	0	0.363799	0.82052
ANXA11	4.78676	4.41448	4.46689	4.47633	4.82776	4.45618	4.75549	4.225	3.93785
ANXA13	0.43148	2.42208	0	0	0	5.33446	0.44052	0	0
ANXA2	6.76506	7.07131	7.12876	6.9997	7.02574	7.33689	7.1841	6.68379	7.31831
ANXA2P1	5.14886	5.40302	5.37314	5.30422	5.51483	5.89058	5.61226	4.65229	5.60533
ANXA3	5.06855	5.02474	5.04728	5.24562	4.67433	4.02244	4.18465	0	4.22596
ANXA4	4.14074	5.89759	4.68787	4.40115	4.07243	6.00056	5.05884	4.42812	3.55777
ANXA5	5.12163	4.5752	4.98946	5.10434	4.65701	5.11536	4.51884	5.89587	4.60628
ANXA6	5.14503	4.03611	3.99611	4.23799	3.72275	1.7558	0.541977	4.93507	4.85555
ANXA7	4.7746	4.07133	3.17876	4.17565	4.39846	3.74216	3.67714	4.40877	2.03719
ANXA9	0	0.439848	1.14876	0	0.80613	1.96285	0	0	0
AOF2	2.87646	1.23466	2.07849	1.99533	3.05846	2.27357	1.79726	1.94597	2.46999
AP1B1	4.4576	4.35508	3.87712	4.05453	3.97261	4.21582	3.77252	3.4144	3.66186
AP1G1	2.56173	2.0856	2.31134	2.35569	1.51991	2.83219	2.29439	1.61039	1.95257
AP1G2	0.660191	2.60546	1.15299	0.775024	0.956552	1.88164	0.44052	0	0
AP1GBP1	1.34875	1.67451	0.451176	1.21826	0.946064	1.72625	0.343612	0.363799	1.34211
AP1M1	2.13965	0.882452	0.65877	0.99444	0.973036	0.370647	1.12252	1.23104	0.487187
AP1M2	1.88795	1.10897	0.65877	1.06567	0.771161	0.577455	1.12252	1.23104	0.487187
AP1S1	2.27212	2.66878	2.61998	1.06567	2.2042	2.37565	2.03932	1.88424	1.38225
AP1S2	0.779519	0.439848	0.679798	0.846249	1.01849	0.438007	0.79236	0.789916	0.487187
AP2A1	4.30267	4.20553	4.38818	4.28711	4.30001	3.97073	3.64452	3.66972	3.98753
AP2A2	3.25395	3.69541	3.9451	3.24141	3.63995	3.22376	3.67238	3.53467	2.7145
AP2B1	4.17489	4.13601	4.01685	4.12779	4.0497	3.66309	3.56958	3.61863	3.56153
AP2M1	1.00322	1.47049	2.07551	1.20619	1.02594	0.438007	0.79236	0.363799	1.01551
AP2S1	0.54783	0	1.58309	1.06567	1.38511	0.808654	1.23288	0.363799	0
AP3B1	2.91084	2.87432	2.61998	2.6264	3.04551	3.16542	2.29656	2.5718	2.39962
AP3B2	0.97931	1.24397	0.434336	0.775024	1.38055	1.73749	1.23288	0.867243	0.82052
AP3D1	3.63151	3.3909	3.00041	4.27767	3.84792	3.32767	3.47836	2.96004	1.88222
AP3M1	0.97931	0.442604	0.65877	1.20619	1.01849	1.01546	0.343612	0.804925	0.333333
AP4B1	0.435469	0.804124	0.451176	0.415086	0	0	0	1.389	0.487187
APEH	3.81828	3.75304	3.68965	3.70724	3.23418	3.52521	3.07493	3.64323	3.34786
APEX1	4.6242	3.56413	3.91937	4.15	4.40978	3.91344	4.54714	4.89184	4.04865
API5	3.75754	4.00497	4.17621	4.03845	4.15256	4.36938	4.36453	4.57419	4.06645
APIP	0	0	0.468961	1.37031	1.59291	1.1488	0	1.43577	0.666667
APLP2	4.272	1.64694	1.73133	0.359938	2.48171	2.34307	0.819643	0.64844	1.04891
APOA1	3.57827	0.439848	0	0	0	0	0	0	0
APOA1BP	1.00322	0.818727	0	0.634502	0.416551	0.808654	0	1.80124	0.333333
APOB	1.21499	0.801369	0	0	0	1.9924	0.79236	0.82047	0.528321
APOBEC3B	0.779519	0.804124	1.49289	0.654788	1.38055	0	0	0.789916	1.74388
APOE	5.27293	0.361521	0	0	0	0.438007	0	0	0
APOL2	0.43148	1.26233	1.5168	0	1.16074	0.856076	1.81037	0	0.487187
APOO	0.348039	1.448	1.58309	1.47065	1.82607	1.06288	1.95039	1.45337	1.99383
APP	3.64034	3.08936	3.32727	1.62914	3.87043	2.09596	1.96669	1.37144	1.82486
APPL1	1.43971	1.73877	1.10995	0.359938	1.73972	0.808654	0.44052	1.43577	1.63431
APPL2	1.09167	0	0.451176	0.415086	0.389579	1.8704	1.6869	0.441126	0
APRT	2.61799	2.46548	2.94706	2.89946	3.13759	3.20278	2.15972	2.18889	1.96765
AQR	2.91494	3.32575	2.75688	2.81921	3.26209	2.55766	3.50082	3.37335	3.07324
ARAF	0.866949	1.96968	0.451176	0.431164	1.16074	0.577455	0.44052	0	1.04891
ARCN1	3.91838	3.85909	2.67842	3.33413	3.41551	3.71062	3.0514	3.37015	2.21792
ARD1A	2.99787	2.47098	2.44028	3.32788	3.19307	1.93571	2.45062	3.64616	0.666667
ARF1	4.66983	5.05628	4.25376	4.75891	4.71008	4.45713	4.32799	5.01314	3.84259
ARF4	4.47481	4.45244	4.17276	4.25213	4.48095	3.75913	3.57977	4.43336	2.66202
ARF5	4.04138	3.76672	3.76581	3.79427	4.0727	3.80351	3.44021	4.34953	2.63894
ARF6	1.9313	3.2439	2.34647	2.78049	2.57938	2.24981	2.34112	2.38032	1.74388
ARFGAP1	2.15715	1.5908	1.58732	0.359938	1.36262	1.06288	1.57127	1.65809	0.561726
ARFGAP3	1.55551	1.02719	0	0.99444	0	0	0.79236	0.994644	0
ARFGEF1	1.69866	3.09529	1.51353	1.21826	2.22137	3.25056	0.784131	1.80955	0
ARFGEF2	3.32649	3.49285	1.96185	1.57571	1.16074	3.2428	0.784131	1.24659	0
ARFIP1	3.07263	4.19302	3.7276	3.31565	3.65115	3.83043	2.8553	3.2083	2.6318
ARFIP2	2.12866	2.40545	2.77434	1.92182	2.51341	2.02325	0.784131	1.98416	0.82052
ARG2	1.6395	0	0.451176	0	0.35461	0	0.448748	0.426117	1.57723
ARHGAP1	1.20302	2.20676	2.11427	2.00288	1.79479	1.72625	1.02039	2.158	0.861654
ARHGAP10	1.66342	0	1.14876	1.85277	1.30018	0.808654	0.44052	0.426117	0
ARHGAP12	1.81597	1.47049	0.468961	1.85277	0.956552	1.01546	1.02039	0.789916	0.561726
ARHGAP17	2.42394	1.53083	1.58309	1.20619	0.956552	0	1.20849	1.01224	0
ARHGAP18	1.21499	0.804124	1.84689	2.78049	1.51991	2.57637	2.13361	0	1.38225
ARHGAP26	1.16078	3.04599	0	0.359938	0.389579	0	0.784131	0	0.333333
ARHGAP27	0.43148	1.48816	0	0.634502	0.80613	0.370647	0.83083	0	0
ARHGAP29	0.866949	1.38803	2.46864	3.05543	2.09188	2.27357	2.02529	4.42912	1.04891
ARHGAP4	0	1.82688	0	0.415086	0.35461	0	0.448748	0	0.333333
ARHGAP5	1.20302	0.801369	1.33857	0.978562	1.72418	1.29948	0.343612	1.67951	0
ARHGDIA	3.60296	4.02604	3.56374	4.22068	3.73882	3.37717	3.78749	4.24754	3.48927
ARHGEF1	2.08369	2.84658	1.97027	3.15551	2.55127	4.02257	2.66081	3.97055	2.21792
ARHGEF10	0.983298	0.361521	0	1.55669	0.744189	0.808654	1.37281	0.667271	0
ARHGEF10L	0.783507	1.96968	0	0	0.946064	1.64504	0.343612	0	0
ARHGEF11	0.54783	0.882452	1.10995	1.22192	1.16074	0.808654	0.889268	1.03107	1.05751
ARHGEF12	0.983298	1.00815	0.975748	0.706041	2.19269	1.88164	0.889268	0.804925	0
ARHGEF16	1.768	1.7569	1.97027	1.99533	2.56011	2.06676	0.448748	1.45337	1.01551
ARHGEF17	0.43148	0.804124	0	0.415086	1.1653	0	0.44052	0	0.561726
ARHGEF2	1.20802	2.67492	1.84689	2.8221	2.54634	2.76294	2.83621	3.86543	1.93676
ARHGEF5	0.866949	0.818727	1.35447	0.359938	1.59291	1.18686	1.1173	0.789916	0
ARHGEF6	0.783507	1.448	0.920137	1.20619	0.35461	0.856076	0.343612	1.65809	0.487187
ARHGEF7	1.12004	1.96968	1.35447	1.4256	0.973036	1.03402	0.990726	2.60725	0
ARID1A	2.00394	1.97068	2.62105	1.34054	3.37185	2.25984	0.541977	0	2.38887
ARID1B	1.77921	1.24397	0.885512	1.37031	0.744189	0.663369	2.13361	0.994644	0.82052
ARID2	1.66342	1.38803	1.58732	1.40973	0.946064	0.370647	1.01012	1.09339	0.978324
ARID3A	3.07575	0.669117	0	0.415086	0	0	0.343612	0	0.333333
ARID4A	0.435469	0.804124	1.12773	0.359938	1.2383	0	1.23288	0	0
ARID4B	0.655186	0.442604	0.451176	0.846249	0.601943	0	0.541977	0.441126	0.487187
ARID5B	1.93278	0.361521	1.26237	0	0.416551	0.721605	1.46091	0	0
ARIH1	1.63848	2.1962	1.58309	2.00288	1.93654	0.856076	1.34852	2.02738	0
ARL1	1.86321	2.45952	1.10995	2.23522	1.7432	1.8704	1.17444	1.80124	1.01551
ARL2	1.6395	1.67451	1.33857	1.28929	0.636359	1.53068	0.889268	2.06285	0.89506
ARL2BP	0.97931	0.442604	0.434336	0.846249	0.80613	0.370647	0	1.2358	0.333333
ARL3	0.655186	0.665674	0.434336	1.21578	1.02594	1.1488	1.01012	1.1528	0.333333
ARL6IP2	1.77921	0.822483	2.61889	1.63335	2.305	1.24082	2.13361	1.67951	2.1481
ARL6IP4	1.79205	2.04314	2.19659	1.53971	2.23364	1.06288	1.92633	1.83096	1.34211
ARL6IP5	2.24838	2.0856	1.77762	2.52707	2.37088	2.32476	3.03979	2.18058	1.26116
ARL6IP6	1.00823	0.882452	1.35447	0	0.771161	0.370647	0.541977	0.441126	0.487187
ARL8A	1.21499	0.665674	0.434336	0	1.01849	0	1.43125	0.441126	1.22839
ARL8B	1.88795	1.52708	2.19659	1.63335	1.41755	1.06288	1.76793	2.1507	2.14756
ARMC1	1.41478	1.24397	0.434336	1.42981	1.3731	1.24082	0.79236	1.88424	0.487187
ARMC10	0	0	0	0	0	0.438007	0.79236	0.867243	1.81422
ARMC6	1.55551	2.0537	2.07849	1.91357	2.44028	1.01546	1.46091	2.404	0.82052
ARMC8	1.20302	1.82688	1.80753	2.00288	2.23364	0.577455	0.343612	2.13755	0.487187
ARMCX3	1.63848	1.84968	0.451176	0.775024	1.38055	1.1488	0	1.81511	2.22937
ARMET	3.57191	4.18743	4.32118	3.27372	3.77277	3.17683	3.61901	3.29164	3.91926
ARPC1B	0.960725	1.67451	1.33857	0.806838	0.946064	1.8704	1.13075	1.91522	0.666667
ARPC2	2.41181	2.11427	2.06442	2.06562	2.43201	2.38353	1.23907	2.03744	1.65996
ARPC3	2.27139	1.38428	1.57891	1.4394	1.14126	0.923436	0.676778	1.45719	1.01551
ARPC4	2.26522	1.38428	2.1928	1.85277	1.58242	2.26488	0.343612	1.80506	1.8713
ARPC5	1.55551	0.361521	0.903297	0.359938	0.946064	1.53068	0.982497	0.426117	0.89506
ARPC5L	2.15649	1.92659	2.08988	1.92796	1.30018	2.38353	1.45887	2.404	1.81422
ARPP-19	2.83444	2.78488	2.79449	2.40731	2.68873	1.53782	2.15001	2.815	1.38225
ARRB1	2.71428	1.26133	1.33857	1.40973	0.636359	1.73749	0.990726	1.03107	0.333333
ARRB2	0.348039	0.882452	0.920137	1.40973	0.416551	0	0	2.38032	0
ARS2	3.72833	3.3908	3.38711	3.33143	3.81404	3.37949	3.86707	4.22789	4.27859
ARSE	1.00322	0.665674	0	0	0.744189	0.856076	0.784131	0	0
ARVCF	1.21499	0.565548	0	1.01473	1.36262	3.24003	0.448748	0	0
ASAH1	1.66342	1.9428	2.1928	1.7854	1.38055	1.29408	1.88527	1.80506	1.8293
ASCC1	0.348039	0.442604	0.451176	1.20619	0.389579	1.53068	0.343612	0.867243	0
ASCC2	1.24274	0	0.434336	0.846249	0.416551	1.01546	0.448748	1.61039	0
ASCC3	1.70418	2.19651	1.78179	3.16609	2.28664	2.98444	1.57127	2.78119	0.333333
ASCC3L1	5.90429	5.57745	5.6468	6.12164	5.96644	5.62247	6.3629	6.38323	6.18511
ASH1L	0.783507	0.665674	0.434336	0.791101	0.416551	0.370647	0	0.426117	0
ASH2L	1.15531	0	0.903297	1.77925	1.71673	0.808654	1.02039	0.363799	0.333333
ASL	2.80371	3.37815	1.81176	2.34655	2.23364	3.3181	1.65047	2.17883	0
ASMTL	0.779519	0.669117	0.65877	2.72913	2.40282	0.856076	0	2.29075	0
ASNA1	2.50593	2.0537	2.67243	2.27027	2.45529	0.923436	2.0384	3.31118	1.81422
ASNS	3.42742	3.67705	4.22363	5.72911	4.17052	3.34565	3.35317	5.46455	4.06734
ASPH	1.00322	0	0.434336	1.20619	1.16074	1.68081	1.21875	1.00965	1.01551
ASPM	1.41478	0.361521	1.10995	0.431164	0.601943	0.856076	0	0.867243	0.528321
ASPSCR1	2.01576	1.69631	1.97216	1.63335	2.34797	1.8704	1.21875	1.03107	0
ASS1	2.4731	4.20697	3.73929	3.1092	3.96236	3.26052	3.78409	2.03744	2.91912
ASXL1	0.435469	0.439848	1.15299	0.415086	0	0.48543	1.11526	0.789916	0
ASXL3	1.00823	0.804124	0.468961	0	0.946064	1.29408	0.44052	0	0
ATAD1	1.45248	1.69631	1.33857	1.66211	1.59291	1.3854	1.7993	1.01224	1.95257
ATAD2	1.16078	1.67451	2.22983	1.64965	3.0256	3.55304	2.50915	3.34993	1.53797
ATAD2B	1.59226	0.804124	0	0.431164	0.990969	1.03402	1.6869	1.23104	1.61924
ATAD3A	3.91684	3.92395	4.21247	4.11942	3.81253	4.06647	4.01193	4.22754	4.22091
ATAD3B	3.20748	3.03464	3.49722	3.39916	3.28838	3.45833	3.31441	3.68796	3.10166
ATAD5	0.348039	0.439848	0.434336	1.01473	0.416551	0	0	1.45719	0.724175
ATE1	2.49337	2.1962	1.11413	2.61089	1.94508	0	0.982497	1.85413	0
ATG16L1	0.688559	1.24397	1.35447	1.79934	1.38859	1.50947	1.65724	0.426117	1.38225
ATG2A	0.783507	0.882452	1.28015	0	1.08782	1.06288	0.448748	1.23104	0
ATG3	1.63848	2.87444	2.61998	2.52155	2.68435	2.3706	2.67325	3.0543	1.61924
ATG4B	1.20302	1.96968	1.81176	1.28929	1.53084	1.03402	1.02039	2.18058	1.01551
ATG5	1.09167	0.665674	0	0.563476	0.556485	0.856076	0.666513	0.441126	0.813793
ATG7	0.348039	0.665674	1.80753	1.51288	1.94301	0.808654	0.343612	2.54143	0.561726
ATG9A	0.97931	0.442604	0	0.99464	0.744189	1.03402	0.79236	0.667271	1.2525
ATIC	4.84525	3.67393	4.33618	4.34537	4.04426	3.67572	3.22659	4.83628	3.63746
ATM	1.31538	1.8334	0	0	1.3731	0.48543	0.44052	1.88424	0.861654
ATOX1	1.71994	2.26326	1.10995	1.01473	1.85203	0.370647	0.44052	1.43577	1.57723
ATP10D	0.348039	0.801369	0	0.563476	1.16074	0.808654	0	0.426117	0
ATP11A	1.8155	2.85637	0	0.431164	0.389579	1.73749	0.79236	0	0
ATP11C	0.783507	0	0.434336	0.359938	0.80613	0.370647	0.541977	0.426117	1.01551
ATP12A	1.27068	0.439848	0	0.359938	0	0.577455	0	0.363799	0.333333
ATP13A1	3.06259	3.1311	2.75039	2.61379	2.91843	2.01402	3.12979	3.16899	1.91057
ATP13A3	0.655186	2.0537	0.434336	1.06987	0	0.577455	0	0.441126	0
ATP1A1	5.78485	5.88295	5.0472	5.44664	5.40353	5.54341	5.64143	5.26326	5.67638
ATP1A2	4.56759	4.80558	3.59601	4.09717	4.06103	4.33588	4.3285	4.07917	4.3663
ATP1A3	4.91013	5.05822	3.97265	4.53452	4.34023	4.58528	4.74364	4.28392	4.78978
ATP1B1	2.30857	2.25707	0.65877	0.775024	1.94508	2.22397	1.65927	0.363799	1.01551
ATP1B3	2.71428	2.30616	2.58229	2.63689	2.55259	0	2.7392	2.78748	3.75698
ATP2A1	3.79887	3.94898	3.5742	3.9752	4.00298	4.02112	3.45322	3.92159	3.52972
ATP2A2	5.24219	5.58839	5.35173	5.27625	5.51684	5.53656	5.23507	5.37709	5.04083
ATP2A3	3.07763	3.45513	2.94706	3.0375	2.99352	3.74198	2.94867	3.31238	3.03745
ATP2B1	3.37963	2.58159	3.8296	4.0905	3.73364	3.96106	4.37508	1.66192	1.6562
ATP2B2	1.55551	1.03064	2.04038	2.4619	1.21567	2.41772	2.13361	0.426117	1.61924
ATP2B3	2.04003	1.47049	2.57932	3.01696	2.01949	2.70486	2.6886	0.804925	1.61924
ATP2B4	2.4731	1.448	2.98973	4.12075	3.08657	3.11282	3.77051	1.45719	1.41054
ATP2C1	1.20302	1.73877	2.75336	1.33001	2.09188	1.72625	2.03932	1.80124	1.61924
ATP4A	2.91244	3.21782	2.04038	2.24248	2.73375	2.75871	2.55676	1.92455	2.36917
ATP5A1	5.86518	5.67526	5.32414	6.04989	5.74001	5.78762	6.24976	6.12687	5.69962
ATP5B	1.20302	0.439848	0	1.06567	0.771161	1.41744	1.51283	2.29659	0.561726
ATP5C1	3.5076	3.30276	2.7897	3.24396	3.29396	2.82845	3.41787	3.75154	3.35061
ATP5D	3.16623	3.44047	3.09449	2.924	2.77775	2.83219	3.166	3.229	3.37527
ATP5F1	3.0397	3.26881	2.92265	3.12923	3.31159	3.4426	3.4359	3.42341	2.93611
ATP5H	3.68202	3.06233	3.34445	3.58284	3.65264	3.1074	4.24586	4.09832	3.30794
ATP5I	1.78023	0.708351	2.64207	1.99533	1.83352	1.25055	2.37601	2.0048	1.76735
ATP5J	3.52729	3.48684	3.50453	3.63539	3.31084	3.24592	3.92392	3.69287	3.81965
ATP5J2	0.807273	0.665674	0.885512	1.21578	0.636359	0.438007	1.62933	1.66192	0.561726
ATP5L	2.01529	1.184	1.3092	2.46552	2.00156	2.08236	1.99596	1.66192	1.57723
ATP5O	2.98872	1.91779	1.10995	2.28671	2.31853	2.41772	3.40619	2.93986	2.34254
ATP6AP2	1.6395	0.442604	0.65877	0	0.556485	1.03402	0	0.441126	0
ATP6V0A1	2.42394	2.4713	1.85406	2.14738	1.94159	2.49429	1.20849	1.46716	1.69601
ATP6V0D1	2.71428	2.65255	1.58732	1.99533	1.58242	2.37563	1.46091	1.43577	2.11061
ATP6V1A	3.3693	3.62692	3.25809	3.33143	3.55498	3.49194	2.15001	3.4704	2.89041
ATP6V1B1	2.27139	2.34956	1.35447	1.85277	1.7432	3.32767	0.784131	2.13755	1.8293
ATP6V1B2	3.40132	3.45648	2.62105	2.89708	2.90681	2.3706	2.28766	3.22475	2.84095
ATP6V1C1	2.55041	3.16082	2.73554	3.04395	2.83033	2.38348	2.30894	3.25866	2.75055
ATP6V1D	1.34875	1.23466	1.57891	0.791101	1.59291	0.856076	0.343612	1.80955	0.882222
ATP6V1E1	3.57191	2.8465	2.61889	2.43298	3.08932	2.37563	2.55728	3.48083	2.92512
ATP6V1E2	1.66424	0.439848	0.903297	0.634502	1.36262	0.856076	0.784131	1.23104	0.89506
ATP6V1F	2.50593	2.04314	1.58309	1.57571	1.38055	1.1488	1.37281	2.54143	1.61924
ATP6V1H	1.6112	1.4698	0.65877	0.634502	1.73748	1.64858	0.448748	2.66788	1.26116
ATP7A	0	0.442604	0.903297	0.359938	0.389579	1.03402	0.889268	0	0.487187
ATP8A1	0	0	0.434336	0	0	0	2.36114	0	0
ATP8A2	0	0	0.451176	0.775024	0.35461	1.03402	0.982497	0	0
ATP8B1	0	2.32268	0.65877	0.415086	0.416551	1.38497	1.65927	0	0
ATP8B2	0.97931	0.804124	1.13615	1.34054	0.748747	0.370647	0.990726	0	0.82052
ATPAF1	0.348039	0.361521	0.920137	0.654788	0.744189	0	1.23288	1.23104	0
ATPAF2	2.26476	2.0537	1.57891	2.14544	2.56963	2.41772	2.52914	2.404	2.64597
ATPIF1	1.09167	0.882452	1.14919	0	0.946064	1.29408	0.448748	0.867243	1.19814
ATR	0	0.669117	1.85576	1.28929	1.63222	1.38497	0.448748	1.08957	2.05988
ATRIP	0.348039	0	0.920137	0.431164	0.35461	0.370647	0	0.667271	1.21556
ATRX	1.86321	0.669117	1.57891	1.89348	2.75292	2.33977	2.66081	2.18058	3.7871
ATXN10	3.23354	3.47427	3.72429	3.55436	3.70848	2.66001	2.7392	3.6745	2.05988
ATXN2	1.43971	1.90034	2.18019	2.63689	2.45529	1.50089	2.56494	2.84366	0
ATXN2L	3.70175	3.35027	3.69761	3.50778	3.8459	3.27443	2.93311	3.67917	3.27911
ATXN3	0.54783	1.67383	1.35447	0.775024	1.36262	0.856076	0	0.867243	1.04891
AUH	0	0.439848	0	0.775024	1.16074	0.663369	0.79236	0.804925	0.82052
AURKB	0.779519	0	0.885512	0.415086	0.80613	0	0.44052	0.867243	1.63431
AZGP1	0	2.66908	0	0	0	2.37565	0	0.441126	0
AZI1	0.348039	0.804124	1.35447	0.978562	2.24931	0.438007	0.343612	0	1.63431
B3GALT6	0	1.24397	0.451176	0.431164	0.946064	0.722028	0	0	0
B3GNT1	2.26476	0.442604	0	0	0.956552	0.721605	0.889268	0.426117	0.487187
BAG1	0	1.62385	1.73741	0.978562	1.57498	0.370647	2.17935	1.66192	0
BAG2	3.25438	3.51542	3.32553	3.66502	3.29338	3.71782	3.39821	4.25556	3.3293
BAG3	2.01576	0.801369	2.35091	2.46552	2.08683	1.29408	1.16325	2.289	0.333333
BAG4	0.779519	0	1.11413	1.40973	0.946064	0	1.02039	1.21697	0.82052
BAG5	1.16078	1.47049	1.11413	1.06987	1.58242	1.51945	1.26839	1.81511	0.333333
BAHCC1	0.783507	0.442604	0.468961	0	0	0.48543	0.935609	0.804925	0
BAIAP2	2.54429	2.95655	2.83111	2.79014	3.18647	3.12414	2.17842	1.24102	2.22434
BAIAP2L1	2.30857	1.53083	2.97893	1.60048	2.45529	3.29423	2.82214	0.789916	2.21792
BAK1	0	0.361521	0.451176	0	0.389579	0.48543	1.45887	0.994644	0
BANF1	2.84614	2.87306	2.92265	2.71227	2.20622	2.39209	3.1403	3.44784	3.29665
BAP1	0.435469	0.442604	0.65877	0	0.744189	0	0.935609	0.789916	0.333333
BARD1	0	0.565548	0.468961	0	0.80613	0.438007	1.17444	0	1.46551
BASP1	4.40928	0.439848	0	0.431164	0.389579	0	0	0	0
BAT1	4.9751	5.245	5.18311	5.46195	5.36482	5.08884	5.42492	5.52308	5.0593
BAT2	2.62157	1.10828	2.1928	2.12099	3.09029	2.49429	1.90558	2.33203	1.7025
BAT2D1	3.27551	2.71042	3.2797	2.70313	3.29998	2.57422	2.44897	3.42421	2.32716
BAT3	3.14047	2.85637	2.34647	2.40731	2.75292	2.8684	0	2.47435	2.43184
BAT5	1.12004	0.818727	0.451176	0.431164	0	0.438007	0.541977	0	0.333333
BAX	2.6177	2.97727	2.47934	2.34655	3.23968	2.48096	0.448748	3.89397	2.60094
BAZ1A	1.00823	1.96578	3.50489	1.34809	3.3265	1.55439	2.39806	4.01548	1.69601
BAZ1B	4.13973	4.02724	4.40939	4.05384	4.89087	4.04883	4.86226	4.94494	5.39592
BAZ2A	2.01576	0.442604	3.04016	0.978562	2.28664	1.8791	2.6583	2.30389	2.31624
BBS1	1.6395	1.47049	0.434336	1.42981	1.94159	1.03402	0.79236	1.45337	0.89506
BBX	1.78023	0.804124	0.701812	0.563476	0.946064	0	0	1.09339	0.561726
BCAM	4.27943	0.442604	3.54582	2.45884	3.7711	4.52764	1.23288	2.76595	3.57134
BCAP29	0.348039	0.442604	0	0	0.744189	1.29408	1.84003	1.62036	1.61924
BCAP31	4.6395	4.48838	4.79179	3.75102	4.23536	4.79316	4.47153	3.92265	4.77442
BCAR1	0.983298	0.361521	0.468961	0.706041	0.556485	1.72625	0.343612	0	0
BCAR3	0	1.23466	0	0.806838	0	0.48543	0	1.03107	0
BCAS1	0	2.04314	0.434336	0	0	3.16855	0	0	0
BCAS2	1.87905	1.24397	3.07095	1.85277	2.305	1.44363	2.26804	2.17786	2.56415
BCAS3	0	1.10897	0	1.36083	0.416551	0	0.676778	0	0
BCAT2	1.77921	1.4698	1.49099	1.42981	1.94508	1.75604	1.35878	1.57868	1.49815
BCCIP	3.63655	3.42905	2.55578	3.73547	3.2268	2.97617	1.45683	4.35988	2.3056
BCKDHA	1.63848	1.5908	2.07974	0.99464	2.48501	2.82656	2.22196	1.95269	2.46999
BCKDHB	1.34375	1.26233	1.26845	1.58186	1.51991	2.90795	1.4671	1.35253	1.41054
BCKDK	0.54783	0.442604	0.885512	0.784613	1.71673	0.856076	0	2.289	0.487187
BCL10	0.779519	0.669117	2.08988	1.77171	2.19617	1.06288	0.343612	3.00982	0
BCL2L1	2.3283	1.24397	2.04038	1.12113	1.30523	1.73749	2.17842	2.06769	2.60869
BCL2L12	1.77921	0	0.885512	0.431164	0.771161	0	0	0.363799	0
BCL2L13	1.21499	1.81732	1.80753	0.706041	1.30018	1.06288	1.7993	0.426117	0.528321
BCL2L15	0	2.54896	0.434336	0	0.416551	0.808654	0	0	1.15385
BCL7C	0	0.361521	0.920137	1.20619	1.58242	0	0.784131	1.08957	1.04891
BCL9L	1.21499	0	0	0.791101	0.35461	0.370647	0	0	1.14713
BCLAF1	3.10886	2.92153	3.15025	3.09483	3.23963	3.14493	3.577	3.71045	3.77791
BCR	2.35338	2.30616	2.22983	0.978562	1.9151	1.01546	1.55544	2.13755	0.487187
BCS1L	2.01576	1.90034	1.11413	1.92182	1.50437	2.03951	1.37281	1.43577	0.82052
BDH1	1.63848	3.38928	1.49289	2.63689	3.3837	3.10309	2.51519	2.88022	2.48144
BDH2	1.41478	0.442604	0	0	1.3731	0	0.79236	0.867243	0
BECN1	0.779519	1.24397	0.451176	0.415086	0.744189	0.577455	0.784131	0	0
BET1	0.43148	0	0	0	0.416551	0.438007	0.343612	1.95826	1.15385
BET1L	1.21499	1.81732	1.35447	1.06567	0.744189	1.96285	0	1.23104	1.54889
BID	2.16784	1.90034	2.10249	1.79934	1.58242	2.38937	1.57127	2.37857	1.22839
BIN1	3.77125	3.26466	3.21263	2.57198	2.90901	2.107	1.23288	2.51264	1.01551
BIN2	0.97931	0.669117	1.81595	0.359938	1.51991	0.856076	0	0.867243	0.333333
BIRC2	0	0.439848	0.920137	0.431164	0.601943	0.370647	0	1.80124	0
BIRC6	1.34375	0.442604	2.81746	2.06562	2.55259	1.38497	0.448748	3.18376	1.49815
BLM	0.435469	1.26133	1.36058	0.415086	1.16074	0.577455	0	0.82047	0.813793
BLMH	1.55551	1.184	0	1.19798	2.09188	0	0	0.568527	0
BLVRA	0.866949	1.97068	2.58528	1.77592	2.53406	0.808654	1.79726	2.17883	1.95257
BLVRB	1.55551	2.46566	1.85576	3.0394	2.39709	1.36033	1.67959	2.4558	1.2525
BMS1	3.22603	2.30616	2.64017	2.72913	2.47463	2.41384	3.50742	3.41296	3.66527
BNIP1	1.41478	1.5908	1.97027	2.58132	1.79479	1.89536	1.84095	1.23104	1.95257
BOLA1	0.660191	1.47049	0	1.21826	0.35461	0	0	0	0.487187
BOLA3	0.97931	0.442604	0	0.415086	0.389579	0	0.990726	1.00965	1.01551
BOP1	3.59828	3.44817	3.59756	3.74605	3.59182	3.29629	3.27405	4.17658	3.92179
BPHL	1.41478	1.47049	0.451176	1.64923	1.51991	1.38497	1.23288	1.43577	0.82052
BPNT1	1.77921	2.30616	0.885512	2.00288	1.94159	1.96285	1.37281	2.4422	1.05751
BPTF	2.00394	1.37843	1.11413	1.95139	2.37643	2.87543	0.990726	1.24659	1.41054
BRAP	0.43148	1.82788	0	0.815864	0.35461	1.01546	0	1.09339	0.82052
BRCA2	0	0.882452	0	0	0.35461	0.438007	0.343612	1.16369	0.561726
BRCC3	1.12004	2.00273	0.920137	0.775024	0.956552	0.370647	0.343612	1.01224	0.487187
BRD2	1.09167	1.184	1.80753	2.2572	1.89001	1.29948	1.65927	0.867243	1.97227
BRD3	1.34875	1.67451	0.451176	0.431164	2.08334	1.20703	1.23288	1.71982	2.06629
BRD4	2.20495	2.08678	1.96185	1.4256	2.9844	1.9924	2.44079	2.43565	2.57659
BRD8	1.12004	0.882452	1.58309	0	1.59291	1.01546	1.6869	0.441126	1.09005
BRI3BP	1.41478	2.34078	2.61998	1.64923	1.50437	2.32476	2.37601	2.18058	1.95257
BRPF1	0.348039	0	0.434336	0	1.79479	0	0.44052	1.08957	0.561726
BRWD1	0.348039	0	0.885512	1.21826	0.973036	0.370647	0.541977	1.81511	1.81422
BRWD2	2.24403	3.30276	2.76623	2.70497	2.51341	3.60485	2.66081	2.29659	1.81422
BRWD3	0.348039	0	0.885512	0.791101	0.990969	0.370647	0.343612	0.804925	0.487187
BSDC1	0.435469	0.804124	0.451176	0	0.389579	1.29408	0.448748	0	0.333333
BSG	3.61788	3.15037	4.40166	4.46064	3.93572	3.22376	3.91043	4.31817	4.52951
BTAF1	1.21499	1.23466	1.70334	2.63689	1.30523	1.15961	1.81333	2.38658	0.82052
BTBD12	0.435469	0	0.451176	0.359938	0.35461	0.663369	0.44052	0.441126	0.813793
BTBD14B	1.79205	1.24397	1.58732	1.40973	2.2042	1.06288	1.1173	1.66192	1.38225
BTD	1.93278	1.47049	2.04038	0.563476	1.97585	0.922326	1.34329	1.9114	1.04891
BTF3	0.655186	0.439848	0.65877	1.06567	0.35461	1.1705	1.29093	2.16765	0.666667
BTF3L4	0.655186	0	0.434336	0.654788	0.416551	1.30266	0	1.65416	0.773976
BUB3	3.05573	3.33395	3.51719	3.21873	3.38606	3.65128	3.47883	3.48437	3.45976
BUD13	1.90769	1.03064	1.57891	0.359938	1.51991	1.06288	0.784131	1.23104	1.8293
BUD31	0.783507	1.02719	0.701812	0.846249	1.36262	0.577455	0.541977	1.65809	1.41054
BXDC1	0.348039	0	1.64531	1.70568	0.636359	1.03402	0.990726	1.81511	1.39084
BXDC2	2.2013	0.439848	1.81176	1.64923	2.26227	2.08236	2.71971	1.61039	1.8713
BXDC5	0.435469	0	0.434336	0.775024	0.771161	0	0.784131	1.55985	0.89506
BYSL	2.62157	3.09529	2.91005	2.85581	2.56149	2.31599	2.65012	2.85617	2.85434
BZW1	3.47811	2.94983	3.56367	2.89584	3.56244	2.73424	2.51427	2.94283	2.31194
BZW2	3.16552	2.30647	3.07887	2.03605	2.91936	3.32116	2.36114	3.19421	1.67545
C10orf116	0	0	0	2.00581	0	0	0.889268	0	0.561726
C10orf118	0.983298	2.19651	1.96418	0.978562	2.53843	1.51945	0	0	1.38225
C10orf119	2.69611	1.62385	2.94636	2.90563	2.61941	1.39367	1.20849	2.38998	1.26116
C10orf12	1.55551	0	0	0.359938	0.744189	0.808654	0.990726	0.441126	0.724175
C10orf18	1.00322	0.801369	0.81119	1.68995	1.94159	0.577455	0.448748	1.30027	1.04891
C10orf58	2.53958	1.81732	1.11413	0.359938	1.82607	1.53068	0.990726	1.71982	0.487187
C11orf10	0.866949	1.10897	0.903297	0.415086	1.71673	0	0	0.441126	0.724175
C11orf2	1.00322	2.67504	2.07551	1.06987	2.00232	1.7558	2.17935	1.65809	1.49815
C11orf31	0.783507	1.24397	0.885512	1.20619	1.3731	1.96285	1.23288	1.65809	1.95257
C11orf48	1.66424	1.4698	1.12773	1.06567	1.38859	1.01546	2.22196	1.45337	2.23082
C11orf54	0	2.16981	1.80753	2.27027	1.72418	2.37565	0.44052	1.91522	1.57723
C11orf57	1.09167	0.439848	0.434336	0.431164	0	0.370647	0.541977	0.867243	0.333333
C11orf58	3.14595	3.10831	3.1852	3.57929	2.97534	1.82495	2.41806	3.24456	3.18432
C11orf59	2.27212	1.67383	1.96185	1.63335	1.50437	2.65218	2.17935	1.83096	2.51123
C11orf68	0.435469	2.19651	1.96185	2.14738	1.71673	1.50089	1.43125	1.80955	0
C11orf79	1.27068	0.818727	0	0.431164	0.78665	0.816213	0.676778	0	0
C12orf10	2.51736	2.6895	2.61998	3.30652	2.43693	2.41772	2.7616	2.49358	2.80332
C12orf11	0.866949	0	0.885512	1.44134	1.16074	1.01546	1.20849	0.804925	0.82052
C12orf29	1.41478	1.47049	2.04038	2.15493	1.86354	0.856076	1.20849	0.867243	1.30098
C12orf30	1.6112	1.10828	2.11427	3.09819	2.54962	1.50089	1.32741	2.74117	0
C12orf31	1.79057	1.48816	1.85397	2.8065	2.09188	1.50089	2.4925	2.60725	1.6562
C12orf43	1.8155	1.5908	2.04038	1.4256	0.771161	1.51945	2.17935	2.29075	1.38225
C12orf5	2.26819	1.47049	0.434336	2.14738	1.61371	1.01546	1.43125	2.60725	0.528321
C12orf57	0.660191	1.69631	2.19659	1.99533	1.71673	0.370647	1.88527	1.88424	0.561726
C13orf1	0	1.24397	1.58732	0.415086	1.16074	0	0.666513	0.426117	1.30098
C13orf3	1.90769	0.361521	2.31432	0.359938	1.97288	0	0	1.31571	0.487187
C14orf104	1.12004	0.439848	0	0.359938	0	0	0	1.23104	0.333333
C14orf130	1.34875	2.58159	1.97027	1.64923	2.305	1.27037	0.784131	3.00982	1.3357
C14orf133	0.54783	1.02719	0	0.791101	0.389579	0	0	0.867243	0
C14orf142	0.655186	0.439848	0	0	0.416551	0.438007	0.79236	0.71167	0.528321
C14orf156	2.38086	2.08065	2.56313	2.23811	2.48243	2.03951	2.7616	2.49674	2.0598
C14orf159	1.00322	0	0.468961	2.8938	0.389579	0.438007	2.58621	1.08957	0.487187
C14orf166	3.44377	3.35271	3.49033	3.6713	3.43794	3.04147	3.56637	4.33485	3.33514
C14orf169	0.779519	0.439848	0.468961	0	0	0	1.23288	1.13779	1.38225
C14orf21	1.77921	1.69631	0.468961	1.21826	2.19566	1.72625	2.06167	2.03871	0.89506
C14orf24	1.78809	1.92728	2.50333	0	2.28171	1.73749	1.16325	0.363799	0.487187
C14orf4	2.04152	2.21228	2.50333	3.18707	1.92513	1.15961	2.22196	1.24102	2.64597
C14orf43	0.783507	0.804124	1.13615	0.846249	1.16074	0.577455	0.343612	0	0.333333
C14orf49	0.779519	0.439848	0	0.654788	0.35461	0	2.13311	0	4.30397
C14orf94	0.655186	0.565548	1.73133	1.01473	1.28619	0.438007	0	1.66192	0
C15orf15	0.866949	1.448	1.74354	1.20619	1.36262	0.856076	1.65724	1.80955	2.66998
C15orf23	1.00823	0.442604	1.14876	0	0.389579	0.808654	0	0.867243	0.561726
C15orf24	1.88795	2.67504	1.12773	0.415086	2.0539	1.49573	0	1.09339	1.21556
C15orf29	0	0.801369	0.434336	1.20619	0.416551	0.577455	0.44052	0.789916	0
C15orf40	0.866949	1.24397	0	0.846249	0	1.29408	0.784131	1.45337	0.561726
C15orf44	0.435469	0	0	0.359938	0.416551	1.03402	0.79236	0.568527	0.487187
C16orf13	0.435469	1.03064	1.81176	1.20619	1.36262	0.856076	0.784131	2.18889	0
C16orf61	1.77921	1.5908	1.58732	1.66211	1.57498	1.29408	2.17842	1.88424	2.11619
C16orf62	0.348039	0	1.64531	1.4256	1.73271	0.438007	0.448748	0	0
C17orf28	0	0.804124	0.679798	0.846249	1.51991	0.370647	1.34852	1.23104	0.333333
C17orf37	0.779519	1.4698	1.35447	1.42981	1.51991	0.923436	0.79236	1.43577	0.333333
C17orf49	0.348039	2.05339	1.95576	0.634502	1.72178	0	0.982497	1.01224	1.48046
C17orf59	0.348039	0.801369	0.451176	0.359938	0.389579	1.03402	0.784131	0	0.82052
C17orf71	0.43148	0.439848	0.885512	1.80128	1.01849	0	0.889268	1.03107	0.561726
C17orf75	0	0.439848	0.885512	0.846249	0.946064	1.18686	0	0	0
C17orf81	0.435469	1.38803	0.701812	1.01473	0.601943	0	0	0.867243	0
C17orf85	1.43971	1.448	1.58309	2.12099	2.19566	1.73749	1.72593	1.67951	2.56415
C18orf22	0.348039	0	0.434336	0	1.08782	0	1.23288	0.426117	0
C18orf25	0	0.439848	1.35447	1.40973	1.86354	1.01546	0.79236	0.789916	0.333333
C18orf55	0	1.47049	0.885512	1.40973	1.7432	0.370647	1.43125	1.80506	0.487187
C18orf8	0	1.69631	0.885512	0.775024	0.601943	0.370647	0.79236	2.17883	1.38225
C19orf10	2.54356	2.32268	2.55757	2.80384	2.80347	3.09999	2.9577	2.93165	1.34884
C19orf2	1.43971	1.184	1.74354	2.3695	2.28664	2.21776	1.612	1.60482	0.813793
C19orf21	2.9748	3.04591	4.62439	2.75777	4.20147	4.05325	5.27734	0.426117	4.16932
C19orf29	0.783507	0.665674	0.434336	0.775024	1.59291	0	1.13075	1.45337	1.04891
C19orf33	0	0.439848	0.434336	1.14455	0.556485	0.438007	0	0.441126	0
C19orf43	1.79205	1.82788	2.48775	1.14455	2.34595	1.53068	2.15972	2.45405	1.64499
C19orf62	0.783507	0.439848	0.434336	0.431164	0.80613	0.808654	0.79236	0.426117	0
C1QBP	3.81496	4.10611	4.25995	4.82299	4.4979	4.2673	4.72016	4.81032	4.46336
C1QTNF3	1.6395	1.90034	0.885512	0	0	0	0.343612	0	0
C1orf103	0.97931	0	0	0.846249	0.416551	0.370647	0.682003	0	0.487187
C1orf107	1.20802	0	0.903297	1.34809	0.956552	1.88164	2.15581	2.56906	2.20464
C1orf116	0.43148	0.804124	1.57891	0	1.79479	2.31599	2.17468	0.441126	1.09005
C1orf128	1.6395	2.19651	1.35447	1.55229	1.11479	1.53068	0.44052	1.43577	0.82052
C1orf131	2.26476	0	1.14876	1.64923	1.61371	1.29408	2.0384	1.65809	2.06629
C1orf144	0.97931	1.0054	0.65877	0.415086	0.601943	0.577455	0	1.61039	0
C1orf163	0.97931	1.90034	1.33857	2.25527	0.744189	1.53068	1.57127	1.83271	0.82052
C1orf198	1.90769	1.10897	0.903297	0	0	0	0.343612	0.441126	0
C1orf25	0.783507	1.26133	1.10995	1.88153	2.19617	1.51945	1.65724	2.18889	1.2525
C1orf27	2.2013	1.96968	0.434336	1.40973	1.51991	1.73749	2.71971	0.789916	1.38225
C1orf31	1.36057	2.00273	1.74354	1.40973	1.57498	1.96285	2.54181	2.72766	2.72744
C1orf34	0.435469	1.82788	0.468961	0	0.744189	0.808654	0.44052	0.426117	0
C1orf35	1.21499	0.361521	0.468961	1.20619	0.601943	0	0.784131	0.789916	0.333333
C1orf41	0	0.665674	1.49099	1.06567	1.16074	0	0.343612	0.71167	0.333333
C1orf49	0.43148	0.442604	0.903297	1.01473	0.80613	0.370647	0.79236	0.789916	0
C1orf52	0	0	0.451176	0.846249	0.748747	0.808654	0	1.35602	0
C1orf55	0.43148	0.361521	0.920137	0	1.21567	0	1.36162	2.03569	0.333333
C1orf57	1.20302	2.4713	0.920137	0.791101	1.16074	1.72625	0.990726	2.02738	1.57723
C1orf77	1.73565	2.01603	2.63564	1.75146	2.55412	1.8791	3.10143	2.93929	2.62798
C20orf11	1.77921	1.69631	2.34712	2.34655	2.20622	1.29408	0.541977	1.65809	1.05751
C20orf112	2.37619	0.565548	0	0	0.744189	1.73749	0	0	0
C20orf116	1.88337	1.67383	2.55768	2.27321	2.43754	2.26318	3.44599	3.02439	2.79633
C20orf117	0.435469	1.26233	0	1.20619	2.0539	0.370647	0	0	0.82052
C20orf20	0.97931	0.439848	1.10995	1.20619	0	0.438007	0.79236	0.441126	0.528321
C20orf3	3.50112	2.94983	3.56367	2.96247	3.06111	3.09999	2.8553	3.19421	3.2852
C20orf4	1.66424	1.03064	0	0	0	0.370647	0	0.363799	0.333333
C20orf43	2.54429	2.69155	2.1928	1.77592	2.3603	2.85803	1.4671	2.03871	1.61924
C20orf57	0.43148	0	0.920137	0.791101	0.35461	0	0.44052	1.09339	0.561726
C20orf72	0.348039	2.19651	0.885512	1.90075	0.771161	0	0.343612	0.363799	1.09005
C20orf74	0.43148	1.50413	0.468961	0.846249	0	1.51945	0.343612	0	0.89506
C20orf77	3.67681	3.16019	2.46457	2.80006	2.64358	2.74544	3.77387	3.35035	3.67806
C21orf33	2.26476	2.05339	0.903297	0.978562	2.54628	2.1157	2.37601	1.98416	1.21556
C21orf57	0	0.442604	0.679798	1.01473	0.744189	0	0.982497	0.363799	0.487187
C21orf59	0.348039	0.442604	0	0.791101	0.946064	0.663369	0.343612	1.2358	0.333333
C21orf66	1.43971	1.47049	2.46268	2.14544	1.44699	0.721605	3.02429	2.59994	2.02935
C21orf70	1.41478	0	0.920137	1.7854	1.36262	1.29408	2.13361	2.44804	2.20464
C22orf28	4.13956	4.04916	4.16429	4.01824	4.2745	3.89408	4.06303	4.62916	3.6128
C22orf9	0	0.882452	0.920137	1.55229	0.946064	0.370647	0.343612	0	0.82052
C2orf3	0	0.442604	0.468961	0.791101	0.416551	0	0.44052	2.06285	0.561726
C2orf30	1.43971	2.15311	0.434336	1.42981	0.389579	1.38497	0.79236	1.43577	0.82052
C2orf47	1.00322	1.448	0.885512	1.40973	1.50437	1.09267	0.990726	1.88424	1.39084
C2orf49	1.43869	0.882452	0.885512	0.775024	1.36262	0.808654	0.79236	1.23104	1.38225
C2orf56	0.660191	0.804124	0.885512	0.634502	0.416551	1.50089	0.44052	1.61039	1.41054
C3orf1	0.783507	0.669117	1.12773	0.846249	1.53084	1.29408	1.21875	2.15243	1.57723
C3orf10	1.9313	1.67383	2.24658	2.14544	2.05942	1.72625	1.46091	1.81511	1.61924
C3orf17	0	0.669117	0.434336	0.775024	0.389579	0	0.448748	1.21697	0
C3orf31	0.54783	1.10828	1.35447	1.06987	1.16074	0.577455	1.21875	1.1528	1.57723
C3orf37	1.63848	0.882452	1.13615	0.99444	2.0539	1.39367	0	0.64844	0.487187
C3orf60	0.97931	1.448	1.58309	1.62914	1.58242	1.50089	2.02529	2.1507	1.81422
C3orf63	0.660191	1.00815	0.920137	0.431164	1.57498	1.03402	1.88527	1.45719	1.8293
C4orf14	2.41731	1.67383	1.97027	2.72913	1.3731	0.438007	2.02529	1.46891	1.48046
C4orf15	0.660191	0.361521	0.858027	0.791101	1.30018	0	0.982497	1.16369	0.561726
C4orf27	0.435469	0.801369	1.3092	1.77925	0.556485	0	0	2.29659	0
C5orf22	0.983298	1.0054	1.57891	0.905211	0.744189	1.29408	1.43125	1.45337	0
C5orf33	2.3762	2.46548	2.04038	1.99533	1.93654	2.33448	3.00859	2.15243	1.42297
C6orf125	2.22454	1.9428	1.58309	1.51288	1.51991	2.23938	2.03932	2.18889	2.52721
C6orf129	0.807273	0.361521	0.81119	0.415086	1.16074	1.06288	0.44052	0	0
C6orf150	2.38013	0.442604	0	0	0	0.438007	1.95745	2.86079	0
C6orf153	0	0	1.13615	0.415086	0.744189	0.370647	0.982497	1.23104	0.561726
C6orf203	0	0.439848	0	0.431164	1.50437	1.51945	1.65927	1.00965	0
C6orf211	0.97931	0.361521	1.58309	1.06567	1.49855	0.856076	0	1.09339	0
C6orf57	0.348039	0.442604	0.885512	0	1.3731	0.721605	0	0	0
C6orf66	0.812742	0.801369	1.35447	0.978562	1.36262	0.48543	1.612	1.88424	1.96765
C7orf20	2.73694	1.448	1.26237	2.40731	2.40282	1.20703	0	2.50014	1.01551
C7orf24	2.98289	3.39911	2.926	3.23829	3.12067	3.4426	2.37509	2.85325	2.36268
C7orf28A	1.36057	1.96578	1.58309	1.63335	1.59291	1.06288	0.784131	2.72326	1.14713
C7orf30	0.348039	0.882452	0.903297	0.359938	0.80613	0	1.43125	0.426117	0.487187
C7orf50	2.86753	3.02804	3.1198	1.66211	3.51827	3.22301	3.35229	3.34293	3.92179
C7orf55	1.41478	1.00815	1.35447	1.20619	1.36262	1.29408	1.23288	1.45337	1.38225
C8orf30A	1.79205	1.93979	2.46864	2.14738	2.06684	1.27037	0	3.69462	0.333333
C8orf47	0	0.442604	0	0.775024	1.30018	0	0.44052	0.821835	1.05751
C8orf55	1.59226	2.67504	1.58732	0.99444	2.28664	2.53632	2.30842	2.0421	1.69601
C9orf105	1.41478	1.10897	1.58309	1.64923	1.16074	0.808654	0.541977	1.03107	1.99383
C9orf114	0.983298	0.804124	0.903297	0.415086	0.946064	1.73749	0.343612	1.23104	2.25454
C9orf140	0.660191	0.442604	1.65555	0	0.744189	0.370647	0.666513	0.867243	0.561726
C9orf142	1.12004	2.78099	1.73741	2.52707	2.19566	2.02325	2.06167	3.59044	0.82052
C9orf167	0	0.665674	0	1.20619	0	2.53638	1.82599	2.60725	0
C9orf40	0	0.669117	0.451176	0.415086	1.57498	0	0	0.867243	0
C9orf46	0.43148	1.90034	0	0	0	1.06288	1.43125	0.64844	0
C9orf58	0.783507	0.439848	0.451176	0	1.36262	0	1.01012	2.29075	0.89506
C9orf64	2.42819	3.54818	2.91127	0.431164	3.11965	2.46057	1.61496	3.94368	1.93676
C9orf78	2.30254	1.70077	1.15299	0.654788	1.08782	1.49573	1.01012	3.28001	1.62901
C9orf82	0.783507	0.804124	1.58732	0.791101	0	0.808654	1.02039	0.667271	1.77728
C9orf86	1.63848	2.20676	1.87751	1.85277	2.11666	1.38497	1.21875	1.80124	0
C9orf89	0.348039	0.804124	0	0	0.389579	1.06288	2.13361	0	0.724175
C9orf93	1.09167	0.361521	0.920137	0.775024	0	0	0.889268	0.568527	0.89506
CA13	1.88795	1.24397	0.451176	1.63335	0.389579	1.75604	0	2.44804	0
CA2	0.660191	0	3.26675	3.18656	2.23364	3.17122	1.57127	2.93434	0
CAB39	2.55201	2.4713	2.02632	2.14544	2.91704	2.36403	1.95039	1.80955	1.2525
CAB39L	3.11066	2.51201	1.94786	2.14544	2.88967	2.15027	1.612	1.60482	2.06629
CABC1	1.00823	2.39591	0.451176	1.21826	0.956552	1.06288	1.43125	2.33203	0
CABP7	1.41478	0	0	1.55229	0	0.808654	0	1.45337	0.333333
CACNA1H	0.348039	0.439848	0.434336	1.01473	0.771161	0	0.990726	0.441126	0.333333
CACYBP	3.41111	3.093	3.35816	3.33413	3.68563	3.14493	2.83621	4.46865	2.75266
CAD	4.49787	4.09025	4.47126	4.53283	4.80319	3.89871	3.90563	4.58695	4.02518
CADM1	2.90472	0.804124	0.434336	0	1.01849	0	0	1.08957	0.82052
CADM4	0.43148	0	0	0.563476	0	0.48543	0.448748	0.363799	1.26116
CALB2	0	0.442604	0	1.94922	0	2.8275	0	1.1528	0
CALCOCO1	0	0	0	0	1.16074	1.06288	0.889268	0.363799	0.333333
CALCOCO2	1.45748	0.442604	1.14876	1.33727	0	0.438007	0.448748	0.426117	0
CALD1	4.45927	0.361521	1.12773	3.09629	0	0.438007	0.448748	4.33176	2.32716
CALM2	1.63848	0.439848	0	0.415086	0.80613	0.663369	0.541977	0.994644	0
CALML3	3.24008	3.67044	1.95995	2.3695	2.3603	2.11426	2.62208	2.52342	2.37973
CALR	4.96732	5.31711	5.30172	4.8316	4.8262	4.98861	4.90085	5.27604	4.84639
CALU	4.51824	3.78897	4.58313	4.00337	4.4745	4.01643	4.13489	4.59685	3.6375
CAMK2A	0.779519	0.439848	0.434336	0.846249	0.556485	0.923436	0.666513	0.363799	0.333333
CAMK2B	1.00322	0.439848	0.434336	0.846249	0.556485	0.663369	0	0	0
CAMK2D	2.32626	1.48784	1.513	1.91399	1.48489	2.84162	1.20849	1.00965	0.333333
CAMK2G	1.00322	0.439848	0.434336	0.846249	0.973036	2.02469	1.01012	0	0.333333
CAMLG	0	0.442604	0.468961	0	0.80613	0.370647	1.46091	0.64844	0.82052
CAMSAP1	1.31538	0	1.35447	1.01473	1.86354	0	0	0	0
CAND1	4.60153	4.56769	4.66661	4.87662	5.08701	4.74188	5.08645	5.67578	3.87307
CAND2	1.20802	1.10897	1.74354	1.75146	1.15843	0.370647	0.784131	1.23104	0.333333
CANT1	0.783507	3.04316	1.35447	1.20619	1.10336	1.9924	0	1.46716	0
CANX	5.62296	6.2841	5.47381	5.52646	5.85624	5.47955	6.10887	5.46172	5.71959
CAP1	4.10743	4.57324	4.61894	4.6806	4.23176	4.47498	4.15738	4.89086	3.61197
CAP2	0.43148	0.801369	0.65877	0.775024	1.51991	0.438007	0	2.07426	0
CAPG	0	1.67383	0.65877	3.16975	0.973036	3.8996	2.95804	3.23011	1.8293
CAPN1	3.97137	4.10476	4.10248	4.31293	4.23707	4.43478	3.3735	3.23422	3.4975
CAPN2	3.06259	3.56667	3.46644	4.11629	3.46914	3.29149	2.73383	4.78233	3.47121
CAPN5	0	1.37725	0	0	0	1.49573	0.44052	0	0
CAPNS1	3.90061	4.53391	4.33611	4.09331	4.30636	4.15387	3.7411	4.11775	3.52972
CAPRIN1	3.52729	3.35762	4.20391	3.69986	3.7711	3.82693	0.343612	3.496	3.44742
CAPZA1	3.5049	3.4739	3.44238	3.76102	3.55769	3.71644	3.42944	4.04538	3.59657
CAPZA2	3.22235	2.7454	2.34647	2.86667	2.62144	3.39359	2.89262	2.81723	2.44395
CAPZB	4.13625	4.35508	4.21563	4.15743	4.51336	4.21448	3.97446	4.42228	3.94763
CARD11	0.435469	0	0	0.359938	0.771161	1.64504	0	0	0.561726
CARM1	2.50593	2.66507	2.55757	3.03779	3.03506	1.72625	2.28674	3.42852	1.15385
CARS	3.87383	4.42077	4.4069	4.64175	4.23084	4.40052	3.91305	4.47554	3.4975
CARS2	0.866949	2.08065	1.35447	0.359938	2.04588	2.64428	1.7993	1.66192	2.36917
CASC4	1.3551	2.21199	1.58309	1.21578	0.78665	1.8791	1.92982	0.867243	1.38225
CASC5	0.348039	0.669117	1.80753	0	0.35461	0.923436	1.23288	1.46716	1.63431
CASK	3.19751	3.07223	1.97027	2.1945	1.53084	0.808654	2.55728	0	1.79884
CASP1	0	2.80543	0	0	0	1.03402	0	0	0
CASP3	2.42865	2.92153	2.7377	1.92796	2.48501	1.38497	0.990726	2.74117	0.82052
CASP4	0	1.47049	0.451176	0	0	0.577455	0.343612	3.43206	0
CASP6	2.16784	2.19651	0.885512	1.64923	1.94159	1.01546	1.43125	2.03744	0.333333
CASP8	0.779519	1.4698	0.451176	1.06987	1.02594	1.91392	0.343612	1.26296	0
CAST	4.41565	3.29994	4.11645	3.98138	3.18059	2.19602	4.14521	4.2596	3.44744
CAT	3.10436	3.7255	3.9451	3.50872	3.62533	4.32504	3.90054	2.79209	2.96791
CAV1	0	0	1.11413	1.4256	0	0	1.23288	0.441126	1.05751
CBARA1	0.97931	1.67383	0	0.791101	0.416551	0.370647	1.21875	0.867243	0.487187
CBFB	2.74146	3.02804	2.91114	1.97509	2.43735	1.98116	2.37601	3.34524	3.16136
CBL	1.20802	0.804124	0.885512	1.6227	1.7432	0.370647	0.448748	2.18889	0.561726
CBR1	2.78909	3.15812	1.76195	0	3.34244	3.1715	2.87961	3.96336	2.67001
CBR3	1.93278	2.51152	1.11413	0.415086	2.43201	2.41772	2.34612	2.7666	1.33431
CBR4	1.21499	0.801369	1.35447	0.978562	0.744189	1.29408	1.23288	0.789916	0.89506
CBX1	4.7873	3.95512	4.2547	4.26279	3.9479	3.2829	4.15069	4.72313	4.62454
CBX3	5.49893	4.88981	5.28447	4.91377	4.9789	4.79949	5.05715	5.29531	5.69247
CBX4	1.12403	1.00815	0.451176	0.359938	0.389579	0.438007	0	0.789916	0.487187
CBX5	4.34553	3.01486	4.3472	3.61287	4.35796	2.77514	3.61487	3.88548	4.45148
CBX8	0.348039	0.442604	0.451176	0.99464	0.956552	1.01546	0.990726	1.45337	0
CC2D1A	1.59226	3.15428	1.35447	0.634502	1.63222	1.06288	0.784131	3.17168	1.04891
CCAR1	3.48722	3.01498	3.53871	2.49666	3.02519	3.25178	3.59904	3.2277	3.71234
CCBL2	1.41478	1.24397	1.10995	2.25527	3.07672	1.8791	0.784131	1.71982	0.333333
CCDC102B	1.00823	0.565548	1.42692	0.359938	0.35461	0.856076	0.784131	1.31571	0.561726
CCDC109A	1.88795	3.09319	1.96185	1.85277	1.59291	2.07113	2.49786	0.994644	1.15385
CCDC115	1.77921	1.24397	0.468961	0.99444	0.744189	0.48543	0.784131	1.23104	1.04891
CCDC12	2.01576	1.24397	1.58732	1.62914	1.82607	1.53068	2.17468	2.02738	1.96765
CCDC124	1.63848	2.20676	2.61998	3.0394	2.23364	2.02325	2.6583	2.72976	1.64499
CCDC127	0	1.24397	0.468961	0.415086	0.946064	1.20703	1.84095	0.426117	0.561726
CCDC128	0.348039	0	1.58732	1.06987	0.389579	0.808654	0	0.441126	1.61924
CCDC131	1.21499	0.882452	0	0	1.36262	0.722028	0.448748	0.64844	1.97227
CCDC132	1.12403	1.4698	1.26237	1.28929	1.85203	1.72625	1.90761	1.61039	1.15385
CCDC134	2.11267	1.24397	1.81595	0.775024	1.59291	1.50089	1.43125	0	0.89506
CCDC137	1.21499	1.10897	0.451176	1.57571	1.51991	1.51945	1.65724	0.789916	1.8293
CCDC15	0	0.439848	0.885512	0.706041	0.35461	0.923436	0.676778	0.804925	0.82052
CCDC21	0	0	0	0.563476	1.10336	0.577455	0	0.441126	0.487187
CCDC22	2.1161	1.48784	1.85576	1.79934	1.94301	1.38497	0.541977	1.64815	0.528321
CCDC25	1.22877	1.82788	0.885512	1.42981	1.16074	0.370647	0.343612	1.2358	0.487187
CCDC43	1.88896	0.804124	1.80753	1.16678	1.94508	1.72625	0.784131	1.43577	0
CCDC44	1.77921	2.00273	1.80753	1.59145	1.50293	0.663369	1.02039	1.75831	1.72418
CCDC47	3.1677	2.8339	3.02433	2.99027	2.94687	2.7371	3.13889	2.95793	3.14766
CCDC49	0.54783	1.47049	1.35447	0.775024	0	1.01546	0.448748	1.08957	0.333333
CCDC5	0.783507	0.442604	1.58732	0.634502	0.946064	0	0	1.09339	0
CCDC50	1.6395	0.361521	0.701812	0.706041	0.35461	0.923436	1.43125	2.23815	0.561726
CCDC51	1.43869	1.33479	1.10995	1.64923	1.01849	0	1.65927	0	0.82052
CCDC53	1.6395	1.00815	0.885512	0	1.16074	1.53068	1.46091	0.994644	0
CCDC55	1.77921	1.62385	1.30308	2.12016	2.46029	1.27037	2.03932	2.40675	1.26116
CCDC56	1.63848	2.42257	1.58309	0.978562	1.36262	1.53068	1.79726	1.80124	1.57723
CCDC57	0.866949	0.439848	0	0.775024	0.35461	1.01546	0	0	0.487187
CCDC58	1.86321	1.92659	2.30836	2.2572	1.3731	1.98116	2.28674	2.15344	2.47648
CCDC59	0.783507	0.882452	0.920137	1.20619	1.3731	0.923436	1.65724	1.88424	0.561726
CCDC6	4.11047	3.09504	3.39148	3.41647	3.36938	3.26052	2.44079	3.49574	1.39084
CCDC74A	0.348039	0.442604	0.468961	0.978562	0.946064	0.370647	0.819643	0.568527	0.528321
CCDC86	1.12004	0.361521	1.12773	1.58186	1.38511	0.370647	1.12252	2.06285	1.61924
CCDC88A	0.660191	0.439848	0.903297	0.415086	0.416551	0	0.343612	0.789916	0.813793
CCDC88B	1.20802	0.801369	0.903297	0.634502	1.14126	0	0.343612	1.65809	0.333333
CCDC9	2.28348	2.16981	1.81176	2.62845	2.82837	2.01402	2.14706	1.65809	1.71558
CCDC90A	1.00322	0.442604	0	0.99444	0.80613	0.438007	0.343612	0.441126	0.487187
CCDC90B	0	0.439848	0.451176	0.359938	0.771161	0.577455	0.83083	0	0.724175
CCDC93	1.00322	0.882452	0.885512	0.634502	1.2383	0	0.79236	1.88424	0.561726
CCDC94	1.31538	0	2.04038	1.21578	1.38055	0.663369	1.45887	0.867243	0.89506
CCDC97	1.21499	0.804124	0.920137	0	0.744189	1.06288	1.45887	0.994644	1.38225
CCNB1	1.43869	0.442604	0.434336	0.775024	0.80613	0	0	0.804925	0
CCND1	1.43869	0	0.468961	0.359938	0	0	0.541977	0.426117	0.487187
CCNH	0.779519	0	0.885512	1.28929	0.389579	1.01546	0.784131	2.5582	0
CCNK	1.79057	1.0054	0.451176	0.791101	1.16074	1.29408	1.84095	1.23104	2.11061
CCNT1	0.348039	1.24397	0	0.846249	0	0	1.65927	1.09339	0.82052
CCNYL1	1.09167	0.665674	0.434336	0.415086	0	0	0.990726	0	0.333333
CCPG1	0.54783	2.82025	1.38161	0.791101	0.389579	1.64504	2.46895	0.441126	0
CCT2	5.32727	4.91404	5.34551	5.71177	5.46519	5.02227	5.22984	5.76163	4.67861
CCT3	5.48395	4.79993	5.1527	5.85565	5.70727	5.30259	5.14244	5.73961	4.67731
CCT4	5.68831	5.42842	5.5338	6.03787	5.80464	5.31421	5.37294	5.79846	5.14152
CCT5	4.75057	4.2393	4.7318	5.12106	5.04274	4.86993	4.64258	4.92086	4.01275
CCT6A	4.81078	4.40765	5.07399	5.2284	4.9254	4.78377	4.65153	5.17325	4.44367
CCT6B	1.66424	1.84968	2.34647	2.72913	2.37594	1.8704	1.88527	2.64678	1.39084
CCT7	5.25342	4.4338	4.75904	5.48447	5.06736	4.79102	4.79062	5.54348	4.29722
CCT8	5.77597	5.36234	5.80333	6.09262	5.92298	5.41092	5.40965	6.05034	5.07717
CD109	0	1.33479	0	2.98931	0	0	2.7616	0	2.33668
CD2AP	3.24861	2.30647	3.11882	2.41172	2.91329	2.64713	2.44079	2.76595	1.38225
CD2BP2	0.54783	0.439848	0.451176	1.59145	1.14126	0.663369	0.990726	1.68908	0.666667
CD3EAP	1.63848	0	1.52142	1.90075	1.82607	1.76438	2.40178	1.45719	2.60094
CD44	2.53294	2.03743	1.35447	3.61457	1.30523	3.67388	3.166	3.03917	3.14925
CD46	1.78023	2.54896	2.17284	1.12113	2.08334	2.5065	2.22196	0.441126	2.57659
CD55	1.79057	0	1.36058	0.978562	1.73271	0.722028	4.59489	0.426117	0
CD58	0	2.00273	1.57891	1.62914	2.37166	2.46057	2.6583	1.65809	2.1481
CD59	1.46746	0	1.33857	0.99464	0.744189	1.91392	1.21875	1.01224	1.71558
CD63	1.47047	1.60426	0.65877	0	1.1653	1.9301	1.62933	0.441126	0.487187
CD74	2.82991	0	0	0	0	0	0	0	0
CD81	2.04667	0	1.11413	1.55229	1.30018	1.03402	0	1.9114	1.57723
CD82	0	1.91162	0	0	0	2.88889	1.02039	0	1.57723
CD9	0.43148	1.90034	2.58229	1.06567	2.34797	0.370647	2.44897	1.23104	2.96791
CD97	0.43148	0.669117	2.82864	1.01473	2.00434	1.03402	1.27135	0.426117	1.22839
CD99	2.38356	0.439848	1.33857	0	1.1653	0	0	1.00965	0.333333
CDC123	1.21499	0.442604	1.10995	1.06567	1.38055	1.29408	0	2.02738	0.487187
CDC16	2.60828	2.08678	2.62105	2.53722	2.68873	1.3854	1.7993	1.83096	2.34309
CDC2	4.14637	2.9789	3.04016	3.26779	3.3265	3.10309	1.34852	3.17202	2.23082
CDC20	0.783507	0	1.11413	0.99444	0	0	0.79236	1.09339	0.82052
CDC23	1.20302	0.442604	1.11413	1.64923	0.771161	0.370647	0.784131	1.23104	1.01551
CDC27	2.50593	2.0537	2.61998	2.78029	2.71179	1.44363	2.29584	2.4199	2.18618
CDC2L5	0.779519	1.1482	0.434336	1.40973	1.16074	0.370647	0	0.441126	1.2859
CDC37	4.0166	3.41367	4.29014	4.54882	4.35573	3.5211	4.01958	5.00914	3.34948
CDC40	2.20347	1.62385	2.11427	2.21313	2.70844	1.73854	2.37601	1.57891	1.05751
CDC42	2.80445	1.73877	2.16861	2.91477	2.02726	2.31038	2.06985	2.7836	1.98953
CDC42BPA	0	2.66306	3.04016	2.1945	2.55127	0.721605	1.23288	1.46716	0.487187
CDC42BPB	1.97759	1.84968	3.37261	3.48774	4.19185	1.45736	2.13361	2.38563	0.487187
CDC42BPG	1.36057	1.4698	1.11413	1.42981	1.73972	1.06288	0.889268	0	0
CDC42EP4	1.00823	2.08065	0.903297	0.706041	1.08782	2.37565	0	0.363799	0.333333
CDC5L	4.21219	3.41242	4.13623	4.08844	4.00599	3.78112	4.24393	4.35472	4.47614
CDC73	2.9335	2.30616	0.468961	2.61201	2.17618	2.7371	2.78428	2.82734	2.6839
CDCA2	1.43869	0	1.58309	0.846249	0.80613	0	0.343612	1.71982	0.82052
CDCA8	1.66424	1.24397	0.434336	0.634502	1.3731	0.856076	0.784131	1.24102	1.05751
CDCP1	0	0.882452	2.8315	3.27185	2.20622	1.53068	1.90761	2.76278	2.59365
CDH1	4.57175	3.35957	4.34533	3.20166	3.98354	3.97247	3.7367	0	2.67642
CDH17	3.93945	3.26676	2.47061	0	1.10336	0	4.74642	0	0
CDH3	2.62565	0	1.12773	2.84712	1.67265	1.01546	1.7993	0	1.21556
CDIPT	0.983298	2.11865	1.10995	1.64923	1.8341	1.24082	1.88527	1.45337	0.724175
CDK10	0.779519	1.67451	1.57891	1.20619	1.16074	0.370647	1.43125	1.61039	1.05751
CDK2	1.12004	1.23122	0.434336	1.42981	0.771161	0.438007	0.448748	1.2358	0.528321
CDK2AP1	1.6395	0	0	0	0.416551	0.438007	0.448748	0.804925	0.333333
CDK4	0.779519	1.0054	0	1.4256	0.771161	0	0	0.441126	0
CDK5	1.45248	2.0537	0.434336	1.4256	1.36262	0.932015	1.13075	2.23347	0.773976
CDK5RAP1	1.90769	0.442604	0.920137	0.359938	0.744189	0.370647	0.343612	0.426117	0.487187
CDK5RAP2	0.348039	0.938584	0.679798	0.359938	1.30018	0.370647	0.79236	0.789916	0.82052
CDK6	2.28454	1.90034	0	1.20619	1.36262	0	0	0.667271	0.561726
CDK7	2.42394	2.05339	2.23595	1.85277	2.09188	1.29408	1.84095	2.78848	1.91057
CDK9	2.00394	2.09142	1.80753	2.75243	2.13491	1.53068	1.81037	2.03871	1.04891
CDKAL1	1.09066	0.439848	0.679798	0.978562	0.389579	0.370647	0.44052	1.08957	0.487187
CDKN1B	0.866949	0.439848	0.701812	0.415086	0.744189	0.577455	0.343612	0	0
CDKN2AIP	0.435469	1.84968	2.07849	0.359938	2.5071	0.856076	2.78481	2.02738	1.09005
CDKN2AIPNL	2.27212	1.448	2.08988	2.27027	0.956552	1.73749	1.81333	1.61039	2.91508
CDS2	1.6395	0.804124	0	1.1372	0.771161	0	0.79236	1.2358	1.38225
CDV3	2.9152	2.69155	2.7377	2.41993	3.29074	2.77201	2.29584	3.35818	2.20464
CDYL	0.783507	0.442604	0.65877	0.846249	0.35461	1.31779	0.819643	1.23104	0
CEACAM5	0.43148	0.442604	0.468961	0	0	0	3.12921	0	0
CEBPZ	2.9078	2.0537	3.32251	2.92092	3.63802	2.48641	3.33608	3.10211	3.67757
CECR5	2.78142	2.66878	3.12633	3.06412	3.19613	1.67229	3.58334	3.87037	3.01724
CENPC1	0.783507	1.03064	0	0.775024	0	1.50089	0.682003	0.426117	1.04891
CENPE	1.47621	1.90034	0.451176	0.791101	0.389579	0.856076	0	0.867243	0.561726
CENPF	2.3853	2.26369	2.58229	0.431164	2.3403	1.38497	1.16325	2.93705	2.80455
CENPH	1.36057	0.442604	1.57891	0.846249	1.30523	1.51945	1.45887	1.2787	1.04891
CENTB2	0.866949	2.84917	0.65877	2.49666	1.7432	1.44363	0.79236	2.46815	0.487187
CENTD2	0.655186	1.24397	1.97216	0.791101	1.36262	0	1.01012	0.363799	0
CEP152	0.655186	0.442604	0.885512	0.775024	0.744189	0.370647	0.784131	0.867243	0
CEP170	0.866949	0.439848	0.65877	0.846249	1.30018	0.438007	0.44052	0	1.71558
CEP250	0.812742	1.24397	1.73741	0.846249	0.956552	0.370647	0.343612	2.65643	0.82052
CEP350	0.435469	0	0	0	1.36262	0.438007	0.44052	0.568527	0.82052
CEP57	0.866949	0.439848	0.434336	0.775024	1.02594	0.438007	0.990726	0	0.487187
CES1	3.98544	0.665674	0	0	0	0	0	0	0
CETN2	1.21499	0	0.65877	0.634502	0.771161	0.923436	1.20849	1.2358	1.22839
CETN3	0	0.442604	0.434336	0.431164	0	0.808654	0	1.77865	0
CFDP1	1.43971	0.804124	1.58309	1.20619	1.38055	0.856076	0.666513	0.426117	0.561726
CFL1	4.49122	4.38327	4.52106	4.39837	4.32344	4.67144	4.04354	4.85176	4.27612
CFL2	2.81174	3.26466	2.73554	3.24486	2.84403	3.16855	2.72938	3.40352	2.96791
CGN	5.22001	3.92508	3.90207	0.978562	4.07978	3.91506	4.26752	0.568527	0
CGNL1	1.20802	0.804124	0	0.634502	0	0	0	0.441126	0.333333
CHAF1A	0.783507	0.442604	1.81176	0	1.57365	0.438007	1.01012	1.46716	1.04891
CHCHD1	1.43971	1.448	1.58732	1.40973	1.57498	1.53068	1.65724	1.23104	1.31166
CHCHD2	2.54429	1.4698	2.34647	1.99533	1.82607	2.24981	3.02429	2.64678	2.3056
CHCHD3	3.3935	3.33903	3.76762	3.19585	3.25605	3.76077	3.72824	3.65832	4.04567
CHCHD4	1.20302	0.804124	1.33857	1.49065	1.58242	1.8791	2.72938	2.76278	1.34884
CHCHD5	1.00322	0	1.49289	1.01473	1.59291	0.856076	1.65927	0	0
CHCHD6	0	0.361521	0	0.359938	0	0.722028	0.784131	0.994644	1.09005
CHCHD8	1.87905	0.361521	2.61889	1.85277	2.34298	1.09267	2.17468	2.17883	1.72646
CHD1	2.53294	2.31261	1.96185	2.70313	2.7104	2.403	2.6451	3.00394	2.64597
CHD1L	1.81597	1.448	0.885512	1.88153	1.70274	2.06676	1.32741	2.85934	0
CHD2	1.41478	2.19651	2.30836	2.98676	2.54628	2.07113	2.37601	1.80506	2.19388
CHD3	2.15602	2.0856	1.49099	2.41172	1.50293	1.8791	2.17935	2.33203	2.3056
CHD4	4.90188	4.13771	4.28605	4.18524	4.50394	4.3758	4.73218	4.48429	5.12365
CHD5	2.01576	1.67451	1.81176	1.85277	0.946064	1.90889	2.03932	1.67951	1.8293
CHD6	1.43971	0.882452	0.903297	0.846249	1.36262	1.29408	0.784131	0.426117	1.61924
CHD7	2.55201	0.822483	2.04038	0.415086	1.51991	1.29408	0.784131	1.31571	0.978324
CHD8	0.866949	1.47049	0.468961	0.846249	1.86354	0.577455	1.57127	1.23104	0.978324
CHD9	1.00823	0.669117	1.35447	0.415086	1.3731	1.29408	0.44052	0.867243	0.813793
CHDH	3.11471	2.87834	1.26237	1.47065	2.13491	2.74223	2.66081	1.46716	2.11619
CHEK1	1.77921	1.03064	0.451176	0	0.601943	0.577455	0	0	0.561726
CHERP	1.34375	2.1962	1.60655	2.00288	1.15843	1.01546	1.76793	1.00965	1.49815
CHID1	1.66342	1.25816	0.885512	0.978562	1.57498	1.75604	0	1.45337	1.01551
CHMP2A	2.86753	2.95613	1.54899	2.61379	3.29038	2.948	2.40415	2.44704	2.55767
CHMP2B	0.983298	0	1.41008	0.359938	0.556485	1.1488	1.36162	1.37894	0.528321
CHMP4A	1.41478	2.30616	1.13615	0.775024	1.61371	1.73749	1.45887	1.80124	0.82052
CHMP4B	3.22273	3.15037	2.94706	2.49666	2.34797	2.50803	2.56494	3.05883	2.77158
CHMP5	2.16784	1.67451	2.50333	1.97088	2.84195	2.38937	2.17935	2.33203	1.81422
CHMP6	1.41478	1.90034	2.04038	1.90075	1.58242	1.89536	1.99393	1.66192	1.01551
CHMP7	0.783507	1.184	0.679798	0	1.71673	0	0	0.441126	0
CHORDC1	3.14047	1.90034	2.12039	2.52155	2.34298	1.09267	1.81333	3.29397	0.935785
CHP	2.69637	2.45952	3.02433	2.57198	2.15172	2.39223	3.08785	3.07504	2.6318
CHST14	0.54783	0.442604	0	0.791101	0.956552	1.06288	0	0	0
CHTF18	0.435469	1.67451	0.903297	2.15786	0.771161	1.31779	1.34329	1.08957	1.57723
CHUK	0.43148	0	0	0.415086	0.78665	0.438007	0	1.24659	0
CIAO1	1.3551	1.90034	0.885512	1.63335	1.38055	1.03402	0.990726	1.13779	0
CIAPIN1	3.27972	2.75852	3.34749	2.55108	2.85589	2.21776	2.4027	3.14082	2.58899
CIB1	0.435469	2.67492	1.85406	1.48566	1.01849	2.65218	1.26839	0.426117	0
CIRBP	1.71994	0.801369	1.11413	2.00482	1.57498	1.15961	1.43125	2.02738	1.58583
CIRH1A	1.97657	1.4698	1.73741	2.5058	1.93654	1.72625	1.90761	2.89481	2.14756
CISD1	2.98289	1.448	0.885512	2.95963	1.94159	1.36033	2.51827	2.06285	1.81422
CISD2	1.6395	1.448	1.80753	1.77592	1.50437	1.88164	1.65724	2.18889	1.81422
CIT	1.41478	1.11025	0.434336	0	1.51991	1.15961	1.46091	1.23104	1.38225
CKAP2	1.43869	0.669117	0.903297	0.634502	1.36262	1.03402	0.990726	1.66192	1.05751
CKAP4	5.35817	5.43375	5.41672	5.07902	5.22893	4.51321	5.29724	4.36179	3.93833
CKAP5	4.89553	4.37873	4.63032	4.55781	4.20172	4.35782	3.26811	4.70802	3.91279
CKB	5.24769	0.439848	0.451176	5.5255	0.601943	4.50636	4.14658	0	3.34358
CKM	1.69319	0	0	0.654788	0	0.808654	0	0	0.561726
CKMT2	0	0.818727	0	0.791101	0	0.808654	2.55728	0	1.39084
CKS1B	0.97931	0	0.434336	0.791101	1.16074	0.438007	0	1.00965	0.333333
CLASP1	2.01529	0.442604	1.39571	2.06674	1.85754	1.49573	0.790318	1.80124	1.22839
CLASP2	2.15649	0.361521	2.40146	1.55456	2.39954	1.29408	0	2.1455	0.724175
CLCC1	1.59078	0	2.46268	0.775024	2.72099	2.24023	0.44052	2.39664	1.04891
CLDN3	0.779519	1.84936	1.26237	1.06567	1.73271	1.96285	1.7095	0	0.333333
CLDN4	0.97931	0.818727	1.10995	0.634502	1.02594	0	1.62115	0	0.333333
CLDN6	1.20302	0.665674	1.10995	0.634502	0.636359	0	1.4671	0	0.333333
CLEC11A	0	3.03836	0	0	0	0	0	0	0.487187
CLIC1	3.96357	4.22508	3.89391	4.16483	3.9259	4.32318	4.08025	4.82833	3.89231
CLIC4	3.37531	1.33479	3.39023	3.0375	3.56768	2.27582	3.01383	3.75396	1.88222
CLIC5	1.00322	0.439848	0.468961	0.846249	0.416551	0.808654	2.30932	0.71167	0.333333
CLINT1	3.23062	2.57545	2.30836	2.52707	2.56963	2.74544	2.8412	2.44704	2.14756
CLIP1	3.28306	2.49452	3.50525	2.7137	4.2267	3.40528	3.166	3.87956	1.81422
CLIP2	0.660191	1.64694	1.85406	0.99464	2.62746	1.06288	1.20849	1.71982	0.724175
CLK3	0.435469	1.48784	1.11413	0.775024	0.80613	0.808654	0.541977	0.789916	0.333333
CLNS1A	2.30857	0.361521	0.468961	0.359938	0.744189	0.370647	0	0.64844	0
CLPB	2.54994	2.86302	2.30836	2.61379	1.73972	3.19509	2.8553	2.8972	2.90993
CLPP	2.99787	3.33191	3.84942	3.55062	3.5913	2.8684	4.19534	3.68518	3.63129
CLPTM1	2.26522	1.94398	1.15299	1.42981	1.73972	2.02325	0	0.789916	1.34211
CLPTM1L	0.983298	0.801369	0.920137	0.415086	0.389579	1.73749	0	0	1.04891
CLPX	3.40386	2.78099	3.18759	2.81921	3.11965	3.5224	3.15298	3.19833	3.19912
CLTA	2.85425	2.95647	3.28139	2.52155	2.90681	3.10873	2.55676	2.99059	2.84843
CLTB	2.50593	2.46548	3.054	2.46174	2.33214	1.96285	3.03735	2.65159	3.12339
CLTC	6.28934	6.24301	5.91325	6.28143	6.19134	5.94609	5.9742	6.64926	5.74514
CLU	1.09167	0.565548	2.32905	0.415086	0.556485	0.856076	0	0	0.487187
CLYBL	0	3.61298	0.885512	2.78029	1.5593	1.31779	0.982497	0.426117	0
CMAS	3.34252	2.66908	3.02433	2.2572	2.66061	3.46462	3.14797	2.64994	3.70632
CMBL	0.97931	1.90034	1.26845	2.00288	2.0539	1.8704	2.15001	2.49632	0
CMIP	1.21499	1.5908	0	0.775024	1.16074	0.722028	0	1.45337	0.487187
CNBP	0.885919	1.02719	0	1.06567	1.3346	0.856076	0.682003	1.389	1.01551
CNDP2	3.79328	4.3009	3.83332	3.80037	3.7254	3.52945	3.29054	4.44205	2.39962
CNN2	3.0397	1.9428	2.23595	2.03164	2.75096	1.67229	1.88527	1.81511	2.36268
CNN3	3.34261	1.5908	2.94636	2.61563	3.05949	0	1.79726	1.71982	0
CNNM3	1.78023	1.53083	2.04038	1.20619	2.71374	2.24023	1.72797	0.64844	1.99383
CNNM4	0.54783	1.24397	0	0.431164	1.01849	0.370647	2.4925	0.867243	1.26116
CNO	0.97931	1.62385	0.920137	1.06987	0.744189	0.808654	0	1.00965	1.04891
CNOT1	4.04776	3.86849	3.84284	4.04424	4.10863	4.07473	3.43643	4.04334	2.34254
CNOT10	1.21499	1.60426	1.35447	1.55229	1.02594	1.01546	0.448748	1.2358	0
CNOT3	1.66424	2.0537	1.35447	1.33727	2.45731	2.21776	2.22462	1.68908	1.01551
CNOT7	0.97931	0.665674	0.679798	0.978562	1.01849	0	0.982497	2.03744	1.01551
CNOT8	1.55551	0.882452	0.885512	0.791101	1.79479	0.856076	0.982497	0.363799	0
CNP	2.79216	2.53212	2.46268	2.61931	3.17182	2.70486	2.13361	2.69445	3.2276
CNPY2	3.29458	2.75852	3.22157	3.06818	3.48896	3.26224	3.64074	3.58142	3.77746
CNPY3	1.71009	0.804124	0.679798	1.19798	2.08519	1.96285	1.36162	1.57891	0.89506
COASY	0.779519	1.4698	1.57891	1.20619	1.72178	2.107	0.784131	0.867243	1.2859
COBL	1.93087	0.439848	0.434336	0	1.16074	0	0.44052	0	0.89506
COBLL1	0.43148	1.67383	0	0	1.3731	1.16003	0.343612	0.426117	0
COG1	1.34375	2.8465	0.679798	0.846249	2.16979	1.64858	0.448748	1.00965	0.666667
COG2	2.24403	3.69405	1.73133	2.29749	1.53084	3.42455	2.28766	1.61039	0.82052
COG3	1.21499	3.76473	0.885512	2.15493	0.80613	2.53632	1.21875	1.81511	0.528321
COG4	2.69611	3.97038	1.11413	2.11711	2.11666	3.08918	1.46091	1.57891	1.82289
COG5	0.783507	1.4698	0	0.431164	0.771161	0.856076	0	0	0
COG6	0.797293	2.99191	2.1723	1.71205	2.0539	1.53782	1.65724	1.09339	0.82052
COG7	0	2.20676	0.679798	1.7854	1.16074	2.134	0.448748	0.363799	0.487187
COIL	2.35385	1.92728	1.66922	2.40731	1.16074	0.438007	1.90558	1.23104	2.22434
COL28A1	1.34375	1.81732	0.434336	2.26273	1.38055	0.577455	0.343612	1.66192	0.333333
COL4A3BP	1.6395	2.45952	1.30308	1.4256	1.94159	0.370647	0.682003	2.40675	0.333333
COMMD10	1.12004	0.439848	1.11413	1.06987	0.416551	0	0.343612	0.441126	0
COMMD4	1.41478	1.24397	0.885512	0.415086	1.36262	0.808654	0.889268	0.867243	0.487187
COMMD9	1.21499	0.361521	1.35447	0.431164	1.16074	0.808654	0	0.867243	0.487187
COMT	1.88337	1.37725	1.69965	1.79792	1.50293	2.11426	1.62933	2.01675	1.15385
COMTD1	0.348039	2.1962	1.10995	0.415086	0.601943	1.50089	1.57127	0	0.333333
COPA	5.22021	5.27359	4.6333	4.62234	4.64747	4.67145	4.56286	4.81002	4.14782
COPB1	4.89029	5.28738	4.16078	4.80778	4.5805	5.09465	4.60252	4.74691	4.04817
COPB2	4.65281	5.14852	4.04978	4.70659	4.61532	4.60288	3.90224	4.28173	3.09854
COPE	3.21161	4.0749	3.11813	2.84984	3.16094	3.00143	2.93811	3.37845	2.07496
COPG	4.13884	4.04183	2.34741	3.59248	2.7552	4.08718	2.97445	4.05588	3.01724
COPG2	1.88795	1.54872	2.01795	1.45296	2.05942	2.24981	1.95649	2.69445	1.34884
COPS2	1.5411	2.11883	1.80753	1.57571	1.94508	1.88164	1.4671	2.44804	0.89506
COPS3	2.46948	2.16981	2.7377	2.2572	2.77533	1.15961	2.02529	2.51337	1.14713
COPS4	2.71428	2.32268	2.71378	2.99027	2.4426	1.90889	2.22462	2.99687	1.57723
COPS5	1.8155	2.16981	1.81176	0.775024	1.94508	1.73749	1.43125	1.09339	0.487187
COPS7A	1.88795	1.97068	2.04038	1.36083	2.09188	2.12073	1.65724	2.17883	1.95257
COPS7B	1.43869	1.4698	1.11413	1.06567	1.38055	1.50089	1.45887	2.29384	0.333333
COPS8	1.6395	1.82688	1.58309	1.20619	1.38055	0.808654	1.23288	2.29384	1.38225
COPZ1	3.14047	3.36996	2.53338	2.97733	2.89099	2.95129	2.78231	3.07394	2.22169
COQ3	1.55551	1.92659	1.26237	1.88153	1.51991	2.26893	2.02529	2.17786	1.82289
COQ5	0.54783	0.804124	0	0	0.35461	1.53068	1.21875	0.363799	0.82052
COQ9	0.779519	0.439848	0.434336	0.846249	0.416551	1.16003	1.57127	1.00965	1.01551
CORO1A	1.55551	0.669117	2.55768	0	3.39824	0.48543	0.541977	1.83096	1.05751
CORO1B	4.35846	3.95355	4.18831	3.54238	3.82869	4.05676	4.03887	3.71562	3.87113
CORO1C	2.62609	2.19651	2.75573	0.634502	2.98198	2.53638	2.68153	3.73577	2.63452
CORO2A	2.13014	0	0	0	0	2.6942	1.01012	0.426117	0
CORO7	0.783507	3.09529	1.49099	0.431164	1.73271	0.48543	0.343612	2.02738	0.333333
COTL1	3.37963	2.67492	2.11427	3.49844	1.84705	0.438007	0.79236	3.06876	1.65996
COX17	1.86321	1.82688	1.96185	1.45037	2.40952	2.47863	2.03932	1.65809	2.05988
COX4I1	3.81968	4.2042	3.74373	4.15488	3.56191	3.12563	4.4067	4.08182	4.17958
COX4NB	1.88896	2.05339	0.885512	1.58186	2.08683	1.72625	0.676778	1.66192	1.2525
COX5A	3.57747	3.02804	3.73223	2.99839	3.03918	2.81081	3.9505	2.91742	3.63254
COX5B	3.26473	3.61298	3.00041	3.62693	3.06181	3.00143	3.46103	3.37961	3.92562
COX6B1	2.4731	1.448	1.74354	2.2572	1.94159	1.8791	2.95972	2.29075	2.36268
COX6C	2.01576	1.29617	0.903297	2.19631	1.16074	1.24082	3.36206	2.43789	2.64957
COX7A2	2.50593	2.68024	1.95995	2.92516	2.73375	2.03951	2.93871	3.00872	2.58874
CPD	4.29703	3.44047	0.679798	3.3651	2.36312	3.58634	2.57778	1.23104	1.8293
CPNE1	3.2947	2.24255	2.1947	2.4619	2.08334	3.04849	2.28766	2.51264	1.2525
CPNE3	2.83444	2.58159	2.92244	3.71741	3.21297	2.25984	2.37601	3.85538	2.86055
CPNE7	0.43148	0	0	2.10516	0.35461	0	0	0.789916	0
CPOX	1.21499	0.442604	3.30449	3.97858	1.1653	0.438007	0.990726	2.5582	1.2525
CPS1	0.783507	1.24397	1.73133	2.41172	1.58242	0.808654	1.61496	1.43577	0
CPSF1	2.64831	2.18024	2.08569	2.25967	2.84195	2.74223	3.01686	3.43703	3.03955
CPSF2	2.96226	2.82025	2.75336	3.13075	2.79869	2.49429	3.50742	3.42911	3.55717
CPSF3	2.2503	1.84936	1.57891	2.06562	1.36262	1.38497	1.90761	2.07645	2.2859
CPSF6	2.81174	2.46566	2.23811	2.37564	2.84195	2.53632	2.71971	3.0943	3.38447
CPT1A	0.435469	3.99658	1.81176	2.84712	1.73972	3.23258	3.93166	1.83096	3.65208
CPT1B	0	1.448	0	0.791101	0.416551	0.370647	1.43125	0.441126	0.89506
CPT2	2.42421	3.8946	3.48472	2.85987	3.68166	3.84102	3.63389	3.14095	3.21745
CPVL	2.36437	1.02719	1.26845	0.99444	0.80613	0	0	0.441126	0
CRABP1	3.05742	0	0	0	0	0	0.343612	0	0
CRABP2	2.50593	0	0	3.24396	2.09188	4.52053	0	3.37109	2.51124
CRAT	0.97931	1.24397	2.08691	0.359938	3.26156	2.81081	1.79726	3.59981	1.39084
CRBN	1.41478	1.4698	1.58309	1.20619	1.3731	0.370647	0.79236	1.00965	0.333333
CREB1	1.21499	1.24397	1.58732	0.359938	1.57498	0.923436	1.612	0	1.63431
CREBBP	0	0.804124	0.468961	0.978562	1.16074	0.808654	0.343612	0.426117	1.04891
CRELD2	0.435469	1.03064	1.12773	0	1.50437	0.577455	0.784131	0	0
CRIP1	0.43148	0.439848	0	1.34809	0	1.39367	0	0	0.528321
CRK	2.20347	1.47049	0.834118	2.2572	2.08343	1.03402	0.682003	2.56906	0.773976
CRKL	2.99032	2.45952	2.34901	2.37255	2.46029	2.27582	2.03932	3.0543	2.22434
CRKRS	1.79057	1.25816	1.63452	1.63335	2.23364	1.50089	0.784131	1.57891	1.2525
CRLF3	0.983298	1.47049	0	1.35102	0.952046	1.03402	0.784131	2.32115	0
CRMP1	2.50593	2.75852	2.34712	1.58186	2.43201	0.438007	1.81333	1.23104	2.16499
CRNKL1	3.12372	3.49081	3.4371	3.31096	3.43725	2.08236	3.96707	3.42852	3.97487
CROCC	1.78023	1.62285	2.73661	3.18656	3.24178	1.96285	1.612	2.03744	2.02935
CROP	2.32626	1.75731	2.07551	2.26916	1.73271	2.13905	2.76661	2.7351	2.77158
CRTAP	1.63848	0.442604	0.451176	0.359938	0	0	0.44052	1.98416	0.487187
CRYL1	0	3.15398	0.434336	1.63335	1.3731	1.68856	0.676778	0.568527	0
CRYZ	0.348039	0.801369	1.73133	0.415086	0	1.29408	0.666513	1.00965	0
CRYZL1	0.435469	0.442604	1.26845	1.40973	1.36262	0	0.44052	0.363799	0
CS	2.90489	2.84443	2.53338	2.49666	2.43201	3.25593	3.59826	3.24954	3.45167
CSDA	3.94616	3.80007	3.9935	4.25461	4.02026	3.86058	3.96658	4.38986	3.82595
CSDE1	3.82486	3.32575	4.18595	3.956	3.96967	3.53478	3.30674	3.43703	2.84456
CSE1L	5.61234	4.45141	4.45865	4.89694	5.01169	4.682	4.34198	5.12836	4.46636
CSK	0.655186	2.95265	1.73741	1.59145	0.86106	1.5857	1.43125	2.85552	0
CSNK1A1	1.20302	1.62285	0.65877	1.89348	1.34314	0.808654	1.21875	1.45719	0.82052
CSNK1G1	1.21499	0.804124	0.920137	0.563476	0.744189	1.09267	1.88527	0.867243	0.487187
CSNK1G3	0.348039	1.67451	0.679798	1.20619	1.59291	1.06288	0.343612	0.426117	0.487187
CSNK2A1	2.29397	2.87444	2.34677	3.43576	3.2483	2.33977	2.13726	3.49843	2.74118
CSNK2A2	2.81786	0.665674	2.90996	2.62004	2.37594	0.808654	2.17935	2.67247	1.65996
CSPP1	0	0.442604	0.885512	0.846249	0	0.856076	0.343612	0.667271	0.487187
CSRP1	2.6213	2.55911	2.46673	1.88574	2.45529	2.134	1.88527	2.60725	2.36917
CSRP2	1.41478	0	0.434336	0.99444	0	0	0.343612	0	0.82052
CST3	2.26476	2.86302	1.81595	0.415086	1.3731	1.38497	1.46091	0.804925	2.06629
CSTA	0	0.361521	0	2.40731	0	0	0	0	0
CSTB	0.43148	1.52708	0	1.20619	1.79479	0.856076	0.343612	1.66192	0.333333
CSTF1	2.78952	2.1962	2.04038	2.35569	2.14793	2.37565	2.29584	2.53177	2.66998
CSTF2	2.04003	2.16931	2.46756	2.55534	2.31853	2.40283	2.40415	2.74575	2.96332
CSTF2T	2.34082	2.32268	3.02552	2.3614	2.56963	2.2315	2.72938	2.8449	2.56415
CSTF3	2.49157	2.47367	3.02433	3.06746	2.78603	2.57637	3.0546	3.22475	2.81477
CTA-126B4.3	1.63848	0.442604	1.96185	1.77171	1.38055	1.01546	1.88527	2.72326	1.34884
CTA-221G9.4	1.78023	2.19675	1.29236	1.57571	1.01849	0.438007	2.29656	0.789916	0.82052
CTAGE5	1.82767	2.74729	1.73133	1.4256	2.74155	1.75604	2.90078	1.80506	1.39084
CTBP1	2.78909	3.04316	3.42729	2.924	3.02519	2.60175	2.55676	3.02439	2.75328
CTBP2	2.76083	2.96778	3.54924	3.03627	3.03212	2.30772	2.51427	2.44804	2.7222
CTCF	1.31538	1.69631	1.74354	0.415086	1.02594	1.50089	0.79236	0	0.82052
CTDP1	0.779519	1.03064	1.58732	1.20619	1.28619	0.370647	0.889268	1.21697	0.528321
CTDSP1	0.655186	1.24397	0.885512	1.20619	1.01849	0.370647	1.02039	0.426117	1.05751
CTDSPL2	2.11267	2.40606	2.04038	1.78219	2.34595	2.63147	2.37601	1.08957	1.8293
CTH	0.43148	0	0.451176	2.00482	1.82607	1.60151	2.22196	2.96321	0
CTNNA1	5.83426	5.36637	5.67469	5.53088	5.40758	5.7527	5.81472	3.08353	5.29615
CTNNA2	4.1418	3.74664	3.86551	3.83487	3.83178	4.42624	4.03018	1.23104	3.46414
CTNNB1	4.18685	4.22121	4.15757	3.88834	4.18555	3.80459	4.4067	0.441126	4.50551
CTNNBIP1	0	2.55911	1.26237	0.775024	1.94159	0	0	0.363799	1.01551
CTNNBL1	2.91084	1.448	1.35447	1.20619	1.45747	1.65404	2.06985	2.18443	0.773976
CTNND1	4.84326	4.53011	4.55072	4.48419	4.47814	4.62149	4.47694	3.16899	3.57945
CTPS	3.07746	3.04591	3.26366	3.6077	4.02959	3.16542	2.66081	3.77462	1.93676
CTPS2	1.12403	1.10828	0.451176	0.359938	1.17623	1.01546	1.02039	1.01224	0.528321
CTR9	2.32058	2.49452	1.97216	2.52266	2.54634	2.7477	3.00772	3.30292	2.58874
CTSA	3.06259	2.51542	2.19659	2.14738	1.94159	2.46057	2.29656	2.29075	2.23082
CTSB	2.81786	3.82438	2.33693	2.1945	2.45529	1.03402	2.06167	1.45337	3.61245
CTSC	0.655186	1.23122	0	0.415086	0	1.54327	0	0	0.333333
CTSD	3.0858	4.24506	3.63667	2.26273	2.07284	3.22289	3.79416	2.64778	3.06307
CTSH	1.63848	1.92728	0.885512	0.359938	0.601943	1.01546	0.79236	0	0
CTSS	0	2.42257	0	0	0	1.73749	0.889268	0	0
CTSZ	2.30857	1.448	0.434336	0.775024	1.16074	3.17683	1.65927	1.45719	2.84571
CTTN	4.75001	3.98448	4.52217	4.11491	4.28369	4.6924	4.30956	4.75452	3.89441
CTTNBP2NL	1.00823	0.801369	0.858027	1.37031	0.698238	1.25055	0.541977	2.03871	0
CUGBP1	0.348039	0	0.468961	0.359938	0.771161	0.370647	1.43125	0.441126	0.333333
CUL1	2.93397	1.33479	1.95995	2.97733	2.43199	1.8791	1.9943	3.59955	2.03537
CUL2	2.41181	0.665674	0.434336	2.3695	1.49855	0.721605	0.541977	2.93323	0.528321
CUL3	1.3174	3.26676	3.44288	3.83435	3.80062	3.44889	3.6272	3.51465	0.82052
CUL4A	3.42669	2.8205	3.47465	3.26779	3.51333	3.43446	2.66081	3.30587	3.14248
CUL4B	3.63655	3.75212	3.84889	4.01083	4.15233	3.79107	2.8332	3.46141	3.99232
CUL5	2.56173	2.19651	1.76195	2.0504	2.84195	2.46057	0.990726	0.804925	0.528321
CUTA	1.43869	2.0537	1.57891	1.64923	1.19284	1.7558	0.79236	2.78784	1.05751
CUTC	0.97931	0.442604	0	2.26273	1.01849	0.48543	0	2.18058	0
CUX1	2.05138	2.55882	2.81637	1.95139	3.3425	2.75511	2.752	2.30504	3.10871
CWC15	2.00394	1.38803	1.60655	1.06567	1.79479	2.58939	1.46091	1.80506	1.39084
CWF19L1	2.53294	2.78099	2.04038	2.52155	1.94508	1.24082	2.6451	2.18889	1.57723
CWF19L2	1.63848	0.442604	0.434336	1.20619	0.416551	0.856076	0.982497	1.43577	1.34211
CXADR	2.83009	0	1.69214	0.775024	2.96615	1.88164	2.28674	0	1.2859
CXXC1	0.348039	0.439848	0	0.775024	0.771161	0.722028	0.79236	1.13779	0.528321
CXorf15	2.2761	1.67451	1.96797	1.63335	1.72178	2.21776	1.17444	3.07504	1.15385
CXorf26	2.76083	2.51201	1.73741	2.46552	2.79869	2.25984	0	3.29243	1.15385
CXorf56	1.63848	0.669117	1.80753	0.415086	0.80613	1.20703	0.343612	1.60482	0.333333
CYB5A	2.63273	2.3956	2.46457	1.77592	1.71673	2.98799	2.33248	1.57891	0.82052
CYB5B	2.77914	3.19137	2.58617	2.96408	2.72099	2.48732	2.06167	2.13755	2.75769
CYB5R1	1.93278	2.30647	1.35447	1.63335	1.50437	2.27357	1.79726	2.18058	1.49815
CYB5R3	3.23156	3.1131	3.22757	3.65799	3.70135	3.63945	3.47568	3.66554	2.3056
CYB5R4	0.783507	0.361521	0.451176	0.563476	0.636359	0	0	0.994644	0
CYBA	0.97931	0	0.434336	0.359938	0	0.438007	0.79236	0.804925	0
CYBRD1	0	0	0	0	1.3731	0	0.982497	0	2.03583
CYC1	0.660191	1.24397	1.11413	2.5058	1.19284	1.03402	2.22462	1.37894	1.15385
CYCS	1.66342	0.801369	0.679798	1.77925	1.38055	1.06288	1.69462	1.21697	2.59709
CYFIP1	3.96115	3.52104	3.4371	3.75963	3.85513	3.62656	3.57731	3.84832	2.891
CYFIP2	3.11433	2.66489	2.94706	2.8221	2.9844	2.42114	2.64563	3.17168	2.16263
CYP27A1	0.97931	2.67504	0.468961	0	0	0	0	0	0
CYP2S1	2.37663	1.81732	1.96185	0.359938	1.16074	1.81526	3.52438	0	1.53797
CYP4F11	0	0.439848	0.434336	1.62914	0.389579	0.438007	0.784131	0	0
CYP51A1	4.29874	3.12412	3.89011	3.66578	3.61366	3.97389	4.15751	4.05483	4.04583
DAAM1	1.43971	1.3001	0.920137	0.431164	1.16074	1.53068	0.44052	1.00965	0.561726
DAAM2	0.783507	0.801369	0	0.359938	0.556485	0.370647	0.676778	0.441126	0
DAB2	3.02665	3.10187	0	0	0	0	0	0	0
DAB2IP	0.655186	1.10828	0	0.359938	0.35461	1.03402	0	0	0.333333
DAD1	2.3267	2.28501	1.80753	2.10516	2.45731	2.37563	2.22196	2.22712	1.6562
DAG1	2.1554	0.882452	1.97061	1.58186	2.72006	2.24981	0.541977	1.2358	1.05751
DAGLB	0	0.442604	1.58732	0.359938	1.7432	0.856076	0.343612	1.03107	0
DAK	2.6213	3.25382	2.82864	3.6673	3.38832	3.19869	2.6886	1.88424	1.39084
DAP3	2.47401	2.62435	2.31432	2.72986	2.19566	2.02325	2.54181	2.1507	2.94202
DAPK3	1.41478	0	0	0.775024	0.771161	1.29408	0.982497	0.804925	0
DARS	4.89113	5.04155	4.85328	4.90752	4.69636	4.33431	4.51956	5.0608	4.41938
DARS2	2.6213	3.33191	1.80753	2.40731	2.08683	2.50008	2.84173	2.38032	2.97074
DAXX	0.348039	0	1.38161	1.99533	0.35461	0.370647	2.06167	2.09917	0.666667
DBI	3.35127	4.07696	2.63603	3.05993	3.37681	2.8749	3.02429	3.19969	2.47375
DBN1	4.29579	1.47049	0	3.76787	1.82607	2.58939	4.01331	4.56335	4.50725
DBNL	3.20184	2.91174	2.99459	1.80128	2.91976	2.90558	2.99757	3.14227	2.63452
DBR1	1.49583	1.47049	1.60655	1.41169	1.65028	1.01546	1.20849	1.45337	1.65996
DBT	1.34375	1.48816	0.65877	1.59145	1.64771	1.8791	1.62933	2.50809	1.6562
DCBLD2	0.348039	0.361521	0.903297	1.97088	0.389579	1.50089	0.343612	0	2.06629
DCDC2	3.10728	0	0	0	0	0	0	0	0
DCI	3.17683	3.10831	2.56313	3.71206	3.54071	3.49534	3.98408	3.53467	3.48258
DCK	0.435469	1.62385	0.903297	0.654788	1.50437	0.808654	0.44052	1.45719	0.561726
DCP1A	1.36057	1.47049	1.74354	1.91663	1.16074	0.577455	1.84095	1.23104	0
DCPS	2.78909	2.87432	2.1928	2.55534	2.40282	2.92667	3.25627	3.02726	1.65996
DCTD	0.97931	1.38803	1.11413	1.20619	0.389579	0.808654	1.02039	1.66192	0.82052
DCTN1	4.24971	4.03403	3.8548	4.09144	4.08251	4.0272	3.45322	4.92308	2.9708
DCTN2	2.93169	3.42246	3.37261	3.13368	3.18958	3.00143	2.37509	4.01548	3.15593
DCTN4	0.779519	0.804124	0.451176	0.431164	0.80613	0	0.448748	0.363799	0.487187
DCTN5	1.00322	1.184	0.885512	0.359938	0.744189	0.370647	0.343612	0.441126	0
DCTN6	0.43148	0.882452	0.434336	0.634502	0.601943	0.370647	0	0.426117	0
DCUN1D1	1.20302	0.442604	0	1.01473	0.416551	1.18686	0.990726	0.804925	0.528321
DCUN1D5	2.62565	1.3001	1.10995	1.64923	2.01949	1.5857	1.21875	1.95826	0.528321
DCXR	1.21499	1.67451	1.58309	1.77925	1.3731	1.29408	1.23288	1.23104	1.81422
DDA1	0.435469	1.10897	0.903297	0.791101	1.15843	0.370647	0.784131	1.08957	1.14713
DDAH1	2.4731	2.21199	2.35367	0.634502	2.75096	3.19509	2.95691	3.23011	1.04891
DDAH2	2.88864	0.882452	0	1.62914	1.59291	2.53352	0	2.23347	2.39962
DDB1	4.14761	4.29502	4.34434	4.75055	4.6096	2.94916	4.45585	4.98385	4.32927
DDB2	0	1.24397	0.468961	0.359938	0.601943	0	0.784131	0.426117	1.30098
DDEF1	0.435469	0.439848	0	1.20619	0.416551	1.03402	0	1.95826	0.487187
DDEF2	0	0	0	0.359938	0.80613	2.134	0	0.426117	0
DDHD2	1.21499	0.804124	1.26845	1.06987	1.01849	0.370647	0.343612	0	0
DDI2	3.11963	3.31101	2.18438	2.80156	2.68637	2.85803	2.69013	2.81723	2.53164
DDOST	3.80482	3.28009	3.42643	3.45686	3.52634	3.53272	3.22759	2.82754	3.26945
DDR1	1.21499	1.02719	0.903297	1.01473	1.36262	0.808654	1.45887	0	0.561726
DDT	3.32332	3.76859	2.75159	3.7343	3.54071	3.10435	3.1403	3.75801	1.87011
DDX1	3.82466	3.76672	3.86536	3.64896	4.06106	3.40798	3.61931	4.17697	3.5151
DDX10	3.04732	1.10897	2.34712	2.1945	2.06191	2.74538	2.49786	2.81723	2.68652
DDX17	5.62036	5.71344	5.68523	5.6883	5.70853	5.3337	5.96841	6.00255	5.92014
DDX18	4.0764	3.95706	4.19651	4.35643	4.33795	4.15037	4.2729	4.50611	4.49716
DDX19A	3.51947	3.00768	2.8322	2.81848	2.79869	3.10311	2.44969	3.50114	2.35762
DDX19B	3.41145	3.00768	2.8322	2.81848	2.79869	3.10311	2.37509	3.44984	2.30098
DDX20	0.97931	1.24397	1.11413	0.99464	1.3731	0.438007	0.682003	1.23104	0.333333
DDX21	5.92738	4.16536	5.71479	5.22645	5.35565	5.19485	5.63724	5.72362	5.35083
DDX23	4.2914	3.80813	3.9451	4.11185	3.58079	3.90246	4.97378	4.32689	4.67368
DDX24	3.5014	2.37964	3.67118	3.23829	3.18163	2.41772	3.16905	2.93764	4.07332
DDX27	4.53414	3.67198	3.97386	3.34073	3.50667	3.29423	3.5985	3.40536	4.04796
DDX28	1.79205	0.442604	0.468961	1.66211	0	0.856076	1.45887	1.65809	0.561726
DDX31	0.783507	1.39356	0.903297	1.92796	1.72321	2.60909	1.45683	3.58407	2.51124
DDX39	4.62058	5.24527	4.89407	5.19922	4.81324	4.83346	4.98601	5.12802	4.85868
DDX3X	5.43263	5.3198	5.27597	5.4469	5.62469	4.97789	5.08609	5.85247	5.36743
DDX3Y	5.18017	5.16557	5.06611	5.30373	5.55074	4.64523	4.90772	5.66003	5.22575
DDX4	1.43971	1.67383	2.12648	2.14544	1.38055	1.53068	1.45887	1.88424	1.57723
DDX41	2.11267	2.84917	2.02632	3.18707	2.19269	2.46057	2.33763	2.289	3.44204
DDX42	3.92632	4.19056	4.29844	4.55386	4.62255	4.03559	4.13138	4.59815	4.29584
DDX43	1.12004	0.361521	0.903297	0	0.389579	1.50089	0.343612	1.00965	1.04891
DDX46	4.93873	4.7457	4.58971	4.91911	4.81327	4.52302	5.05422	5.06927	5.17794
DDX47	3.19763	2.0537	3.00218	3.58284	3.05846	3.10435	3.84642	3.48083	3.67314
DDX49	0.435469	0.804124	1.11413	1.77592	1.16074	1.06288	0.889268	1.45337	1.01551
DDX5	6.08695	6.05732	6.27432	6.06454	6.18889	5.92458	6.13451	6.34192	6.24525
DDX50	4.05921	2.78488	3.82742	3.01624	3.12847	2.85619	3.81984	3.82608	4.11678
DDX51	1.3551	1.47049	1.73133	2.54237	2.08683	1.50089	2.44897	2.22712	1.71558
DDX52	0.43148	0	0.434336	0.654788	0.636359	0.438007	0.448748	1.26296	1.15385
DDX54	1.88896	0.439848	2.07551	1.4256	2.00232	1.9949	2.70272	2.45405	2.07496
DDX55	1.63848	1.48816	1.80753	2.00959	1.36262	1.64504	0.982497	2.03569	0.333333
DDX56	2.87646	2.49452	2.73661	2.3695	2.57938	2.75871	3.59176	2.93764	3.49846
DDX58	0.779519	0.804124	0	1.40973	0.416551	2.38353	0	0	0
DDX6	3.36159	3.51056	3.15025	3.03721	2.91936	2.95129	2.28766	3.50714	3.01369
DECR1	1.90594	3.15812	2.16861	2.34655	2.63865	2.37565	3.08121	4.11614	1.54889
DEK	2.63273	2.83361	3.50525	2.70497	2.82606	3.16855	3.49982	3.40266	3.65828
DENND1A	1.09066	1.24397	0.468961	0.563476	0.771161	0	0.784131	0.64844	0
DENND4C	1.59226	1.24397	2.1928	0.415086	2.08334	0.48543	1.81333	0.867243	0.333333
DENR	2.99787	2.70992	2.83111	2.72986	2.93046	3.04764	2.17816	2.49358	2.05988
DERA	2.36527	2.78099	2.35091	2.13628	1.82607	2.52848	1.50165	2.18889	1.38225
DFFA	2.62609	2.1962	2.64207	2.61201	2.14793	2.38353	2.73847	3.23422	2.20464
DGAT1	2.11267	2.20676	1.26237	1.19798	1.7432	1.88164	1.82599	2.13755	0.333333
DGKA	0	0	0	1.21826	0.389579	0	1.34329	1.43577	0
DGKE	0.348039	0.361521	0.885512	0	1.30523	0.370647	1.16325	0	0.487187
DHCR24	3.42742	2.31793	2.1947	2.14544	2.45731	3.02375	0.343612	2.64994	2.06629
DHCR7	2.71442	1.96529	1.10995	1.34054	2.28664	2.52848	2.03932	1.67951	1.7025
DHFR	1.41478	1.25816	1.49289	1.40973	2.54634	1.67229	1.43125	1.66192	0.333333
DHODH	2.96961	2.67504	1.60655	3.12923	1.92508	2.83219	2.59643	3.07394	2.52721
DHPS	0	0	0.434336	1.19798	0.80613	0.438007	0.448748	1.23104	0
DHRS1	0	0.442604	0	0.775024	1.53084	0.856076	0	0	1.05751
DHRS7	1.55551	1.67451	1.97216	1.99533	2.14489	1.51945	2.33248	1.57891	0.89506
DHRS7B	0.779519	1.643	1.10995	1.4256	1.16074	0.438007	0.79236	1.45337	1.05751
DHTKD1	0.779519	0.439848	0	0.431164	0.389579	0.48543	0.79236	0.667271	0.82052
DHX15	4.3991	4.54545	4.56946	4.67592	4.61652	4.38552	4.78697	5.07267	4.06734
DHX16	2.91869	2.46548	2.7377	3.13163	3.16507	2.26488	3.10143	3.23011	2.21792
DHX29	2.76083	1.03064	1.58309	0.791101	2.56963	1.73749	2.02529	1.60482	0.487187
DHX30	2.01529	1.24397	0.468961	1.58186	1.3346	1.01546	0.666513	1.31571	0.561726
DHX33	1.24274	0.442604	1.14876	0.654788	1.51991	0.721605	1.23288	1.45337	2.20464
DHX34	0	0.442604	0.920137	1.64923	1.08782	0.48543	0	0.426117	0.561726
DHX36	3.37458	2.51542	2.06442	1.79934	2.85181	1.01546	2.33248	2.64994	2.44395
DHX37	2.15649	1.4698	1.10995	1.79934	1.38055	1.51945	2.78428	1.80124	0.333333
DHX38	3.32769	2.55911	2.34901	2.91144	2.34595	2.92866	3.53667	3.35049	1.9211
DHX40	0.43148	0	0	1.57571	0.416551	0.438007	0	1.01224	0.528321
DHX57	1.43869	0.361521	1.28015	1.7854	1.19284	0.808654	0.784131	1.01224	0
DHX8	2.62565	1.448	1.57891	0.431164	1.94159	1.36033	2.03932	1.67951	1.6562
DHX9	5.0534	4.84405	4.98763	5.27469	5.08749	5.0369	5.57579	5.48415	5.37766
DIABLO	2.56263	2.20676	2.46673	1.40973	2.34169	2.26488	2.66257	2.49358	2.75914
DIAPH1	4.91851	4.74433	4.28605	4.24311	4.25968	4.46321	3.62474	4.09556	3.72622
DIAPH2	0.807273	1.94398	0	1.06987	2.00232	1.53782	0.79236	1.389	0.666667
DIAPH3	1.61694	1.03064	1.58309	0	1.55633	1.15961	0.44052	0.867243	0.724175
DICER1	1.59226	1.24397	1.97027	0.415086	0	0.438007	0.44052	1.45719	0.89506
DIDO1	3.19751	3.12412	3.2136	2.54237	3.67284	4.4264	3.65086	2.60725	4.26618
DIMT1L	1.93278	1.67451	1.81595	1.77171	1.93654	1.29408	2.0384	2.931	1.14713
DIP2B	2.04842	1.53083	2.19659	1.21826	1.64536	0.856076	0.79236	0.441126	0.724175
DIS3	3.80906	4.12528	3.64328	4.05507	3.48351	3.62332	4.38498	4.67122	3.21222
DIS3L	0.779519	0.801369	0	0.359938	0.35461	0	0	1.80506	0
DIS3L2	0.660191	1.3001	1.41972	1.91663	1.9902	0.370647	0	0.804925	0
DKC1	2.54356	2.94971	2.58461	2.59927	2.99445	3.03065	3.83132	3.29381	3.25576
DLAT	4.2566	3.63063	3.07887	3.93557	3.62561	3.4247	2.49786	3.40056	3.89984
DLD	4.31121	4.48092	3.48129	4.06101	3.90398	4.58991	4.6566	5.01137	4.56799
DLG1	3.07746	3.25037	2.46376	2.84984	2.62276	2.07113	2.4925	1.45719	2.7145
DLG2	2.01576	1.47049	1.33857	1.69721	1.36262	0.721605	1.23288	0	1.71558
DLG3	0.348039	1.84968	0	0.431164	0.956552	0.370647	0	0	0.487187
DLGAP4	2.38086	1.90034	0.451176	0.431164	1.3731	1.29408	0	0.804925	0.487187
DMAP1	2.13139	2.51542	2.11565	2.45884	2.31853	2.76294	2.9577	2.64778	2.81477
DMD	1.32139	0.361521	0.701812	0	0.416551	0	0.79236	0	0.333333
DNAH17	0.866949	1.24397	0	0	0.636359	0	0.79236	1.505	1.09005
DNAH2	0.43148	0.882452	0	0.634502	0.80613	0	0.448748	0.441126	1.04891
DNAH5	1.97759	1.24397	0.885512	0.775024	0.990969	1.51945	1.21875	0.363799	0.82052
DNAH8	0.866949	1.62285	0.885512	0.791101	0.389579	0	0	0	0.82052
DNAJA1	3.26452	2.74729	2.8442	2.8221	2.37088	3.11701	2.65099	3.606	2.33668
DNAJA2	2.46875	2.19651	2.82934	2.98676	2.86344	2.2315	2.56711	2.89481	2.20464
DNAJA3	3.00094	2.91174	3.19659	2.97733	3.07093	2.8529	3.31441	3.14704	2.53797
DNAJA4	0	2.34956	0	0.431164	0	0.370647	0.982497	0.867243	0.487187
DNAJB1	3.15563	4.08921	3.97454	4.12925	3.84067	3.46841	3.19642	4.38615	3.5829
DNAJB11	3.72399	3.99458	3.90766	3.698	3.92845	4.1024	3.92719	3.63591	3.86762
DNAJB12	2.13139	1.90034	1.81595	1.42981	1.9151	2.27357	1.01012	1.88424	0.487187
DNAJB2	1.78023	0	0	0.415086	0.556485	0.856076	0.784131	1.2358	1.01551
DNAJB4	1.41478	1.67451	1.95995	2.61563	1.63222	1.91392	1.43125	2.29075	0.773976
DNAJB6	3.5014	1.67451	2.7377	2.25967	2.68435	2.21776	1.71098	3.35039	2.91869
DNAJC1	1.63848	0.439848	1.95995	0.359938	1.16074	0.438007	0.982497	0	0
DNAJC10	2.12866	1.62285	1.84689	2.12016	1.50437	2.92866	2.13361	2.47435	2.02935
DNAJC11	1.43869	2.20676	1.95995	1.60489	1.2383	2.39223	1.90558	2.13755	1.49815
DNAJC13	2.17415	2.64508	0.903297	2.52155	2.95009	1.64435	2.4925	2.48218	2.93611
DNAJC17	1.21499	0.439848	1.96797	0.99444	1.59291	0.923436	1.67959	1.65809	0.89506
DNAJC21	0.983298	1.448	0.903297	0.775024	0.771161	2.2315	0.343612	0.568527	0.333333
DNAJC3	3.11471	5.19357	3.37783	2.80773	3.52015	3.58736	2.80175	3.28001	2.36917
DNAJC7	4.44178	4.07201	4.08492	3.88887	4.25696	3.51699	3.30716	3.55498	3.35976
DNAJC8	3.40386	2.74027	3.44129	3.50778	3.2929	2.49429	2.49607	3.63819	3.29122
DNAJC9	3.73453	3.40871	3.50489	3.89755	3.77941	3.03065	3.29408	3.74693	3.01369
DNASE2	0	1.24397	0.885512	1.40973	1.38055	0.856076	1.23288	0.789916	1.38225
DNHD1	0.54783	0.882452	1.58309	2.00482	1.19284	1.54327	0.990726	0	0.773976
DNM1	1.21499	2.08065	0.885512	1.88153	1.82607	3.1503	1.79726	1.92455	0.487187
DNM1L	3.94024	2.51152	2.71378	3.48774	3.09226	3.49442	3.29795	4.13093	2.04891
DNM2	3.58943	4.20849	3.60275	4.2878	4.30654	4.17275	3.85147	4.16726	2.95854
DNMBP	0	0	0.903297	3.06412	0.389579	0	0	1.23104	0
DNMT1	4.09077	3.55378	4.36614	3.97637	4.16281	2.52967	2.89209	4.26949	3.51826
DNMT3B	2.17314	0	0	0	0	0	0.343612	0	0.487187
DNPEP	1.43971	1.81732	1.58309	1.63335	1.93654	2.107	1.6869	1.65809	1.38225
DNTTIP2	2.12866	1.10828	2.55578	2.61563	2.64358	1.64504	2.91159	3.19617	3.05746
DOCK1	1.62001	0.439848	0.434336	0	1.1653	0.48543	1.23288	0	0.561726
DOCK10	0	1.24397	1.10995	0.791101	0	0	0.343612	0.804925	0
DOCK2	0.866949	0	0	0.359938	0.389579	1.09267	0.448748	0.426117	0.528321
DOCK5	0.783507	0	1.10995	1.97088	0.389579	0.438007	0.79236	0	0
DOCK6	1.81597	1.90034	0.885512	1.62914	2.39403	1.24082	1.88293	0.64844	0.528321
DOCK7	2.22513	1.48816	1.81176	2.96608	3.26106	1.31779	2.05871	2.5718	2.46999
DOCK8	1.55551	0.442604	0.65877	0	1.38055	0.438007	1.23288	0.568527	1.05751
DOCK9	3.75186	3.10193	0	1.80128	0.80613	0.577455	0.79236	1.43577	2.29112
DOHH	2.26522	2.62435	1.96797	2.63018	1.8341	1.51945	0.343612	2.4152	0.561726
DPEP1	0.783507	2.31212	0	0.415086	1.16074	2.1157	0	0	1.71558
DPF2	2.30857	2.20676	2.85326	2.49666	2.77533	2.3706	2.55728	2.03569	3.13701
DPH2	0.348039	0	0	1.20619	0.389579	0.438007	0	1.45337	0
DPH5	1.09066	0	0.885512	1.06987	0.416551	0.438007	0	1.2358	0.487187
DPM1	1.55551	2.34956	2.19659	2.00288	1.7432	1.91392	2.19245	2.03744	2.05988
DPP3	3.98669	4.37593	3.56191	3.79446	3.73099	4.42537	1.99393	3.70549	3.30413
DPP4	3.55078	1.90034	0	0	0.416551	3.7027	2.93544	0	0
DPP7	1.59226	2.39591	1.96185	2.46552	2.19269	2.58425	1.43125	1.23104	2.11061
DPP8	0	2.0537	0.451176	0.654788	0.389579	0.48543	0.343612	0.804925	0
DPP9	1.66342	0.804124	1.81595	1.19798	1.15843	1.06288	0.982497	1.57891	0
DPYSL2	4.54894	4.68619	4.62631	3.71709	4.67376	2.37754	3.88827	3.22521	4.61922
DPYSL3	3.94278	2.42257	2.93098	2.99027	2.46912	0.663369	1.61496	1.23104	2.7145
DR1	1.41478	1.448	1.35447	2.04331	1.57498	1.16003	1.35878	1.88424	1.57723
DRAP1	0	0.442604	1.10995	1.60489	2.09188	1.03402	1.43125	1.98416	0.333333
DRG1	4.54431	3.98805	4.4762	4.38768	4.4195	3.58653	3.88394	4.69375	4.20247
DRG2	2.6213	2.16931	1.73133	1.77925	2.20622	1.01546	0.448748	2.76278	1.01551
DSC2	1.41478	1.47049	0	0.846249	1.85203	0.438007	2.15436	0.441126	0.487187
DSG2	2.93169	3.09319	4.19013	4.09331	3.99499	2.94616	4.53056	2.3049	1.05751
DSG3	0	0	0	0	0	0	3.46542	0	0
DSN1	0	1.00815	0.885512	0.415086	0.389579	0.856076	0	1.09339	0
DSP	6.41629	5.31601	5.88533	5.4829	5.87446	4.4939	6.52206	0.867243	5.54785
DST	0.983298	2.42257	1.3851	2.69115	1.58242	1.49573	1.13075	2.19356	1.71558
DSTN	2.9987	3.42657	1.58732	2.41172	1.79479	2.64428	2.28766	2.289	2.20464
DTD1	1.41478	0	1.29236	0.415086	1.36262	1.09267	0	1.45337	0.487187
DTX3L	0	1.69631	1.35447	0.775024	0.556485	3.05541	2.15436	0	0
DTYMK	2.04152	3.09529	2.92031	2.45884	2.98602	2.67935	2.37509	2.64994	2.23676
DUS1L	0.660191	1.03064	1.86126	1.20619	1.50437	0.856076	1.01012	1.08957	0.561726
DUS2L	1.20302	0.801369	0.903297	0.846249	0.35461	0.370647	1.23288	1.31571	0.333333
DUS3L	0.435469	1.24397	0.903297	1.20619	0.771161	0	1.23288	1.61039	0.528321
DUSP23	0.97931	1.23122	0	1.42981	0	0.370647	0.343612	0.426117	0.487187
DUSP27	0.348039	6.40514	0	0.775024	0	0	0	0	0
DUSP3	1.66342	1.47049	0.885512	0.791101	1.01849	1.29408	0	1.80506	0.333333
DUSP4	0	1.67451	0.451176	1.06987	0.389579	0.370647	0	0	0
DUT	2.22412	3.18645	2.82864	2.36617	3.032	2.15174	1.82599	2.74117	1.98953
DVL2	0	1.10897	0.920137	0.846249	0.601943	0.370647	0	0	0
DYNC1H1	6.40734	5.75102	6.41897	6.37441	6.58562	5.95822	6.03679	6.7967	5.80851
DYNC1I2	3.63072	2.51602	3.06167	2.46174	3.66126	3.23086	3.01272	3.29292	2.91508
DYNC1LI1	2.38086	1.184	2.8322	2.2572	2.29579	1.01546	1.65724	3.08961	2.52721
DYNC1LI2	3.20769	2.48427	3.3595	2.31054	3.39727	2.93302	2.71971	2.9596	2.47648
DYNC2H1	1.6395	0.442604	1.28015	1.40973	1.01849	0.808654	0.343612	1.45719	0.82052
DYNLL1	2.21957	2.01603	1.73133	1.88153	2.5071	0.663369	2.37601	3.03528	2.6318
DYNLRB2	2.41731	2.08065	2.1947	1.77592	2.13491	1.96285	2.02529	2.13755	1.96765
DYSF	0.779519	0.442604	1.11413	1.20619	0.416551	0	0.79236	0	1.82289
EAPP	0.779519	0	0.434336	0.846249	0.636359	0.438007	0.990726	0	0.333333
EARS2	2.6213	2.40606	1.33857	2.25967	2.54432	2.73754	2.56711	2.56304	2.02935
EBNA1BP2	2.99787	2.68085	3.29109	3.35801	3.42301	3.51604	3.83472	3.86349	3.74526
ECE1	0.688559	1.24397	0.679798	1.20619	1.3731	1.53068	0.343612	0.441126	1.05751
ECH1	2.63961	4.90591	3.10101	3.26779	3.41991	4.4419	3.90054	3.85538	4.12917
ECHDC1	3.29458	1.84968	3.48529	2.85816	2.84195	2.8529	2.55249	3.79667	1.81422
ECHS1	4.94332	4.61247	4.09196	3.88397	4.54588	4.71736	4.58364	4.95465	3.7725
ECM1	0	2.34956	0	0	0	0.577455	0	0	0
ECSIT	0.43148	0.361521	1.35447	0.431164	0.416551	0	1.02039	1.1528	1.01551
ECT2	0.43148	0.439848	0.885512	0	0	1.03402	0.79236	0	0.333333
EDC3	2.12866	1.73877	1.60655	2.52707	0.900987	0.923436	1.17444	1.60482	0.82052
EDC4	3.51517	2.98946	3.0267	3.19585	2.83033	2.6942	2.63023	3.08211	2.64597
EDEM3	1.43971	1.23466	1.57891	0.431164	1.57498	1.06288	0	0.363799	0
EEA1	5.40827	1.82688	5.39317	4.06563	4.96745	4.59354	5.39499	5.08049	4.47864
EED	2.04003	1.62385	0.679798	0.791101	1.8341	1.31779	0	0.667271	1.21556
EEF1A1	5.7906	5.70186	5.55211	5.97555	6.1922	5.32996	5.11176	6.49873	4.76061
EEF1A2	3.887	3.138	3.80543	4.60818	4.53899	3.90332	3.61552	4.25246	3.35182
EEF1B2	4.62058	4.10707	4.37224	4.58745	4.0727	3.87426	4.29921	4.79681	3.87065
EEF1D	3.94799	3.47371	3.74274	3.85127	3.52369	3.23042	3.19566	4.20274	3.21061
EEF1E1	2.46875	2.45952	2.32472	2.61931	2.23364	2.64713	2.07057	2.5572	1.26116
EEF1G	5.4254	4.81284	4.6584	4.9857	3.63342	4.41762	4.58395	5.42148	4.94085
EEF2	6.16902	5.79857	6.17826	6.81963	6.44528	5.63008	5.74875	6.93145	5.35811
EEF2K	0	1.33479	0.451176	0.99444	0.80613	0.808654	0.343612	1.24659	0
EEFSEC	0.348039	1.69631	0.434336	0	1.16074	0.808654	0.343612	0	0.333333
EFHA1	0.97931	1.85076	0	0	0.601943	1.50089	1.35878	1.53214	0
EFHD2	3.34261	4.59218	3.89011	3.83435	3.70806	3.71624	2.95844	4.20414	3.21201
EFNB1	0	0.669117	0	0	0	2.52848	1.23288	0.363799	2.36268
EFTUD1	0.983298	0.938584	1.35447	1.44134	2.29853	1.36033	1.62933	3.5906	0.487187
EFTUD2	4.57568	3.81709	4.52666	4.48702	4.52238	4.02484	4.92567	5.10922	4.81328
EGFR	1.81597	1.62385	2.92265	2.80156	3.32703	1.72625	3.82387	1.24102	3.03745
EGLN1	0.348039	0.361521	1.74354	0.415086	0.698238	0	0.343612	0.363799	0
EHBP1	1.6395	0.669117	1.30308	1.20619	0.744189	1.8704	0	0.363799	0
EHBP1L1	1.43971	1.3001	2.18019	2.27321	0.956552	1.76438	1.12252	1.66192	0.333333
EHD1	4.83255	3.77188	3.66377	3.65398	3.80967	3.54396	3.54575	4.45555	2.6839
EHD2	0	0	0	1.4256	0.973036	1.03402	0.343612	0	0.333333
EHD3	2.79216	2.97727	2.11427	2.80773	2.65866	2.33977	2.63168	2.5572	1.77495
EHD4	3.88521	4.67413	3.9846	4.30934	4.02304	4.19696	3.75731	3.35039	3.64967
EHHADH	2.41731	2.8465	2.12648	0.846249	2.0539	1.89536	2.17842	0	2.36268
EHMT1	1.12004	1.24397	0.434336	0.775024	1.51991	0	0.541977	0.994644	0.82052
EHMT2	0.54783	0.442604	0.65877	0.634502	0.946064	0.663369	1.21875	1.18427	1.01551
EIF1	1.45248	1.10828	1.57891	2.29749	1.89001	1.72625	2.16355	2.58971	1.42338
EIF1AX	3.20184	3.34138	3.30881	3.1092	3.29074	3.16855	3.29831	4.08554	2.91869
EIF1AY	2.21957	2.92153	3.03725	2.0504	2.68435	2.33263	2.50456	3.20454	1.99383
EIF2A	2.99934	2.74045	3.00446	1.99371	3.03212	3.17843	2.81308	3.13584	3.02963
EIF2AK2	1.88795	2.95643	3.49033	3.43143	3.59182	3.07769	1.35878	3.35658	2.33668
EIF2AK4	1.00823	0	1.14876	1.36083	2.08519	0	1.7993	2.53177	0
EIF2B1	1.47047	2.93203	2.14287	2.52266	2.57923	1.73854	1.35878	2.274	1.15385
EIF2B2	1.36057	1.67383	2.11427	1.64923	1.79479	0.923436	0.79236	1.93112	0.82052
EIF2B3	1.41478	1.47049	2.22983	0.775024	1.16074	1.03402	1.02039	2.0048	0.487187
EIF2B4	1.21499	0.818727	1.58309	1.20619	1.58242	0.856076	0	1.26296	0.561726
EIF2B5	1.20302	0.665674	1.10995	1.20619	0.636359	0.808654	0	0.667271	0.333333
EIF2C1	0.779519	0.439848	0.451176	1.20619	1.14126	0.577455	0.79236	0.441126	0
EIF2C2	2.81917	1.83211	1.11413	2.52707	2.28637	2.65213	1.23288	2.62407	0.561726
EIF2S1	4.13557	4.118	4.17588	4.37501	4.19795	3.77402	4.16004	4.48404	4.37946
EIF2S2	4.69	4.38395	4.54517	4.53164	4.50107	4.40069	4.581	5.02484	4.63578
EIF2S3	3.64839	4.37237	4.15646	4.16012	4.08378	3.8403	3.7938	4.19564	4.04583
EIF3A	5.05604	5.15949	5.30364	5.29674	5.39806	4.81791	4.70084	5.44867	4.82226
EIF3B	4.84121	4.6222	4.53693	4.84854	4.86508	4.72442	3.8349	5.27604	3.6821
EIF3C	4.33043	4.19659	4.91461	4.58057	4.37245	4.25134	4.27535	4.94999	3.87583
EIF3D	2.70353	3.09529	3.56094	3.6199	3.68253	3.33432	2.37601	3.51005	2.34254
EIF3E	4.27439	3.87667	4.3183	4.59344	4.48856	3.9196	3.50192	4.59911	3.70966
EIF3EIP	4.3716	4.00602	4.59972	4.73266	4.72205	4.45157	4.09164	4.69704	4.13847
EIF3F	1.99892	2.1962	2.55578	2.06309	2.44028	1.72625	0.990726	2.11642	1.05751
EIF3G	3.75754	3.56672	3.54469	3.33413	3.66444	3.37328	3.31982	4.01548	3.48099
EIF3H	2.98289	3.07646	2.91114	3.25304	3.29387	2.16157	2.06167	3.93468	2.05988
EIF3I	3.54045	3.50773	3.66344	3.45375	3.76187	3.14493	3.19119	3.53909	2.91719
EIF3J	3.59305	3.21694	3.43782	2.57198	3.38423	3.43907	3.19846	2.81933	2.63828
EIF3K	1.77921	2.24255	1.85576	2.58367	2.65866	1.82538	2.28766	2.67321	1.15385
EIF3M	3.96182	3.66118	4.31775	4.34929	3.92021	3.22531	3.14135	4.52117	3.69722
EIF4A1	5.3776	5.13381	5.42635	5.35669	5.22817	4.57313	4.95941	5.89835	4.96547
EIF4A2	5.02053	4.55245	5.13883	5.04844	5.28526	4.31003	4.48008	5.33384	4.48714
EIF4A3	4.57644	4.44324	4.7285	4.80938	4.88857	3.89642	4.67965	4.90842	4.64255
EIF4B	3.52081	3.49081	3.23085	3.44172	3.74574	3.26447	3.42944	3.606	2.52721
EIF4E	0.660191	1.67383	0.885512	1.77925	1.87447	1.38497	0.889268	1.92455	0.666667
EIF4E2	0.348039	1.448	0.434336	1.40973	0.80613	0.808654	0.990726	1.43577	0.333333
EIF4EBP1	1.75287	1.1482	1.57891	0.775024	1.61371	0	1.35878	2.13755	0.528321
EIF4EBP2	1.66342	0.882452	0.885512	0.415086	0	0.370647	0	0	0
EIF4ENIF1	0.435469	0.822483	1.35447	0	1.1653	0.370647	0	1.08957	0
EIF4G1	5.34673	5.03045	5.04857	5.55648	5.46927	5.21736	5.04168	5.37291	4.29867
EIF4G2	4.21598	3.53392	4.47118	4.56805	4.2189	4.11224	3.54604	4.35816	4.32705
EIF4G3	3.68337	3.57552	3.01905	3.77715	4.29666	3.97317	3.61506	4.04738	2.15278
EIF4H	3.86413	3.89679	3.99364	3.89061	4.1136	3.33021	3.61552	4.19564	3.48927
EIF5	4.30095	3.49081	4.00256	3.88437	4.01588	3.17283	3.85301	3.9772	3.89441
EIF5A	3.71881	4.10787	4.60371	4.40646	4.6949	3.63688	3.93137	4.74173	4.05267
EIF5A2	2.6213	3.25857	3.56374	3.60622	3.79146	2.43303	3.10166	4.10759	3.25346
EIF5B	4.17246	3.37437	4.40201	4.57058	4.35746	4.20728	4.0134	4.05877	3.6662
EIF6	2.73694	2.92153	2.53338	2.72986	2.39403	3.09716	2.40415	2.74575	2.59365
ELAC2	1.90594	1.82688	2.51754	2.89946	2.84195	1.03402	2.34112	3.3563	1.42297
ELAVL1	3.75754	3.15554	4.05257	3.99786	3.59796	3.41598	3.93166	3.61041	4.03453
ELF1	0.43148	2.00273	1.28015	0.846249	0.956552	0.808654	0.990726	1.23104	0.487187
ELL	0	0.442604	0.468961	0.978562	1.59291	0.438007	0	1.88424	0.487187
ELMO2	0.43148	0	0	0.791101	1.01849	0	0.889268	1.2358	0.487187
ELMO3	0.866949	0.882452	0	1.85277	0.80613	0.577455	0	0	0
ELMOD2	0.54783	0.669117	1.33857	1.4394	1.1653	0.577455	0	0	0.333333
ELP2	0	0.804124	0.885512	1.42981	1.16074	0.370647	0.79236	1.88424	0
ELP3	0.688559	1.02719	1.33857	1.58186	0.80613	0	0.448748	2.03569	0.487187
EMD	1.78023	2.30616	2.55768	3.33143	2.49185	3.02191	2.99448	2.89271	3.15386
EMG1	2.41731	1.02719	0.903297	1.91357	1.93936	0.808654	1.95335	2.5718	2.37973
EMILIN2	2.42865	0	0	0	0	0	0	0	0
EML2	0.435469	2.95265	0.451176	2.92516	0.35461	2.67935	1.88527	0.441126	0
EML4	4.36516	4.31223	3.99255	3.59522	3.67216	4.49532	3.38703	3.63591	3.4975
ENAH	2.15649	0	1.07024	1.20619	2.04588	0.879902	0.982497	1.35602	0.561726
ENDOD1	2.62609	2.66507	3.3595	2.61201	2.28171	3.32412	3.30627	0	1.46551
ENDOG	0	0.442604	0.701812	0.431164	1.16074	0.808654	1.6869	0.64844	0.561726
ENO1	6.42878	7.22648	6.73889	7.30933	7.23577	6.52899	6.22267	7.39869	6.46615
ENO2	3.05573	3.80419	3.39023	4.24935	4.42644	3.09239	3.5919	4.99616	3.93879
ENO3	3.32813	3.93137	3.69192	3.91082	4.31507	3.25493	3.38745	4.40208	3.70684
ENOPH1	2.31884	2.74045	1.76087	2.72986	2.56963	2.43645	1.99596	2.03744	1.39084
ENPP4	0	1.448	1.49289	2.10516	2.34797	1.20703	0.79236	1.95269	0.724175
ENSA	2.94543	2.45952	2.64017	2.03164	2.77533	1.49573	1.67959	2.85909	1.38225
ENTPD5	0	2.45952	0.468961	0	0	1.8704	0	0	0
ENY2	0.43148	0.439848	0.65877	0.359938	0.636359	0.438007	1.1173	1.45337	1.05751
EP300	0.779519	0.801369	0.468961	0.359938	0.80613	0.808654	0.784131	0	1.30098
EP400	1.20802	0	1.58732	0.775024	2.04588	0.370647	1.60996	0.867243	1.2525
EPB41	1.66342	2.48359	1.35447	1.88153	1.79479	1.73749	2.35025	2.5582	2.16263
EPB41L1	3.78164	3.29994	2.30836	1.06987	1.19284	3.00143	2.81772	0.363799	2.92698
EPB41L2	4.13028	0	5.02621	4.0052	4.62529	0	4.49816	4.76047	3.91746
EPDR1	0	1.10897	1.26845	0.431164	0.80613	0	0	0	1.2525
EPHA1	1.41478	0	0	0.431164	0	0.48543	2.4386	0	0
EPHA2	2.04842	2.41631	3.09449	3.95766	2.90681	3.80459	4.02551	4.34953	4.2851
EPHB1	0	0	0.434336	1.01473	0	0.808654	1.23288	1.66192	0.82052
EPHB2	0.779519	2.5841	0	1.01473	0.80613	0	0.448748	0.363799	0.82052
EPHB3	0	1.24397	0.885512	0.431164	0.416551	0.923436	0.448748	0	0.561726
EPHB4	1.41478	0.804124	2.1947	1.77592	1.1653	2.21776	0.666513	1.08957	0.813793
EPHX1	2.85381	3.66651	2.67842	2.08317	3.00665	3.20719	2.98717	1.37894	2.49849
EPHX2	0.348039	2.23475	0	1.16678	0	0	0	0	0.89506
EPM2AIP1	0	0	0.434336	0	1.61371	0.438007	1.34852	0	0
EPN1	1.15531	1.62285	1.10995	0.775024	1.58242	1.67229	0	0.441126	0.82052
EPPK1	5.65445	2.86321	3.35864	4.18757	4.60954	6.31116	2.72938	1.67951	4.79748
EPRS	5.2859	5.39233	5.50292	5.3311	5.06537	4.99304	5.09724	5.62532	4.21401
EPS15	1.41478	2.05339	1.96185	2.25967	2.59003	2.43465	1.51283	2.24344	0.528321
EPS15L1	2.77119	3.15541	1.64531	3.2921	2.89537	2.09596	1.34852	3.40889	2.24326
EPS8	0.655186	3.37328	2.67842	2.93451	2.54634	3.59163	5.29498	1.24659	1.53797
EPS8L1	3.3236	0	1.15299	0.431164	1.16074	4.50036	0.79236	0	0
EPS8L2	2.9152	2.74045	4.32249	2.80773	2.9684	3.68486	0.982497	0	1.57723
EPS8L3	0	3.02784	0.434336	0.415086	0	2.50879	2.81394	0	0
ERAL1	1.45248	0.882452	1.57891	1.42981	0.35461	0.438007	1.23288	1.31571	1.01551
ERBB2	0.783507	0	0	0	1.38055	0.856076	1.65724	0.426117	0
ERBB2IP	1.21499	1.82788	1.35447	0.846249	2.34169	0.370647	1.02897	1.23104	1.48046
ERC1	4.06346	2.40872	3.43979	3.2039	3.52316	2.81721	3.61487	1.2358	2.84456
ERCC2	1.00823	1.00815	0	1.57571	1.50437	0.808654	0.448748	2.38032	1.01551
ERCC3	0	0	1.01985	0.359938	0.601943	1.1488	1.65927	2.5572	1.41054
ERCC4	0	0.442604	1.35447	1.64923	1.44699	0	0.819643	0.441126	0.82052
ERCC5	0.660191	1.85035	0.468961	0	0.556485	1.44363	1.01012	0.363799	1.31166
ERCC6L	2.80359	2.30647	2.12039	2.00581	2.04588	1.38497	2.17816	2.815	1.57723
ERGIC3	2.96961	1.75713	1.60655	1.55229	2.23364	2.3706	1.81037	2.38998	1.2525
ERH	2.47401	2.66507	3.00315	3.09483	2.9532	1.50947	3.07229	3.37952	3.39411
ERLIN1	3.26473	3.12129	3.72827	3.50778	3.31084	2.97966	3.74341	3.40691	3.32541
ERLIN2	3.19763	3.53372	3.79028	3.66502	4.13943	3.02375	4.32837	3.29903	3.56199
ERMP1	2.15602	3.19131	0	1.63335	0.389579	3.19509	0	0.867243	0
ERO1L	3.80482	3.89596	4.17957	3.6077	3.64744	3.59163	3.88763	3.87685	3.52398
ERP29	5.0735	4.44964	5.15198	4.49427	4.87093	4.39839	4.76074	3.90693	4.48449
ESD	1.21499	2.17894	0.885512	1.20619	0.416551	1.51945	0.79236	0.426117	0.333333
ESF1	2.26967	1.03064	1.97027	2.81921	1.75767	1.71226	2.45062	2.89457	2.11619
ETF1	3.93019	4.15925	3.94174	4.12925	3.77276	3.48313	3.49981	4.41441	2.47784
ETFA	4.43956	4.49627	3.97633	4.03614	3.97858	4.59755	4.43072	4.40329	4.52198
ETFB	4.47377	4.65771	4.52367	3.92816	4.31568	4.55189	4.49095	4.06984	4.58131
ETFDH	0	2.57563	0.920137	0.775024	0.80613	0.370647	1.23288	1.61039	0
ETHE1	1.81597	2.45952	3.14594	2.91144	2.08683	3.46462	4.07467	2.78119	3.59772
ETNK1	0.54783	0.882452	0	0.415086	0	0.808654	0.44052	1.2358	0
EVPL	0.783507	2.19675	4.07578	3.46763	3.72775	3.67732	3.34102	1.23104	1.79884
EWSR1	2.9826	3.54818	3.29923	3.11511	3.37681	3.80163	3.50759	3.2455	3.18177
EXDL2	1.88896	1.62285	2.46457	2.26916	1.94159	0.438007	2.76661	2.02738	3.04194
EXOC1	1.93087	2.89906	1.57891	0.815864	1.30523	2.107	2.44079	1.23104	0.333333
EXOC2	2.38086	2.66908	1.41972	2.53722	2.08683	2.51149	2.28674	2.15344	0.724175
EXOC3	1.41478	2.23475	1.30308	1.28929	1.58242	2.12073	1.43125	1.80506	1.57723
EXOC4	2.00394	2.76837	2.07849	2.21415	2.06191	2.31599	1.90558	2.80859	1.61924
EXOC6	0	1.37843	0	0	0.601943	0.577455	0	0.441126	0.528321
EXOC6B	1.63848	0	0.885512	0.791101	0.771161	0	0.448748	0.867243	0
EXOC7	2.04667	2.26326	2.40515	2.08746	2.14332	1.38497	1.43125	1.93112	0
EXOSC1	0	0	0	1.16678	0	0	0.676778	2.29659	0.82052
EXOSC10	2.56173	1.52708	2.32293	3.06463	2.79115	2.77201	2.63969	3.29733	3.26117
EXOSC2	2.71428	2.08678	2.32472	2.64707	2.77969	1.9949	1.99596	3.496	2.44395
EXOSC3	1.49583	1.67383	1.26237	1.88153	2.09188	1.75604	1.95335	2.78748	1.72418
EXOSC4	0.348039	0	0.434336	0.775024	0.744189	0	0	1.43577	0
EXOSC5	2.13139	1.448	1.97027	1.63335	1.50437	1.29408	1.65724	1.65809	1.34211
EXOSC6	1.88896	0.361521	1.64531	1.64923	1.53084	0.808654	2.0384	2.7666	2.32716
EXOSC7	1.46746	1.448	1.33857	1.77592	1.58242	1.68856	1.95039	2.83826	2.47375
EXOSC8	1.66424	1.03064	1.57891	2.25967	1.63222	1.24082	0.990726	2.33203	2.07496
EXOSC9	2.2761	1.75297	2.712	2.57198	2.89209	2.107	2.55728	3.1048	2.46999
EXT2	1.21499	0.442604	0.468961	0	0.389579	0.856076	0.44052	0.441126	0
EZH2	0.983298	0.882452	1.73133	1.28929	1.34314	0.577455	1.46091	1.45719	2.11061
F11R	2.78909	1.26233	1.36058	1.34809	1.84705	2.25984	1.45887	0	1.04891
F2	0.866949	1.37402	0	0	0	0	1.65927	0	0.528321
F3	0	0	0.65877	0.415086	0.416551	0.438007	0.79236	1.23104	0.333333
F5	0.783507	2.24255	0.468961	0	0.80613	1.98695	0.44052	1.45337	0.89506
FA2H	0	0.804124	0	0.431164	0.389579	1.50089	0.784131	0	0
FAAH	0.348039	1.48784	0	0	0.389579	2.134	1.4671	0	0
FABP1	2.58074	1.62285	0	0	0	1.09267	0	0	0
FABP5	3.98899	2.74045	3.04016	3.27088	3.48101	1.9924	2.17816	4.01889	2.36917
FAF1	2.15602	1.64694	2.31134	1.99533	2.305	1.53068	1.01012	2.65159	1.81422
FAHD1	1.63848	2.1962	1.33857	1.92182	1.59291	1.64504	2.40415	1.88424	1.66764
FAM103A1	0.812742	1.47049	0.65877	2.34655	1.59291	1.64504	2.02529	2.3049	1.57723
FAM105B	1.31538	1.82788	1.35447	0.791101	1.59291	1.53068	0.784131	1.88424	1.04891
FAM107B	1.97657	0	0.434336	1.40973	0	1.50089	0.44052	1.00965	0
FAM111B	0.783507	1.10897	1.58309	0	1.51991	1.24082	0	0	1.04891
FAM114A1	0.97931	0	0.451176	0.431164	1.16074	0.856076	1.57127	0.568527	0.487187
FAM115A	3.17137	1.184	2.30836	0.99444	2.34595	1.01546	0	2.19356	0.487187
FAM118B	0.783507	0.804124	0	0	0.990969	0.438007	0	1.61039	0
FAM120A	2.2503	4.27902	4.03299	3.99701	3.93773	4.15117	3.95296	4.33936	3.15288
FAM120B	1.63848	1.03064	0.920137	0	1.21567	0.370647	0.448748	0.667271	1.04891
FAM125A	0.779519	2.05339	1.58732	2.34655	1.59291	1.24082	0.79236	2.64778	0
FAM129A	0	0	0	2.0504	1.16074	1.60151	2.73198	0	1.71558
FAM129B	3.24349	4.31223	3.74095	3.74606	3.82271	4.26181	3.50759	3.84936	3.3776
FAM133A	1.6395	0	0.468961	0	0	0.370647	0.982497	0.789916	0.561726
FAM20B	0.779519	0.361521	0.434336	0	1.16074	1.29408	0	0	0
FAM21A	2.2761	2.42257	1.66922	2.26916	2.75292	2.3539	1.37281	2.96204	1.26116
FAM21C	2.2761	2.39591	1.66922	2.26916	2.84195	2.3539	1.37281	2.94552	1.26116
FAM29A	1.53101	0.442604	1.97216	0.791101	2.66193	0.577455	0	2.51264	1.30098
FAM36A	1.86321	1.81663	2.04038	2.14738	2.305	1.73749	2.02529	2.03744	1.8293
FAM3C	2.47845	2.54896	2.56313	3.59658	2.79869	2.53632	2.89123	2.49674	2.7025
FAM44A	2.93225	1.24397	2.34901	1.88153	2.85181	2.21776	2.44844	1.57617	2.58899
FAM44B	1.79205	0.439848	1.15299	1.40973	0.771161	0.808654	0.44052	0.789916	1.8293
FAM49B	2.67679	1.73634	2.53338	3.28041	3.1279	2.85791	2.66459	3.86928	1.54889
FAM50A	2.58074	2.785	2.97784	2.00288	2.66193	2.65213	2.4027	2.39828	2.55767
FAM62A	3.85128	3.84595	4.47753	3.69971	4.40011	3.84894	4.78697	4.27107	4.93718
FAM62B	1.88795	2.11865	2.30836	3.11394	1.01849	2.77201	3.14026	0.821835	3.07446
FAM65A	1.12004	0	0	0.415086	1.36262	0.808654	0	0.441126	0
FAM76B	0.783507	0	0.468961	0	0.80613	0.370647	0.990726	0	1.21556
FAM82B	1.79913	1.18025	2.46457	3.21305	1.59291	1.90889	2.55728	2.34948	2.34254
FAM83B	1.09167	1.94398	1.58309	0	1.16074	0.370647	0.79236	0	0
FAM83F	0	1.23466	1.58309	1.06987	0.389579	0	1.23288	0	1.04891
FAM83H	2.00394	2.39591	3.67495	2.41993	2.98899	4.33694	3.57912	4.35955	3.05834
FAM84B	0	1.4698	0	0.431164	0	2.13905	0.44052	0	0
FAM91A1	1.59078	1.81663	1.80753	2.03779	2.36312	3.27445	1.21875	3.00872	0.333333
FAM92A1	0.779519	0.439848	0.701812	0.431164	0	0	1.43125	1.45719	0.666667
FAM96B	1.63848	0.361521	0.903297	1.40973	0.771161	0.923436	0.44052	1.66192	0.89506
FAM98A	2.78909	1.84968	2.61889	2.00482	2.23364	1.24082	0.79236	2.90348	2.04891
FAM98B	3.27551	3.093	2.94636	3.05187	3.17864	2.82346	3.3522	3.29292	3.31385
FAM98C	0	0.439848	0	0.359938	0.744189	0.370647	0.343612	1.62657	0.487187
FANCA	0	0.439848	0.885512	0.978562	0.389579	0.808654	0.44052	0.363799	0.333333
FANCD2	1.68564	1.47049	2.40881	1.91357	1.7432	0.438007	1.34852	0.363799	0.333333
FANCG	1.09167	0.439848	0	0.99444	0.416551	0.438007	0	0	0.82052
FANCI	2.17415	2.63733	2.14287	2.85626	2.31853	2.57966	3.2267	1.83271	1.62446
FARP1	2.69611	1.24397	1.49289	1.99533	0.973036	0.48543	0.343612	0.994644	0.487187
FARP2	0	1.47049	0	0.806838	0.416551	1.51945	0	0	0.333333
FARS2	0.54783	0.361521	0	1.20619	0.416551	0.48543	1.21875	0	0
FARSA	3.77328	2.8465	3.32466	3.8476	3.36815	3.4247	2.51321	3.57323	3.00038
FARSB	3.81854	2.57563	3.44288	4.41076	3.57826	3.22606	2.52914	3.70677	2.05762
FAS	0	0	0.434336	0.563476	0.973036	0.370647	2.22196	0.867243	1.15385
FASTKD1	0.435469	1.24397	0.451176	0.431164	0.389579	0.370647	1.45887	0.426117	1.2859
FASTKD2	1.60457	1.97068	1.33857	2.15493	1.58242	1.98116	2.34112	3.2827	1.39084
FASTKD5	1.41478	2.19651	1.35447	0	1.73972	0.808654	1.23288	1.88424	1.05751
FAT	1.00823	2.18087	4.96327	2.70646	4.96791	4.12263	4.28287	0.363799	1.04891
FAU	1.21499	0.439848	0.903297	1.34809	1.19284	0.808654	1.43125	1.23104	1.38225
FBLN1	2.42394	0.442604	0	0	0	0	0	0.363799	0
FBP1	0	0	0	0	0	3.38659	2.72539	0	0
FBXL10	1.00823	0	0.885512	0	0.601943	0.370647	0	0.804925	0
FBXL11	2.37663	0.669117	2.35091	1.4256	2.34595	2.107	0.784131	1.45337	2.11619
FBXL20	0	0	1.35447	0.791101	0.389579	0.856076	0.448748	0.441126	0.89506
FBXO11	1.21499	0	0.468961	0.99444	0.389579	0	0	1.08957	0
FBXO2	3.00094	0	0	2.96408	1.63222	0	0.343612	0	0.528321
FBXO22	0.779519	1.62285	1.49099	1.4256	2.0539	1.64504	1.13075	1.24659	0.89506
FCF1	1.96805	1.62385	1.81176	2.46174	2.5071	1.98116	2.28766	2.1507	2.35318
FCHSD1	0.435469	1.03064	0.468961	0.706041	0	0.370647	0.682003	0	0
FDFT1	4.06509	3.93562	4.07646	2.96692	4.55523	2.88737	2.14706	3.07504	0.82052
FDPS	3.55612	3.93198	3.51975	2.97116	3.59182	2.82346	2.76661	3.16899	2.90993
FDX1	1.86321	2.08065	1.29236	0.415086	1.93654	1.8704	1.23288	1.31571	1.77728
FDXR	2.76083	2.61045	2.11427	3.12974	2.91843	2.64428	3.5629	3.31118	3.01552
FECH	0.97931	0.442604	1.80753	2.9806	2.86106	0	2.81394	2.4422	0.724175
FEM1B	0.660191	0.361521	1.15299	0.775024	0.35461	0.48543	0.666513	1.1528	0.561726
FEN1	3.767	3.64725	3.38995	3.36915	3.29387	3.73655	3.48508	3.86891	3.25203
FER1L3	5.60878	2.15311	6.05218	5.60693	5.16406	3.4941	5.8717	3.50635	5.59207
FGD4	0.348039	1.24397	0	0	1.01849	2.134	2.0384	0	0.487187
FGD5	0	1.96578	0	0	0	0.370647	0	0	1.04891
FGFR1	1.49583	1.23122	0	1.20619	0.771161	0	1.01012	0.441126	0
FGFR1OP	1.12403	1.10897	0.885512	0	1.58242	0.438007	0.44052	0	0.333333
FGFR2	1.34375	1.23122	0	1.20619	0.973036	0.370647	0.784131	0.441126	0
FGFR3	1.34375	1.23122	0	1.20619	0.771161	0	0.784131	0.667271	0
FGFR4	1.34375	1.1482	0	1.20619	0.771161	0	0	0.441126	0
FGR	1.21499	1.1482	0	1.62914	0.973036	0.370647	1.1173	0.441126	0
FH	4.01657	4.22955	4.24084	3.98651	4.06254	3.62332	4.05391	4.40046	4.09153
FHL2	2.13014	1.37747	2.35091	2.0504	1.9151	1.96285	1.90761	3.32988	1.81422
FHOD1	2.26476	0.442604	0.885512	1.62914	0.956552	0.577455	0	2.53978	0
FIBP	1.43971	0.804124	1.96185	1.16678	1.44394	1.68856	1.6869	1.46716	1.2859
FIGNL1	0.43148	1.03064	0	1.57571	0	1.29408	0	0.441126	0.82052
FIP1L1	1.55551	1.67451	1.95995	1.80128	1.53084	1.53068	2.03932	2.3049	1.8713
FIS1	0.54783	0.439848	0.885512	0.846249	0.771161	1.03402	1.45887	1.45337	1.57723
FKBP10	4.00052	0.439848	0	3.1911	1.57498	3.20543	0	4.00117	3.4123
FKBP11	2.9748	1.47049	1.35447	0	1.58242	1.67229	3.12979	3.29787	2.7025
FKBP15	1.34875	2.785	2.11427	1.1372	2.31863	2.15027	2.17842	3.49109	1.61924
FKBP1A	3.39689	3.79466	2.99877	3.52995	3.02335	2.61844	2.93311	3.53781	3.06077
FKBP2	2.04152	2.0856	2.50333	1.77171	2.31853	2.3706	2.44897	0.867243	2.31194
FKBP3	3.70518	3.46183	3.70613	3.13075	3.50702	2.85803	2.78052	3.24045	3.21855
FKBP4	4.92689	4.19086	3.54838	4.98819	5.02646	4.17449	4.83014	5.19266	3.68816
FKBP5	2.42819	2.84658	2.90661	3.79427	3.39127	3.69023	2.28674	3.6183	2.91719
FKBP8	2.38086	2.04314	3.17876	1.62914	2.66193	1.30266	2.22196	2.53177	2.3056
FKBP9	1.63848	1.69631	1.96797	1.77925	2.21287	2.13905	1.46091	1.21697	1.63431
FKSG30	5.92829	5.61264	5.40857	6.2686	5.82004	5.73475	5.95785	6.06423	6.34482
FLAD1	0.655186	1.33479	0.468961	0.415086	0.78665	1.67229	0.343612	1.389	1.01551
FLII	2.6213	3.21914	3.48445	3.38956	3.32703	3.57496	2.87852	3.70927	2.21792
FLJ10357	0.783507	1.37843	0	0	0	0.577455	0	0	0.561726
FLJ10769	0.779519	2.19651	0	0.846249	0	0.577455	0	0.441126	0.487187
FLJ11151	1.3174	1.9428	1.11413	0.791101	2.09188	0	0.79236	1.80506	0.487187
FLJ11184	0.43148	0.565548	0	1.1372	0.973036	1.09267	1.7993	1.01224	1.38225
FLJ12529	2.42819	2.32286	2.67243	1.85277	2.09188	2.48263	2.26651	2.17883	2.91869
FLJ20323	0.348039	0	1.11413	0.563476	1.36262	0	0	1.2787	0
FLJ21865	0.866949	0	0	0.898845	0	0	0.343612	1.01224	0
FLJ22222	0.43148	0.361521	0.885512	0.791101	1.16074	0.856076	0	0	0.487187
FLJ22662	0	0	0.701812	0	1.5354	0	3.5919	0	0
FLNA	7.14046	4.24798	7.2629	6.66187	6.8955	5.43892	6.5682	7.05318	7.35917
FLNB	7.22924	5.4232	6.75009	6.15191	6.05002	6.44392	7.65084	5.83902	6.96085
FLNC	5.668	2.15311	4.21764	5.36995	4.12413	3.12062	4.26742	3.81057	4.3663
FLOT1	2.47401	3.02784	2.85703	1.88153	2.66061	2.73685	3.10143	2.93324	2.75055
FLOT2	3.10436	2.43878	2.55578	1.85277	3.49399	2.75511	3.96697	3.18028	3.27864
FLRT3	2.2503	0	0	0	0	0	0	0	0
FLYWCH1	1.43869	0.882452	0.903297	0.978562	1.3731	0	0.784131	1.43577	0.528321
FLYWCH2	1.63848	1.33479	1.81176	1.34054	2.0539	0.370647	1.12252	2.03569	0.333333
FMN1	0.348039	1.96578	0.468961	0	0.416551	0.577455	0.889268	0	0
FMNL2	1.49583	0	1.33857	0.922185	1.94159	0	0.541977	1.57891	0.333333
FMNL3	1.49583	0.442604	1.10995	0.806838	1.61371	0	0.541977	2.64778	0.89506
FMR1	2.38086	1.48816	2.35091	1.99533	1.86354	3.12062	2.49786	2.19356	2.64957
FN1	5.72707	0	0.451176	0	0	0	0.343612	0	0
FN3K	1.41478	0	0	0	0.946064	0	0.990726	1.09339	0
FNBP4	1.93278	0	0.920137	0.431164	0.601943	1.29408	1.45887	1.57891	2.75688
FNDC3A	0.348039	1.47049	0.451176	0.431164	1.01849	0.370647	0.343612	0.71167	1.15385
FNTA	2.26522	1.47049	1.5168	1.55229	1.44699	0.808654	0.343612	2.29384	0.82052
FOXK1	1.00823	0	0.903297	1.4256	1.58242	0.577455	1.1173	0.789916	1.09005
FOXRED1	0	0.442604	0.434336	0.415086	0	1.03402	0.448748	0.441126	0.82052
FOXRED2	1.63848	0	0.451176	0	0.946064	0.370647	0	0	0
FRAP1	1.93278	3.18269	2.53311	3.56752	2.98117	2.21231	0.790318	1.80124	0.487187
FRAS1	0.783507	0	1.15299	0.359938	0.601943	0.370647	0.448748	0	0
FREM2	2.69611	0	0	0	0	0	0	0	0
FREQ	0	0	0	2.04331	0.35461	0.438007	1.11526	2.53177	0.487187
FRG1	1.6395	1.03064	0.920137	1.66211	2.06191	1.50089	1.79726	1.81256	1.79884
FRK	0.779519	2.78488	0.679798	0.791101	0.389579	0.438007	0.541977	0	0
FRMD4A	0.435469	0	0	0	0.771161	0	0.448748	1.80124	0
FRYL	0.660191	2.19651	1.10995	2.35191	1.57498	2.41772	0.982497	0.441126	0.82052
FSCN1	3.3693	2.23475	2.04038	3.53162	2.20622	0	1.01012	3.48163	1.54889
FTH1	0	0.882452	1.10995	2.96408	2.09188	0.577455	2.4925	2.49358	2.43184
FTL	1.22877	0	0	2.15493	0	0	0.448748	3.40269	1.21556
FTO	2.15602	1.24397	0.434336	1.99533	1.49855	1.27037	1.43125	0.441126	0.82052
FTSJ3	4.11883	3.44047	4.21536	4.12968	3.82481	3.40798	4.34102	4.31817	4.3488
FUBP1	4.68344	4.81613	4.65436	4.51204	4.8818	5.02774	5.25914	4.87544	4.80793
FUBP3	3.17359	3.07223	3.39367	3.09819	3.14044	2.77514	3.42747	3.79531	3.38353
FUCA1	1.34875	2.95643	2.9078	2.14738	2.0539	3.22613	2.17842	1.09339	2.93611
FUCA2	0.655186	1.23466	2.75336	2.10516	1.86354	1.09267	1.23288	0.789916	2.02935
FUK	1.00322	0	0.903297	0.775024	0	0.808654	0.343612	0.568527	0.82052
FUS	3.51735	3.6372	3.96204	3.66502	3.77556	3.10435	3.62848	3.9232	4.04796
FUSIP1	3.70083	3.55962	3.94418	3.58736	3.5913	3.80752	3.97446	4.07645	4.0636
FUT8	1.43971	2.51542	0.434336	0.431164	0	0	0	0	0
FXR1	1.88896	0.442604	2.46673	2.49666	2.08334	1.29408	1.65724	1.65809	2.36917
FXR2	2.20495	2.32286	2.688	3.35845	3.11566	2.61844	2.6451	3.96788	2.9391
FYCO1	0.660191	0	1.57891	1.62914	1.9888	1.09267	1.90761	2.17786	2.7145
FYN	2.51736	2.15657	2.19659	1.88153	2.34797	2.38353	2.0384	2.18889	1.96765
FYTTD1	0	0.882452	0.434336	1.06987	0.416551	1.24082	1.21875	1.64231	1.39084
G3BP1	3.84062	2.45648	3.24475	3.31096	3.50803	2.98799	3.22316	3.88959	3.30643
G3BP2	2.56263	1.10897	1.36058	1.80128	2.14793	2.107	1.45683	1.95826	1.34211
G6PD	4.37152	4.61539	4.17628	4.01223	4.12702	4.15248	2.72938	3.50114	2.99325
GAA	0.43148	0.882452	0	2.81628	2.9881	0	0	1.00965	1.14713
GABPA	0.348039	1.26233	0.885512	0.99464	1.3731	0.438007	0.889268	1.03107	0
GADD45GIP1	2.7257	2.88451	3.17876	3.33413	2.68035	2.53638	3.08785	2.5572	2.96094
GAK	2.47401	3.02804	2.58229	2.81848	2.75096	2.73424	2.37509	2.7666	0.333333
GALE	2.04003	1.99163	1.60953	2.89452	1.58242	2.95604	1.65927	2.35599	1.01551
GALK1	3.40132	3.02784	2.35091	3.1045	2.45529	1.72625	2.15001	1.81511	0
GALK2	0	1.96968	0.885512	0.431164	0.80613	1.53068	0.784131	0.804925	0
GALM	1.00322	1.69631	0.451176	0.791101	0.389579	1.29408	0	0.441126	0
GALNT1	0.348039	1.15095	2.67313	1.19798	0.956552	0.370647	1.90558	0.441126	0
GALNT12	0	0	2.18019	0.431164	0.80613	1.64504	0	0	0.561726
GALNT2	1.70418	1.69631	0.81119	1.4256	0.80613	1.72625	0.343612	0.441126	0.528321
GALNT3	0.43148	2.85637	2.61889	0	1.97288	3.12563	2.40415	0.789916	0.333333
GALNT4	0.43148	2.85637	0.65877	1.40973	0.80613	1.38497	1.55544	0.804925	0.333333
GALNT5	0	2.78488	1.10995	0.415086	1.30523	0.370647	2.6451	0	0
GALNT6	1.6395	1.81663	1.80753	0	0	0	0	1.23104	1.38225
GALNT7	0.783507	2.7037	2.67927	1.19798	2.42909	2.65934	2.81394	1.43577	1.39084
GAN	1.78023	0.439848	1.76195	0.898845	1.1653	0.370647	0.343612	0.441126	0.333333
GANAB	1.9313	1.0054	1.96418	1.62914	1.36262	1.24082	2.02529	1.13779	1.81422
GAPDH	5.46365	5.42614	5.43141	5.70578	5.49475	5.08749	4.84278	5.62173	5.02754
GAPVD1	3.48165	3.46876	2.51754	3.03779	3.96909	3.02937	1.23907	4.5631	0.724175
GARS	3.11259	3.41054	3.74861	3.66918	3.7924	3.86897	3.29124	4.83185	3.32658
GART	4.08366	4.45993	4.76559	4.88044	4.89282	3.4893	3.11073	4.99953	3.74502
GATA6	2.45463	0.804124	1.10995	0.415086	1.3346	1.53068	1.84003	0	0
GATAD2A	2.63304	2.60546	3.00218	2.46174	2.83886	2.22397	3.06361	2.80038	2.75898
GATAD2B	2.15602	2.20676	2.16861	2.46174	2.31425	1.8704	1.95039	2.68375	1.98933
GBA	2.01576	3.04316	2.67978	2.20935	2.64435	2.53632	2.95844	2.39664	3.01615
GBAS	1.34375	2.11883	1.58309	1.92796	1.58242	0.721605	2.67325	1.53214	1.05751
GBE1	0.779519	1.81732	2.32472	2.70313	2.49692	1.29408	1.90761	3.32285	2.05988
GBF1	3.47025	3.37829	3.17718	3.04395	3.48896	2.65934	2.14706	2.03569	1.95257
GBP2	0.43148	2.0447	0	0	0	0.577455	0.541977	0	0
GCA	1.55551	1.24397	0	0.846249	1.16074	1.64504	0	0.441126	0.82052
GCAT	0.54783	1.24397	1.60655	0.415086	1.79479	1.38497	2.03932	2.18058	0
GCC1	0.866949	0.938584	0.903297	0.431164	0.956552	1.15961	0.44052	1.66192	0
GCC2	2.96944	3.66651	3.8296	1.06987	2.96718	3.56904	3.0303	1.01224	2.36268
GCLC	2.98289	4.06524	1.10995	3.81561	1.97288	2.71579	1.63005	2.83826	0
GCLM	0.348039	0.439848	0.434336	2.41172	0.389579	0.370647	0.79236	1.60482	0.82052
GCN1L1	5.45184	5.75132	5.3998	5.52499	5.70831	5.1729	5.61152	5.84312	4.27045
GCNT3	0	0	0	0	0	2.72553	3.07568	0	0.333333
GCS1	3.37604	2.8056	3.1205	3.06412	3.13759	2.87812	3.22759	3.41228	3.43727
GCSH	3.12355	1.81732	2.34712	2.85715	2.45731	2.64428	2.58621	1.36011	2.16263
GDA	0.348039	1.23466	2.84469	3.39806	1.8341	3.77608	2.90078	0	0
GDAP1	0.660191	1.0054	2.40881	2.14738	1.01849	0	0.784131	2.03569	1.99383
GDF15	0	1.0054	0.434336	1.92796	0.416551	0.722028	0.44052	0	0
GDI1	4.39767	4.13832	2.84469	4.7484	4.17156	4.29256	2.92808	5.08059	1.93886
GDI2	3.58943	2.99934	2.1947	2.75777	2.49608	2.32209	2.40569	4.01665	2.42436
GDPD3	0	0	2.34647	0	1.57498	0	0	0	0
GEMIN4	1.21499	0.822483	2.44028	2.47675	2.00434	1.38497	2.13361	1.95826	1.39084
GEMIN5	3.68311	2.11564	4.20434	3.59629	4.12209	2.34307	3.70813	4.61461	2.67001
GEMIN6	1.00823	0.882452	0	0.775024	0.35461	0.370647	0.44052	1.23104	0
GFER	0.983298	0.565548	1.13615	1.66211	1.79479	0.438007	1.67959	1.58492	0.528321
GFM1	3.77581	4.11444	3.48371	3.85454	3.71972	4.16128	3.80188	3.78578	4.28952
GFM2	0.779519	1.47049	1.10995	1.64923	1.38055	1.50089	1.7841	2.4422	1.05751
GFPT1	4.62663	5.01382	4.45275	4.82267	4.73983	4.87368	4.72708	4.96265	3.17905
GFPT2	2.11267	2.66489	1.73741	2.42187	2.43693	2.52848	2.17935	2.22712	1.38225
GGH	2.88715	2.74027	1.97061	2.48697	2.45731	0.808654	2.06985	2.17883	2.32961
GGPS1	1.20802	0.804124	0	0	0.416551	1.75604	0	1.03107	0.333333
GHDC	0.779519	0.665674	0	0.431164	0	0.438007	0.990726	0	1.39084
GHITM	2.15649	0.439848	0.468961	1.12113	1.36262	0.370647	1.90761	1.88424	1.2859
GINS1	1.63848	1.00815	1.58732	0.431164	1.86354	0.370647	0.889268	1.58217	1.04891
GINS2	1.21499	1.62385	1.11413	1.20619	0.389579	0.370647	0	0.64844	0
GINS3	1.43971	1.23466	1.07024	0.775024	1.36262	0.370647	0.448748	0.867243	0.89506
GINS4	1.20802	0.804124	1.14876	1.21826	1.7432	0	0.784131	1.83271	0.487187
GIPC1	3.59305	3.38928	3.48669	3.1675	3.53977	2.43303	2.57211	3.53155	1.95257
GIPC2	0	1.69631	0	0	0	1.66145	0.79236	0.441126	0
GIPC3	1.86321	1.448	1.10995	1.20619	1.72418	0.808654	1.13075	1.88424	0.487187
GIT1	1.43869	2.21228	1.81595	2.25527	1.97585	1.8791	1.23288	2.30389	1.61924
GIT2	0.779519	0	0.451176	0.791101	0.744189	0.370647	0	1.83096	0
GLA	1.93278	2.75852	2.46864	1.01473	2.45731	2.21776	1.612	1.24102	2.2859
GLB1	4.46924	2.75852	2.97125	3.09483	2.75172	2.99409	3.02327	2.30389	3.46066
GLCE	0	1.69631	0	0.415086	1.01849	1.8704	0	0	0.487187
GLDC	4.74018	0	0	0	0	0	0	0	0
GLE1	1.21499	1.82788	0.434336	1.40973	0.744189	0.370647	1.01012	1.08957	2.06629
GLG1	5.15368	3.45648	3.85825	4.80282	4.26205	4.80105	4.47644	3.69256	3.44458
GLI3	0.54783	0.882452	0.434336	0	0.80613	0.438007	0.990726	1.23104	0
GLMN	0.348039	0.442604	1.58309	1.55669	1.94159	0	0.541977	0.441126	0
GLO1	2.92306	3.6789	2.61998	2.86667	3.18958	2.21776	1.1173	3.49026	2.06629
GLOD4	2.7611	3.55192	2.73554	3.2067	2.68435	1.96285	2.17935	3.43206	2.58874
GLRX	0	0	0.468961	0	0	0	0	3.05855	1.57723
GLRX3	3.92317	3.61926	3.93479	2.97239	3.35635	3.29629	2.73934	3.71045	3.1311
GLRX5	2.26522	1.81663	2.11427	2.00482	1.83352	1.24082	2.06985	2.5582	2.92512
GLS	3.37543	1.84936	3.66752	1.44134	3.13649	0.923436	3.60646	3.84732	3.67598
GLT25D1	3.76605	1.90034	3.46944	2.81848	3.57587	2.72489	1.88527	2.93705	2.23949
GLTSCR2	1.79057	1.90034	1.80753	1.85277	1.01849	1.39367	2.02529	2.02738	1.6562
GLUD1	6.25278	4.62616	5.04912	4.82303	4.60169	4.85423	5.24656	5.11541	5.11275
GLUL	1.55551	0	0	2.7633	1.72178	2.73424	1.45887	2.74117	0.561726
GM2A	0.779519	0.882452	0.885512	1.63335	0.80613	0.808654	0.448748	0.441126	0
GMDS	1.21499	3.1311	1.35447	0	1.79479	2.25984	1.45887	0.789916	1.04891
GMEB2	0.779519	0.804124	0.451176	0.775024	1.08782	0	0.676778	0	0
GMFB	1.43971	1.81663	1.86126	1.62914	1.83352	1.16003	1.01012	1.36842	0.333333
GMIP	0	1.24397	0.920137	0	0.744189	0.438007	0.448748	1.67951	0
GMPPA	0.783507	2.23475	1.96418	0.99444	1.86354	1.51945	1.12252	1.09339	0
GMPR2	0.54783	1.10897	0.451176	0.846249	0.556485	0	0.541977	1.09339	0
GMPS	3.60489	3.8254	4.03574	3.83649	4.13887	3.76096	3.4656	4.31827	4.29968
GNA11	1.88896	1.84968	2.34712	1.88574	2.54432	2.02325	1.79726	2.02738	1.15385
GNA12	1.78023	0	1.58309	1.20619	1.57498	0.370647	0.79236	0.867243	1.61924
GNA13	1.9313	1.82688	2.16861	2.41284	2.73375	1.01546	2.02529	2.5572	2.55767
GNAI1	1.43869	0	1.12773	2.41284	1.58242	1.30164	1.62115	1.45719	2.22937
GNAI2	2.98872	2.0537	2.92244	3.12974	3.18647	3.37724	2.81394	3.49109	3.69766
GNAI3	2.46875	1.82688	2.40146	2.63689	2.71606	2.02469	2.81394	2.54143	2.90993
GNAL	1.43869	0.439848	0.903297	1.40973	1.16074	0.370647	0.990726	1.23104	1.61924
GNAO1	1.21499	0	1.36058	1.20619	1.58242	0	0.79236	0.867243	2.22434
GNAQ	0.348039	1.69631	1.73741	1.62914	1.97288	2.107	2.0384	2.03569	1.22839
GNAS	3.56821	3.02804	2.94776	3.23829	3.11566	3.50019	3.84158	3.48083	3.59211
GNAT1	1.43869	0	0.903297	1.40973	1.16074	0	0.79236	1.09339	1.61924
GNB1	2.12866	1.52708	1.87751	2.78049	2.91936	3.09139	2.51321	2.13755	1.86263
GNB1L	0.348039	1.24397	0	0.775024	0.744189	1.73749	0.79236	0	0
GNB2	2.12866	2.78488	2.22084	2.61379	3.12443	3.15988	3.1874	3.00982	2.75769
GNB2L1	4.94314	4.94107	4.90196	5.3303	5.00157	4.50003	4.67611	5.27856	4.02391
GNE	1.24274	1.03064	1.84689	1.42981	2.58435	0.922326	0	1.80506	0.528321
GNG12	1.63848	1.38428	1.57891	2.14544	1.14126	1.98695	1.7993	1.83271	1.77728
GNL2	3.02648	2.30647	2.94706	2.96247	2.76649	2.85619	3.44599	3.23501	3.30347
GNL3	2.96944	2.26265	3.37003	2.96247	3.0256	2.38353	2.13361	3.80453	3.73496
GNL3L	2.42865	2.67492	0.885512	1.25878	0.946064	1.38497	2.76695	1.83096	1.05751
GNPAT	2.44225	0.669117	0.434336	0.775024	1.57498	2.40283	0.79236	1.23104	0.487187
GNPDA1	2.38013	2.97727	1.49099	2.49666	2.09188	1.8704	1.99596	3.34293	2.47375
GNPDA2	2.00394	2.19651	1.49099	2.14544	1.94159	1.01546	1.57127	2.64678	1.96765
GNPNAT1	1.90769	3.16082	2.76989	0.99444	2.34298	2.02325	2.33763	2.4422	2.07496
GNS	1.45248	2.19651	1.96185	1.99533	1.8341	2.107	2.73198	1.60482	1.49815
GOLGA1	0	1.48816	1.29236	0.775024	0.771161	0.370647	0.44052	0.363799	0.89506
GOLGA2	2.81813	2.46566	1.97216	2.2572	2.63659	3.23354	3.00772	2.29659	1.95257
GOLGA3	3.00107	2.66507	3.48584	3.30441	3.12736	3.02375	4.05055	3.6542	1.49815
GOLGA4	3.96396	2.19651	3.67819	3.44145	3.32703	2.85619	2.44079	2.51329	2.75328
GOLGA5	1.90769	3.11324	3.14594	2.34461	2.89537	2.22355	1.99408	1.24795	1.26116
GOLGA7	0.779519	0.439848	0.885512	0.846249	0.416551	0	1.02039	1.03107	0.487187
GOLGB1	4.24624	5.14566	5.07301	4.26279	5.02647	5.36461	5.04562	3.4704	4.19847
GOLIM4	0.779519	1.84936	1.12773	0	1.3731	2.73754	2.28674	0.82047	1.8713
GOLM1	1.81597	1.10897	2.58229	1.64923	2.23364	2.21776	2.94279	1.95826	1.7025
GOLPH3	2.63273	2.80543	2.04038	2.25527	2.79869	2.65218	2.28766	1.67951	0.333333
GOLPH3L	1.21499	2.30616	1.15299	0.99464	1.58242	1.38497	1.23288	0.994644	0
GON4L	0.435469	0.804124	0.920137	0.415086	0.35461	0	0.44052	1.23104	0
GOPC	1.66424	0.882452	2.16861	0.99464	1.02594	1.53068	0.343612	0.426117	0
GORASP2	2.9335	3.37328	2.94636	2.924	2.64435	3.38749	2.44844	3.02157	2.13218
GOSR1	0.783507	2.01672	0	0	0	1.29948	0.44052	0	0
GOT1	3.07587	3.70809	3.2797	4.02945	3.09797	3.18872	3.07493	3.06665	2.84571
GOT2	3.93746	4.03736	3.89011	3.41037	3.68282	3.93126	4.24957	4.57396	4.28652
GPA33	0	2.74729	0	0	0	0	2.69037	0	0
GPATCH1	1.66342	0.361521	0	0.415086	0	0.856076	0	0	2.02935
GPATCH4	2.46948	1.03064	3.18829	2.48697	2.70152	2.08236	2.8553	2.90506	2.52721
GPATCH8	1.3551	1.03064	1.84689	0	0.416551	1.72625	1.7993	1.45337	1.61924
GPC1	0	0	0.434336	0.359938	1.27761	0	0.44052	0.426117	2.48144
GPD1L	0.435469	1.67451	0	0.99444	1.44699	0.370647	0.990726	1.46716	0.487187
GPD2	3.79328	3.4581	2.6898	4.38909	3.79146	4.02851	4.44853	4.25556	3.85066
GPHN	1.00322	1.47049	0.885512	2.25967	2.08334	1.51945	0.784131	2.34948	1.71558
GPI	4.38523	4.35065	4.52119	4.38574	4.67386	4.49422	4.05816	5.22629	3.78801
GPKOW	2.46948	2.8205	3.19777	2.11711	2.45529	1.8791	2.13361	2.51329	2.81477
GPRC5C	1.43869	0.882452	0	0	0	1.50089	1.34329	0	1.81422
GPRIN1	0.43148	0.439848	0.65877	0.99444	0	0	0.541977	0.667271	1.04891
GPS1	2.15649	1.67383	1.57891	2.14544	2.08683	1.53824	1.23288	2.29384	0.82052
GPSN2	1.34375	2.43423	1.60655	1.62914	1.89001	1.06288	1.67959	0.426117	0.82052
GPT2	2.11267	1.23466	0.885512	0.99464	1.79479	1.73749	1.02039	2.18058	1.38225
GPX1	2.32058	2.78099	2.64017	3.47078	2.99352	2.3706	2.73718	3.47981	3.92179
GPX2	1.36057	3.84147	1.35447	1.4256	1.36262	3.52353	1.23288	1.45337	1.77728
GPX4	1.9316	2.04314	1.96185	2.10516	2.54432	2.02325	0	0.363799	2.05988
GRB2	2.83009	3.07235	2.62105	2.81848	2.82837	2.73424	1.81037	2.56304	2.13218
GRHL2	1.78023	1.47049	1.80753	1.62914	2.08334	1.01546	1.36162	0	0
GRHPR	2.27212	2.30616	2.82934	3.21305	2.72655	1.96285	2.86032	3.01522	2.76833
GRIN1	0	0.361521	0.468961	0	0.556485	0.438007	0.79236	1.00965	0
GRIPAP1	1.12004	3.82113	1.3851	1.85277	1.79969	2.33977	0.982497	2.65578	1.57723
GRLF1	2.26522	0.804124	3.29109	0.978562	2.56963	2.97273	0.990726	0.568527	0
GRN	1.6395	2.08065	1.11413	0.359938	1.01849	2.24023	1.23288	0.667271	2.40779
GRPEL1	2.99032	2.78099	3.37783	3.1614	3.32973	3.02375	3.40583	3.82511	3.13318
GRPEL2	0.54783	1.00815	1.10995	1.55229	2.08683	0.808654	1.81333	1.48342	0.528321
GRSF1	2.34334	2.41631	2.31365	3.1675	3.1508	2.27998	2.19245	3.14227	2.05988
GRWD1	1.6395	1.10897	1.10995	1.77592	1.72321	0.923436	0.889268	2.4422	1.15385
GSDMDC1	0.348039	0.669117	0.434336	0.775024	0.990969	1.30266	0.79236	1.00965	0.487187
GSG1	0.779519	0	0.885512	0.415086	0.771161	0.438007	0.448748	1.31571	0
GSK3A	2.01529	1.03064	0.451176	1.55229	1.38055	1.51945	0.44052	1.92455	0.82052
GSK3B	1.20302	1.33479	1.73741	1.57571	1.2383	0.577455	0.79236	1.68908	0.333333
GSN	2.98977	4.20047	2.92265	3.75936	3.63568	3.9216	2.81222	3.07352	2.15278
GSPT1	1.9313	1.69631	1.12773	1.7854	1.93654	0.663369	1.23288	2.65159	0.528321
GSPT2	1.00823	0.439848	1.35447	0	0.771161	0	0.448748	0.441126	0
GSR	1.66342	2.51542	1.73741	2.14544	2.43693	1.27037	1.21875	1.26296	1.01551
GSS	3.63173	3.5215	2.91114	3.50807	3.02519	2.95604	2.06985	3.84339	2.92512
GSTCD	0.779519	1.47049	0.885512	1.20619	0.744189	0.370647	0.343612	0.867243	0
GSTK1	2.22454	3.71777	2.8442	2.60572	2.48501	4.09585	3.62043	3.02663	3.32541
GSTM1	0	0	0	0	0.771161	0	0	2.404	0
GSTM3	1.88795	0	3.41798	1.06987	3.77941	0	0.541977	3.13137	0
GSTM4	1.09066	0.669117	0.468961	0	0.771161	0	0.79236	2.06769	0
GSTO1	3.17313	3.26325	2.62105	3.21144	2.9844	2.88889	2.15001	3.86446	1.49815
GSTP1	4.96277	4.46507	4.04057	4.60583	4.79201	4.64555	4.55934	4.87918	4.10734
GTF2B	0.97931	2.93047	3.27251	3.84648	3.20356	2.001	3.07434	3.09351	0.487187
GTF2E1	2.26476	1.24397	1.57891	1.64923	1.94159	0.808654	0.676778	1.46716	0
GTF2E2	2.01529	1.23466	1.35447	2.00288	1.59291	1.01546	0.79236	1.61039	1.01551
GTF2F1	1.55551	2.32821	2.40317	2.27027	1.79479	1.8791	1.21875	2.5718	1.61837
GTF2F2	1.63848	1.67383	1.35447	2.11711	1.38055	1.72625	1.81333	1.95826	2.21792
GTF2H1	0.43148	0	0	0.431164	0.80613	1.39367	0.448748	2.03744	0.82052
GTF2H2	1.21499	1.82788	1.58732	1.62914	1.30018	1.29948	1.45887	2.29384	1.04891
GTF2I	4.74819	4.14906	3.37003	3.29101	0	4.86193	4.44242	4.4112	5.23069
GTF3C1	3.264	2.96778	2.87815	3.09483	2.64358	2.38348	3.6272	2.44804	3.44181
GTF3C2	0.783507	1.03064	1.74354	1.55229	1.94159	1.01546	2.58442	1.45719	2.58899
GTF3C3	1.6395	2.0537	2.35091	2.26916	2.08334	1.89536	2.33248	2.5582	2.03583
GTF3C4	2.01529	2.26326	2.58461	2.3518	2.62775	0.721605	0.541977	3.37109	2.3056
GTF3C5	0.97931	0.439848	0	0.791101	0.990969	0.808654	0.819643	0	0
GTF3C6	0.779519	0.439848	0.434336	0.415086	1.16074	0.370647	1.35878	1.2358	1.05751
GTPBP1	2.38013	2.26265	1.64531	2.54339	2.51769	2.25984	2.07057	3.08961	0.333333
GTPBP3	0	0	0	0.978562	0	0.370647	1.46091	1.00965	0
GTPBP4	4.69226	3.74655	4.31131	4.64621	4.37217	4.21133	4.6458	5.06883	4.01833
GTPBP6	1.34375	0	0	0.431164	1.16074	1.75604	0.448748	0.804925	0.333333
GUF1	0	1.4698	0	0	0.389579	0.370647	0.784131	1.08957	0
GUK1	0	2.1962	1.10995	1.40973	1.3731	2.107	1.20849	1.45719	1.05751
GULP1	0.348039	0	1.64531	0.99444	0.389579	0.370647	0	0.426117	0.82052
GUSB	1.6395	1.81732	1.96797	1.63335	1.51991	1.29948	1.65724	0.64844	0.89506
GYS1	1.45248	2.11883	2.67842	2.7633	2.20622	2.96869	2.17935	2.64553	0.487187
H1F0	3.63072	4.51148	2.44817	4.33181	3.18243	3.84102	4.44018	3.80994	4.16746
H1FOO	1.59078	1.67451	1.58732	1.46232	1.94508	2.02469	2.17842	1.57891	2.36268
H1FX	0	0.801369	0	0.431164	0.990969	0.370647	1.92633	0.994644	1.63431
H2AFV	4.21159	4.8159	4.6543	4.53736	4.47356	4.13804	4.30449	4.40375	4.6749
H2AFX	4.40232	4.6296	4.65117	4.31878	4.58656	4.28905	4.86973	5.09805	5.47948
H2AFY	3.97356	4.59073	4.5291	3.88302	4.51422	4.27029	4.76803	4.41339	4.992
H2AFY2	0.97931	2.51602	1.80753	2.21313	2.23364	1.03402	2.0384	2.83826	2.91508
H6PD	0	2.785	1.10995	0.99464	1.1653	1.7558	1.84095	0.441126	1.21556
HABP4	2.58074	1.81732	2.26332	2.37255	1.83352	1.01546	2.22196	2.4422	1.14713
HACL1	2.01576	0.442604	0.434336	0.415086	1.16074	1.73749	1.34852	0.867243	1.53797
HADH	2.51736	3.26881	3.07095	2.34461	3.23963	4.02938	3.66779	3.13584	2.93427
HADHA	4.99803	4.90738	4.3483	4.77987	4.54258	4.75906	5.0568	5.60799	5.25126
HADHB	4.01142	4.51854	3.94543	4.11491	4.08748	4.07473	4.1455	4.66209	4.45776
HAGH	0.97931	2.0537	0.451176	1.20619	1.3731	1.01546	0.343612	1.81511	0.333333
HARS	4.34302	4.67643	4.03837	4.49936	4.29666	4.17495	4.30956	5.16344	4.18609
HARS2	3.62436	4.27569	3.2136	4.04719	3.53329	3.1665	3.59826	4.37384	3.51374
HAT1	3.26628	3.15898	2.84469	3.38528	3.644	2.81272	2.60375	3.78599	3.34996
HAX1	0.783507	1.73877	2.04038	0.99464	1.94508	0.856076	2.33248	1.08957	2.02935
HBB	1.78023	2.26265	1.58732	0.775024	0	0.856076	0.79236	1.23104	0.82052
HBS1L	2.60901	4.04916	2.51873	2.18097	3.23436	1.01546	2.13514	3.70466	0.528321
HCCS	2.41181	2.92472	2.55578	3.15551	2.66193	1.64435	2.8332	3.13247	3.60385
HCFC1	2.15602	2.40545	2.1947	2.25527	2.54628	2.81285	2.64563	2.44704	2.84456
HDAC1	2.42421	2.74027	1.96418	2.49666	2.76954	2.66963	2.49786	3.44283	2.63452
HDAC2	2.93169	2.36039	2.07974	2.55108	2.47463	2.65218	2.33248	2.53978	2.80332
HDAC6	0.655186	2.19651	0.468961	1.4394	2.34595	1.06288	0.448748	0	0.333333
HDDC2	0.43148	1.47049	0.679798	2.14544	1.36262	1.51945	0.343612	2.29659	0
HDGF	4.54655	4.31223	3.81741	3.71816	3.82199	4.55038	4.63933	4.5437	3.60956
HDGF2	2.83009	1.5501	2.70082	2.31547	3.34348	2.26488	1.84254	2.44804	2.33668
HDHD1A	1.86321	1.47049	0.701812	0.431164	0.771161	0	0	0.441126	0
HDHD3	1.09066	0	0.434336	0	0.416551	0.438007	1.27135	0.441126	0
HDLBP	4.78571	4.15926	4.65376	4.33416	5.00467	4.7488	4.16759	3.59981	2.811
HEATR1	3.62058	2.92153	4.01847	4.34417	4.21801	3.84719	4.21869	4.83418	4.34205
HEATR2	2.69611	2.34956	1.49289	3.1333	2.29853	2.84162	2.37509	3.14227	1.54889
HEATR3	1.36057	1.03064	0.885512	0.431164	1.10336	1.38497	0	0	0
HEATR5A	0.866949	0.882452	0	0	0.601943	0.808654	0.541977	0	0.333333
HEATR5B	0.97931	1.64121	0	0.431164	0	1.98695	0	0	0.487187
HEATR6	0.660191	1.47049	0.451176	2.38451	0.389579	0.856076	0.676778	1.2358	0
HEBP1	2.96961	2.20676	2.94776	2.23522	2.77775	1.72625	2.8412	2.76595	2.22434
HEBP2	1.41478	1.47049	1.80753	1.63335	1.36262	1.88164	1.23288	1.65809	0
HECTD1	1.54611	1.10828	3.50151	2.8221	2.64819	0.577455	0.784131	2.8288	0.333333
HECTD3	0.435469	0.938584	1.49099	0.359938	1.51991	0.832363	0	1.45337	0
HELLS	3.43955	2.15471	3.41749	1.64923	3.43794	1.8704	2.34316	1.73537	2.11061
HELZ	0.435469	1.33479	0	0.791101	0.35461	0.48543	0	0.867243	0.333333
HEPH	0	0	0.468961	0	0	1.01546	1.99596	0	0
HERC1	1.34875	0	0	0.415086	0.86106	1.03402	0.448748	0	0.487187
HERC2	0	0.822483	1.58309	1.57571	1.30523	0.577455	0.448748	1.01224	0.82052
HERC4	1.78023	1.47049	2.46376	1.01473	1.8341	1.98116	0.343612	1.80506	0
HEXA	3.17313	3.9485	2.76623	2.69151	3.25973	3.60485	3.56958	2.60603	3.38897
HEXB	2.70662	3.48678	2.75336	2.98881	3.1369	3.26052	3.08785	2.404	3.15778
HEXIM1	2.79272	0	2.47934	2.43298	2.9644	1.29408	2.73718	2.4199	2.78397
HGD	1.55551	2.46548	0	0	0	1.50089	0	0	0
HGF	1.41478	1.5908	0	0	0	0	0.79236	1.08957	0.487187
HGS	2.78952	2.57545	2.61998	2.8454	2.907	2.107	2.4027	3.16778	1.99383
HIBADH	2.50593	2.60486	2.46457	3.0375	2.54432	3.28391	3.18068	2.22712	2.73726
HIBCH	2.2013	1.25816	1.49289	2.03605	1.59291	1.65362	2.44079	0.867243	1.87011
HIF1AN	0.97931	0.442604	0.434336	0.359938	1.08782	0	0.44052	0	0
HINT1	1.24274	1.29617	2.36085	2.14738	1.36262	1.54327	1.35878	1.77865	1.95257
HINT2	2.79272	2.87432	2.61889	2.12829	2.55491	2.61844	2.06985	1.66192	2.9708
HINT3	0.435469	0.801369	1.35447	0.359938	0.35461	0.48543	1.43125	0.363799	1.04891
HIP1	1.21499	0	2.35091	1.19798	2.91704	0.370647	1.90558	1.67951	1.92121
HIP1R	1.12403	3.85444	3.08112	3.51536	2.79266	3.05541	1.98225	2.39664	0.333333
HIRA	0.779519	0.439848	0.65877	0.634502	0.35461	1.06288	1.23288	0	0.487187
HIRIP3	0.783507	1.67451	1.13615	1.62914	1.30018	0.577455	1.20849	2.18889	1.09005
HISPPD1	1.16078	2.08678	1.14876	0.846249	0.744189	1.06288	1.20849	0.867243	1.04891
HISPPD2A	0.54783	1.97068	0.451176	0.431164	0.601943	0.808654	0.541977	0.441126	0
HIST1H1A	3.7256	4.47825	5.06458	4.47547	4.08158	4.2814	4.23894	4.30211	4.05494
HIST1H1B	4.37152	4.90406	4.36621	1.46232	3.62207	4.3849	4.31651	1.45719	4.6202
HIST1H1C	4.90212	5.30433	5.73401	5.24459	5.12226	5.06788	5.25287	5.40859	5.34448
HIST1H1D	4.65108	5.14851	5.57046	5.01157	4.87028	4.91374	5.01977	5.14056	5.16734
HIST1H1E	4.86324	5.18342	5.63462	5.1625	5.08781	5.0316	5.19134	5.28217	5.32011
HIST1H2BA	3.85717	3.66741	3.68361	3.03779	3.76832	3.59937	4.18925	3.65954	3.68085
HIST1H2BB	5.02141	4.40333	4.91809	4.67232	5.09988	4.56136	5.50135	5.45689	5.89058
HIST1H2BL	5.0991	4.4746	4.99522	4.73194	5.21781	4.69657	5.65997	5.56954	6.00464
HIST1H2BN	4.45889	4.30563	4.55466	3.49294	4.53061	4.32925	4.46581	4.69521	4.91261
HIST1H4G	0.54783	1.33479	0.434336	0	1.01849	0.577455	1.81333	1.00965	0.724175
HIST1H4H	5.69689	6.0425	5.98959	6.00493	6.15752	5.96596	5.90334	6.08614	6.09613
HK1	2.41181	4.20697	3.41003	4.58687	4.11284	4.32599	3.38685	5.12505	4.00943
HK2	2.63654	2.70415	3.49436	3.29101	3.93624	1.98116	2.8332	4.20274	0.861654
HKDC1	3.77574	4.56275	0.885512	2.90273	1.16074	4.18899	1.63005	2.13755	1.39084
HLA-A	2.74129	3.47371	2.34712	3.60962	2.75292	3.95242	2.92991	4.05142	3.57945
HLA-C	0.779519	2.97893	0.903297	3.79446	1.79479	4.03941	2.37509	2.49358	1.7523
HLA-E	0	1.81663	0.885512	2.61563	0.80613	1.9924	1.43125	1.88424	1.34211
HLA-F	0	0.801369	0	1.42981	0	2.30772	0.44052	0.867243	0.561726
HLTF	1.36057	0	0.468961	1.88153	1.71673	0	0.343612	0	0
HM13	4.48849	3.81926	3.52708	3.09106	3.77825	3.71181	3.39821	2.85909	3.22685
HMG20A	0.54783	0.442604	0.451176	0	0.771161	0.48543	1.02039	0.789916	0.89506
HMG2L1	0.43148	0.439848	0	0.431164	0	0.438007	0.79236	0.804925	0.82052
HMGA1	2.08369	1.02719	2.58229	3.11096	1.93654	2.2315	2.4386	2.13755	3.63129
[truncated: 3,145 more rows]
