# Supplementary material for: Integrative Omics Analysis Reveals the Importance and Scope of Translational Repression in microRNA-mediated Regulation
Source: Mol Cell Proteomics. 2013 Apr 2;12(7):1900–11. doi: 10.1074/mcp.M112.025783 (PMC3708174; doi:10.1074/mcp.M112.025783)
Supplement: Supplemental Data [file supp_M112.025783_mcp.M112.025783-4.xlsx]

## Sheet: utr3site_new
miRNA	Gene	3' UTR length	type of target sites	number of target sites	local AU content	3' pairing score
hsa_miR_194	7A5	0	4	0	0	0
hsa_let_7a	7A5	0	4	0	0	0
hsa_miR_373_AS	7A5	0	4	0	0	0
hsa_miR_222	7A5	0	4	0	0	0
hsa_miR_10b	7A5	0	4	0	0	0
hsa_miR_95	7A5	0	4	0	0	0
hsa_miR_125b	7A5	0	4	0	0	0
hsa_miR_203	7A5	0	4	0	0	0
hsa_miR_128b	7A5	0	4	0	0	0
hsa_miR_372	7A5	0	4	0	0	0
hsa_miR_132	7A5	0	4	0	0	0
hsa_miR_100	7A5	0	4	0	0	0
hsa_miR_34a	7A5	0	4	0	0	0
hsa_miR_429	7A5	0	4	0	0	0
hsa_miR_200a_AS	7A5	0	4	0	0	0
hsa_miR_148a	7A5	0	4	0	0	0
hsa_miR_501	7A5	0	4	0	0	0
hsa_miR_505	7A5	0	4	0	0	0
hsa_miR_342	7A5	0	4	0	0	0
hsa_miR_375	7A5	0	4	0	0	0
hsa_miR_181b	7A5	0	4	0	0	0
hsa_miR_221	7A5	0	4	0	0	0
hsa_miR_197	7A5	0	4	0	0	0
hsa_miR_503	7A5	0	4	0	0	0
hsa_miR_213	7A5	0	4	0	0	0
hsa_miR_125a	7A5	0	4	0	0	0
hsa_miR_142_5p	7A5	0	4	0	0	0
hsa_miR_98	7A5	0	4	0	0	0
hsa_let_7c	7A5	0	4	0	0	0
hsa_let_7e	7A5	0	4	0	0	0
hsa_miR_192	7A5	0	4	0	0	0
hsa_miR_18a	7A5	0	4	0	0	0
hsa_miR_18b	7A5	0	4	0	0	0
hsa_miR_499	7A5	0	4	0	0	0
hsa_miR_130a	7A5	0	4	0	0	0
hsa_miR_193b	7A5	0	4	0	0	0
hsa_miR_425	7A5	0	4	0	0	0
hsa_let_7i	7A5	0	4	0	0	0
hsa_miR_455	7A5	0	4	0	0	0
hsa_miR_7	7A5	0	4	0	0	0
hsa_let_7d	7A5	0	4	0	0	0
hsa_miR_145	7A5	0	4	0	0	0
hsa_miR_128a	7A5	0	4	0	0	0
hsa_miR_200c	7A5	0	4	0	0	0
hsa_miR_483	7A5	0	4	0	0	0
hsa_miR_196b	7A5	0	4	0	0	0
hsa_miR_99a	7A5	0	4	0	0	0
hsa_miR_146a	7A5	0	4	0	0	0
hsa_miR_330	7A5	0	4	0	0	0
hsa_miR_139	7A5	0	4	0	0	0
hsa_miR_452	7A5	0	4	0	0	0
hsa_miR_27b	7A5	0	4	0	0	0
hsa_miR_31	7A5	0	4	0	0	0
hsa_miR_10a	7A5	0	4	0	0	0
hsa_miR_152	7A5	0	4	0	0	0
hsa_miR_151	7A5	0	4	0	0	0
hsa_miR_195	7A5	0	4	0	0	0
hsa_miR_138	7A5	0	4	0	0	0
hsa_miR_141	7A5	0	4	0	0	0
hsa_miR_126	7A5	0	4	0	0	0
hsa_miR_136	7A5	0	4	0	0	0
hsa_miR_215	7A5	0	4	0	0	0
hsa_let_7f	7A5	0	4	0	0	0
hsa_miR_29a	7A5	0	4	0	0	0
hsa_miR_301	7A5	0	4	0	0	0
hsa_miR_30b	7A5	0	4	0	0	0
hsa_miR_200a	7A5	0	4	0	0	0
hsa_miR_224	7A5	0	4	0	0	0
hsa_miR_205	7A5	0	4	0	0	0
hsa_miR_202	7A5	0	4	0	0	0
hsa_miR_99b	7A5	0	4	0	0	0
hsa_miR_373	7A5	0	4	0	0	0
hsa_let_7b	7A5	0	4	0	0	0
hsa_miR_371	7A5	0	4	0	0	0
hsa_miR_155	7A5	0	4	0	0	0
hsa_miR_122a	7A5	0	4	0	0	0
hsa_miR_200b	7A5	0	4	0	0	0
hsa_miR_196a	7A5	0	4	0	0	0
hsa_miR_17_3p	7A5	0	4	0	0	0
hsa_miR_194	A2BP1	0	4	0	0	0
hsa_let_7a	A2BP1	0	4	0	0	0
hsa_miR_373_AS	A2BP1	0	4	0	0	0
hsa_miR_222	A2BP1	0	4	0	0	0
hsa_miR_10b	A2BP1	0	4	0	0	0
hsa_miR_95	A2BP1	0	4	0	0	0
hsa_miR_125b	A2BP1	0	4	0	0	0
hsa_miR_203	A2BP1	0	4	0	0	0
hsa_miR_128b	A2BP1	0	4	0	0	0
hsa_miR_372	A2BP1	0	4	0	0	0
hsa_miR_132	A2BP1	0	4	0	0	0
hsa_miR_100	A2BP1	0	4	0	0	0
hsa_miR_34a	A2BP1	0	4	0	0	0
hsa_miR_429	A2BP1	0	4	0	0	0
hsa_miR_200a_AS	A2BP1	0	4	0	0	0
hsa_miR_148a	A2BP1	0	4	0	0	0
hsa_miR_501	A2BP1	0	4	0	0	0
hsa_miR_505	A2BP1	0	4	0	0	0
hsa_miR_342	A2BP1	0	4	0	0	0
hsa_miR_375	A2BP1	0	4	0	0	0
hsa_miR_181b	A2BP1	0	4	0	0	0
hsa_miR_221	A2BP1	0	4	0	0	0
hsa_miR_197	A2BP1	0	4	0	0	0
hsa_miR_503	A2BP1	0	4	0	0	0
hsa_miR_213	A2BP1	0	4	0	0	0
hsa_miR_125a	A2BP1	0	4	0	0	0
hsa_miR_142_5p	A2BP1	0	4	0	0	0
hsa_miR_98	A2BP1	0	4	0	0	0
hsa_let_7c	A2BP1	0	4	0	0	0
hsa_let_7e	A2BP1	0	4	0	0	0
hsa_miR_192	A2BP1	0	4	0	0	0
hsa_miR_18a	A2BP1	0	4	0	0	0
hsa_miR_18b	A2BP1	0	4	0	0	0
hsa_miR_499	A2BP1	0	4	0	0	0
hsa_miR_130a	A2BP1	0	4	0	0	0
hsa_miR_193b	A2BP1	0	4	0	0	0
hsa_miR_425	A2BP1	0	4	0	0	0
hsa_let_7i	A2BP1	0	4	0	0	0
hsa_miR_455	A2BP1	0	4	0	0	0
hsa_miR_7	A2BP1	0	4	0	0	0
hsa_let_7d	A2BP1	0	4	0	0	0
hsa_miR_145	A2BP1	0	4	0	0	0
hsa_miR_128a	A2BP1	0	4	0	0	0
hsa_miR_200c	A2BP1	0	4	0	0	0
hsa_miR_483	A2BP1	0	4	0	0	0
hsa_miR_196b	A2BP1	0	4	0	0	0
hsa_miR_99a	A2BP1	0	4	0	0	0
hsa_miR_146a	A2BP1	0	4	0	0	0
hsa_miR_330	A2BP1	0	4	0	0	0
hsa_miR_139	A2BP1	0	4	0	0	0
hsa_miR_452	A2BP1	0	4	0	0	0
hsa_miR_27b	A2BP1	0	4	0	0	0
hsa_miR_31	A2BP1	0	4	0	0	0
hsa_miR_10a	A2BP1	0	4	0	0	0
hsa_miR_152	A2BP1	0	4	0	0	0
hsa_miR_151	A2BP1	0	4	0	0	0
hsa_miR_195	A2BP1	0	4	0	0	0
hsa_miR_138	A2BP1	0	4	0	0	0
hsa_miR_141	A2BP1	0	4	0	0	0
hsa_miR_126	A2BP1	0	4	0	0	0
hsa_miR_136	A2BP1	0	4	0	0	0
hsa_miR_215	A2BP1	0	4	0	0	0
hsa_let_7f	A2BP1	0	4	0	0	0
hsa_miR_29a	A2BP1	0	4	0	0	0
hsa_miR_301	A2BP1	0	4	0	0	0
hsa_miR_30b	A2BP1	0	4	0	0	0
hsa_miR_200a	A2BP1	0	4	0	0	0
hsa_miR_224	A2BP1	0	4	0	0	0
hsa_miR_205	A2BP1	0	4	0	0	0
hsa_miR_202	A2BP1	0	4	0	0	0
hsa_miR_99b	A2BP1	0	4	0	0	0
hsa_miR_373	A2BP1	0	4	0	0	0
hsa_let_7b	A2BP1	0	4	0	0	0
hsa_miR_371	A2BP1	0	4	0	0	0
hsa_miR_155	A2BP1	0	4	0	0	0
hsa_miR_122a	A2BP1	0	4	0	0	0
hsa_miR_200b	A2BP1	0	4	0	0	0
hsa_miR_196a	A2BP1	0	4	0	0	0
hsa_miR_17_3p	A2BP1	0	4	0	0	0
hsa_miR_194	AAAS	33	4	0	0	0
hsa_let_7a	AAAS	33	4	0	0	0
hsa_miR_373_AS	AAAS	33	4	0	0	0
hsa_miR_222	AAAS	33	4	0	0	0
hsa_miR_10b	AAAS	33	4	0	0	0
hsa_miR_95	AAAS	33	4	0	0	0
hsa_miR_125b	AAAS	33	4	0	0	0
hsa_miR_203	AAAS	33	4	0	0	0
hsa_miR_128b	AAAS	33	4	0	0	0
hsa_miR_372	AAAS	33	4	0	0	0
hsa_miR_132	AAAS	33	4	0	0	0
hsa_miR_100	AAAS	33	4	0	0	0
hsa_miR_34a	AAAS	33	4	0	0	0
hsa_miR_429	AAAS	33	4	0	0	0
hsa_miR_200a_AS	AAAS	33	4	0	0	0
hsa_miR_148a	AAAS	33	4	0	0	0
hsa_miR_501	AAAS	33	4	0	0	0
hsa_miR_505	AAAS	33	4	0	0	0
hsa_miR_342	AAAS	33	4	0	0	0
hsa_miR_375	AAAS	33	4	0	0	0
hsa_miR_181b	AAAS	33	4	0	0	0
hsa_miR_221	AAAS	33	4	0	0	0
hsa_miR_197	AAAS	33	4	0	0	0
hsa_miR_503	AAAS	33	4	0	0	0
hsa_miR_213	AAAS	33	4	0	0	0
hsa_miR_125a	AAAS	33	4	0	0	0
hsa_miR_142_5p	AAAS	33	4	0	0	0
hsa_miR_98	AAAS	33	4	0	0	0
hsa_let_7c	AAAS	33	4	0	0	0
hsa_let_7e	AAAS	33	4	0	0	0
hsa_miR_192	AAAS	33	4	0	0	0
hsa_miR_18a	AAAS	33	4	0	0	0
hsa_miR_18b	AAAS	33	4	0	0	0
hsa_miR_499	AAAS	33	4	0	0	0
hsa_miR_130a	AAAS	33	4	0	0	0
hsa_miR_193b	AAAS	33	4	0	0	0
hsa_miR_425	AAAS	33	4	0	0	0
hsa_let_7i	AAAS	33	4	0	0	0
hsa_miR_455	AAAS	33	4	0	0	0
hsa_miR_7	AAAS	33	4	0	0	0
hsa_let_7d	AAAS	33	4	0	0	0
hsa_miR_145	AAAS	33	4	0	0	0
hsa_miR_128a	AAAS	33	4	0	0	0
hsa_miR_200c	AAAS	33	4	0	0	0
hsa_miR_483	AAAS	33	4	0	0	0
hsa_miR_196b	AAAS	33	4	0	0	0
hsa_miR_99a	AAAS	33	4	0	0	0
hsa_miR_146a	AAAS	33	4	0	0	0
hsa_miR_330	AAAS	33	4	0	0	0
hsa_miR_139	AAAS	33	4	0	0	0
hsa_miR_452	AAAS	33	4	0	0	0
hsa_miR_27b	AAAS	33	4	0	0	0
hsa_miR_31	AAAS	33	4	0	0	0
hsa_miR_10a	AAAS	33	4	0	0	0
hsa_miR_152	AAAS	33	4	0	0	0
hsa_miR_151	AAAS	33	4	0	0	0
hsa_miR_195	AAAS	33	4	0	0	0
hsa_miR_138	AAAS	33	4	0	0	0
hsa_miR_141	AAAS	33	4	0	0	0
hsa_miR_126	AAAS	33	4	0	0	0
hsa_miR_136	AAAS	33	4	0	0	0
hsa_miR_215	AAAS	33	4	0	0	0
hsa_let_7f	AAAS	33	4	0	0	0
hsa_miR_29a	AAAS	33	4	0	0	0
hsa_miR_301	AAAS	33	4	0	0	0
hsa_miR_30b	AAAS	33	4	0	0	0
hsa_miR_200a	AAAS	33	4	0	0	0
hsa_miR_224	AAAS	33	4	0	0	0
hsa_miR_205	AAAS	33	4	0	0	0
hsa_miR_202	AAAS	33	4	0	0	0
hsa_miR_99b	AAAS	33	4	0	0	0
hsa_miR_373	AAAS	33	4	0	0	0
hsa_let_7b	AAAS	33	4	0	0	0
hsa_miR_371	AAAS	33	4	0	0	0
hsa_miR_155	AAAS	33	4	0	0	0
hsa_miR_122a	AAAS	33	4	0	0	0
hsa_miR_200b	AAAS	33	4	0	0	0
hsa_miR_196a	AAAS	33	4	0	0	0
hsa_miR_17_3p	AAAS	33	4	0	0	0
hsa_miR_194	AACS	1328	4	0	0	0
hsa_let_7a	AACS	1328	4	0	0	0
hsa_miR_373_AS	AACS	1328	3	1	3.49418	1.5
hsa_miR_222	AACS	1328	4	0	0	0
hsa_miR_10b	AACS	1328	3	1	2.71867	1.5
hsa_miR_95	AACS	1328	4	0	0	0
hsa_miR_125b	AACS	1328	1	1	2.64654	3
hsa_miR_203	AACS	1328	3	1	3.41786	1.5
hsa_miR_128b	AACS	1328	1	1	2.47663	1.5
hsa_miR_372	AACS	1328	4	0	0	0
hsa_miR_132	AACS	1328	4	0	0	0
hsa_miR_100	AACS	1328	3	1	3.42034	2
hsa_miR_34a	AACS	1328	4	0	0	0
hsa_miR_429	AACS	1328	4	0	0	0
hsa_miR_200a_AS	AACS	1328	4	0	0	0
hsa_miR_148a	AACS	1328	1	2	3.05526	1
hsa_miR_501	AACS	1328	1	1	3.22015	2
hsa_miR_505	AACS	1328	4	0	0	0
hsa_miR_342	AACS	1328	3	1	1.79523	1.5
hsa_miR_375	AACS	1328	4	0	0	0
hsa_miR_181b	AACS	1328	4	0	0	0
hsa_miR_221	AACS	1328	4	0	0	0
hsa_miR_197	AACS	1328	1	1	2.90393	3.5
hsa_miR_503	AACS	1328	4	0	0	0
hsa_miR_213	AACS	1328	4	0	0	0
hsa_miR_125a	AACS	1328	1	1	2.64654	1.5
hsa_miR_142_5p	AACS	1328	3	1	2.97576	0
hsa_miR_98	AACS	1328	4	0	0	0
hsa_let_7c	AACS	1328	4	0	0	0
hsa_let_7e	AACS	1328	4	0	0	0
hsa_miR_192	AACS	1328	4	0	0	0
hsa_miR_18a	AACS	1328	4	0	0	0
hsa_miR_18b	AACS	1328	4	0	0	0
hsa_miR_499	AACS	1328	4	0	0	0
hsa_miR_130a	AACS	1328	3	1	3.34757	1
hsa_miR_193b	AACS	1328	4	0	0	0
hsa_miR_425	AACS	1328	4	0	0	0
hsa_let_7i	AACS	1328	4	0	0	0
hsa_miR_455	AACS	1328	3	1	1.9201	2
hsa_miR_7	AACS	1328	2	2	2.36221	0
hsa_let_7d	AACS	1328	4	0	0	0
hsa_miR_145	AACS	1328	4	0	0	0
hsa_miR_128a	AACS	1328	1	1	2.47663	1.5
hsa_miR_200c	AACS	1328	4	0	0	0
hsa_miR_483	AACS	1328	3	1	2.19515	2
hsa_miR_196b	AACS	1328	4	0	0	0
hsa_miR_99a	AACS	1328	3	1	3.42034	2
hsa_miR_146a	AACS	1328	4	0	0	0
hsa_miR_330	AACS	1328	4	0	0	0
hsa_miR_139	AACS	1328	3	1	2.98734	2.5
hsa_miR_452	AACS	1328	4	0	0	0
hsa_miR_27b	AACS	1328	2	2	2.48758	2
hsa_miR_31	AACS	1328	4	0	0	0
hsa_miR_10a	AACS	1328	3	1	2.71867	1.5
hsa_miR_152	AACS	1328	1	2	3.05526	1
hsa_miR_151	AACS	1328	4	0	0	0
hsa_miR_195	AACS	1328	4	0	0	0
hsa_miR_138	AACS	1328	4	0	0	0
hsa_miR_141	AACS	1328	3	1	2.64435	2
hsa_miR_126	AACS	1328	4	0	0	0
hsa_miR_136	AACS	1328	4	0	0	0
hsa_miR_215	AACS	1328	4	0	0	0
hsa_let_7f	AACS	1328	4	0	0	0
hsa_miR_29a	AACS	1328	1	2	2.41964	0
hsa_miR_301	AACS	1328	3	1	3.34757	2
hsa_miR_30b	AACS	1328	4	0	0	0
hsa_miR_200a	AACS	1328	3	1	2.64435	2
hsa_miR_224	AACS	1328	3	1	2.34596	2.5
hsa_miR_205	AACS	1328	3	1	2.96387	1
hsa_miR_202	AACS	1328	4	0	0	0
hsa_miR_99b	AACS	1328	3	1	3.42034	3
hsa_miR_373	AACS	1328	4	0	0	0
hsa_let_7b	AACS	1328	4	0	0	0
hsa_miR_371	AACS	1328	4	0	0	0
hsa_miR_155	AACS	1328	4	0	0	0
hsa_miR_122a	AACS	1328	1	1	2.3505	2
hsa_miR_200b	AACS	1328	4	0	0	0
hsa_miR_196a	AACS	1328	4	0	0	0
hsa_miR_17_3p	AACS	1328	3	1	2.55455	2
hsa_miR_194	AADACL1	0	4	0	0	0
hsa_let_7a	AADACL1	0	4	0	0	0
hsa_miR_373_AS	AADACL1	0	4	0	0	0
hsa_miR_222	AADACL1	0	4	0	0	0
hsa_miR_10b	AADACL1	0	4	0	0	0
hsa_miR_95	AADACL1	0	4	0	0	0
hsa_miR_125b	AADACL1	0	4	0	0	0
hsa_miR_203	AADACL1	0	4	0	0	0
hsa_miR_128b	AADACL1	0	4	0	0	0
hsa_miR_372	AADACL1	0	4	0	0	0
hsa_miR_132	AADACL1	0	4	0	0	0
hsa_miR_100	AADACL1	0	4	0	0	0
hsa_miR_34a	AADACL1	0	4	0	0	0
hsa_miR_429	AADACL1	0	4	0	0	0
hsa_miR_200a_AS	AADACL1	0	4	0	0	0
hsa_miR_148a	AADACL1	0	4	0	0	0
hsa_miR_501	AADACL1	0	4	0	0	0
hsa_miR_505	AADACL1	0	4	0	0	0
hsa_miR_342	AADACL1	0	4	0	0	0
hsa_miR_375	AADACL1	0	4	0	0	0
hsa_miR_181b	AADACL1	0	4	0	0	0
hsa_miR_221	AADACL1	0	4	0	0	0
hsa_miR_197	AADACL1	0	4	0	0	0
hsa_miR_503	AADACL1	0	4	0	0	0
hsa_miR_213	AADACL1	0	4	0	0	0
hsa_miR_125a	AADACL1	0	4	0	0	0
hsa_miR_142_5p	AADACL1	0	4	0	0	0
hsa_miR_98	AADACL1	0	4	0	0	0
hsa_let_7c	AADACL1	0	4	0	0	0
hsa_let_7e	AADACL1	0	4	0	0	0
hsa_miR_192	AADACL1	0	4	0	0	0
hsa_miR_18a	AADACL1	0	4	0	0	0
hsa_miR_18b	AADACL1	0	4	0	0	0
hsa_miR_499	AADACL1	0	4	0	0	0
hsa_miR_130a	AADACL1	0	4	0	0	0
hsa_miR_193b	AADACL1	0	4	0	0	0
hsa_miR_425	AADACL1	0	4	0	0	0
hsa_let_7i	AADACL1	0	4	0	0	0
hsa_miR_455	AADACL1	0	4	0	0	0
hsa_miR_7	AADACL1	0	4	0	0	0
hsa_let_7d	AADACL1	0	4	0	0	0
hsa_miR_145	AADACL1	0	4	0	0	0
hsa_miR_128a	AADACL1	0	4	0	0	0
hsa_miR_200c	AADACL1	0	4	0	0	0
hsa_miR_483	AADACL1	0	4	0	0	0
hsa_miR_196b	AADACL1	0	4	0	0	0
hsa_miR_99a	AADACL1	0	4	0	0	0
hsa_miR_146a	AADACL1	0	4	0	0	0
hsa_miR_330	AADACL1	0	4	0	0	0
hsa_miR_139	AADACL1	0	4	0	0	0
hsa_miR_452	AADACL1	0	4	0	0	0
hsa_miR_27b	AADACL1	0	4	0	0	0
hsa_miR_31	AADACL1	0	4	0	0	0
hsa_miR_10a	AADACL1	0	4	0	0	0
hsa_miR_152	AADACL1	0	4	0	0	0
hsa_miR_151	AADACL1	0	4	0	0	0
hsa_miR_195	AADACL1	0	4	0	0	0
hsa_miR_138	AADACL1	0	4	0	0	0
hsa_miR_141	AADACL1	0	4	0	0	0
hsa_miR_126	AADACL1	0	4	0	0	0
hsa_miR_136	AADACL1	0	4	0	0	0
hsa_miR_215	AADACL1	0	4	0	0	0
hsa_let_7f	AADACL1	0	4	0	0	0
hsa_miR_29a	AADACL1	0	4	0	0	0
hsa_miR_301	AADACL1	0	4	0	0	0
hsa_miR_30b	AADACL1	0	4	0	0	0
hsa_miR_200a	AADACL1	0	4	0	0	0
hsa_miR_224	AADACL1	0	4	0	0	0
hsa_miR_205	AADACL1	0	4	0	0	0
hsa_miR_202	AADACL1	0	4	0	0	0
hsa_miR_99b	AADACL1	0	4	0	0	0
hsa_miR_373	AADACL1	0	4	0	0	0
hsa_let_7b	AADACL1	0	4	0	0	0
hsa_miR_371	AADACL1	0	4	0	0	0
hsa_miR_155	AADACL1	0	4	0	0	0
hsa_miR_122a	AADACL1	0	4	0	0	0
hsa_miR_200b	AADACL1	0	4	0	0	0
hsa_miR_196a	AADACL1	0	4	0	0	0
hsa_miR_17_3p	AADACL1	0	4	0	0	0
hsa_miR_194	AAK1	1530	4	0	0	0
hsa_let_7a	AAK1	1530	4	0	0	0
hsa_miR_373_AS	AAK1	1530	2	2	4.26078	0
hsa_miR_222	AAK1	1530	4	0	0	0
hsa_miR_10b	AAK1	1530	4	0	0	0
hsa_miR_95	AAK1	1530	4	0	0	0
hsa_miR_125b	AAK1	1530	4	0	0	0
hsa_miR_203	AAK1	1530	4	0	0	0
hsa_miR_128b	AAK1	1530	4	0	0	0
hsa_miR_372	AAK1	1530	4	0	0	0
hsa_miR_132	AAK1	1530	4	0	0	0
hsa_miR_100	AAK1	1530	4	0	0	0
hsa_miR_34a	AAK1	1530	1	1	2.82736	1
hsa_miR_429	AAK1	1530	1	1	3.25553	2
hsa_miR_200a_AS	AAK1	1530	4	0	0	0
hsa_miR_148a	AAK1	1530	4	0	0	0
hsa_miR_501	AAK1	1530	4	0	0	0
hsa_miR_505	AAK1	1530	4	0	0	0
hsa_miR_342	AAK1	1530	4	0	0	0
hsa_miR_375	AAK1	1530	4	0	0	0
hsa_miR_181b	AAK1	1530	3	1	3.83546	2
hsa_miR_221	AAK1	1530	4	0	0	0
hsa_miR_197	AAK1	1530	4	0	0	0
hsa_miR_503	AAK1	1530	4	0	0	0
hsa_miR_213	AAK1	1530	4	0	0	0
hsa_miR_125a	AAK1	1530	4	0	0	0
hsa_miR_142_5p	AAK1	1530	4	0	0	0
hsa_miR_98	AAK1	1530	4	0	0	0
hsa_let_7c	AAK1	1530	4	0	0	0
hsa_let_7e	AAK1	1530	4	0	0	0
hsa_miR_192	AAK1	1530	4	0	0	0
hsa_miR_18a	AAK1	1530	3	1	3.83396	2
hsa_miR_18b	AAK1	1530	3	1	3.83396	2
hsa_miR_499	AAK1	1530	4	0	0	0
hsa_miR_130a	AAK1	1530	4	0	0	0
hsa_miR_193b	AAK1	1530	4	0	0	0
hsa_miR_425	AAK1	1530	3	1	2.8071	1.5
hsa_let_7i	AAK1	1530	4	0	0	0
hsa_miR_455	AAK1	1530	3	1	3.32054	2
hsa_miR_7	AAK1	1530	4	0	0	0
hsa_let_7d	AAK1	1530	4	0	0	0
hsa_miR_145	AAK1	1530	4	0	0	0
hsa_miR_128a	AAK1	1530	4	0	0	0
hsa_miR_200c	AAK1	1530	1	1	3.25553	2
hsa_miR_483	AAK1	1530	3	1	2.99641	2
hsa_miR_196b	AAK1	1530	1	1	4.2707	3
hsa_miR_99a	AAK1	1530	4	0	0	0
hsa_miR_146a	AAK1	1530	4	0	0	0
hsa_miR_330	AAK1	1530	4	0	0	0
hsa_miR_139	AAK1	1530	4	0	0	0
hsa_miR_452	AAK1	1530	4	0	0	0
hsa_miR_27b	AAK1	1530	4	0	0	0
hsa_miR_31	AAK1	1530	4	0	0	0
hsa_miR_10a	AAK1	1530	4	0	0	0
hsa_miR_152	AAK1	1530	4	0	0	0
hsa_miR_151	AAK1	1530	4	0	0	0
hsa_miR_195	AAK1	1530	4	0	0	0
hsa_miR_138	AAK1	1530	3	1	2.33435	1.5
hsa_miR_141	AAK1	1530	3	1	3.23637	2
hsa_miR_126	AAK1	1530	4	0	0	0
hsa_miR_136	AAK1	1530	4	0	0	0
hsa_miR_215	AAK1	1530	4	0	0	0
hsa_let_7f	AAK1	1530	4	0	0	0
hsa_miR_29a	AAK1	1530	4	0	0	0
hsa_miR_301	AAK1	1530	4	0	0	0
hsa_miR_30b	AAK1	1530	4	0	0	0
hsa_miR_200a	AAK1	1530	3	1	3.23637	2
hsa_miR_224	AAK1	1530	4	0	0	0
hsa_miR_205	AAK1	1530	4	0	0	0
hsa_miR_202	AAK1	1530	4	0	0	0
hsa_miR_99b	AAK1	1530	4	0	0	0
hsa_miR_373	AAK1	1530	4	0	0	0
hsa_let_7b	AAK1	1530	4	0	0	0
hsa_miR_371	AAK1	1530	4	0	0	0
hsa_miR_155	AAK1	1530	4	0	0	0
hsa_miR_122a	AAK1	1530	2	1	3.65975	2
hsa_miR_200b	AAK1	1530	1	1	3.25553	2
hsa_miR_196a	AAK1	1530	1	1	4.2707	3
hsa_miR_17_3p	AAK1	1530	3	2	2.5259	2
hsa_miR_194	AAMP	406	4	0	0	0
hsa_let_7a	AAMP	406	4	0	0	0
hsa_miR_373_AS	AAMP	406	3	1	3.20824	0.5
hsa_miR_222	AAMP	406	4	0	0	0
hsa_miR_10b	AAMP	406	4	0	0	0
hsa_miR_95	AAMP	406	4	0	0	0
hsa_miR_125b	AAMP	406	4	0	0	0
hsa_miR_203	AAMP	406	4	0	0	0
hsa_miR_128b	AAMP	406	4	0	0	0
hsa_miR_372	AAMP	406	4	0	0	0
hsa_miR_132	AAMP	406	4	0	0	0
hsa_miR_100	AAMP	406	4	0	0	0
hsa_miR_34a	AAMP	406	4	0	0	0
hsa_miR_429	AAMP	406	4	0	0	0
hsa_miR_200a_AS	AAMP	406	4	0	0	0
hsa_miR_148a	AAMP	406	4	0	0	0
hsa_miR_501	AAMP	406	4	0	0	0
hsa_miR_505	AAMP	406	1	1	1.75431	0.5
hsa_miR_342	AAMP	406	1	1	3.02368	3
hsa_miR_375	AAMP	406	4	0	0	0
hsa_miR_181b	AAMP	406	4	0	0	0
hsa_miR_221	AAMP	406	4	0	0	0
hsa_miR_197	AAMP	406	4	0	0	0
hsa_miR_503	AAMP	406	4	0	0	0
hsa_miR_213	AAMP	406	4	0	0	0
hsa_miR_125a	AAMP	406	4	0	0	0
hsa_miR_142_5p	AAMP	406	4	0	0	0
hsa_miR_98	AAMP	406	4	0	0	0
hsa_let_7c	AAMP	406	4	0	0	0
hsa_let_7e	AAMP	406	4	0	0	0
hsa_miR_192	AAMP	406	4	0	0	0
hsa_miR_18a	AAMP	406	4	0	0	0
hsa_miR_18b	AAMP	406	4	0	0	0
hsa_miR_499	AAMP	406	4	0	0	0
hsa_miR_130a	AAMP	406	4	0	0	0
hsa_miR_193b	AAMP	406	4	0	0	0
hsa_miR_425	AAMP	406	4	0	0	0
hsa_let_7i	AAMP	406	4	0	0	0
hsa_miR_455	AAMP	406	4	0	0	0
hsa_miR_7	AAMP	406	4	0	0	0
hsa_let_7d	AAMP	406	4	0	0	0
hsa_miR_145	AAMP	406	4	0	0	0
hsa_miR_128a	AAMP	406	4	0	0	0
hsa_miR_200c	AAMP	406	4	0	0	0
hsa_miR_483	AAMP	406	4	0	0	0
hsa_miR_196b	AAMP	406	4	0	0	0
hsa_miR_99a	AAMP	406	4	0	0	0
hsa_miR_146a	AAMP	406	4	0	0	0
hsa_miR_330	AAMP	406	4	0	0	0
hsa_miR_139	AAMP	406	4	0	0	0
hsa_miR_452	AAMP	406	4	0	0	0
hsa_miR_27b	AAMP	406	4	0	0	0
hsa_miR_31	AAMP	406	4	0	0	0
hsa_miR_10a	AAMP	406	4	0	0	0
hsa_miR_152	AAMP	406	4	0	0	0
hsa_miR_151	AAMP	406	4	0	0	0
hsa_miR_195	AAMP	406	4	0	0	0
hsa_miR_138	AAMP	406	4	0	0	0
hsa_miR_141	AAMP	406	4	0	0	0
hsa_miR_126	AAMP	406	4	0	0	0
hsa_miR_136	AAMP	406	4	0	0	0
hsa_miR_215	AAMP	406	4	0	0	0
hsa_let_7f	AAMP	406	4	0	0	0
hsa_miR_29a	AAMP	406	4	0	0	0
hsa_miR_301	AAMP	406	4	0	0	0
hsa_miR_30b	AAMP	406	4	0	0	0
hsa_miR_200a	AAMP	406	4	0	0	0
hsa_miR_224	AAMP	406	3	2	1.68739	2
hsa_miR_205	AAMP	406	4	0	0	0
hsa_miR_202	AAMP	406	4	0	0	0
hsa_miR_99b	AAMP	406	4	0	0	0
hsa_miR_373	AAMP	406	4	0	0	0
hsa_let_7b	AAMP	406	4	0	0	0
hsa_miR_371	AAMP	406	4	0	0	0
hsa_miR_155	AAMP	406	4	0	0	0
hsa_miR_122a	AAMP	406	4	0	0	0
hsa_miR_200b	AAMP	406	4	0	0	0
hsa_miR_196a	AAMP	406	4	0	0	0
hsa_miR_17_3p	AAMP	406	3	1	1.15003	0.5
hsa_miR_194	AARS	331	4	0	0	0
hsa_let_7a	AARS	331	4	0	0	0
hsa_miR_373_AS	AARS	331	4	0	0	0
hsa_miR_222	AARS	331	4	0	0	0
hsa_miR_10b	AARS	331	4	0	0	0
hsa_miR_95	AARS	331	4	0	0	0
hsa_miR_125b	AARS	331	4	0	0	0
hsa_miR_203	AARS	331	4	0	0	0
hsa_miR_128b	AARS	331	4	0	0	0
hsa_miR_372	AARS	331	4	0	0	0
hsa_miR_132	AARS	331	4	0	0	0
hsa_miR_100	AARS	331	4	0	0	0
hsa_miR_34a	AARS	331	4	0	0	0
hsa_miR_429	AARS	331	4	0	0	0
hsa_miR_200a_AS	AARS	331	4	0	0	0
hsa_miR_148a	AARS	331	4	0	0	0
hsa_miR_501	AARS	331	4	0	0	0
hsa_miR_505	AARS	331	3	1	2.4526	3
hsa_miR_342	AARS	331	4	0	0	0
hsa_miR_375	AARS	331	4	0	0	0
hsa_miR_181b	AARS	331	4	0	0	0
hsa_miR_221	AARS	331	4	0	0	0
hsa_miR_197	AARS	331	4	0	0	0
hsa_miR_503	AARS	331	4	0	0	0
hsa_miR_213	AARS	331	4	0	0	0
hsa_miR_125a	AARS	331	4	0	0	0
hsa_miR_142_5p	AARS	331	4	0	0	0
hsa_miR_98	AARS	331	4	0	0	0
hsa_let_7c	AARS	331	4	0	0	0
hsa_let_7e	AARS	331	4	0	0	0
hsa_miR_192	AARS	331	4	0	0	0
hsa_miR_18a	AARS	331	4	0	0	0
hsa_miR_18b	AARS	331	4	0	0	0
hsa_miR_499	AARS	331	4	0	0	0
hsa_miR_130a	AARS	331	4	0	0	0
hsa_miR_193b	AARS	331	4	0	0	0
hsa_miR_425	AARS	331	4	0	0	0
hsa_let_7i	AARS	331	4	0	0	0
hsa_miR_455	AARS	331	4	0	0	0
hsa_miR_7	AARS	331	4	0	0	0
hsa_let_7d	AARS	331	4	0	0	0
hsa_miR_145	AARS	331	0	2	2.7816	2
hsa_miR_128a	AARS	331	4	0	0	0
hsa_miR_200c	AARS	331	4	0	0	0
hsa_miR_483	AARS	331	4	0	0	0
hsa_miR_196b	AARS	331	4	0	0	0
hsa_miR_99a	AARS	331	4	0	0	0
hsa_miR_146a	AARS	331	4	0	0	0
hsa_miR_330	AARS	331	4	0	0	0
hsa_miR_139	AARS	331	4	0	0	0
hsa_miR_452	AARS	331	4	0	0	0
hsa_miR_27b	AARS	331	4	0	0	0
hsa_miR_31	AARS	331	4	0	0	0
hsa_miR_10a	AARS	331	4	0	0	0
hsa_miR_152	AARS	331	4	0	0	0
hsa_miR_151	AARS	331	2	1	2.62814	1.5
hsa_miR_195	AARS	331	4	0	0	0
hsa_miR_138	AARS	331	4	0	0	0
hsa_miR_141	AARS	331	4	0	0	0
hsa_miR_126	AARS	331	4	0	0	0
hsa_miR_136	AARS	331	4	0	0	0
hsa_miR_215	AARS	331	4	0	0	0
hsa_let_7f	AARS	331	4	0	0	0
hsa_miR_29a	AARS	331	4	0	0	0
hsa_miR_301	AARS	331	4	0	0	0
hsa_miR_30b	AARS	331	4	0	0	0
hsa_miR_200a	AARS	331	4	0	0	0
hsa_miR_224	AARS	331	4	0	0	0
hsa_miR_205	AARS	331	4	0	0	0
hsa_miR_202	AARS	331	4	0	0	0
hsa_miR_99b	AARS	331	4	0	0	0
hsa_miR_373	AARS	331	4	0	0	0
hsa_let_7b	AARS	331	4	0	0	0
hsa_miR_371	AARS	331	4	0	0	0
hsa_miR_155	AARS	331	4	0	0	0
hsa_miR_122a	AARS	331	4	0	0	0
hsa_miR_200b	AARS	331	4	0	0	0
hsa_miR_196a	AARS	331	4	0	0	0
hsa_miR_17_3p	AARS	331	2	1	3.90841	2
hsa_miR_194	AARS2	893	4	0	0	0
hsa_let_7a	AARS2	893	4	0	0	0
hsa_miR_373_AS	AARS2	893	4	0	0	0
hsa_miR_222	AARS2	893	4	0	0	0
hsa_miR_10b	AARS2	893	4	0	0	0
hsa_miR_95	AARS2	893	4	0	0	0
hsa_miR_125b	AARS2	893	4	0	0	0
hsa_miR_203	AARS2	893	1	2	3.66621	2
hsa_miR_128b	AARS2	893	4	0	0	0
hsa_miR_372	AARS2	893	1	1	2.33111	3
hsa_miR_132	AARS2	893	4	0	0	0
hsa_miR_100	AARS2	893	4	0	0	0
hsa_miR_34a	AARS2	893	4	0	0	0
hsa_miR_429	AARS2	893	4	0	0	0
hsa_miR_200a_AS	AARS2	893	4	0	0	0
hsa_miR_148a	AARS2	893	3	1	3.86132	2
hsa_miR_501	AARS2	893	4	0	0	0
hsa_miR_505	AARS2	893	3	1	2.70901	1.5
hsa_miR_342	AARS2	893	4	0	0	0
hsa_miR_375	AARS2	893	4	0	0	0
hsa_miR_181b	AARS2	893	4	0	0	0
hsa_miR_221	AARS2	893	4	0	0	0
hsa_miR_197	AARS2	893	2	2	2.59058	0
hsa_miR_503	AARS2	893	4	0	0	0
hsa_miR_213	AARS2	893	4	0	0	0
hsa_miR_125a	AARS2	893	4	0	0	0
hsa_miR_142_5p	AARS2	893	4	0	0	0
hsa_miR_98	AARS2	893	4	0	0	0
hsa_let_7c	AARS2	893	4	0	0	0
hsa_let_7e	AARS2	893	4	0	0	0
hsa_miR_192	AARS2	893	3	1	3.33205	2
hsa_miR_18a	AARS2	893	4	0	0	0
hsa_miR_18b	AARS2	893	4	0	0	0
hsa_miR_499	AARS2	893	4	0	0	0
hsa_miR_130a	AARS2	893	3	1	2.32565	0
hsa_miR_193b	AARS2	893	4	0	0	0
hsa_miR_425	AARS2	893	4	0	0	0
hsa_let_7i	AARS2	893	4	0	0	0
hsa_miR_455	AARS2	893	3	1	3.4789	2
hsa_miR_7	AARS2	893	4	0	0	0
hsa_let_7d	AARS2	893	4	0	0	0
hsa_miR_145	AARS2	893	3	1	3.73273	1.5
hsa_miR_128a	AARS2	893	4	0	0	0
hsa_miR_200c	AARS2	893	4	0	0	0
hsa_miR_483	AARS2	893	4	0	0	0
hsa_miR_196b	AARS2	893	4	0	0	0
hsa_miR_99a	AARS2	893	4	0	0	0
hsa_miR_146a	AARS2	893	4	0	0	0
hsa_miR_330	AARS2	893	4	0	0	0
hsa_miR_139	AARS2	893	3	1	1.83578	4
hsa_miR_452	AARS2	893	4	0	0	0
hsa_miR_27b	AARS2	893	2	2	3.98549	2.5
hsa_miR_31	AARS2	893	4	0	0	0
hsa_miR_10a	AARS2	893	4	0	0	0
hsa_miR_152	AARS2	893	3	1	3.86132	2
hsa_miR_151	AARS2	893	4	0	0	0
hsa_miR_195	AARS2	893	4	0	0	0
hsa_miR_138	AARS2	893	4	0	0	0
hsa_miR_141	AARS2	893	3	1	2.63112	2
hsa_miR_126	AARS2	893	4	0	0	0
hsa_miR_136	AARS2	893	4	0	0	0
hsa_miR_215	AARS2	893	3	1	3.33205	2
hsa_let_7f	AARS2	893	4	0	0	0
hsa_miR_29a	AARS2	893	4	0	0	0
hsa_miR_301	AARS2	893	3	1	2.32565	1.5
hsa_miR_30b	AARS2	893	4	0	0	0
hsa_miR_200a	AARS2	893	3	1	2.63112	2
hsa_miR_224	AARS2	893	4	0	0	0
hsa_miR_205	AARS2	893	2	1	1.82841	2
hsa_miR_202	AARS2	893	4	0	0	0
hsa_miR_99b	AARS2	893	4	0	0	0
hsa_miR_373	AARS2	893	1	1	2.33111	3
hsa_let_7b	AARS2	893	4	0	0	0
hsa_miR_371	AARS2	893	4	0	0	0
hsa_miR_155	AARS2	893	4	0	0	0
hsa_miR_122a	AARS2	893	2	1	2.23824	3.5
hsa_miR_200b	AARS2	893	4	0	0	0
hsa_miR_196a	AARS2	893	4	0	0	0
hsa_miR_17_3p	AARS2	893	4	0	0	0
hsa_miR_194	AARSD1	1060	3	1	4.02627	1
hsa_let_7a	AARSD1	1060	4	0	0	0
hsa_miR_373_AS	AARSD1	1060	1	2	3.81079	1
hsa_miR_222	AARSD1	1060	4	0	0	0
hsa_miR_10b	AARSD1	1060	3	1	2.63918	2
hsa_miR_95	AARSD1	1060	4	0	0	0
hsa_miR_125b	AARSD1	1060	4	0	0	0
hsa_miR_203	AARSD1	1060	4	0	0	0
hsa_miR_128b	AARSD1	1060	4	0	0	0
hsa_miR_372	AARSD1	1060	3	1	3.36283	0
hsa_miR_132	AARSD1	1060	3	1	3.61225	1.5
hsa_miR_100	AARSD1	1060	4	0	0	0
hsa_miR_34a	AARSD1	1060	4	0	0	0
hsa_miR_429	AARSD1	1060	4	0	0	0
hsa_miR_200a_AS	AARSD1	1060	4	0	0	0
hsa_miR_148a	AARSD1	1060	4	0	0	0
hsa_miR_501	AARSD1	1060	4	0	0	0
hsa_miR_505	AARSD1	1060	4	0	0	0
hsa_miR_342	AARSD1	1060	4	0	0	0
hsa_miR_375	AARSD1	1060	4	0	0	0
hsa_miR_181b	AARSD1	1060	4	0	0	0
hsa_miR_221	AARSD1	1060	4	0	0	0
hsa_miR_197	AARSD1	1060	4	0	0	0
hsa_miR_503	AARSD1	1060	4	0	0	0
hsa_miR_213	AARSD1	1060	4	0	0	0
hsa_miR_125a	AARSD1	1060	4	0	0	0
hsa_miR_142_5p	AARSD1	1060	2	2	3.89142	1.5
hsa_miR_98	AARSD1	1060	4	0	0	0
hsa_let_7c	AARSD1	1060	4	0	0	0
hsa_let_7e	AARSD1	1060	4	0	0	0
hsa_miR_192	AARSD1	1060	4	0	0	0
hsa_miR_18a	AARSD1	1060	3	1	3.05022	3.5
hsa_miR_18b	AARSD1	1060	3	1	3.05022	3.5
hsa_miR_499	AARSD1	1060	4	0	0	0
hsa_miR_130a	AARSD1	1060	4	0	0	0
hsa_miR_193b	AARSD1	1060	4	0	0	0
hsa_miR_425	AARSD1	1060	4	0	0	0
hsa_let_7i	AARSD1	1060	4	0	0	0
hsa_miR_455	AARSD1	1060	4	0	0	0
hsa_miR_7	AARSD1	1060	1	1	3.04679	2.5
hsa_let_7d	AARSD1	1060	4	0	0	0
hsa_miR_145	AARSD1	1060	4	0	0	0
hsa_miR_128a	AARSD1	1060	4	0	0	0
hsa_miR_200c	AARSD1	1060	4	0	0	0
hsa_miR_483	AARSD1	1060	3	1	2.262	2
hsa_miR_196b	AARSD1	1060	4	0	0	0
hsa_miR_99a	AARSD1	1060	4	0	0	0
hsa_miR_146a	AARSD1	1060	3	1	3.4412	3.5
hsa_miR_330	AARSD1	1060	3	1	2.69273	2
hsa_miR_139	AARSD1	1060	4	0	0	0
hsa_miR_452	AARSD1	1060	4	0	0	0
hsa_miR_27b	AARSD1	1060	3	1	2.02894	2
hsa_miR_31	AARSD1	1060	3	2	2.94347	3
hsa_miR_10a	AARSD1	1060	3	1	2.63918	2
hsa_miR_152	AARSD1	1060	4	0	0	0
hsa_miR_151	AARSD1	1060	4	0	0	0
hsa_miR_195	AARSD1	1060	4	0	0	0
hsa_miR_138	AARSD1	1060	3	1	3.52886	2.5
hsa_miR_141	AARSD1	1060	4	0	0	0
hsa_miR_126	AARSD1	1060	4	0	0	0
hsa_miR_136	AARSD1	1060	3	1	3.30877	1.5
hsa_miR_215	AARSD1	1060	4	0	0	0
hsa_let_7f	AARSD1	1060	4	0	0	0
hsa_miR_29a	AARSD1	1060	3	1	2.57082	0
hsa_miR_301	AARSD1	1060	4	0	0	0
hsa_miR_30b	AARSD1	1060	4	0	0	0
hsa_miR_200a	AARSD1	1060	4	0	0	0
hsa_miR_224	AARSD1	1060	4	0	0	0
hsa_miR_205	AARSD1	1060	4	0	0	0
hsa_miR_202	AARSD1	1060	4	0	0	0
hsa_miR_99b	AARSD1	1060	4	0	0	0
hsa_miR_373	AARSD1	1060	3	1	3.36283	0.5
hsa_let_7b	AARSD1	1060	4	0	0	0
hsa_miR_371	AARSD1	1060	4	0	0	0
hsa_miR_155	AARSD1	1060	4	0	0	0
hsa_miR_122a	AARSD1	1060	4	0	0	0
hsa_miR_200b	AARSD1	1060	4	0	0	0
hsa_miR_196a	AARSD1	1060	4	0	0	0
hsa_miR_17_3p	AARSD1	1060	4	0	0	0
hsa_miR_194	AASDHPPT	1803	1	1	5.01523	2
hsa_let_7a	AASDHPPT	1803	3	2	4.22927	4
hsa_miR_373_AS	AASDHPPT	1803	1	1	4.05546	1.5
hsa_miR_222	AASDHPPT	1803	4	0	0	0
hsa_miR_10b	AASDHPPT	1803	1	1	3.34589	1.5
hsa_miR_95	AASDHPPT	1803	4	0	0	0
hsa_miR_125b	AASDHPPT	1803	3	1	3.38737	2
hsa_miR_203	AASDHPPT	1803	3	2	4.79805	2
hsa_miR_128b	AASDHPPT	1803	4	0	0	0
hsa_miR_372	AASDHPPT	1803	4	0	0	0
hsa_miR_132	AASDHPPT	1803	3	2	3.81749	1.5
hsa_miR_100	AASDHPPT	1803	4	0	0	0
hsa_miR_34a	AASDHPPT	1803	1	1	3.10964	2
hsa_miR_429	AASDHPPT	1803	1	2	4.6222	3
hsa_miR_200a_AS	AASDHPPT	1803	3	2	4.45803	1.5
hsa_miR_148a	AASDHPPT	1803	4	0	0	0
hsa_miR_501	AASDHPPT	1803	3	1	3.33093	1
hsa_miR_505	AASDHPPT	1803	2	1	4.07993	1.5
hsa_miR_342	AASDHPPT	1803	4	0	0	0
hsa_miR_375	AASDHPPT	1803	4	0	0	0
hsa_miR_181b	AASDHPPT	1803	1	2	3.29565	2.5
hsa_miR_221	AASDHPPT	1803	4	0	0	0
hsa_miR_197	AASDHPPT	1803	3	1	4.41833	2.5
hsa_miR_503	AASDHPPT	1803	2	1	3.5993	2
hsa_miR_213	AASDHPPT	1803	4	0	0	0
hsa_miR_125a	AASDHPPT	1803	3	1	3.38737	3
hsa_miR_142_5p	AASDHPPT	1803	4	0	0	0
hsa_miR_98	AASDHPPT	1803	3	2	4.22927	4
hsa_let_7c	AASDHPPT	1803	3	2	4.22927	4
hsa_let_7e	AASDHPPT	1803	3	2	4.22927	4
hsa_miR_192	AASDHPPT	1803	2	1	4.25809	2.5
hsa_miR_18a	AASDHPPT	1803	4	0	0	0
hsa_miR_18b	AASDHPPT	1803	4	0	0	0
hsa_miR_499	AASDHPPT	1803	4	0	0	0
hsa_miR_130a	AASDHPPT	1803	4	0	0	0
hsa_miR_193b	AASDHPPT	1803	4	0	0	0
hsa_miR_425	AASDHPPT	1803	4	0	0	0
hsa_let_7i	AASDHPPT	1803	3	2	4.22927	3
hsa_miR_455	AASDHPPT	1803	2	2	4.6254	2.5
hsa_miR_7	AASDHPPT	1803	3	1	4.23988	2
hsa_let_7d	AASDHPPT	1803	3	2	4.22927	2
hsa_miR_145	AASDHPPT	1803	2	1	4.09139	2
hsa_miR_128a	AASDHPPT	1803	4	0	0	0
hsa_miR_200c	AASDHPPT	1803	1	2	4.6222	3
hsa_miR_483	AASDHPPT	1803	4	0	0	0
hsa_miR_196b	AASDHPPT	1803	4	0	0	0
hsa_miR_99a	AASDHPPT	1803	4	0	0	0
hsa_miR_146a	AASDHPPT	1803	4	0	0	0
hsa_miR_330	AASDHPPT	1803	4	0	0	0
hsa_miR_139	AASDHPPT	1803	0	1	4.62838	3
hsa_miR_452	AASDHPPT	1803	4	0	0	0
hsa_miR_27b	AASDHPPT	1803	4	0	0	0
hsa_miR_31	AASDHPPT	1803	4	0	0	0
hsa_miR_10a	AASDHPPT	1803	1	1	3.34589	1.5
hsa_miR_152	AASDHPPT	1803	4	0	0	0
hsa_miR_151	AASDHPPT	1803	4	0	0	0
hsa_miR_195	AASDHPPT	1803	0	1	3.5993	1.5
hsa_miR_138	AASDHPPT	1803	4	0	0	0
hsa_miR_141	AASDHPPT	1803	4	0	0	0
hsa_miR_126	AASDHPPT	1803	4	0	0	0
hsa_miR_136	AASDHPPT	1803	4	0	0	0
hsa_miR_215	AASDHPPT	1803	2	1	4.25809	2.5
hsa_let_7f	AASDHPPT	1803	3	2	4.22927	4
hsa_miR_29a	AASDHPPT	1803	4	0	0	0
hsa_miR_301	AASDHPPT	1803	4	0	0	0
hsa_miR_30b	AASDHPPT	1803	1	2	4.15537	2
hsa_miR_200a	AASDHPPT	1803	4	0	0	0
hsa_miR_224	AASDHPPT	1803	1	2	3.33521	1
hsa_miR_205	AASDHPPT	1803	4	0	0	0
hsa_miR_202	AASDHPPT	1803	1	2	4.4813	3
hsa_miR_99b	AASDHPPT	1803	4	0	0	0
hsa_miR_373	AASDHPPT	1803	4	0	0	0
hsa_let_7b	AASDHPPT	1803	3	2	4.22927	3
hsa_miR_371	AASDHPPT	1803	4	0	0	0
hsa_miR_155	AASDHPPT	1803	4	0	0	0
hsa_miR_122a	AASDHPPT	1803	4	0	0	0
hsa_miR_200b	AASDHPPT	1803	1	2	4.6222	3
hsa_miR_196a	AASDHPPT	1803	4	0	0	0
hsa_miR_17_3p	AASDHPPT	1803	3	1	4.79946	2
hsa_miR_194	AASS	1331	4	0	0	0
hsa_let_7a	AASS	1331	4	0	0	0
hsa_miR_373_AS	AASS	1331	4	0	0	0
hsa_miR_222	AASS	1331	4	0	0	0
hsa_miR_10b	AASS	1331	4	0	0	0
hsa_miR_95	AASS	1331	4	0	0	0
hsa_miR_125b	AASS	1331	4	0	0	0
hsa_miR_203	AASS	1331	3	1	2.49825	2.5
hsa_miR_128b	AASS	1331	3	1	3.01345	1
hsa_miR_372	AASS	1331	4	0	0	0
hsa_miR_132	AASS	1331	4	0	0	0
hsa_miR_100	AASS	1331	4	0	0	0
hsa_miR_34a	AASS	1331	4	0	0	0
hsa_miR_429	AASS	1331	4	0	0	0
hsa_miR_200a_AS	AASS	1331	4	0	0	0
hsa_miR_148a	AASS	1331	4	0	0	0
hsa_miR_501	AASS	1331	4	0	0	0
hsa_miR_505	AASS	1331	0	1	3.22561	2
hsa_miR_342	AASS	1331	4	0	0	0
hsa_miR_375	AASS	1331	3	1	2.98023	0
hsa_miR_181b	AASS	1331	0	2	3.53228	2
hsa_miR_221	AASS	1331	4	0	0	0
hsa_miR_197	AASS	1331	2	2	3.48919	0
hsa_miR_503	AASS	1331	3	1	3.53797	2
hsa_miR_213	AASS	1331	0	1	3.10601	3
hsa_miR_125a	AASS	1331	4	0	0	0
hsa_miR_142_5p	AASS	1331	3	1	5.04705	2
hsa_miR_98	AASS	1331	4	0	0	0
hsa_let_7c	AASS	1331	4	0	0	0
hsa_let_7e	AASS	1331	4	0	0	0
hsa_miR_192	AASS	1331	4	0	0	0
hsa_miR_18a	AASS	1331	4	0	0	0
hsa_miR_18b	AASS	1331	4	0	0	0
hsa_miR_499	AASS	1331	4	0	0	0
hsa_miR_130a	AASS	1331	4	0	0	0
hsa_miR_193b	AASS	1331	4	0	0	0
hsa_miR_425	AASS	1331	4	0	0	0
hsa_let_7i	AASS	1331	4	0	0	0
hsa_miR_455	AASS	1331	4	0	0	0
hsa_miR_7	AASS	1331	3	1	4.31711	1
hsa_let_7d	AASS	1331	4	0	0	0
hsa_miR_145	AASS	1331	4	0	0	0
hsa_miR_128a	AASS	1331	3	1	3.01345	1
hsa_miR_200c	AASS	1331	4	0	0	0
hsa_miR_483	AASS	1331	4	0	0	0
hsa_miR_196b	AASS	1331	4	0	0	0
hsa_miR_99a	AASS	1331	4	0	0	0
hsa_miR_146a	AASS	1331	4	0	0	0
hsa_miR_330	AASS	1331	3	1	3.76984	2
hsa_miR_139	AASS	1331	4	0	0	0
hsa_miR_452	AASS	1331	4	0	0	0
hsa_miR_27b	AASS	1331	3	1	2.94308	3
hsa_miR_31	AASS	1331	4	0	0	0
hsa_miR_10a	AASS	1331	4	0	0	0
hsa_miR_152	AASS	1331	4	0	0	0
hsa_miR_151	AASS	1331	4	0	0	0
hsa_miR_195	AASS	1331	3	1	3.53797	2
hsa_miR_138	AASS	1331	0	1	3.87318	2
hsa_miR_141	AASS	1331	4	0	0	0
hsa_miR_126	AASS	1331	4	0	0	0
hsa_miR_136	AASS	1331	4	0	0	0
hsa_miR_215	AASS	1331	4	0	0	0
hsa_let_7f	AASS	1331	4	0	0	0
hsa_miR_29a	AASS	1331	4	0	0	0
hsa_miR_301	AASS	1331	4	0	0	0
hsa_miR_30b	AASS	1331	4	0	0	0
hsa_miR_200a	AASS	1331	4	0	0	0
hsa_miR_224	AASS	1331	4	0	0	0
hsa_miR_205	AASS	1331	2	1	3.19359	2
hsa_miR_202	AASS	1331	4	0	0	0
hsa_miR_99b	AASS	1331	4	0	0	0
hsa_miR_373	AASS	1331	4	0	0	0
hsa_let_7b	AASS	1331	4	0	0	0
hsa_miR_371	AASS	1331	4	0	0	0
hsa_miR_155	AASS	1331	3	1	4.4805	2
hsa_miR_122a	AASS	1331	4	0	0	0
hsa_miR_200b	AASS	1331	4	0	0	0
hsa_miR_196a	AASS	1331	4	0	0	0
hsa_miR_17_3p	AASS	1331	4	0	0	0
hsa_miR_194	AATF	206	3	1	1.76502	2.5
hsa_let_7a	AATF	206	4	0	0	0
hsa_miR_373_AS	AATF	206	4	0	0	0
hsa_miR_222	AATF	206	4	0	0	0
hsa_miR_10b	AATF	206	4	0	0	0
hsa_miR_95	AATF	206	4	0	0	0
hsa_miR_125b	AATF	206	4	0	0	0
hsa_miR_203	AATF	206	4	0	0	0
hsa_miR_128b	AATF	206	4	0	0	0
hsa_miR_372	AATF	206	4	0	0	0
hsa_miR_132	AATF	206	4	0	0	0
hsa_miR_100	AATF	206	4	0	0	0
hsa_miR_34a	AATF	206	4	0	0	0
hsa_miR_429	AATF	206	4	0	0	0
hsa_miR_200a_AS	AATF	206	4	0	0	0
hsa_miR_148a	AATF	206	4	0	0	0
hsa_miR_501	AATF	206	4	0	0	0
hsa_miR_505	AATF	206	4	0	0	0
hsa_miR_342	AATF	206	4	0	0	0
hsa_miR_375	AATF	206	4	0	0	0
hsa_miR_181b	AATF	206	4	0	0	0
hsa_miR_221	AATF	206	4	0	0	0
hsa_miR_197	AATF	206	4	0	0	0
hsa_miR_503	AATF	206	3	1	2.06031	3
hsa_miR_213	AATF	206	4	0	0	0
hsa_miR_125a	AATF	206	4	0	0	0
hsa_miR_142_5p	AATF	206	1	1	2.08666	1
hsa_miR_98	AATF	206	4	0	0	0
hsa_let_7c	AATF	206	4	0	0	0
hsa_let_7e	AATF	206	4	0	0	0
hsa_miR_192	AATF	206	4	0	0	0
hsa_miR_18a	AATF	206	4	0	0	0
hsa_miR_18b	AATF	206	4	0	0	0
hsa_miR_499	AATF	206	4	0	0	0
hsa_miR_130a	AATF	206	4	0	0	0
hsa_miR_193b	AATF	206	4	0	0	0
hsa_miR_425	AATF	206	4	0	0	0
hsa_let_7i	AATF	206	4	0	0	0
hsa_miR_455	AATF	206	4	0	0	0
hsa_miR_7	AATF	206	4	0	0	0
hsa_let_7d	AATF	206	4	0	0	0
hsa_miR_145	AATF	206	4	0	0	0
hsa_miR_128a	AATF	206	4	0	0	0
hsa_miR_200c	AATF	206	4	0	0	0
hsa_miR_483	AATF	206	4	0	0	0
hsa_miR_196b	AATF	206	4	0	0	0
hsa_miR_99a	AATF	206	4	0	0	0
hsa_miR_146a	AATF	206	4	0	0	0
hsa_miR_330	AATF	206	4	0	0	0
hsa_miR_139	AATF	206	4	0	0	0
hsa_miR_452	AATF	206	4	0	0	0
hsa_miR_27b	AATF	206	4	0	0	0
hsa_miR_31	AATF	206	4	0	0	0
hsa_miR_10a	AATF	206	4	0	0	0
hsa_miR_152	AATF	206	4	0	0	0
hsa_miR_151	AATF	206	4	0	0	0
hsa_miR_195	AATF	206	3	1	2.06031	0.5
hsa_miR_138	AATF	206	4	0	0	0
hsa_miR_141	AATF	206	4	0	0	0
hsa_miR_126	AATF	206	4	0	0	0
hsa_miR_136	AATF	206	3	1	3.05689	1
hsa_miR_215	AATF	206	4	0	0	0
hsa_let_7f	AATF	206	4	0	0	0
hsa_miR_29a	AATF	206	4	0	0	0
hsa_miR_301	AATF	206	4	0	0	0
hsa_miR_30b	AATF	206	4	0	0	0
hsa_miR_200a	AATF	206	4	0	0	0
hsa_miR_224	AATF	206	1	1	2.90196	4
hsa_miR_205	AATF	206	4	0	0	0
hsa_miR_202	AATF	206	4	0	0	0
hsa_miR_99b	AATF	206	4	0	0	0
hsa_miR_373	AATF	206	4	0	0	0
hsa_let_7b	AATF	206	4	0	0	0
hsa_miR_371	AATF	206	4	0	0	0
hsa_miR_155	AATF	206	4	0	0	0
hsa_miR_122a	AATF	206	4	0	0	0
hsa_miR_200b	AATF	206	4	0	0	0
hsa_miR_196a	AATF	206	4	0	0	0
hsa_miR_17_3p	AATF	206	4	0	0	0
hsa_miR_194	ABAT	3145	4	0	0	0
hsa_let_7a	ABAT	3145	4	0	0	0
hsa_miR_373_AS	ABAT	3145	4	0	0	0
hsa_miR_222	ABAT	3145	2	2	2.49062	2
hsa_miR_10b	ABAT	3145	3	1	2.29166	2
hsa_miR_95	ABAT	3145	4	0	0	0
hsa_miR_125b	ABAT	3145	1	1	4.33545	3
hsa_miR_203	ABAT	3145	2	1	3.0709	2
hsa_miR_128b	ABAT	3145	2	1	3.01639	2
hsa_miR_372	ABAT	3145	1	1	3.37385	2
hsa_miR_132	ABAT	3145	4	0	0	0
hsa_miR_100	ABAT	3145	4	0	0	0
hsa_miR_34a	ABAT	3145	4	0	0	0
hsa_miR_429	ABAT	3145	1	2	4.88334	2.5
hsa_miR_200a_AS	ABAT	3145	4	0	0	0
hsa_miR_148a	ABAT	3145	2	1	2.98855	2
hsa_miR_501	ABAT	3145	4	0	0	0
hsa_miR_505	ABAT	3145	1	2	2.54862	1.5
hsa_miR_342	ABAT	3145	3	1	2.59835	0
hsa_miR_375	ABAT	3145	4	0	0	0
hsa_miR_181b	ABAT	3145	4	0	0	0
hsa_miR_221	ABAT	3145	2	2	2.49062	2
hsa_miR_197	ABAT	3145	1	1	2.91603	1.5
hsa_miR_503	ABAT	3145	3	1	2.6331	0.5
hsa_miR_213	ABAT	3145	4	0	0	0
hsa_miR_125a	ABAT	3145	1	1	4.33545	2
hsa_miR_142_5p	ABAT	3145	4	0	0	0
hsa_miR_98	ABAT	3145	4	0	0	0
hsa_let_7c	ABAT	3145	4	0	0	0
hsa_let_7e	ABAT	3145	4	0	0	0
hsa_miR_192	ABAT	3145	3	1	3.02045	2
hsa_miR_18a	ABAT	3145	3	1	3.41962	2
hsa_miR_18b	ABAT	3145	3	1	3.41962	2
hsa_miR_499	ABAT	3145	1	1	4.10324	1
hsa_miR_130a	ABAT	3145	3	1	2.4616	3
hsa_miR_193b	ABAT	3145	3	2	3.87974	2
hsa_miR_425	ABAT	3145	4	0	0	0
hsa_let_7i	ABAT	3145	4	0	0	0
hsa_miR_455	ABAT	3145	3	1	2.53963	2
hsa_miR_7	ABAT	3145	3	2	2.63423	2
hsa_let_7d	ABAT	3145	4	0	0	0
hsa_miR_145	ABAT	3145	2	2	2.90669	2
hsa_miR_128a	ABAT	3145	2	1	3.01639	2
hsa_miR_200c	ABAT	3145	1	2	4.88334	2.5
hsa_miR_483	ABAT	3145	4	0	0	0
hsa_miR_196b	ABAT	3145	4	0	0	0
hsa_miR_99a	ABAT	3145	4	0	0	0
hsa_miR_146a	ABAT	3145	3	2	3.66387	1.5
hsa_miR_330	ABAT	3145	3	1	2.20499	2
hsa_miR_139	ABAT	3145	1	2	2.67238	1
hsa_miR_452	ABAT	3145	1	2	4.70317	1.5
hsa_miR_27b	ABAT	3145	0	2	3.07568	1.5
hsa_miR_31	ABAT	3145	4	0	0	0
hsa_miR_10a	ABAT	3145	3	1	2.29166	2.5
hsa_miR_152	ABAT	3145	2	1	2.98855	2
hsa_miR_151	ABAT	3145	4	0	0	0
hsa_miR_195	ABAT	3145	3	1	2.6331	0
hsa_miR_138	ABAT	3145	4	0	0	0
hsa_miR_141	ABAT	3145	1	1	3.04882	2
hsa_miR_126	ABAT	3145	4	0	0	0
hsa_miR_136	ABAT	3145	2	2	3.47946	1.5
hsa_miR_215	ABAT	3145	3	1	3.02045	2
hsa_let_7f	ABAT	3145	4	0	0	0
hsa_miR_29a	ABAT	3145	4	0	0	0
hsa_miR_301	ABAT	3145	3	1	2.4616	2
hsa_miR_30b	ABAT	3145	4	0	0	0
hsa_miR_200a	ABAT	3145	1	1	3.04882	2
hsa_miR_224	ABAT	3145	3	1	2.6628	3
hsa_miR_205	ABAT	3145	3	1	3.61361	1
hsa_miR_202	ABAT	3145	4	0	0	0
hsa_miR_99b	ABAT	3145	4	0	0	0
hsa_miR_373	ABAT	3145	1	1	3.37385	1.5
hsa_let_7b	ABAT	3145	4	0	0	0
hsa_miR_371	ABAT	3145	4	0	0	0
hsa_miR_155	ABAT	3145	0	2	4.33492	1.5
hsa_miR_122a	ABAT	3145	3	1	3.01857	2
hsa_miR_200b	ABAT	3145	1	2	4.88334	2.5
hsa_miR_196a	ABAT	3145	4	0	0	0
hsa_miR_17_3p	ABAT	3145	2	2	2.5517	2
hsa_miR_194	ABCB1	3446	1	1	3.72781	2
hsa_let_7a	ABCB1	3446	3	1	3.92556	2
hsa_miR_373_AS	ABCB1	3446	3	2	4.07283	0.5
hsa_miR_222	ABCB1	3446	4	0	0	0
hsa_miR_10b	ABCB1	3446	1	2	3.97291	2
hsa_miR_95	ABCB1	3446	4	0	0	0
hsa_miR_125b	ABCB1	3446	1	2	3.83099	2
hsa_miR_203	ABCB1	3446	4	0	0	0
hsa_miR_128b	ABCB1	3446	2	1	3.69106	1.5
hsa_miR_372	ABCB1	3446	4	0	0	0
hsa_miR_132	ABCB1	3446	2	1	3.83968	4
hsa_miR_100	ABCB1	3446	4	0	0	0
hsa_miR_34a	ABCB1	3446	1	2	4.24403	1.5
hsa_miR_429	ABCB1	3446	3	2	3.37684	2
hsa_miR_200a_AS	ABCB1	3446	3	1	3.54394	0.5
hsa_miR_148a	ABCB1	3446	2	1	4.10381	3.5
hsa_miR_501	ABCB1	3446	4	0	0	0
hsa_miR_505	ABCB1	3446	1	2	2.80622	1
hsa_miR_342	ABCB1	3446	3	2	2.95846	2
hsa_miR_375	ABCB1	3446	2	1	1.86274	2
hsa_miR_181b	ABCB1	3446	1	2	2.49004	2
hsa_miR_221	ABCB1	3446	4	0	0	0
hsa_miR_197	ABCB1	3446	1	2	3.55667	2
hsa_miR_503	ABCB1	3446	3	2	3.11676	4.5
hsa_miR_213	ABCB1	3446	4	0	0	0
hsa_miR_125a	ABCB1	3446	1	2	3.83099	1.5
hsa_miR_142_5p	ABCB1	3446	1	1	3.62737	3
hsa_miR_98	ABCB1	3446	3	1	3.92556	2
hsa_let_7c	ABCB1	3446	3	1	3.92556	2
hsa_let_7e	ABCB1	3446	3	1	3.92556	2
hsa_miR_192	ABCB1	3446	4	0	0	0
hsa_miR_18a	ABCB1	3446	3	1	2.8421	1.5
hsa_miR_18b	ABCB1	3446	3	1	2.8421	1.5
hsa_miR_499	ABCB1	3446	4	0	0	0
hsa_miR_130a	ABCB1	3446	4	0	0	0
hsa_miR_193b	ABCB1	3446	3	1	2.04094	2
hsa_miR_425	ABCB1	3446	4	0	0	0
hsa_let_7i	ABCB1	3446	3	1	3.92556	2.5
hsa_miR_455	ABCB1	3446	0	1	3.58652	1.5
hsa_miR_7	ABCB1	3446	4	0	0	0
hsa_let_7d	ABCB1	3446	3	1	3.92556	2
hsa_miR_145	ABCB1	3446	3	1	3.2199	2.5
hsa_miR_128a	ABCB1	3446	2	1	3.69106	1.5
hsa_miR_200c	ABCB1	3446	3	2	3.37684	2
hsa_miR_483	ABCB1	3446	1	1	2.89099	0.5
hsa_miR_196b	ABCB1	3446	4	0	0	0
hsa_miR_99a	ABCB1	3446	4	0	0	0
hsa_miR_146a	ABCB1	3446	4	0	0	0
hsa_miR_330	ABCB1	3446	2	1	3.15763	1
hsa_miR_139	ABCB1	3446	4	0	0	0
hsa_miR_452	ABCB1	3446	4	0	0	0
hsa_miR_27b	ABCB1	3446	1	1	3.74304	3
hsa_miR_31	ABCB1	3446	4	0	0	0
hsa_miR_10a	ABCB1	3446	1	2	3.97291	2
hsa_miR_152	ABCB1	3446	2	1	4.10381	3.5
hsa_miR_151	ABCB1	3446	4	0	0	0
hsa_miR_195	ABCB1	3446	1	2	3.32313	4
hsa_miR_138	ABCB1	3446	2	1	3.65142	1
hsa_miR_141	ABCB1	3446	1	2	3.32912	0
hsa_miR_126	ABCB1	3446	4	0	0	0
hsa_miR_136	ABCB1	3446	1	2	3.70181	2
hsa_miR_215	ABCB1	3446	4	0	0	0
hsa_let_7f	ABCB1	3446	3	1	3.92556	2
hsa_miR_29a	ABCB1	3446	3	1	4.04059	4.5
hsa_miR_301	ABCB1	3446	4	0	0	0
hsa_miR_30b	ABCB1	3446	4	0	0	0
hsa_miR_200a	ABCB1	3446	1	2	3.32912	0
hsa_miR_224	ABCB1	3446	3	1	3.66766	2
hsa_miR_205	ABCB1	3446	0	2	4.34599	3
hsa_miR_202	ABCB1	3446	1	1	3.92556	3
hsa_miR_99b	ABCB1	3446	4	0	0	0
hsa_miR_373	ABCB1	3446	4	0	0	0
hsa_let_7b	ABCB1	3446	3	1	3.92556	2
hsa_miR_371	ABCB1	3446	4	0	0	0
hsa_miR_155	ABCB1	3446	4	0	0	0
hsa_miR_122a	ABCB1	3446	4	0	0	0
hsa_miR_200b	ABCB1	3446	3	2	3.37684	2
hsa_miR_196a	ABCB1	3446	4	0	0	0
hsa_miR_17_3p	ABCB1	3446	1	1	3.38597	2
hsa_miR_194	ABCB10	1597	0	1	5.42074	2
hsa_let_7a	ABCB10	1597	4	0	0	0
hsa_miR_373_AS	ABCB10	1597	3	1	5.04715	2
hsa_miR_222	ABCB10	1597	4	0	0	0
hsa_miR_10b	ABCB10	1597	4	0	0	0
hsa_miR_95	ABCB10	1597	4	0	0	0
hsa_miR_125b	ABCB10	1597	4	0	0	0
hsa_miR_203	ABCB10	1597	1	2	4.29955	0
hsa_miR_128b	ABCB10	1597	1	1	4.48654	3
hsa_miR_372	ABCB10	1597	4	0	0	0
hsa_miR_132	ABCB10	1597	4	0	0	0
hsa_miR_100	ABCB10	1597	4	0	0	0
hsa_miR_34a	ABCB10	1597	4	0	0	0
hsa_miR_429	ABCB10	1597	3	2	3.76701	2
hsa_miR_200a_AS	ABCB10	1597	4	0	0	0
hsa_miR_148a	ABCB10	1597	2	1	4.90925	3
hsa_miR_501	ABCB10	1597	4	0	0	0
hsa_miR_505	ABCB10	1597	4	0	0	0
hsa_miR_342	ABCB10	1597	0	1	3.05358	1.5
hsa_miR_375	ABCB10	1597	4	0	0	0
hsa_miR_181b	ABCB10	1597	2	1	3.85612	2
hsa_miR_221	ABCB10	1597	4	0	0	0
hsa_miR_197	ABCB10	1597	4	0	0	0
hsa_miR_503	ABCB10	1597	4	0	0	0
hsa_miR_213	ABCB10	1597	4	0	0	0
hsa_miR_125a	ABCB10	1597	4	0	0	0
hsa_miR_142_5p	ABCB10	1597	2	2	4.14402	2.5
hsa_miR_98	ABCB10	1597	4	0	0	0
hsa_let_7c	ABCB10	1597	4	0	0	0
hsa_let_7e	ABCB10	1597	4	0	0	0
hsa_miR_192	ABCB10	1597	4	0	0	0
hsa_miR_18a	ABCB10	1597	4	0	0	0
hsa_miR_18b	ABCB10	1597	4	0	0	0
hsa_miR_499	ABCB10	1597	4	0	0	0
hsa_miR_130a	ABCB10	1597	4	0	0	0
hsa_miR_193b	ABCB10	1597	1	1	4.72258	2.5
hsa_miR_425	ABCB10	1597	4	0	0	0
hsa_let_7i	ABCB10	1597	4	0	0	0
hsa_miR_455	ABCB10	1597	1	1	4.53417	1
hsa_miR_7	ABCB10	1597	4	0	0	0
hsa_let_7d	ABCB10	1597	4	0	0	0
hsa_miR_145	ABCB10	1597	2	1	4.07678	4
hsa_miR_128a	ABCB10	1597	1	1	4.48654	3
hsa_miR_200c	ABCB10	1597	3	2	3.76701	2.5
hsa_miR_483	ABCB10	1597	4	0	0	0
hsa_miR_196b	ABCB10	1597	2	1	4.37893	1.5
hsa_miR_99a	ABCB10	1597	4	0	0	0
hsa_miR_146a	ABCB10	1597	2	1	3.89034	1.5
hsa_miR_330	ABCB10	1597	4	0	0	0
hsa_miR_139	ABCB10	1597	4	0	0	0
hsa_miR_452	ABCB10	1597	2	2	4.331	3.5
hsa_miR_27b	ABCB10	1597	3	1	4.59656	2.5
hsa_miR_31	ABCB10	1597	4	0	0	0
hsa_miR_10a	ABCB10	1597	4	0	0	0
hsa_miR_152	ABCB10	1597	2	1	4.90925	3
hsa_miR_151	ABCB10	1597	4	0	0	0
hsa_miR_195	ABCB10	1597	4	0	0	0
hsa_miR_138	ABCB10	1597	4	0	0	0
hsa_miR_141	ABCB10	1597	1	2	4.32108	3
hsa_miR_126	ABCB10	1597	4	0	0	0
hsa_miR_136	ABCB10	1597	4	0	0	0
hsa_miR_215	ABCB10	1597	4	0	0	0
hsa_let_7f	ABCB10	1597	4	0	0	0
hsa_miR_29a	ABCB10	1597	4	0	0	0
hsa_miR_301	ABCB10	1597	4	0	0	0
hsa_miR_30b	ABCB10	1597	3	1	3.72413	2
hsa_miR_200a	ABCB10	1597	1	2	4.32108	2.5
hsa_miR_224	ABCB10	1597	4	0	0	0
hsa_miR_205	ABCB10	1597	3	1	4.80921	1.5
hsa_miR_202	ABCB10	1597	4	0	0	0
hsa_miR_99b	ABCB10	1597	4	0	0	0
hsa_miR_373	ABCB10	1597	4	0	0	0
hsa_let_7b	ABCB10	1597	4	0	0	0
hsa_miR_371	ABCB10	1597	4	0	0	0
hsa_miR_155	ABCB10	1597	4	0	0	0
hsa_miR_122a	ABCB10	1597	4	0	0	0
hsa_miR_200b	ABCB10	1597	3	2	3.76701	2.5
hsa_miR_196a	ABCB10	1597	2	1	4.37893	1
hsa_miR_17_3p	ABCB10	1597	4	0	0	0
hsa_miR_194	ABCB6	557	4	0	0	0
hsa_let_7a	ABCB6	557	4	0	0	0
hsa_miR_373_AS	ABCB6	557	4	0	0	0
hsa_miR_222	ABCB6	557	4	0	0	0
hsa_miR_10b	ABCB6	557	0	1	1.61099	0.5
hsa_miR_95	ABCB6	557	4	0	0	0
hsa_miR_125b	ABCB6	557	4	0	0	0
hsa_miR_203	ABCB6	557	3	1	2.43932	3
hsa_miR_128b	ABCB6	557	3	1	2.88282	1.5
hsa_miR_372	ABCB6	557	4	0	0	0
hsa_miR_132	ABCB6	557	4	0	0	0
hsa_miR_100	ABCB6	557	4	0	0	0
hsa_miR_34a	ABCB6	557	4	0	0	0
hsa_miR_429	ABCB6	557	4	0	0	0
hsa_miR_200a_AS	ABCB6	557	3	1	3.17106	1.5
hsa_miR_148a	ABCB6	557	4	0	0	0
hsa_miR_501	ABCB6	557	3	1	2.65619	2
hsa_miR_505	ABCB6	557	4	0	0	0
hsa_miR_342	ABCB6	557	4	0	0	0
hsa_miR_375	ABCB6	557	4	0	0	0
hsa_miR_181b	ABCB6	557	4	0	0	0
hsa_miR_221	ABCB6	557	4	0	0	0
hsa_miR_197	ABCB6	557	4	0	0	0
hsa_miR_503	ABCB6	557	4	0	0	0
hsa_miR_213	ABCB6	557	4	0	0	0
hsa_miR_125a	ABCB6	557	4	0	0	0
hsa_miR_142_5p	ABCB6	557	4	0	0	0
hsa_miR_98	ABCB6	557	4	0	0	0
hsa_let_7c	ABCB6	557	4	0	0	0
hsa_let_7e	ABCB6	557	4	0	0	0
hsa_miR_192	ABCB6	557	4	0	0	0
hsa_miR_18a	ABCB6	557	4	0	0	0
hsa_miR_18b	ABCB6	557	4	0	0	0
hsa_miR_499	ABCB6	557	4	0	0	0
hsa_miR_130a	ABCB6	557	4	0	0	0
hsa_miR_193b	ABCB6	557	4	0	0	0
hsa_miR_425	ABCB6	557	3	1	2.64737	1.5
hsa_let_7i	ABCB6	557	4	0	0	0
hsa_miR_455	ABCB6	557	4	0	0	0
hsa_miR_7	ABCB6	557	4	0	0	0
hsa_let_7d	ABCB6	557	4	0	0	0
hsa_miR_145	ABCB6	557	4	0	0	0
hsa_miR_128a	ABCB6	557	3	1	2.88282	1.5
hsa_miR_200c	ABCB6	557	4	0	0	0
hsa_miR_483	ABCB6	557	4	0	0	0
hsa_miR_196b	ABCB6	557	4	0	0	0
hsa_miR_99a	ABCB6	557	4	0	0	0
hsa_miR_146a	ABCB6	557	4	0	0	0
hsa_miR_330	ABCB6	557	4	0	0	0
hsa_miR_139	ABCB6	557	4	0	0	0
hsa_miR_452	ABCB6	557	4	0	0	0
hsa_miR_27b	ABCB6	557	4	0	0	0
hsa_miR_31	ABCB6	557	4	0	0	0
hsa_miR_10a	ABCB6	557	0	1	1.61099	0.5
hsa_miR_152	ABCB6	557	4	0	0	0
hsa_miR_151	ABCB6	557	4	0	0	0
hsa_miR_195	ABCB6	557	4	0	0	0
hsa_miR_138	ABCB6	557	4	0	0	0
hsa_miR_141	ABCB6	557	4	0	0	0
hsa_miR_126	ABCB6	557	4	0	0	0
hsa_miR_136	ABCB6	557	4	0	0	0
hsa_miR_215	ABCB6	557	4	0	0	0
hsa_let_7f	ABCB6	557	4	0	0	0
hsa_miR_29a	ABCB6	557	0	1	2.98888	2
hsa_miR_301	ABCB6	557	4	0	0	0
hsa_miR_30b	ABCB6	557	4	0	0	0
hsa_miR_200a	ABCB6	557	4	0	0	0
hsa_miR_224	ABCB6	557	4	0	0	0
hsa_miR_205	ABCB6	557	4	0	0	0
hsa_miR_202	ABCB6	557	4	0	0	0
hsa_miR_99b	ABCB6	557	4	0	0	0
hsa_miR_373	ABCB6	557	4	0	0	0
hsa_let_7b	ABCB6	557	4	0	0	0
hsa_miR_371	ABCB6	557	4	0	0	0
hsa_miR_155	ABCB6	557	4	0	0	0
hsa_miR_122a	ABCB6	557	4	0	0	0
hsa_miR_200b	ABCB6	557	4	0	0	0
hsa_miR_196a	ABCB6	557	4	0	0	0
hsa_miR_17_3p	ABCB6	557	3	1	2.86487	3
hsa_miR_194	ABCB8	2433	4	0	0	0
hsa_let_7a	ABCB8	2433	4	0	0	0
hsa_miR_373_AS	ABCB8	2433	0	1	2.71922	3
hsa_miR_222	ABCB8	2433	4	0	0	0
hsa_miR_10b	ABCB8	2433	2	2	1.69342	1.5
hsa_miR_95	ABCB8	2433	4	0	0	0
hsa_miR_125b	ABCB8	2433	3	2	3.62431	3
hsa_miR_203	ABCB8	2433	3	1	2.84552	2
hsa_miR_128b	ABCB8	2433	1	2	2.5418	1.5
hsa_miR_372	ABCB8	2433	4	0	0	0
hsa_miR_132	ABCB8	2433	4	0	0	0
hsa_miR_100	ABCB8	2433	4	0	0	0
hsa_miR_34a	ABCB8	2433	4	0	0	0
hsa_miR_429	ABCB8	2433	4	0	0	0
hsa_miR_200a_AS	ABCB8	2433	4	0	0	0
hsa_miR_148a	ABCB8	2433	1	2	2.22905	2
hsa_miR_501	ABCB8	2433	4	0	0	0
hsa_miR_505	ABCB8	2433	4	0	0	0
hsa_miR_342	ABCB8	2433	1	1	3.22926	1.5
hsa_miR_375	ABCB8	2433	4	0	0	0
hsa_miR_181b	ABCB8	2433	4	0	0	0
hsa_miR_221	ABCB8	2433	4	0	0	0
hsa_miR_197	ABCB8	2433	4	0	0	0
hsa_miR_503	ABCB8	2433	3	2	2.04457	2.5
hsa_miR_213	ABCB8	2433	3	1	2.36096	2
hsa_miR_125a	ABCB8	2433	3	2	3.62431	4
hsa_miR_142_5p	ABCB8	2433	4	0	0	0
hsa_miR_98	ABCB8	2433	4	0	0	0
hsa_let_7c	ABCB8	2433	4	0	0	0
hsa_let_7e	ABCB8	2433	4	0	0	0
hsa_miR_192	ABCB8	2433	4	0	0	0
hsa_miR_18a	ABCB8	2433	1	2	2.4621	1.5
hsa_miR_18b	ABCB8	2433	1	2	2.4621	1.5
hsa_miR_499	ABCB8	2433	4	0	0	0
hsa_miR_130a	ABCB8	2433	3	1	2.04155	2
hsa_miR_193b	ABCB8	2433	1	2	2.76929	2.5
hsa_miR_425	ABCB8	2433	4	0	0	0
hsa_let_7i	ABCB8	2433	4	0	0	0
hsa_miR_455	ABCB8	2433	2	1	2.36066	2
hsa_miR_7	ABCB8	2433	0	2	1.56641	0
hsa_let_7d	ABCB8	2433	4	0	0	0
hsa_miR_145	ABCB8	2433	3	1	3.34478	2.5
hsa_miR_128a	ABCB8	2433	1	2	2.5418	1.5
hsa_miR_200c	ABCB8	2433	4	0	0	0
hsa_miR_483	ABCB8	2433	4	0	0	0
hsa_miR_196b	ABCB8	2433	4	0	0	0
hsa_miR_99a	ABCB8	2433	4	0	0	0
hsa_miR_146a	ABCB8	2433	4	0	0	0
hsa_miR_330	ABCB8	2433	1	1	2.53756	2
hsa_miR_139	ABCB8	2433	4	0	0	0
hsa_miR_452	ABCB8	2433	4	0	0	0
hsa_miR_27b	ABCB8	2433	4	0	0	0
hsa_miR_31	ABCB8	2433	4	0	0	0
hsa_miR_10a	ABCB8	2433	2	2	1.69342	1.5
hsa_miR_152	ABCB8	2433	1	2	2.22905	2
hsa_miR_151	ABCB8	2433	4	0	0	0
hsa_miR_195	ABCB8	2433	1	2	1.82107	0
hsa_miR_138	ABCB8	2433	3	1	3.05167	2.5
hsa_miR_141	ABCB8	2433	0	2	2.01057	1.5
hsa_miR_126	ABCB8	2433	3	1	2.18029	0
hsa_miR_136	ABCB8	2433	1	2	3.31732	2
hsa_miR_215	ABCB8	2433	4	0	0	0
hsa_let_7f	ABCB8	2433	4	0	0	0
hsa_miR_29a	ABCB8	2433	1	2	1.98443	2.5
hsa_miR_301	ABCB8	2433	3	1	2.04155	2
hsa_miR_30b	ABCB8	2433	4	0	0	0
hsa_miR_200a	ABCB8	2433	0	2	2.01057	1.5
hsa_miR_224	ABCB8	2433	4	0	0	0
hsa_miR_205	ABCB8	2433	2	1	2.48558	2
hsa_miR_202	ABCB8	2433	4	0	0	0
hsa_miR_99b	ABCB8	2433	4	0	0	0
hsa_miR_373	ABCB8	2433	4	0	0	0
hsa_let_7b	ABCB8	2433	4	0	0	0
hsa_miR_371	ABCB8	2433	4	0	0	0
hsa_miR_155	ABCB8	2433	4	0	0	0
hsa_miR_122a	ABCB8	2433	3	1	2.38289	2
hsa_miR_200b	ABCB8	2433	4	0	0	0
hsa_miR_196a	ABCB8	2433	4	0	0	0
hsa_miR_17_3p	ABCB8	2433	0	2	3.2324	2
hsa_miR_194	ABCC1	1793	4	0	0	0
hsa_let_7a	ABCC1	1793	3	1	3.87227	3
hsa_miR_373_AS	ABCC1	1793	2	1	3.07383	2
hsa_miR_222	ABCC1	1793	4	0	0	0
hsa_miR_10b	ABCC1	1793	4	0	0	0
hsa_miR_95	ABCC1	1793	4	0	0	0
hsa_miR_125b	ABCC1	1793	1	1	2.38498	1.5
hsa_miR_203	ABCC1	1793	4	0	0	0
hsa_miR_128b	ABCC1	1793	4	0	0	0
hsa_miR_372	ABCC1	1793	4	0	0	0
hsa_miR_132	ABCC1	1793	3	2	3.69999	3
hsa_miR_100	ABCC1	1793	4	0	0	0
hsa_miR_34a	ABCC1	1793	3	1	2.2921	2.5
hsa_miR_429	ABCC1	1793	2	1	2.51226	3.5
hsa_miR_200a_AS	ABCC1	1793	4	0	0	0
hsa_miR_148a	ABCC1	1793	4	0	0	0
hsa_miR_501	ABCC1	1793	4	0	0	0
hsa_miR_505	ABCC1	1793	1	1	4.01693	1
hsa_miR_342	ABCC1	1793	4	0	0	0
hsa_miR_375	ABCC1	1793	3	1	4.06512	0
hsa_miR_181b	ABCC1	1793	4	0	0	0
hsa_miR_221	ABCC1	1793	4	0	0	0
hsa_miR_197	ABCC1	1793	4	0	0	0
hsa_miR_503	ABCC1	1793	4	0	0	0
hsa_miR_213	ABCC1	1793	4	0	0	0
hsa_miR_125a	ABCC1	1793	1	1	2.38498	0.5
hsa_miR_142_5p	ABCC1	1793	4	0	0	0
hsa_miR_98	ABCC1	1793	3	1	3.87227	3
hsa_let_7c	ABCC1	1793	3	1	3.87227	3
hsa_let_7e	ABCC1	1793	3	1	3.87227	3
hsa_miR_192	ABCC1	1793	4	0	0	0
hsa_miR_18a	ABCC1	1793	4	0	0	0
hsa_miR_18b	ABCC1	1793	4	0	0	0
hsa_miR_499	ABCC1	1793	4	0	0	0
hsa_miR_130a	ABCC1	1793	3	1	1.99532	0
hsa_miR_193b	ABCC1	1793	3	1	3.35804	2
hsa_miR_425	ABCC1	1793	4	0	0	0
hsa_let_7i	ABCC1	1793	3	1	3.87227	3
hsa_miR_455	ABCC1	1793	4	0	0	0
hsa_miR_7	ABCC1	1793	0	2	2.49355	3
hsa_let_7d	ABCC1	1793	3	1	3.87227	2.5
hsa_miR_145	ABCC1	1793	2	1	4.33767	2
hsa_miR_128a	ABCC1	1793	4	0	0	0
hsa_miR_200c	ABCC1	1793	2	1	2.51226	3.5
hsa_miR_483	ABCC1	1793	4	0	0	0
hsa_miR_196b	ABCC1	1793	4	0	0	0
hsa_miR_99a	ABCC1	1793	4	0	0	0
hsa_miR_146a	ABCC1	1793	1	1	2.69821	1
hsa_miR_330	ABCC1	1793	4	0	0	0
hsa_miR_139	ABCC1	1793	1	1	2.13718	2.5
hsa_miR_452	ABCC1	1793	4	0	0	0
hsa_miR_27b	ABCC1	1793	2	1	2.12164	3
hsa_miR_31	ABCC1	1793	4	0	0	0
hsa_miR_10a	ABCC1	1793	4	0	0	0
hsa_miR_152	ABCC1	1793	4	0	0	0
hsa_miR_151	ABCC1	1793	4	0	0	0
hsa_miR_195	ABCC1	1793	4	0	0	0
hsa_miR_138	ABCC1	1793	2	2	2.50583	1.5
hsa_miR_141	ABCC1	1793	1	2	3.06651	2
hsa_miR_126	ABCC1	1793	4	0	0	0
hsa_miR_136	ABCC1	1793	4	0	0	0
hsa_miR_215	ABCC1	1793	4	0	0	0
hsa_let_7f	ABCC1	1793	3	1	3.87227	3
hsa_miR_29a	ABCC1	1793	1	1	2.05539	3.5
hsa_miR_301	ABCC1	1793	3	1	1.99532	2
hsa_miR_30b	ABCC1	1793	4	0	0	0
hsa_miR_200a	ABCC1	1793	1	2	3.06651	2
hsa_miR_224	ABCC1	1793	2	1	3.69416	1.5
hsa_miR_205	ABCC1	1793	4	0	0	0
hsa_miR_202	ABCC1	1793	1	1	3.87227	2
hsa_miR_99b	ABCC1	1793	4	0	0	0
hsa_miR_373	ABCC1	1793	4	0	0	0
hsa_let_7b	ABCC1	1793	3	1	3.87227	3
hsa_miR_371	ABCC1	1793	4	0	0	0
hsa_miR_155	ABCC1	1793	4	0	0	0
hsa_miR_122a	ABCC1	1793	3	1	2.51914	2
hsa_miR_200b	ABCC1	1793	2	1	2.51226	3.5
hsa_miR_196a	ABCC1	1793	4	0	0	0
hsa_miR_17_3p	ABCC1	1793	1	2	2.51503	2
hsa_miR_194	ABCC2	750	4	0	0	0
hsa_let_7a	ABCC2	750	4	0	0	0
hsa_miR_373_AS	ABCC2	750	4	0	0	0
hsa_miR_222	ABCC2	750	4	0	0	0
hsa_miR_10b	ABCC2	750	0	2	2.96901	2
hsa_miR_95	ABCC2	750	4	0	0	0
hsa_miR_125b	ABCC2	750	0	1	3.04747	2
hsa_miR_203	ABCC2	750	4	0	0	0
hsa_miR_128b	ABCC2	750	3	1	3.19625	2
hsa_miR_372	ABCC2	750	1	2	4.7516	2
hsa_miR_132	ABCC2	750	3	1	3.67485	3
hsa_miR_100	ABCC2	750	4	0	0	0
hsa_miR_34a	ABCC2	750	4	0	0	0
hsa_miR_429	ABCC2	750	4	0	0	0
hsa_miR_200a_AS	ABCC2	750	4	0	0	0
hsa_miR_148a	ABCC2	750	4	0	0	0
hsa_miR_501	ABCC2	750	4	0	0	0
hsa_miR_505	ABCC2	750	3	1	4.2034	2.5
hsa_miR_342	ABCC2	750	1	2	1.86717	0
hsa_miR_375	ABCC2	750	4	0	0	0
hsa_miR_181b	ABCC2	750	4	0	0	0
hsa_miR_221	ABCC2	750	4	0	0	0
hsa_miR_197	ABCC2	750	4	0	0	0
hsa_miR_503	ABCC2	750	4	0	0	0
hsa_miR_213	ABCC2	750	4	0	0	0
hsa_miR_125a	ABCC2	750	0	1	3.04747	1.5
hsa_miR_142_5p	ABCC2	750	4	0	0	0
hsa_miR_98	ABCC2	750	4	0	0	0
hsa_let_7c	ABCC2	750	4	0	0	0
hsa_let_7e	ABCC2	750	4	0	0	0
hsa_miR_192	ABCC2	750	4	0	0	0
hsa_miR_18a	ABCC2	750	1	1	4.44537	2.5
hsa_miR_18b	ABCC2	750	1	1	4.44537	2.5
hsa_miR_499	ABCC2	750	4	0	0	0
hsa_miR_130a	ABCC2	750	3	1	4.29099	2.5
hsa_miR_193b	ABCC2	750	4	0	0	0
hsa_miR_425	ABCC2	750	4	0	0	0
hsa_let_7i	ABCC2	750	4	0	0	0
hsa_miR_455	ABCC2	750	4	0	0	0
hsa_miR_7	ABCC2	750	4	0	0	0
hsa_let_7d	ABCC2	750	4	0	0	0
hsa_miR_145	ABCC2	750	4	0	0	0
hsa_miR_128a	ABCC2	750	3	1	3.19625	2
hsa_miR_200c	ABCC2	750	4	0	0	0
hsa_miR_483	ABCC2	750	2	1	4.06005	1
hsa_miR_196b	ABCC2	750	1	1	4.10085	3
hsa_miR_99a	ABCC2	750	4	0	0	0
hsa_miR_146a	ABCC2	750	3	1	3.683	2
hsa_miR_330	ABCC2	750	4	0	0	0
hsa_miR_139	ABCC2	750	4	0	0	0
hsa_miR_452	ABCC2	750	4	0	0	0
hsa_miR_27b	ABCC2	750	4	0	0	0
hsa_miR_31	ABCC2	750	4	0	0	0
hsa_miR_10a	ABCC2	750	0	2	2.96901	2
hsa_miR_152	ABCC2	750	4	0	0	0
hsa_miR_151	ABCC2	750	4	0	0	0
hsa_miR_195	ABCC2	750	4	0	0	0
hsa_miR_138	ABCC2	750	4	0	0	0
hsa_miR_141	ABCC2	750	4	0	0	0
hsa_miR_126	ABCC2	750	4	0	0	0
hsa_miR_136	ABCC2	750	4	0	0	0
hsa_miR_215	ABCC2	750	4	0	0	0
hsa_let_7f	ABCC2	750	4	0	0	0
hsa_miR_29a	ABCC2	750	4	0	0	0
hsa_miR_301	ABCC2	750	3	1	4.29099	2
hsa_miR_30b	ABCC2	750	4	0	0	0
hsa_miR_200a	ABCC2	750	4	0	0	0
hsa_miR_224	ABCC2	750	4	0	0	0
hsa_miR_205	ABCC2	750	4	0	0	0
hsa_miR_202	ABCC2	750	4	0	0	0
hsa_miR_99b	ABCC2	750	4	0	0	0
hsa_miR_373	ABCC2	750	1	2	4.7516	1.5
hsa_let_7b	ABCC2	750	4	0	0	0
hsa_miR_371	ABCC2	750	4	0	0	0
hsa_miR_155	ABCC2	750	4	0	0	0
hsa_miR_122a	ABCC2	750	4	0	0	0
hsa_miR_200b	ABCC2	750	4	0	0	0
hsa_miR_196a	ABCC2	750	1	1	4.10085	3
hsa_miR_17_3p	ABCC2	750	4	0	0	0
hsa_miR_194	ABCC3	3757	4	0	0	0
hsa_let_7a	ABCC3	3757	1	1	1.95575	2
hsa_miR_373_AS	ABCC3	3757	0	2	2.85429	3
hsa_miR_222	ABCC3	3757	4	0	0	0
hsa_miR_10b	ABCC3	3757	0	2	3.64947	1.5
hsa_miR_95	ABCC3	3757	3	1	2.77105	2
hsa_miR_125b	ABCC3	3757	3	1	2.299	0.5
hsa_miR_203	ABCC3	3757	4	0	0	0
hsa_miR_128b	ABCC3	3757	1	2	2.74191	2
hsa_miR_372	ABCC3	3757	4	0	0	0
hsa_miR_132	ABCC3	3757	3	1	3.77967	2
hsa_miR_100	ABCC3	3757	4	0	0	0
hsa_miR_34a	ABCC3	3757	4	0	0	0
hsa_miR_429	ABCC3	3757	4	0	0	0
hsa_miR_200a_AS	ABCC3	3757	3	1	2.71767	3
hsa_miR_148a	ABCC3	3757	1	2	2.3729	3
hsa_miR_501	ABCC3	3757	4	0	0	0
hsa_miR_505	ABCC3	3757	4	0	0	0
hsa_miR_342	ABCC3	3757	3	1	2.29562	2
hsa_miR_375	ABCC3	3757	3	1	2.8738	2
hsa_miR_181b	ABCC3	3757	4	0	0	0
hsa_miR_221	ABCC3	3757	4	0	0	0
hsa_miR_197	ABCC3	3757	0	2	3.3932	2
hsa_miR_503	ABCC3	3757	2	2	2.64629	2.5
hsa_miR_213	ABCC3	3757	4	0	0	0
hsa_miR_125a	ABCC3	3757	3	1	2.299	0
hsa_miR_142_5p	ABCC3	3757	4	0	0	0
hsa_miR_98	ABCC3	3757	1	1	1.95575	2
hsa_let_7c	ABCC3	3757	1	1	1.95575	2
hsa_let_7e	ABCC3	3757	1	1	1.95575	2
hsa_miR_192	ABCC3	3757	3	1	3.0715	2
hsa_miR_18a	ABCC3	3757	0	2	3.02594	4
hsa_miR_18b	ABCC3	3757	0	2	3.02594	4
hsa_miR_499	ABCC3	3757	4	0	0	0
hsa_miR_130a	ABCC3	3757	2	2	3.03287	2.5
hsa_miR_193b	ABCC3	3757	1	2	3.34275	3
hsa_miR_425	ABCC3	3757	2	2	2.14411	3.5
hsa_let_7i	ABCC3	3757	1	1	1.95575	3
hsa_miR_455	ABCC3	3757	3	2	2.85355	2
hsa_miR_7	ABCC3	3757	0	1	2.6795	1.5
hsa_let_7d	ABCC3	3757	1	1	1.95575	3
hsa_miR_145	ABCC3	3757	1	1	3.21405	2
hsa_miR_128a	ABCC3	3757	1	2	2.74191	2
hsa_miR_200c	ABCC3	3757	4	0	0	0
hsa_miR_483	ABCC3	3757	3	1	3.14371	2.5
hsa_miR_196b	ABCC3	3757	3	1	1.71031	2
hsa_miR_99a	ABCC3	3757	4	0	0	0
hsa_miR_146a	ABCC3	3757	3	1	1.64561	2
hsa_miR_330	ABCC3	3757	3	1	2.67625	1.5
hsa_miR_139	ABCC3	3757	4	0	0	0
hsa_miR_452	ABCC3	3757	2	1	3.07568	2
hsa_miR_27b	ABCC3	3757	4	0	0	0
hsa_miR_31	ABCC3	3757	3	1	3.09699	4
hsa_miR_10a	ABCC3	3757	0	2	3.64947	0
hsa_miR_152	ABCC3	3757	1	2	2.3729	3
hsa_miR_151	ABCC3	3757	4	0	0	0
hsa_miR_195	ABCC3	3757	1	2	3.43598	0
hsa_miR_138	ABCC3	3757	2	1	1.96004	2
hsa_miR_141	ABCC3	3757	2	1	3.55272	2
hsa_miR_126	ABCC3	3757	4	0	0	0
hsa_miR_136	ABCC3	3757	2	1	2.87409	0
hsa_miR_215	ABCC3	3757	3	1	3.0715	2
hsa_let_7f	ABCC3	3757	1	1	1.95575	2
hsa_miR_29a	ABCC3	3757	1	2	2.73034	1.5
hsa_miR_301	ABCC3	3757	2	2	3.03287	0
hsa_miR_30b	ABCC3	3757	0	1	2.23082	1.5
hsa_miR_200a	ABCC3	3757	2	1	3.55272	2
hsa_miR_224	ABCC3	3757	4	0	0	0
hsa_miR_205	ABCC3	3757	1	1	2.25306	2
hsa_miR_202	ABCC3	3757	3	1	1.95575	2
hsa_miR_99b	ABCC3	3757	4	0	0	0
hsa_miR_373	ABCC3	3757	4	0	0	0
hsa_let_7b	ABCC3	3757	1	1	1.95575	2.5
hsa_miR_371	ABCC3	3757	0	2	2.88461	2
hsa_miR_155	ABCC3	3757	2	2	2.1902	1
hsa_miR_122a	ABCC3	3757	4	0	0	0
hsa_miR_200b	ABCC3	3757	4	0	0	0
hsa_miR_196a	ABCC3	3757	3	1	1.71031	2
hsa_miR_17_3p	ABCC3	3757	3	1	2.1744	2.5
hsa_miR_194	ABCC4	2160	3	1	4.2628	1.5
hsa_let_7a	ABCC4	2160	2	1	3.71604	2
hsa_miR_373_AS	ABCC4	2160	2	1	4.17705	1.5
hsa_miR_222	ABCC4	2160	4	0	0	0
hsa_miR_10b	ABCC4	2160	4	0	0	0
hsa_miR_95	ABCC4	2160	4	0	0	0
hsa_miR_125b	ABCC4	2160	4	0	0	0
hsa_miR_203	ABCC4	2160	4	0	0	0
hsa_miR_128b	ABCC4	2160	2	2	3.32051	1.5
hsa_miR_372	ABCC4	2160	3	1	3.55681	2
hsa_miR_132	ABCC4	2160	2	1	2.8245	1.5
hsa_miR_100	ABCC4	2160	2	1	3.16512	1
hsa_miR_34a	ABCC4	2160	3	1	3.29998	2
hsa_miR_429	ABCC4	2160	4	0	0	0
hsa_miR_200a_AS	ABCC4	2160	4	0	0	0
hsa_miR_148a	ABCC4	2160	4	0	0	0
hsa_miR_501	ABCC4	2160	1	2	3.73783	0
hsa_miR_505	ABCC4	2160	4	0	0	0
hsa_miR_342	ABCC4	2160	4	0	0	0
hsa_miR_375	ABCC4	2160	3	2	3.71208	1
hsa_miR_181b	ABCC4	2160	4	0	0	0
hsa_miR_221	ABCC4	2160	4	0	0	0
hsa_miR_197	ABCC4	2160	3	1	2.59116	4.5
hsa_miR_503	ABCC4	2160	4	0	0	0
hsa_miR_213	ABCC4	2160	4	0	0	0
hsa_miR_125a	ABCC4	2160	4	0	0	0
hsa_miR_142_5p	ABCC4	2160	4	0	0	0
hsa_miR_98	ABCC4	2160	2	1	3.71604	2
hsa_let_7c	ABCC4	2160	2	1	3.71604	2
hsa_let_7e	ABCC4	2160	2	1	3.71604	2
hsa_miR_192	ABCC4	2160	4	0	0	0
hsa_miR_18a	ABCC4	2160	1	1	2.80693	2
hsa_miR_18b	ABCC4	2160	1	1	2.80693	2
hsa_miR_499	ABCC4	2160	3	1	3.75716	3.5
hsa_miR_130a	ABCC4	2160	4	0	0	0
hsa_miR_193b	ABCC4	2160	4	0	0	0
hsa_miR_425	ABCC4	2160	4	0	0	0
hsa_let_7i	ABCC4	2160	2	1	3.71604	2
hsa_miR_455	ABCC4	2160	4	0	0	0
hsa_miR_7	ABCC4	2160	3	1	2.30981	1
hsa_let_7d	ABCC4	2160	2	1	3.71604	2
hsa_miR_145	ABCC4	2160	2	1	4.52474	1.5
hsa_miR_128a	ABCC4	2160	2	2	3.32051	1.5
hsa_miR_200c	ABCC4	2160	4	0	0	0
hsa_miR_483	ABCC4	2160	3	1	2.01059	2
hsa_miR_196b	ABCC4	2160	4	0	0	0
hsa_miR_99a	ABCC4	2160	2	1	3.16512	1
hsa_miR_146a	ABCC4	2160	2	2	3.49116	3.5
hsa_miR_330	ABCC4	2160	2	1	3.4103	2
hsa_miR_139	ABCC4	2160	4	0	0	0
hsa_miR_452	ABCC4	2160	4	0	0	0
hsa_miR_27b	ABCC4	2160	1	1	2.76398	1
hsa_miR_31	ABCC4	2160	4	0	0	0
hsa_miR_10a	ABCC4	2160	4	0	0	0
hsa_miR_152	ABCC4	2160	4	0	0	0
hsa_miR_151	ABCC4	2160	4	0	0	0
hsa_miR_195	ABCC4	2160	4	0	0	0
hsa_miR_138	ABCC4	2160	4	0	0	0
hsa_miR_141	ABCC4	2160	1	2	3.64329	1
hsa_miR_126	ABCC4	2160	4	0	0	0
hsa_miR_136	ABCC4	2160	2	1	3.051	1
hsa_miR_215	ABCC4	2160	4	0	0	0
hsa_let_7f	ABCC4	2160	2	1	3.71604	2
hsa_miR_29a	ABCC4	2160	3	1	3.4164	2
hsa_miR_301	ABCC4	2160	4	0	0	0
hsa_miR_30b	ABCC4	2160	4	0	0	0
hsa_miR_200a	ABCC4	2160	1	2	3.64329	1
hsa_miR_224	ABCC4	2160	3	1	2.84722	3
hsa_miR_205	ABCC4	2160	4	0	0	0
hsa_miR_202	ABCC4	2160	2	1	3.71604	2.5
hsa_miR_99b	ABCC4	2160	2	1	3.16512	2
hsa_miR_373	ABCC4	2160	3	1	3.55681	2
hsa_let_7b	ABCC4	2160	2	1	3.71604	2
hsa_miR_371	ABCC4	2160	4	0	0	0
hsa_miR_155	ABCC4	2160	4	0	0	0
hsa_miR_122a	ABCC4	2160	2	1	3.7418	2
hsa_miR_200b	ABCC4	2160	4	0	0	0
hsa_miR_196a	ABCC4	2160	4	0	0	0
hsa_miR_17_3p	ABCC4	2160	1	2	2.17436	2.5
hsa_miR_194	ABCD1	1027	4	0	0	0
hsa_let_7a	ABCD1	1027	4	0	0	0
hsa_miR_373_AS	ABCD1	1027	4	0	0	0
hsa_miR_222	ABCD1	1027	4	0	0	0
hsa_miR_10b	ABCD1	1027	4	0	0	0
hsa_miR_95	ABCD1	1027	4	0	0	0
hsa_miR_125b	ABCD1	1027	4	0	0	0
hsa_miR_203	ABCD1	1027	4	0	0	0
hsa_miR_128b	ABCD1	1027	4	0	0	0
hsa_miR_372	ABCD1	1027	4	0	0	0
hsa_miR_132	ABCD1	1027	4	0	0	0
hsa_miR_100	ABCD1	1027	4	0	0	0
hsa_miR_34a	ABCD1	1027	0	2	1.55962	4
hsa_miR_429	ABCD1	1027	4	0	0	0
hsa_miR_200a_AS	ABCD1	1027	4	0	0	0
hsa_miR_148a	ABCD1	1027	3	2	2.08059	1
hsa_miR_501	ABCD1	1027	4	0	0	0
hsa_miR_505	ABCD1	1027	4	0	0	0
hsa_miR_342	ABCD1	1027	4	0	0	0
hsa_miR_375	ABCD1	1027	4	0	0	0
hsa_miR_181b	ABCD1	1027	4	0	0	0
hsa_miR_221	ABCD1	1027	4	0	0	0
hsa_miR_197	ABCD1	1027	4	0	0	0
hsa_miR_503	ABCD1	1027	4	0	0	0
hsa_miR_213	ABCD1	1027	4	0	0	0
hsa_miR_125a	ABCD1	1027	4	0	0	0
hsa_miR_142_5p	ABCD1	1027	4	0	0	0
hsa_miR_98	ABCD1	1027	4	0	0	0
hsa_let_7c	ABCD1	1027	4	0	0	0
hsa_let_7e	ABCD1	1027	4	0	0	0
hsa_miR_192	ABCD1	1027	4	0	0	0
hsa_miR_18a	ABCD1	1027	4	0	0	0
hsa_miR_18b	ABCD1	1027	4	0	0	0
hsa_miR_499	ABCD1	1027	4	0	0	0
hsa_miR_130a	ABCD1	1027	4	0	0	0
hsa_miR_193b	ABCD1	1027	4	0	0	0
hsa_miR_425	ABCD1	1027	4	0	0	0
hsa_let_7i	ABCD1	1027	4	0	0	0
hsa_miR_455	ABCD1	1027	4	0	0	0
hsa_miR_7	ABCD1	1027	4	0	0	0
hsa_let_7d	ABCD1	1027	4	0	0	0
hsa_miR_145	ABCD1	1027	4	0	0	0
hsa_miR_128a	ABCD1	1027	4	0	0	0
hsa_miR_200c	ABCD1	1027	4	0	0	0
hsa_miR_483	ABCD1	1027	1	1	1.72933	1.5
hsa_miR_196b	ABCD1	1027	4	0	0	0
hsa_miR_99a	ABCD1	1027	4	0	0	0
hsa_miR_146a	ABCD1	1027	4	0	0	0
hsa_miR_330	ABCD1	1027	4	0	0	0
hsa_miR_139	ABCD1	1027	4	0	0	0
hsa_miR_452	ABCD1	1027	4	0	0	0
hsa_miR_27b	ABCD1	1027	4	0	0	0
hsa_miR_31	ABCD1	1027	4	0	0	0
hsa_miR_10a	ABCD1	1027	4	0	0	0
hsa_miR_152	ABCD1	1027	3	2	2.08059	1
hsa_miR_151	ABCD1	1027	4	0	0	0
hsa_miR_195	ABCD1	1027	4	0	0	0
hsa_miR_138	ABCD1	1027	4	0	0	0
hsa_miR_141	ABCD1	1027	4	0	0	0
hsa_miR_126	ABCD1	1027	4	0	0	0
hsa_miR_136	ABCD1	1027	4	0	0	0
hsa_miR_215	ABCD1	1027	4	0	0	0
hsa_let_7f	ABCD1	1027	4	0	0	0
hsa_miR_29a	ABCD1	1027	4	0	0	0
hsa_miR_301	ABCD1	1027	4	0	0	0
hsa_miR_30b	ABCD1	1027	4	0	0	0
hsa_miR_200a	ABCD1	1027	4	0	0	0
hsa_miR_224	ABCD1	1027	4	0	0	0
hsa_miR_205	ABCD1	1027	0	1	1.98587	3
hsa_miR_202	ABCD1	1027	4	0	0	0
hsa_miR_99b	ABCD1	1027	4	0	0	0
hsa_miR_373	ABCD1	1027	4	0	0	0
hsa_let_7b	ABCD1	1027	4	0	0	0
hsa_miR_371	ABCD1	1027	4	0	0	0
hsa_miR_155	ABCD1	1027	4	0	0	0
hsa_miR_122a	ABCD1	1027	3	1	1.82603	1.5
hsa_miR_200b	ABCD1	1027	4	0	0	0
hsa_miR_196a	ABCD1	1027	4	0	0	0
hsa_miR_17_3p	ABCD1	1027	1	1	1.66865	2
hsa_miR_194	ABCD3	1534	4	0	0	0
hsa_let_7a	ABCD3	1534	4	0	0	0
hsa_miR_373_AS	ABCD3	1534	4	0	0	0
hsa_miR_222	ABCD3	1534	4	0	0	0
hsa_miR_10b	ABCD3	1534	4	0	0	0
hsa_miR_95	ABCD3	1534	4	0	0	0
hsa_miR_125b	ABCD3	1534	4	0	0	0
hsa_miR_203	ABCD3	1534	3	1	4.37532	0
hsa_miR_128b	ABCD3	1534	2	1	4.86594	2
hsa_miR_372	ABCD3	1534	4	0	0	0
hsa_miR_132	ABCD3	1534	3	1	3.67333	2
hsa_miR_100	ABCD3	1534	4	0	0	0
hsa_miR_34a	ABCD3	1534	4	0	0	0
hsa_miR_429	ABCD3	1534	1	1	3.61609	0
hsa_miR_200a_AS	ABCD3	1534	4	0	0	0
hsa_miR_148a	ABCD3	1534	0	2	4.04787	1
hsa_miR_501	ABCD3	1534	4	0	0	0
hsa_miR_505	ABCD3	1534	4	0	0	0
hsa_miR_342	ABCD3	1534	4	0	0	0
hsa_miR_375	ABCD3	1534	3	1	4.4064	2
hsa_miR_181b	ABCD3	1534	3	1	4.47076	1.5
hsa_miR_221	ABCD3	1534	4	0	0	0
hsa_miR_197	ABCD3	1534	4	0	0	0
hsa_miR_503	ABCD3	1534	4	0	0	0
hsa_miR_213	ABCD3	1534	4	0	0	0
hsa_miR_125a	ABCD3	1534	4	0	0	0
hsa_miR_142_5p	ABCD3	1534	1	1	4.51524	1.5
hsa_miR_98	ABCD3	1534	4	0	0	0
hsa_let_7c	ABCD3	1534	4	0	0	0
hsa_let_7e	ABCD3	1534	4	0	0	0
hsa_miR_192	ABCD3	1534	4	0	0	0
hsa_miR_18a	ABCD3	1534	4	0	0	0
hsa_miR_18b	ABCD3	1534	4	0	0	0
hsa_miR_499	ABCD3	1534	3	1	4.04749	2
hsa_miR_130a	ABCD3	1534	3	1	4.23134	1
hsa_miR_193b	ABCD3	1534	4	0	0	0
hsa_miR_425	ABCD3	1534	4	0	0	0
hsa_let_7i	ABCD3	1534	4	0	0	0
hsa_miR_455	ABCD3	1534	4	0	0	0
hsa_miR_7	ABCD3	1534	3	1	4.16725	3.5
hsa_let_7d	ABCD3	1534	4	0	0	0
hsa_miR_145	ABCD3	1534	4	0	0	0
hsa_miR_128a	ABCD3	1534	2	1	4.86594	2
hsa_miR_200c	ABCD3	1534	1	1	3.61609	0.5
hsa_miR_483	ABCD3	1534	3	1	3.98023	0
hsa_miR_196b	ABCD3	1534	4	0	0	0
hsa_miR_99a	ABCD3	1534	4	0	0	0
hsa_miR_146a	ABCD3	1534	4	0	0	0
hsa_miR_330	ABCD3	1534	4	0	0	0
hsa_miR_139	ABCD3	1534	4	0	0	0
hsa_miR_452	ABCD3	1534	4	0	0	0
hsa_miR_27b	ABCD3	1534	1	2	4.45875	3
hsa_miR_31	ABCD3	1534	3	1	3.83879	3.5
hsa_miR_10a	ABCD3	1534	4	0	0	0
hsa_miR_152	ABCD3	1534	0	2	4.04787	1
hsa_miR_151	ABCD3	1534	4	0	0	0
hsa_miR_195	ABCD3	1534	4	0	0	0
hsa_miR_138	ABCD3	1534	4	0	0	0
hsa_miR_141	ABCD3	1534	4	0	0	0
hsa_miR_126	ABCD3	1534	4	0	0	0
hsa_miR_136	ABCD3	1534	0	1	4.71844	2
hsa_miR_215	ABCD3	1534	4	0	0	0
hsa_let_7f	ABCD3	1534	4	0	0	0
hsa_miR_29a	ABCD3	1534	4	0	0	0
hsa_miR_301	ABCD3	1534	3	1	4.23134	3
hsa_miR_30b	ABCD3	1534	4	0	0	0
hsa_miR_200a	ABCD3	1534	4	0	0	0
hsa_miR_224	ABCD3	1534	3	2	4.74685	1.5
hsa_miR_205	ABCD3	1534	4	0	0	0
hsa_miR_202	ABCD3	1534	4	0	0	0
hsa_miR_99b	ABCD3	1534	4	0	0	0
hsa_miR_373	ABCD3	1534	4	0	0	0
hsa_let_7b	ABCD3	1534	4	0	0	0
hsa_miR_371	ABCD3	1534	4	0	0	0
hsa_miR_155	ABCD3	1534	4	0	0	0
hsa_miR_122a	ABCD3	1534	4	0	0	0
hsa_miR_200b	ABCD3	1534	1	1	3.61609	0.5
hsa_miR_196a	ABCD3	1534	4	0	0	0
hsa_miR_17_3p	ABCD3	1534	3	1	3.86205	1.5
hsa_miR_194	ABCE1	1606	4	0	0	0
hsa_let_7a	ABCE1	1606	4	0	0	0
hsa_miR_373_AS	ABCE1	1606	4	0	0	0
hsa_miR_222	ABCE1	1606	4	0	0	0
hsa_miR_10b	ABCE1	1606	4	0	0	0
hsa_miR_95	ABCE1	1606	4	0	0	0
hsa_miR_125b	ABCE1	1606	4	0	0	0
hsa_miR_203	ABCE1	1606	0	2	4.06629	0
hsa_miR_128b	ABCE1	1606	4	0	0	0
hsa_miR_372	ABCE1	1606	2	1	3.56914	1
hsa_miR_132	ABCE1	1606	3	2	3.97428	2
hsa_miR_100	ABCE1	1606	4	0	0	0
hsa_miR_34a	ABCE1	1606	3	1	4.45799	3
hsa_miR_429	ABCE1	1606	3	1	4.53879	3.5
hsa_miR_200a_AS	ABCE1	1606	4	0	0	0
hsa_miR_148a	ABCE1	1606	4	0	0	0
hsa_miR_501	ABCE1	1606	2	2	4.44806	2
hsa_miR_505	ABCE1	1606	4	0	0	0
hsa_miR_342	ABCE1	1606	3	1	4.39098	2.5
hsa_miR_375	ABCE1	1606	4	0	0	0
hsa_miR_181b	ABCE1	1606	4	0	0	0
hsa_miR_221	ABCE1	1606	4	0	0	0
hsa_miR_197	ABCE1	1606	4	0	0	0
hsa_miR_503	ABCE1	1606	4	0	0	0
hsa_miR_213	ABCE1	1606	4	0	0	0
hsa_miR_125a	ABCE1	1606	4	0	0	0
hsa_miR_142_5p	ABCE1	1606	3	1	3.38644	2
hsa_miR_98	ABCE1	1606	4	0	0	0
hsa_let_7c	ABCE1	1606	4	0	0	0
hsa_let_7e	ABCE1	1606	4	0	0	0
hsa_miR_192	ABCE1	1606	4	0	0	0
hsa_miR_18a	ABCE1	1606	4	0	0	0
hsa_miR_18b	ABCE1	1606	4	0	0	0
hsa_miR_499	ABCE1	1606	4	0	0	0
hsa_miR_130a	ABCE1	1606	0	2	4.3825	4
hsa_miR_193b	ABCE1	1606	3	2	4.28368	2
hsa_miR_425	ABCE1	1606	4	0	0	0
hsa_let_7i	ABCE1	1606	4	0	0	0
hsa_miR_455	ABCE1	1606	3	1	4.27193	1
hsa_miR_7	ABCE1	1606	4	0	0	0
hsa_let_7d	ABCE1	1606	4	0	0	0
hsa_miR_145	ABCE1	1606	0	2	4.30489	3
hsa_miR_128a	ABCE1	1606	4	0	0	0
hsa_miR_200c	ABCE1	1606	3	1	4.53879	3.5
hsa_miR_483	ABCE1	1606	4	0	0	0
hsa_miR_196b	ABCE1	1606	4	0	0	0
hsa_miR_99a	ABCE1	1606	4	0	0	0
hsa_miR_146a	ABCE1	1606	4	0	0	0
hsa_miR_330	ABCE1	1606	4	0	0	0
hsa_miR_139	ABCE1	1606	4	0	0	0
hsa_miR_452	ABCE1	1606	4	0	0	0
hsa_miR_27b	ABCE1	1606	4	0	0	0
hsa_miR_31	ABCE1	1606	4	0	0	0
hsa_miR_10a	ABCE1	1606	4	0	0	0
hsa_miR_152	ABCE1	1606	4	0	0	0
hsa_miR_151	ABCE1	1606	4	0	0	0
hsa_miR_195	ABCE1	1606	4	0	0	0
hsa_miR_138	ABCE1	1606	3	1	4.33135	2
hsa_miR_141	ABCE1	1606	1	2	3.36792	1
hsa_miR_126	ABCE1	1606	4	0	0	0
hsa_miR_136	ABCE1	1606	4	0	0	0
hsa_miR_215	ABCE1	1606	4	0	0	0
hsa_let_7f	ABCE1	1606	4	0	0	0
hsa_miR_29a	ABCE1	1606	1	1	5.25131	3
hsa_miR_301	ABCE1	1606	0	2	4.3825	2
hsa_miR_30b	ABCE1	1606	1	1	3.92227	3
hsa_miR_200a	ABCE1	1606	1	2	3.36792	1
hsa_miR_224	ABCE1	1606	4	0	0	0
hsa_miR_205	ABCE1	1606	4	0	0	0
hsa_miR_202	ABCE1	1606	4	0	0	0
hsa_miR_99b	ABCE1	1606	4	0	0	0
hsa_miR_373	ABCE1	1606	2	1	3.56914	0
hsa_let_7b	ABCE1	1606	4	0	0	0
hsa_miR_371	ABCE1	1606	4	0	0	0
hsa_miR_155	ABCE1	1606	4	0	0	0
hsa_miR_122a	ABCE1	1606	4	0	0	0
hsa_miR_200b	ABCE1	1606	3	1	4.53879	3.5
hsa_miR_196a	ABCE1	1606	4	0	0	0
hsa_miR_17_3p	ABCE1	1606	4	0	0	0
hsa_miR_194	ABCF1	1071	4	0	0	0
hsa_let_7a	ABCF1	1071	4	0	0	0
hsa_miR_373_AS	ABCF1	1071	0	1	3.67821	0
hsa_miR_222	ABCF1	1071	4	0	0	0
hsa_miR_10b	ABCF1	1071	4	0	0	0
hsa_miR_95	ABCF1	1071	4	0	0	0
hsa_miR_125b	ABCF1	1071	4	0	0	0
hsa_miR_203	ABCF1	1071	4	0	0	0
hsa_miR_128b	ABCF1	1071	4	0	0	0
hsa_miR_372	ABCF1	1071	4	0	0	0
hsa_miR_132	ABCF1	1071	4	0	0	0
hsa_miR_100	ABCF1	1071	4	0	0	0
hsa_miR_34a	ABCF1	1071	3	1	2.60409	2
hsa_miR_429	ABCF1	1071	4	0	0	0
hsa_miR_200a_AS	ABCF1	1071	4	0	0	0
hsa_miR_148a	ABCF1	1071	4	0	0	0
hsa_miR_501	ABCF1	1071	4	0	0	0
hsa_miR_505	ABCF1	1071	2	1	2.63	2
hsa_miR_342	ABCF1	1071	1	2	2.31586	3.5
hsa_miR_375	ABCF1	1071	4	0	0	0
hsa_miR_181b	ABCF1	1071	4	0	0	0
hsa_miR_221	ABCF1	1071	4	0	0	0
hsa_miR_197	ABCF1	1071	4	0	0	0
hsa_miR_503	ABCF1	1071	4	0	0	0
[truncated: 404,380+ more rows]
