# Supplementary material for: Integrative Omics Analysis Reveals the Importance and Scope of Translational Repression in microRNA-mediated Regulation
Source: Mol Cell Proteomics. 2013 Apr 2;12(7):1900–11. doi: 10.1074/mcp.M112.025783 (PMC3708174; doi:10.1074/mcp.M112.025783)
Supplement: Supplemental Data [file supp_M112.025783_mcp.M112.025783-5.xlsx]

## Sheet: predictionsupport_result
miRNA	Gene	Category	Number of times supported by TargetScan, miRanda and MirTarget2	TargetScan	miRanda	MirTarget2
hsa-miR-10b	AAK1	TR_o	1	1	0	0
hsa-miR-145	ACBD5	TR_o	1	0	1	0
hsa-miR-29a	ADAM15	TR_o	1	0	1	0
hsa-miR-132	AFF4	TR_o	1	0	1	0
hsa-miR-200c	AHR	TR_o	1	0	1	0
hsa-miR-141	AHR	TR_o	1	0	0	1
hsa-miR-145	AKR1B1	TR_o	1	0	1	0
hsa-miR-138	ANXA7	TR_o	1	0	1	0
hsa-miR-200c	ARID5B	TR_o	1	0	1	0
hsa-miR-429	ATAD2B	TR_o	1	0	1	0
hsa-let-7c	ATP6V1F	TR_o	1	0	1	0
hsa-let-7b	ATP6V1F	TR_o	1	0	1	0
hsa-miR-429	ATRX	TR_o	1	0	1	0
hsa-miR-195	BPTF	TR_o	1	1	0	0
hsa-miR-141	C11orf54	TR_o	1	0	0	1
hsa-miR-29a	C17orf81	TR_o	1	0	1	0
hsa-miR-429	C1orf131	TR_o	1	0	1	0
hsa-miR-205	CALU	TR_o	3	1	1	1
hsa-miR-30b	CAPN5	TR_o	1	1	0	0
hsa-miR-200b	CDC42	TR_o	1	0	1	0
hsa-miR-181b	CETN2	TR_o	1	0	1	0
hsa-miR-132	CFL2	TR_o	2	0	1	1
hsa-miR-195	CHD5	TR_o	1	1	0	0
hsa-miR-146a	CLASP2	TR_o	2	0	1	1
hsa-miR-10a	COPS7B	TR_o	1	0	1	0
hsa-miR-7	CSNK1G1	TR_o	1	0	1	0
hsa-miR-145	DCBLD2	TR_o	1	0	1	0
hsa-let-7a	DDX6	TR_o	1	0	1	0
hsa-miR-98	DDX6	TR_o	1	0	1	0
hsa-let-7c	DDX6	TR_o	1	0	1	0
hsa-let-7d	DDX6	TR_o	1	0	1	0
hsa-let-7f	DDX6	TR_o	1	0	1	0
hsa-let-7b	DDX6	TR_o	1	0	1	0
hsa-miR-202	DNAJC1	TR_o	1	1	0	0
hsa-miR-195	ECT2	TR_o	1	0	1	0
hsa-miR-18a	EFNB1	TR_o	1	0	1	0
hsa-miR-18b	EFNB1	TR_o	1	0	1	0
hsa-miR-200b	ENSA	TR_o	1	0	1	0
hsa-miR-98	EPB41	TR_o	1	1	0	0
hsa-miR-205	EPS15	TR_o	2	1	1	0
hsa-miR-136	ERBB2IP	TR_o	1	0	1	0
hsa-miR-221	FANCD2	TR_o	1	0	0	1
hsa-let-7a	FAS	TR_o	2	1	1	0
hsa-let-7d	FAS	TR_o	2	1	1	0
hsa-miR-221	FBXO11	TR_o	1	0	0	1
hsa-miR-224	FTH1	TR_o	1	0	1	0
hsa-miR-138	GLI3	TR_o	1	0	1	0
hsa-miR-429	GLS	TR_o	1	0	1	0
hsa-miR-200c	GOT1	TR_o	1	0	0	1
hsa-miR-197	GOT2	TR_o	2	1	1	0
hsa-miR-194	GRHL2	TR_o	2	1	1	0
hsa-miR-100	HSP90B1	TR_o	1	0	1	0
hsa-miR-155	ILF3	TR_o	2	0	1	1
hsa-miR-503	INSR	TR_o	1	1	0	0
hsa-miR-503	KALRN	TR_o	1	0	1	0
hsa-miR-452	KPNB1	TR_o	1	0	1	0
hsa-miR-503	MAGI1	TR_o	1	0	1	0
hsa-miR-203	MAPK1	TR_o	1	0	0	1
hsa-miR-138	MAPRE1	TR_o	1	1	0	0
hsa-miR-29a	MAPRE2	TR_o	2	1	1	0
hsa-miR-429	MED1	TR_o	1	0	1	0
hsa-miR-203	MGEA5	TR_o	1	0	1	0
hsa-miR-429	MINA	TR_o	1	0	1	0
hsa-miR-181b	MINA	TR_o	2	0	1	1
hsa-miR-200b	MINA	TR_o	1	0	1	0
hsa-miR-142-5p	MRPS10	TR_o	2	0	1	1
hsa-miR-222	NAV3	TR_o	1	0	1	0
hsa-miR-95	NEK9	TR_o	1	0	1	0
hsa-miR-146a	NFIX	TR_o	1	0	1	0
hsa-miR-18a	NFXL1	TR_o	1	0	1	0
hsa-miR-152	PATL1	TR_o	2	1	1	0
hsa-miR-146a	PCDH1	TR_o	1	0	0	1
hsa-miR-30b	PDIA3	TR_o	1	0	1	0
hsa-miR-27b	PPME1	TR_o	2	1	1	0
hsa-miR-136	PROCR	TR_o	1	0	1	0
hsa-miR-224	PRPF4B	TR_o	3	1	1	1
hsa-miR-145	PSIP1	TR_o	2	0	1	1
hsa-miR-196b	PTBP2	TR_o	1	0	1	0
hsa-miR-125b	RAB6B	TR_o	1	1	0	0
hsa-miR-452	RABGAP1L	TR_o	1	0	1	0
hsa-miR-503	RAP1A	TR_o	1	0	1	0
hsa-miR-138	RELA	TR_o	1	0	1	0
hsa-miR-130a	RNF2	TR_o	2	1	1	0
hsa-miR-429	ROD1	TR_o	1	0	1	0
hsa-miR-221	RRN3	TR_o	1	0	1	0
hsa-let-7b	RTF1	TR_o	1	0	1	0
hsa-miR-224	RTN4	TR_o	1	0	1	0
hsa-miR-18b	SASH1	TR_o	1	0	1	0
hsa-miR-221	SDC1	TR_o	1	0	1	0
hsa-miR-196b	SDCBP	TR_o	2	0	1	1
hsa-miR-452	SERBP1	TR_o	1	0	0	1
hsa-miR-221	SF3A3	TR_o	1	0	1	0
hsa-miR-193b	SFXN2	TR_o	1	0	1	0
hsa-miR-222	SIGIRR	TR_o	1	0	1	0
hsa-miR-221	SIGIRR	TR_o	1	0	1	0
hsa-let-7i	SLC35F2	TR_o	1	0	1	0
hsa-miR-181b	SMAD3	TR_o	1	0	1	0
hsa-let-7i	SMARCC1	TR_o	2	1	1	0
hsa-miR-181b	SMC1A	TR_o	1	0	1	0
hsa-miR-505	SMEK2	TR_o	1	0	1	0
hsa-miR-99a	SMEK2	TR_o	1	0	1	0
hsa-miR-7	SNIP1	TR_o	1	0	1	0
hsa-miR-18b	SPTBN1	TR_o	1	0	1	0
hsa-let-7f	SPTBN2	TR_o	1	0	1	0
hsa-miR-18a	SSFA2	TR_o	1	0	1	0
hsa-miR-18b	SSFA2	TR_o	1	0	1	0
hsa-miR-138	STAM	TR_o	1	0	1	0
hsa-miR-141	STK3	TR_o	1	0	1	0
hsa-let-7a	STK39	TR_o	1	0	1	0
hsa-miR-98	STK39	TR_o	1	0	1	0
hsa-let-7c	STK39	TR_o	1	0	1	0
hsa-let-7d	STK39	TR_o	1	0	1	0
hsa-let-7f	STK39	TR_o	1	0	1	0
hsa-let-7b	STK39	TR_o	1	0	1	0
hsa-miR-372	STX16	TR_o	2	1	1	0
hsa-miR-205	STX16	TR_o	1	0	1	0
hsa-miR-373	STX16	TR_o	2	1	1	0
hsa-miR-197	STXBP3	TR_o	1	0	1	0
hsa-miR-429	SUPT6H	TR_o	1	0	1	0
hsa-miR-197	SYNCRIP	TR_o	1	0	1	0
hsa-miR-452	SYPL1	TR_o	2	0	1	1
hsa-miR-31	TACC2	TR_o	3	1	1	1
hsa-let-7i	TAF2	TR_o	1	0	1	0
hsa-miR-503	TKTL1	TR_o	1	0	1	0
hsa-miR-224	TMEM2	TR_o	1	0	1	0
hsa-miR-136	TMEM33	TR_o	1	0	1	0
hsa-miR-125b	TMF1	TR_o	1	0	1	0
hsa-let-7a	TP53	TR_o	1	1	0	0
hsa-miR-98	TP53	TR_o	1	1	0	0
hsa-let-7c	TP53	TR_o	1	1	0	0
hsa-let-7d	TP53	TR_o	1	1	0	0
hsa-let-7f	TP53	TR_o	1	1	0	0
hsa-let-7b	TP53	TR_o	1	1	0	0
hsa-let-7d	TPD52	TR_o	1	0	1	0
hsa-miR-375	TRIO	TR_o	1	0	1	0
hsa-let-7a	UBE2G2	TR_o	1	1	0	0
hsa-miR-98	UBE2G2	TR_o	1	1	0	0
hsa-let-7c	UBE2G2	TR_o	1	1	0	0
hsa-let-7b	UBE2G2	TR_o	1	1	0	0
hsa-miR-136	USP25	TR_o	2	0	1	1
hsa-miR-197	VAMP3	TR_o	1	0	1	0
hsa-miR-10a	VTA1	TR_o	1	0	1	0
hsa-miR-200a	WDR52	TR_o	1	0	1	0
hsa-miR-128a	WTAP	TR_o	1	0	0	1
hsa-miR-30b	YME1L1	TR_o	1	0	1	0
hsa-miR-181b	ZMYM4	TR_o	1	0	1	0
hsa-miR-224	ZNF207	TR_o	3	1	1	1
hsa-miR-222	ADD3	B_w	1	0	1	0
hsa-miR-221	ADD3	B_w	1	0	1	0
hsa-miR-138	ANKRD17	B_w	1	0	1	0
hsa-miR-10b	ARHGAP12	B_w	1	0	1	0
hsa-miR-18b	ATP8A1	B_w	1	1	0	0
hsa-miR-128a	ATP8A1	B_w	1	0	0	1
hsa-miR-141	BAG2	B_w	1	0	0	1
hsa-miR-194	BRWD1	B_w	1	0	1	0
hsa-miR-192	BRWD1	B_w	1	0	1	0
hsa-miR-215	BRWD1	B_w	1	0	1	0
hsa-miR-224	BRWD1	B_w	1	0	1	0
hsa-miR-130a	CASC5	B_w	2	0	1	1
hsa-miR-200b	CAST	B_w	1	0	0	1
hsa-miR-200a	CBX1	B_w	1	0	1	0
hsa-miR-196b	CCDC115	B_w	1	0	1	0
hsa-let-7a	CCND1	B_w	1	1	0	0
hsa-miR-98	CCND1	B_w	1	1	0	0
hsa-let-7c	CCND1	B_w	1	1	0	0
hsa-let-7d	CCND1	B_w	1	1	0	0
hsa-let-7f	CCND1	B_w	1	1	0	0
hsa-let-7b	CCND1	B_w	1	1	0	0
hsa-let-7c	CGNL1	B_w	2	1	1	0
hsa-let-7b	CGNL1	B_w	2	1	1	0
hsa-let-7a	CHEK1	B_w	1	0	1	0
hsa-let-7i	CHEK1	B_w	1	0	1	0
hsa-miR-200c	CNOT7	B_w	2	0	1	1
hsa-miR-196b	COBL	B_w	1	0	1	0
hsa-miR-503	COPS2	B_w	1	0	1	0
hsa-miR-503	COPS7B	B_w	1	0	1	0
hsa-miR-200c	CRTAP	B_w	1	0	0	1
hsa-miR-29a	CTNND1	B_w	2	1	1	0
hsa-let-7a	CTSA	B_w	1	0	1	0
hsa-let-7c	CTSA	B_w	1	0	1	0
hsa-let-7d	CTSA	B_w	1	0	1	0
hsa-let-7f	CTSA	B_w	1	0	1	0
hsa-let-7b	CTSA	B_w	1	0	1	0
hsa-let-7d	DCDC2	B_w	1	0	1	0
hsa-miR-221	DLG2	B_w	1	1	0	0
hsa-let-7d	DMD	B_w	3	1	1	1
hsa-miR-138	DNM2	B_w	1	0	1	0
hsa-miR-452	DR1	B_w	2	0	1	1
hsa-let-7c	EDC4	B_w	1	0	1	0
hsa-let-7b	EDC4	B_w	1	0	1	0
hsa-miR-142-5p	EEA1	B_w	1	0	1	0
hsa-miR-200c	EIF1AX	B_w	1	0	1	0
hsa-miR-503	EIF4B	B_w	1	0	0	1
hsa-let-7c	EIF4EBP2	B_w	1	0	1	0
hsa-let-7b	EIF4EBP2	B_w	1	0	1	0
hsa-miR-452	EIF5A2	B_w	1	0	1	0
hsa-miR-222	EPB41L1	B_w	1	0	1	0
hsa-miR-221	ERC1	B_w	1	0	1	0
hsa-miR-195	EXT2	B_w	2	0	1	1
hsa-miR-205	FAM120A	B_w	1	1	0	0
hsa-let-7c	FARP1	B_w	1	1	0	0
hsa-let-7b	FARP1	B_w	1	1	0	0
hsa-miR-30b	FBXL20	B_w	2	1	1	0
hsa-miR-145	FDX1	B_w	1	0	0	1
hsa-miR-202	FRAS1	B_w	1	1	0	0
hsa-let-7a	FREM2	B_w	1	1	0	0
hsa-miR-98	FREM2	B_w	1	1	0	0
hsa-let-7c	FREM2	B_w	1	1	0	0
hsa-let-7d	FREM2	B_w	1	1	0	0
hsa-let-7f	FREM2	B_w	1	1	0	0
hsa-let-7b	FREM2	B_w	1	1	0	0
hsa-miR-205	GABPA	B_w	1	0	1	0
hsa-miR-200c	GIT2	B_w	1	0	0	1
hsa-miR-141	GLRX	B_w	1	0	0	1
hsa-miR-7	GLUD1	B_w	1	0	1	0
hsa-miR-429	GNAI3	B_w	1	0	1	0
hsa-miR-132	GOSR1	B_w	1	0	1	0
hsa-miR-130a	GPATCH8	B_w	3	1	1	1
hsa-miR-452	GRHPR	B_w	1	0	1	0
hsa-miR-138	GTPBP1	B_w	3	1	1	1
hsa-miR-142-5p	HEXIM1	B_w	1	0	1	0
hsa-miR-125b	HM13	B_w	1	0	1	0
hsa-miR-7	HPGD	B_w	1	0	1	0
hsa-miR-452	HSPA4	B_w	1	0	1	0
hsa-miR-200a	HSPD1	B_w	1	0	1	0
hsa-miR-200c	IKBKB	B_w	1	0	0	1
hsa-miR-126	KIAA1715	B_w	1	1	0	0
hsa-miR-200a	KIAA1967	B_w	1	0	1	0
hsa-miR-503	KIF5C	B_w	1	1	0	0
hsa-miR-142-5p	KPNA4	B_w	1	0	1	0
hsa-miR-7	KRAS	B_w	1	0	1	0
hsa-miR-194	KRR1	B_w	1	0	1	0
hsa-miR-181b	LAMC1	B_w	2	1	1	0
hsa-miR-503	LARP1	B_w	3	1	1	1
hsa-miR-10a	MAPK14	B_w	1	0	1	0
hsa-miR-429	MATR3	B_w	2	0	1	1
hsa-miR-142-5p	MPP6	B_w	1	0	1	0
hsa-miR-200c	MTFR1	B_w	1	0	0	1
hsa-miR-10a	NAV2	B_w	1	0	1	0
hsa-miR-452	NOC3L	B_w	1	0	0	1
hsa-miR-429	NPM1	B_w	1	0	1	0
hsa-miR-503	NUTF2	B_w	1	0	1	0
hsa-let-7c	PALM2	B_w	1	0	1	0
hsa-miR-10a	PAPOLA	B_w	1	0	1	0
hsa-miR-452	PARK7	B_w	1	0	0	1
hsa-miR-224	PCBP2	B_w	1	0	1	0
hsa-miR-141	PEA15	B_w	1	0	1	0
hsa-let-7a	PEG10	B_w	2	1	1	0
hsa-miR-98	PEG10	B_w	1	1	0	0
hsa-let-7c	PEG10	B_w	1	1	0	0
hsa-let-7b	PEG10	B_w	1	1	0	0
hsa-miR-141	PEX5	B_w	1	0	1	0
hsa-miR-200a	PHB2	B_w	1	0	1	0
hsa-miR-95	PLS3	B_w	1	0	1	0
hsa-miR-203	PPP1CB	B_w	3	1	1	1
hsa-miR-200b	PPP1R9B	B_w	1	0	1	0
hsa-miR-200c	PPP2R5C	B_w	1	0	1	0
hsa-miR-29a	PROM1	B_w	1	0	0	1
hsa-miR-429	PTBP2	B_w	1	0	1	0
hsa-miR-195	PVRL2	B_w	2	1	1	0
hsa-let-7a	QKI	B_w	1	0	1	0
hsa-miR-98	QKI	B_w	1	0	1	0
hsa-let-7c	QKI	B_w	1	0	1	0
hsa-let-7d	QKI	B_w	1	0	1	0
hsa-let-7f	QKI	B_w	1	0	1	0
hsa-let-7b	QKI	B_w	1	0	1	0
hsa-miR-145	RAB3IP	B_w	2	0	1	1
hsa-miR-429	RAC1	B_w	1	0	1	0
hsa-miR-148a	RAP2C	B_w	1	0	1	0
hsa-miR-29a	RAPH1	B_w	1	1	0	0
hsa-miR-429	RBM25	B_w	1	0	1	0
hsa-let-7b	RBPMS	B_w	1	0	1	0
hsa-miR-200c	RIPK2	B_w	2	0	1	1
hsa-miR-452	RNGTT	B_w	2	0	1	1
hsa-let-7d	RPS6KA4	B_w	1	0	1	0
hsa-miR-142-5p	RSF1	B_w	1	0	1	0
hsa-miR-503	SEPT11	B_w	1	0	1	0
hsa-miR-138	SEPT11	B_w	2	1	0	1
hsa-miR-205	SLC30A9	B_w	1	0	0	1
hsa-miR-372	SQRDL	B_w	1	0	1	0
hsa-miR-373	SQRDL	B_w	1	0	1	0
hsa-miR-194	SS18	B_w	3	1	1	1
hsa-miR-95	STAT1	B_w	1	0	1	0
hsa-miR-152	SUB1	B_w	1	0	1	0
hsa-let-7a	SUDS3	B_w	1	0	1	0
hsa-miR-196b	SUDS3	B_w	2	1	1	0
hsa-miR-224	SUPT16H	B_w	2	1	1	0
hsa-miR-98	SURF4	B_w	1	1	0	0
hsa-let-7e	THBS1	B_w	1	1	0	0
hsa-miR-195	TPM3	B_w	1	0	1	0
hsa-miR-202	TPM4	B_w	1	0	1	0
hsa-miR-200b	TPR	B_w	1	0	1	0
hsa-miR-95	TSC22D2	B_w	1	0	1	0
hsa-miR-452	TSR1	B_w	1	0	1	0
hsa-miR-138	USO1	B_w	1	0	1	0
hsa-miR-18a	VAMP8	B_w	1	0	1	0
hsa-miR-196a	VDAC1	B_w	1	0	1	0
hsa-miR-503	WASF2	B_w	1	0	1	0
hsa-miR-138	WASF2	B_w	1	0	1	0
hsa-miR-146a	WDR26	B_w	1	0	1	0
hsa-miR-200a	WDR43	B_w	1	0	1	0
hsa-miR-200c	WDR91	B_w	1	0	0	1
hsa-miR-29a	ZBTB10	B_w	1	1	0	0
hsa-miR-503	ATXN2	TR	2	1	1	0
hsa-miR-194	BIRC6	TR	1	0	1	0
hsa-miR-205	C11orf68	TR	1	0	1	0
hsa-miR-196a	CCDC115	TR	1	0	1	0
hsa-miR-224	DDX52	TR	2	1	0	1
hsa-miR-138	EXOC7	TR	1	0	1	0
hsa-miR-7	FAM133A	TR	1	0	1	0
hsa-miR-224	FTL	TR	1	0	1	0
hsa-miR-181b	GHITM	TR	1	0	0	1
hsa-miR-205	GMPPA	TR	1	0	1	0
hsa-miR-181b	GNAT1	TR	1	0	1	0
hsa-miR-197	GNL3L	TR	1	0	1	0
hsa-miR-29a	HSPG2	TR	2	1	1	0
hsa-miR-181b	LARP4	TR	3	1	1	1
hsa-let-7c	LRRC59	TR	1	0	1	0
hsa-let-7b	LRRC59	TR	1	0	1	0
hsa-miR-200c	MEF2D	TR	1	0	1	0
hsa-miR-138	MYO6	TR	1	0	1	0
hsa-miR-429	OSBPL8	TR	1	0	1	0
hsa-miR-138	PCMT1	TR	1	0	1	0
hsa-miR-30b	PRPF40A	TR	2	1	1	0
hsa-miR-138	RAB3GAP1	TR	1	1	0	0
hsa-miR-141	SESN2	TR	1	0	1	0
hsa-miR-429	SMARCAD1	TR	2	0	1	1
hsa-miR-452	STRBP	TR	1	0	1	0
hsa-miR-200b	SURF4	TR	1	0	0	1
hsa-miR-224	TRMT5	TR	1	0	1	0
hsa-miR-138	TSN	TR	1	0	1	0
hsa-miR-200b	ZRANB2	TR	1	0	1	0
hsa-miR-202	AAK1	RD_o	1	1	0	0
hsa-miR-194	AASDHPPT	RD_o	1	0	1	0
hsa-miR-200a	ACADSB	RD_o	1	0	0	1
hsa-let-7a	ACTA1	RD_o	1	0	1	0
hsa-miR-98	ACTA1	RD_o	1	0	1	0
hsa-let-7c	ACTA1	RD_o	1	0	1	0
hsa-let-7d	ACTA1	RD_o	1	0	1	0
hsa-let-7f	ACTA1	RD_o	1	0	1	0
hsa-let-7b	ACTA1	RD_o	1	0	1	0
hsa-miR-31	AFF4	RD_o	1	0	1	0
hsa-miR-222	AKAP9	RD_o	1	0	0	1
hsa-miR-27b	ANXA5	RD_o	1	0	1	0
hsa-miR-136	ARF6	RD_o	1	0	1	0
hsa-miR-146a	ARL8A	RD_o	1	1	0	0
hsa-miR-429	ATP11C	RD_o	2	0	1	1
hsa-miR-181b	ATP11C	RD_o	3	1	1	1
hsa-miR-452	ATP11C	RD_o	1	0	1	0
hsa-miR-200b	ATP11C	RD_o	2	0	1	1
hsa-miR-29a	ATP1B1	RD_o	2	1	1	0
hsa-let-7i	BCL2L1	RD_o	2	1	1	0
hsa-miR-34a	BIRC6	RD_o	1	0	1	0
hsa-miR-197	BRD4	RD_o	1	0	1	0
hsa-miR-452	C3orf10	RD_o	1	0	1	0
hsa-miR-136	CALM2	RD_o	1	0	1	0
hsa-miR-205	CASC4	RD_o	3	1	1	1
hsa-miR-146a	CD59	RD_o	1	0	1	0
hsa-miR-27b	CDC42	RD_o	2	1	1	0
hsa-miR-221	CDKN1B	RD_o	2	1	0	1
hsa-miR-194	CEP170	RD_o	1	1	0	0
hsa-miR-192	CEP170	RD_o	1	0	1	0
hsa-miR-200a	CFL2	RD_o	1	0	1	0
hsa-miR-130a	CIT	RD_o	2	1	1	0
hsa-miR-7	CNNM4	RD_o	2	1	1	0
hsa-miR-194	CNOT10	RD_o	1	1	0	0
hsa-miR-200c	CORO1C	RD_o	2	0	1	1
hsa-miR-200a	CRK	RD_o	1	0	1	0
hsa-miR-372	CUL3	RD_o	2	1	1	0
hsa-miR-373	CUL3	RD_o	2	1	1	0
hsa-miR-205	DHFR	RD_o	1	0	1	0
hsa-let-7i	DLAT	RD_o	1	0	1	0
hsa-let-7a	DLG2	RD_o	1	0	1	0
hsa-miR-98	DLG2	RD_o	1	0	1	0
hsa-let-7c	DLG2	RD_o	1	0	1	0
hsa-miR-196b	DLG2	RD_o	1	0	1	0
hsa-miR-31	DMD	RD_o	1	1	0	0
hsa-miR-194	DNAJB4	RD_o	1	0	1	0
hsa-let-7i	DNAJC1	RD_o	1	1	0	0
hsa-let-7i	DPYSL3	RD_o	1	1	0	0
hsa-let-7i	EIF4EBP2	RD_o	1	0	1	0
hsa-let-7d	EIF4EBP2	RD_o	1	0	1	0
hsa-miR-146a	ENAH	RD_o	1	0	1	0
hsa-miR-200b	EXOC6B	RD_o	1	0	1	0
hsa-miR-148a	FAM49B	RD_o	1	0	1	0
hsa-miR-452	FGFR1	RD_o	2	0	1	1
hsa-miR-200c	FUBP3	RD_o	2	0	1	1
hsa-miR-194	G3BP1	RD_o	1	0	1	0
hsa-miR-372	GNG12	RD_o	1	1	0	0
hsa-miR-373	GNG12	RD_o	1	1	0	0
hsa-miR-200c	GNPDA1	RD_o	2	0	1	1
hsa-miR-452	GOLGA7	RD_o	1	0	1	0
hsa-miR-202	GOPC	RD_o	1	1	0	0
hsa-miR-27b	GTF2H2	RD_o	1	0	1	0
hsa-miR-452	GTF3C3	RD_o	1	0	0	1
hsa-miR-203	GULP1	RD_o	1	0	1	0
hsa-miR-200c	HGF	RD_o	1	0	1	0
hsa-miR-141	HGF	RD_o	2	0	1	1
hsa-let-7i	IGF2BP1	RD_o	3	1	1	1
hsa-miR-141	JUN	RD_o	1	0	1	0
hsa-miR-200c	KIAA1949	RD_o	1	0	1	0
hsa-miR-194	KIAA1967	RD_o	1	0	1	0
hsa-miR-195	KIF21A	RD_o	3	1	1	1
hsa-miR-194	KLC1	RD_o	1	0	1	0
hsa-miR-148a	KRT3	RD_o	1	0	1	0
hsa-miR-200c	LCP1	RD_o	1	0	1	0
hsa-miR-132	LMTK2	RD_o	1	0	1	0
hsa-miR-200b	M6PR	RD_o	1	0	1	0
hsa-miR-132	MAOA	RD_o	1	0	0	1
hsa-miR-194	MAP2K4	RD_o	1	0	1	0
hsa-miR-452	MAP2K4	RD_o	1	0	1	0
hsa-miR-373	MAP3K5	RD_o	1	0	1	0
hsa-miR-141	MAP7D1	RD_o	1	0	1	0
hsa-miR-195	MAPKAPK2	RD_o	1	0	1	0
hsa-miR-224	MAPKAPK3	RD_o	1	0	1	0
hsa-miR-34a	MARCKS	RD_o	1	0	1	0
hsa-miR-30b	MARK1	RD_o	3	1	1	1
hsa-miR-373	MINA	RD_o	1	0	1	0
hsa-miR-27b	MINPP1	RD_o	1	0	1	0
hsa-miR-136	MPP5	RD_o	1	0	1	0
hsa-miR-205	MRPL19	RD_o	1	0	1	0
hsa-miR-141	MTPN	RD_o	1	0	1	0
hsa-miR-132	MUC13	RD_o	2	0	1	1
hsa-miR-34a	MYO1C	RD_o	2	1	1	0
hsa-miR-136	MYST3	RD_o	1	0	1	0
hsa-let-7a	NCK2	RD_o	1	0	1	0
hsa-miR-98	NCK2	RD_o	1	0	1	0
hsa-let-7c	NCK2	RD_o	1	0	1	0
hsa-let-7i	NCK2	RD_o	1	0	1	0
hsa-let-7d	NCK2	RD_o	1	0	1	0
hsa-let-7f	NCK2	RD_o	1	0	1	0
hsa-let-7b	NCK2	RD_o	1	0	1	0
hsa-miR-196b	NEU1	RD_o	1	0	1	0
hsa-miR-205	NFXL1	RD_o	1	0	1	0
hsa-miR-100	NHSL1	RD_o	1	0	1	0
hsa-miR-146a	NOTCH2	RD_o	1	0	0	1
hsa-miR-200a	NPC1	RD_o	1	0	1	0
hsa-miR-141	NUDCD1	RD_o	2	0	1	1
hsa-miR-372	NUPL1	RD_o	1	0	1	0
hsa-miR-373	NUPL1	RD_o	1	0	1	0
hsa-miR-215	PABPC4	RD_o	2	1	0	1
hsa-miR-31	PAFAH1B1	RD_o	1	0	1	0
hsa-let-7i	PARD6B	RD_o	2	1	1	0
hsa-miR-200c	PCF11	RD_o	1	0	1	0
hsa-let-7a	PCYT1B	RD_o	2	1	1	0
hsa-miR-98	PCYT1B	RD_o	2	1	1	0
hsa-let-7c	PCYT1B	RD_o	2	1	1	0
hsa-let-7d	PCYT1B	RD_o	2	1	1	0
hsa-miR-196b	PCYT1B	RD_o	2	1	1	0
hsa-let-7f	PCYT1B	RD_o	2	1	1	0
hsa-let-7b	PCYT1B	RD_o	2	1	1	0
hsa-miR-142-5p	PDCD5	RD_o	1	0	1	0
hsa-miR-132	PDCD6	RD_o	1	0	1	0
hsa-miR-452	PDCD6IP	RD_o	1	0	1	0
hsa-miR-372	PHC2	RD_o	1	0	1	0
hsa-miR-132	PIK3AP1	RD_o	2	0	1	1
hsa-miR-195	PIP4K2C	RD_o	1	0	1	0
hsa-miR-34a	PKP4	RD_o	3	1	1	1
hsa-miR-29a	PLEKHA1	RD_o	2	1	1	0
hsa-miR-126	PLOD2	RD_o	1	0	1	0
hsa-miR-142-5p	PODXL	RD_o	1	0	1	0
hsa-let-7i	PPFIA4	RD_o	1	0	1	0
hsa-miR-29a	PPIC	RD_o	2	1	0	1
hsa-miR-27b	PPIL4	RD_o	1	0	1	0
hsa-miR-136	PPM1B	RD_o	1	0	1	0
hsa-miR-146a	PPP1R9A	RD_o	1	0	1	0
hsa-miR-142-5p	PPP4R1	RD_o	1	0	1	0
hsa-miR-146a	PPP4R1	RD_o	1	0	1	0
hsa-miR-181b	PRCP	RD_o	1	0	1	0
hsa-miR-136	PRDM2	RD_o	1	0	1	0
hsa-miR-194	PRKAR1A	RD_o	3	1	1	1
hsa-miR-192	PRKAR1A	RD_o	2	0	1	1
hsa-miR-30b	PTGFRN	RD_o	3	1	1	1
hsa-let-7a	PTPRD	RD_o	2	1	1	0
hsa-let-7c	PTPRD	RD_o	2	1	1	0
hsa-let-7i	PTPRD	RD_o	2	1	1	0
hsa-let-7d	PTPRD	RD_o	2	1	1	0
hsa-miR-196b	PTPRD	RD_o	1	0	1	0
hsa-let-7f	PTPRD	RD_o	2	1	1	0
hsa-let-7b	PTPRD	RD_o	2	1	1	0
hsa-miR-195	PUS7L	RD_o	1	0	1	0
hsa-miR-181b	RAB11FIP2	RD_o	1	1	0	0
hsa-miR-202	RALGPS2	RD_o	1	0	0	1
hsa-miR-27b	RAP1A	RD_o	1	0	1	0
hsa-miR-31	RAPH1	RD_o	2	1	1	0
hsa-miR-30b	RBM15B	RD_o	1	1	0	0
hsa-let-7d	RBM39	RD_o	1	0	1	0
hsa-miR-452	RFC1	RD_o	1	0	1	0
hsa-miR-146a	RHOA	RD_o	1	0	1	0
hsa-miR-30b	RHOB	RD_o	3	1	1	1
hsa-miR-136	RNASEH2C	RD_o	1	0	1	0
hsa-miR-29a	RNF214	RD_o	2	1	1	0
hsa-miR-194	RNGTT	RD_o	1	0	1	0
hsa-miR-7	RSU1	RD_o	2	0	1	1
hsa-miR-205	SDF2L1	RD_o	1	0	1	0
hsa-miR-98	SEC24A	RD_o	1	0	1	0
hsa-miR-196a	SEC61B	RD_o	1	0	1	0
hsa-miR-152	SEP15	RD_o	2	0	1	1
hsa-miR-130a	SEPT8	RD_o	1	0	1	0
hsa-miR-200b	SGTB	RD_o	1	0	0	1
hsa-miR-29a	SH3BGRL2	RD_o	1	0	1	0
hsa-miR-200c	SHCBP1	RD_o	1	0	0	1
hsa-miR-146a	SLC25A24	RD_o	1	0	1	0
hsa-miR-146a	SLC4A7	RD_o	1	0	1	0
hsa-miR-132	SLC7A1	RD_o	1	0	0	1
hsa-miR-30b	SMCHD1	RD_o	1	0	1	0
hsa-miR-192	SMURF2	RD_o	1	0	1	0
hsa-miR-222	SNX4	RD_o	3	1	1	1
hsa-miR-29a	SNX4	RD_o	3	1	1	1
hsa-miR-181b	SPATA20	RD_o	1	0	1	0
hsa-miR-192	SPIN1	RD_o	1	0	1	0
hsa-miR-215	SPIN1	RD_o	1	0	1	0
hsa-miR-30b	SPIRE1	RD_o	1	0	0	1
hsa-miR-373	STK39	RD_o	1	0	1	0
hsa-miR-200c	STK4	RD_o	2	0	1	1
hsa-miR-98	TAGLN	RD_o	1	0	1	0
hsa-miR-196a	TBC1D20	RD_o	1	0	1	0
hsa-miR-373	TBL1XR1	RD_o	1	0	1	0
hsa-miR-136	TNPO1	RD_o	1	1	0	0
hsa-miR-372	TPD52	RD_o	1	0	1	0
hsa-miR-373	TPD52	RD_o	1	0	1	0
hsa-miR-505	TPM1	RD_o	2	0	1	1
hsa-miR-132	TRIO	RD_o	1	0	1	0
hsa-miR-155	TSC22D1	RD_o	1	0	1	0
hsa-let-7f	TSPAN6	RD_o	1	0	1	0
hsa-miR-205	TXNRD1	RD_o	2	1	1	0
hsa-miR-136	UGP2	RD_o	1	0	1	0
hsa-miR-200c	USP15	RD_o	1	0	1	0
hsa-miR-503	USP3	RD_o	1	0	1	0
hsa-miR-136	USP9X	RD_o	1	0	1	0
hsa-miR-222	VAMP8	RD_o	1	0	1	0
hsa-let-7c	VPS26A	RD_o	1	0	1	0
hsa-let-7b	VPS26A	RD_o	1	0	1	0
hsa-miR-27b	WAPAL	RD_o	1	0	1	0
hsa-miR-29a	WDR26	RD_o	2	1	1	0
hsa-miR-194	WDR48	RD_o	1	0	1	0
hsa-miR-452	WRN	RD_o	2	0	1	1
hsa-miR-146a	YES1	RD_o	2	0	1	1
hsa-miR-30b	YTHDC2	RD_o	1	0	1	0
hsa-miR-141	YWHAE	RD_o	1	0	1	0
hsa-miR-224	ZC3HC1	RD_o	1	0	0	1
hsa-miR-192	ZNF280C	RD_o	2	0	1	1
hsa-miR-215	ZNF280C	RD_o	2	0	1	1
hsa-let-7i	ZW10	RD_o	1	0	1	0
hsa-let-7a	ARID3A	RD	1	1	0	0
hsa-miR-98	ARID3A	RD	1	1	0	0
hsa-let-7c	ARID3A	RD	1	1	0	0
hsa-let-7d	ARID3A	RD	1	1	0	0
hsa-let-7f	ARID3A	RD	1	1	0	0
hsa-let-7b	ARID3A	RD	1	1	0	0
hsa-miR-98	BASP1	RD	1	0	1	0
hsa-let-7c	BASP1	RD	1	0	1	0
hsa-miR-98	C11orf57	RD	2	1	1	0
hsa-let-7c	C11orf57	RD	2	1	1	0
hsa-let-7b	C11orf57	RD	2	1	1	0
hsa-miR-200b	CALD1	RD	1	0	1	0
hsa-let-7a	EIF4EBP2	RD	1	0	1	0
hsa-let-7f	EIF4EBP2	RD	1	0	1	0
hsa-miR-200a	EIF5	RD	1	0	1	0
hsa-miR-29a	F11R	RD	1	1	0	0
hsa-miR-373	FAM120A	RD	1	0	1	0
hsa-miR-200c	FRMD4A	RD	1	0	0	1
hsa-miR-195	GLUD1	RD	3	1	1	1
hsa-let-7f	IGF2BP1	RD	3	1	1	1
hsa-miR-200c	JUN	RD	2	0	1	1
hsa-miR-125b	KIAA1543	RD	1	1	0	0
hsa-miR-98	LAMC1	RD	1	0	1	0
hsa-miR-200c	NAV3	RD	1	0	1	0
hsa-let-7d	PEG10	RD	2	1	1	0
hsa-let-7f	PEG10	RD	2	1	1	0
hsa-miR-200c	PPM1F	RD	1	0	0	1
hsa-miR-200b	RAB11FIP2	RD	1	0	0	1
hsa-miR-200b	SERPINH1	RD	1	0	0	1
hsa-miR-7	SPON1	RD	1	0	1	0
hsa-miR-29a	WDFY1	RD	2	1	1	0
hsa-let-7a	IGF2BP1	B_s	3	1	1	1
hsa-miR-98	IGF2BP1	B_s	3	1	1	1
hsa-let-7c	IGF2BP1	B_s	3	1	1	1
hsa-let-7d	IGF2BP1	B_s	3	1	1	1
hsa-let-7b	IGF2BP1	B_s	3	1	1	1
